# Supplementary material for: Small RNA and degradome deep sequencing reveal respective roles of cold-related microRNAs across Chinese wild grapevine and cultivated grapevine
Source: BMC Genomics. 2019 Oct 15;20:740. doi: 10.1186/s12864-019-6111-5 (PMC6794902; doi:10.1186/s12864-019-6111-5)
Supplement: Supplementary file 1 — Additional file 1: Table S1. Cultivated grape miRNA sequences. [file 12864_2019_6111_MOESM1_ESM.xls]

## Sheet: Sheet1
Cultivated grape miRNA sequences
Cultivated grape miRNA id	miRNA seq
vvi-miR845e	TGGCTCTGATACCAATTGATG
vvi-miR845d	TGGCTCTGATACCAATTGATG
vvi-miR845c	AGGCTCTGATACCAATTGATG
vvi-miR845b	TAGCTCTGATACCAATTGATA
vvi-miR845a	TAGCTCTGATACCAATTGATA
vvi-miR828a	TCTTGCTCAAATGAGTATTCCA
vvi-miR535c	TGACAACGAGAGAGAGCACGC
vvi-miR535b	TGACAACGAGAGAGAGCACGC
vvi-miR535a	TGACAACGAGAGAGAGCACGC
vvi-miR482	TCTTTCCTACTCCTCCCATTCC
vvi-miR479	TGTGGTATTGGTTCGGCTCATC
vvi-miR477b-5p	ACTCTTTCTCAAGGGCTTCTAG
vvi-miR477b-3p	CGAAGTCTTTGGGGAGAGTGG
vvi-miR477a	ATCTCCCTCAAAGGCTTCCAA
vvi-miR408	ATGCACTGCCTCTTCCCTGGC
vvi-miR403f	TTAGATTCACGCACAAACTCG
vvi-miR403e	TTAGATTCACGCACAAACTCG
vvi-miR403d	TTAGATTCACGCACAAACTCG
vvi-miR403c	TTAGATTCACGCACAAACTCG
vvi-miR403b	TTAGATTCACGCACAAACTCG
vvi-miR403a	TTAGATTCACGCACAAACTCG
vvi-miR399i	CGCCAAAGGAGAGTTGCCCTG
vvi-miR399h	TGCCAAAGGAGAATTGCCCTG
vvi-miR399g	TGCCAAAGGAGATTTGCCCCT
vvi-miR399f	TGCCGAAGGAGATTTGTCCTG
vvi-miR399e	TGCCAAAGGAGATTTGCCCGG
vvi-miR399d	TGCCAAAGGAGATTTGCTCGT
vvi-miR399c	TGCCAAAGGAGAGTTGCCCTG
vvi-miR399b	TGCCAAAGGAGAGTTGCCCTG
vvi-miR399a	TGCCAAAGGAGAATTGCCCTG
vvi-miR398c	TGTGTTCTCAGGTCGCCCCTG
vvi-miR398b	TGTGTTCTCAGGTCGCCCCTG
vvi-miR398a	TGTGTTCTCAGGTCACCCCTT
vvi-miR397a	TCATTGAGTGCAGCGTTGATG
vvi-miR396d	TTCCACAGCTTTCTTGAACTG
vvi-miR396c	TTCCACAGCTTTCTTGAACTG
vvi-miR396b	TTCCACAGCTTTCTTGAACT
vvi-miR396a	TTCCACAGCTTTCTTGAACTA
vvi-miR395n	CTGAAGAGTCTGGAGGAACTC
vvi-miR395m	CTGAAGTGTTTGGGGGAACTC
vvi-miR395l	CTGAAGTGTTTGGGGGAACTC
vvi-miR395k	CTGAAGTGTTTGGGGGAACTC
vvi-miR395j	CTGAAGTGTTTGGGGGAACTC
vvi-miR395i	CTGAAGTGTTTGGGGGAACTC
vvi-miR395h	CTGAAGTGTTTGGGGGAACTC
vvi-miR395g	CTGAAGTGTTTGGGGGAACTC
vvi-miR395f	CTGAAGTGTTTGGGGGAACTC
vvi-miR395e	CTGAAGTGTTTGGGGGAACTC
vvi-miR395d	CTGAAGTGTTTGGGGGAACTC
vvi-miR395c	CTGAAGTGTTTGGGGGAACTC
vvi-miR395b	CTGAAGTGTTTGGGGGAACTC
vvi-miR395a	CTGAAGTGTTTGGGGGAACTC
vvi-miR394c	TTGGCATTCTGTCCACCTCCAT
vvi-miR394b	TTGGCATTCTGTCCACCTCC
vvi-miR394a	TTGGCATTCTGTCCACCTCCAT
vvi-miR393b	TCCAAAGGGATCGCATTGATC
vvi-miR393a	TCCAAAGGGATCGCATTGATC
vvi-miR390	AAGCTCAGGAGGGATAGCGCC
vvi-miR3640-5p	ACCTGATTGGTGATGCTTTTTTGG
vvi-miR3640-3p	ATCGAAAAGGCATCATCAATCAGG
vvi-miR3639-5p	ATTGACTTCTGAAAGGCTAAAAGC
vvi-miR3639-3p	GAGCTTTTGGCTTCTCAGAAGTCA
vvi-miR3638-5p	TGTGCCTTTTCGCGCTTGTTGCTA
vvi-miR3638-3p	GCAACAAGCATGAAAAGGCACACC
vvi-miR3637-5p	ATTTATGTATTGTGTTTTGTCGGA
vvi-miR3637-3p	TTTCGACAAGACACAATGCATAAA
vvi-miR3636-5p	TCGGTTTGCTTCTTTGATAGATTC
vvi-miR3636-3p	GTCTGTCGGAGAAGCAAGTCGGAG
vvi-miR3635-5p	GGCATGTGTGGGGCATAATAG
vvi-miR3635-3p	ATTATGTCCCACACATGCCTC
vvi-miR3634-5p	GGCATATGTGTGACGGAAAGA
vvi-miR3634-3p	TTTCCGACTCGCACTCATGCCGT
vvi-miR3633b-5p	GGAATGGGTGGCTGGGATCTA
vvi-miR3633b-3p	GTTCCCATGCCATCCATTCCTA
vvi-miR3633a-5p	GGAATGGATGGTTAGGAGAG
vvi-miR3633a-3p	TTCCTATACCACCCATTCCCTA
vvi-miR3632-5p	GGATTGGGGGCCGATGGAAAGG
vvi-miR3632-3p	TTTCCCAGACCCCCAATACCAA
vvi-miR3631d	CATGTTGACATCATCCAATATA
vvi-miR3631c	CATGTTGACATCATCCAATATA
vvi-miR3631b-5p	CATGTTGACATCATCCAATATA
vvi-miR3631b-3p	TGTTGGATGATGTCAATAAGT
vvi-miR3631a-5p	CATGTTGACATCATCCAATATA
vvi-miR3631a-3p	TATATTGGATGATGTCAACAA
vvi-miR3630-5p	TGCAAGTGACGATATCAGACA
vvi-miR3630-3p	TTTGGGAATCTCTCTGATGCAC
vvi-miR3629c	GGCTGCTGAGAAAATGTAGGA
vvi-miR3629b	GGCTGCTGAGAAAATGTAGGA
vvi-miR3629a-5p	CGCATTTTCTCAGCAGCCAAG
vvi-miR3629a-3p	GGCTGCTGAGAAAATGTAGGA
vvi-miR3628-5p	ATGCGAGAGCCGTGCTTAGTA
vvi-miR3628-3p	CTAAGCACAGCTCTCGCATCC
vvi-miR3627-5p	TTGTCGCAGGAGAGACGGCACT
vvi-miR3627-3p	TCGCCGCTCTCCTGTGACAAG
vvi-miR3626-5p	GGTAGTCGCTGTGAAATTGAA
vvi-miR3626-3p	CTTCAATTTCACAGCGACCAC
vvi-miR3625-5p	TTCCAGCAGTCATCTCCAAGG
vvi-miR3625-3p	CGGGAGATGACTACTGGAAGC
vvi-miR3624-5p	TAGTATGCTGCTGTCTTTAGA
vvi-miR3624-3p	TCAGGGCAGCAGCATACTACT
vvi-miR3623-5p	TCACAAGTTCATCCAAGCACCA
vvi-miR3623-3p	TGGTGCTTGGACGAATTTGCTA
vvi-miR319g	TTGGACTGAAGGGAGCTCCCA
vvi-miR319f	TTGGACTGAAGGGAGCTCCCT
vvi-miR319e	TTTGGACTGAAGGGAGCTCCT
vvi-miR319c	TTGGACTGAAGGGAGCTCCCT
vvi-miR319b	TTGGACTGAAGGGAGCTCCCT
vvi-miR2950-5p	TTCCATCTCTTGCACACTGGA
vvi-miR2950-3p	TGGTGTGCACGGGATGGAATA
vvi-miR2111-5p	TAATCTGCATCCTGAGGTCTA
vvi-miR2111-3p	GTCCTCTGGTTGCAGATTACT
vvi-miR172d	TGAGAATCTTGATGATGCTGCAT
vvi-miR172c	GGAATCTTGATGATGCTGCAG
vvi-miR172b	TGAATCTTGATGATGCTACAC
vvi-miR172a	TGAATCTTGATGATGCTACAT
vvi-miR171j	TGATTGAGCCGTGCCAATATC
vvi-miR171i	TGATTGAGCCGTGCCAATATC
vvi-miR171h	TGGTTGAGCCGCGCCAATATC
vvi-miR171g	TTGAGCCGAACCAATATCACC
vvi-miR171f	TTGAGCCGCGCCAATATCACT
vvi-miR171e	TGATTGAGCCGCGCCAATATC
vvi-miR171d	TGATTGAGCCGTGCCAATATC
vvi-miR171c	TGATTGAGCCGTGCCAATATC
vvi-miR171b	TGATTGAGCCGCGTCAATATC
vvi-miR171a	TGATTGAGCCGTGCCAATATC
vvi-miR169y	TAGCGAAGGATGACTTGCCTA
vvi-miR169x	TAGCCAAGGATGACTTGCCTA
vvi-miR169w	CAGCCAAGGATGACTTGCCGG
vvi-miR169v	AAGCCAAGGATGAATTGCCGG
vvi-miR169u	TGAGTCAAGGATGACTTGCCG
vvi-miR169t	CGAGTCAAGGATGACTTGCCG
vvi-miR169s	CAGCCAAGGATGACTTGCCGG
vvi-miR169r	TGAGTCAAGGATGACTTGCCG
vvi-miR169q	GAGCCAAGGATGACTTGCCGG
vvi-miR169p	GAGCCAAGGATGACTTGCCGG
vvi-miR169o	GAGCCAAGGATGACTTGCCGC
vvi-miR169n	GAGCCAAGGATGACTTGCCGG
vvi-miR169m	GAGCCAAGGATGACTTGCCGG
vvi-miR169l	GAGCCAAGGATGACTTGCCGT
vvi-miR169k	CAGCCAAGGATGACTTGCCGG
vvi-miR169j	CAGCCAAGGATGACTTGCCGG
vvi-miR169i	GAGCCAAGGATGACTGGCCGT
vvi-miR169h	TGAGCCAAGGATGGCTTGCCG
vvi-miR169g	CAGCCAAGGATGACTTGCCGA
vvi-miR169f	CAGCCAAGGATGACTTGCCGA
vvi-miR169e	TAGCCAAGGATGACTTGCCTGC
vvi-miR169d	CAGCCAAGAATGATTTGCCGG
vvi-miR169c	CAGCCAAGGATGACTTGCCGG
vvi-miR169b	TGAGCCAAGGATGGCTTGCCG
vvi-miR169a	CAGCCAAGGATGACTTGCCGG
vvi-miR168	TCGCTTGGTGCAGGTCGGGAA
vvi-miR167e	TGAAGCTGCCAGCATGATCTA
vvi-miR167d	TGAAGCTGCCAGCATGATCTA
vvi-miR167c	TGAAGCTGCCAGCATGATCTC
vvi-miR167b	TGAAGCTGCCAGCATGATCTA
vvi-miR167a	TGAAGCTGCCAGCATGATCTG
vvi-miR166h	TCGGACCAGGCTTCATTCCCC
vvi-miR166g	TCGGACCAGGCTTCATTCCCC
vvi-miR166f	TCGGACCAGGCTTCATTCCCC
vvi-miR166e	TCGGACCAGGCTTCATTCCCC
vvi-miR166d	TCGGACCAGGCTTCATTCCCC
vvi-miR166c	TCGGACCAGGCTTCATTCCCC
vvi-miR166b	TCGGACCAGGCTTCATTCC
vvi-miR166a	TCGGACCAGGCTTCATTCC
vvi-miR164d	TGGAGAAGCAGGGCACGTGCA
vvi-miR164c	TGGAGAAGCAGGGCACGTGCA
vvi-miR164b	TGGAGAAGCAGGGCACATGCT
vvi-miR164a	TGGAGAAGCAGGGCACGTGCA
vvi-miR162	TCGATAAACCTCTGCATCCAG
vvi-miR160e	TGCCTGGCTCCCTGTATGCCA
vvi-miR160d	TGCCTGGCTCCCTGTATGCCA
vvi-miR160c	TGCCTGGCTCCCTGTATGCCA
vvi-miR160b	TGCCTGGCTCCCTGAATGCCATC
vvi-miR160a	TGCCTGGCTCCCTGAATGCCATC
vvi-miR159c	TTTGGATTGAAGGGAGCTCTA
vvi-miR159b	CTTGGAGTGAAGGGAGCTCTC
vvi-miR159a	CTTGGAGTGAAGGGAGCTCTC
vvi-miR156i	TTGACAGAAGATAGAGAGCAC
vvi-miR156h	TGACAGAAGAGAGAGAGCAT
vvi-miR156g	TTGACAGAAGATAGAGAGCAC
vvi-miR156f	TTGACAGAAGATAGAGAGCAC
vvi-miR156e	TGACAGAGGAGAGTGAGCAC
vvi-miR156d	TGACAGAAGAGAGTGAGCAC
vvi-miR156c	TGACAGAAGAGAGTGAGCAC
vvi-miR156b	TGACAGAAGAGAGTGAGCAC
vvi-miR156a	TGACAGAAGAGAGGGAGCAC
