# Supplementary material for: Small RNA and degradome deep sequencing reveal respective roles of cold-related microRNAs across Chinese wild grapevine and cultivated grapevine
Source: BMC Genomics. 2019 Oct 15;20:740. doi: 10.1186/s12864-019-6111-5 (PMC6794902; doi:10.1186/s12864-019-6111-5)
Supplement: Supplementary file 2 — Additional file 2: Table S2. Chinese wild grape miRNA sequences. [file 12864_2019_6111_MOESM2_ESM.xls]

## Sheet: Sheet1
Chinese wild grape miRNA sequences
Chinese wild grape miRNA id	miRNAseq
miR9777	AGCAAACCATCTCTGAGCCG
miR9752	TACTTCTTCTTTCCTGTTGT
miR9748	GAGGAAGGTGAGGATGAC
miR9746i	CAGTGTTTGATTTCAGTTAGTAT
miR9726	TGTAGGCATTATTTTTTTTTT
miR9724	TAAGAAGTCGTAAAATAGAA
miR9654a-3p	TTGTGAAAGGTTGAAGAAAT
miR9653a-3p	CTTGAACGTTTGGCCATGGC
miR9556-3p	TCACTTTCAAGCAATGGCCT
miR952b	AACGAGGATCCATTGGAG
miR949a	TCTCTAGGGATCCAAATGGC
miR9484	TAGGCAAGGGAAGTCGGC
miR948	TGTGGTCGTGGGTTCGGG
miR9477-3p	TTGGAAAGGGAACCTGAAGT
miR9471b-3p	TTGGCTGAGTGAGCATCACT
miR9470-3p	TGTTGCCGCATGATTTTAGC
miR9408-3p	TTTCATTTAGATTGTTGTT
miR899	AACTAAGATACAATCCATCG
miR894	GTTTCACGTCGGGTTCACC
miR8777	TTTGCAAAGAAGAATGTCGA
miR8776a	TTCAAAGCCCATTGAATATATTT
miR8767c	TTTTCAACTCTCCAAGACAT
miR8764	TTGATTGTCATTTTATCCGTT
miR8755	GACGCGCTAGGGCTGACGTGGCA
miR8748	TGGTGGCTGATGGATTAAATGAA
miR870-5p	AGATCATCAAAGTAGAATGT
miR8704	GTCCAGTTCGCCAATCAGACCGT
miR8702	AGGATCGTTCACTGGGAAGGGTT
miR8698	AGGGCAGATTTACTTTAAGGACA
miR869-3p	TCCTGGGTTTAGTTAATTAC
miR8668	TTTGGAATGAAGACTATAAT
miR8606	TCCGATCCGGTTTTTAAAACCAT
miR8603	TGACTTGTGGTTGACTATTT
miR860	TGCAAAGATTGGAATAAGTAT
miR858a	TTCGTTGTCTGTTCGACCTT
miR8585	TAACAGGAGGATCATATGGT
miR8578.2	TTGAGTGATCTGCTTGTAATAG
miR8577	AAAAGGCCAATGAGTGATGA
miR8573	CAGGTCTGCACAATGTGGTG
miR8570	CGATTGGGAGTGAGTCATTACAG
miR8562a	TCGAATCGAGTTGAAATTTGGAG
miR8558a	TTTCCGACTCCGCCCATACCT
miR850	TAATGGATCACGACTACAACAAAG
miR849	TAACGCAAACATTGGTGAGAA
miR846-3p	TTGATTGATACTGTTGAATT
miR845d	TGCGCTCTGATACCACTTGT
miR845b-3p	TCGCTCTGATACCACATGTATAA
miR845a	CGCGCTCTGATACCACTTGT
miR841a-3p	CTTTCTAGTGGGTCGTTTGA
miR839-5p	TACCAACCTTTCATCGTTCC
miR838-3p	TTTTCTTCTTCGCTGCAAA
miR837-5p	AGTCAGTTTCTTTGTTCATTTCC
miR835-5p	TTTTGCATACTGTTCTATATT
miR829-3p.1	AGCTCAGGATGCCAAGATGGAAT
miR828a	TCTTGCTCAAATGAGTATTCC
miR827-5p	TTTTGTTGCTGGTCATCTAGT
miR822-5p	TGCGAAAGCATTTGCCAAG
miR8179	TGCCTGCATTAAGATTGATCT
miR8175	CGTTCCCCGGCAACGGCGCC
miR8169	AGAGCCAGAGTCATCAGCAGA
miR8155	TCCTTGGCTCTGATACCAT
miR8141	TGGATTACTTGAGGCTGGTT
miR8137	TTCAGCCATCCATAACAAAAT
miR8051-5p	GTGGTATGGTAGAAAGATTCGAT
miR8048-3p	GAGGACATGCTTGATGAACA
miR8042	ATAACTGAAGTGCCTGATT
miR8038a-3p	TTCACTTGCTCACTCTGGAT
miR8036-3p	TAGTCTTTCCTATCCCTCCCA
miR8030-5p	TTGGAGATTGGTCTGGCTGGGTT
miR8020	AATTTCATGGCGTATTGTTGTTG
miR8015-3p	ATTTCATTCTTCAAGTCCGATGC
miR7984a	TCCGACTTTGTGAAATGACTT
miR7830	TGATATGAGAACCGATTGCT
miR780.2	TTCTTCGTGCATTTGGCAAT
miR779.1	TTGCCTGTATGTTGCTGCATCAT
miR7783-3p	TAGGTTTGATACATTGGATGAGA
miR7782-3p	ATTGACTCTGATACCATTTGTAA
miR7781-5p	ATTTTTGTGATGACGACAATGGC
miR7777-5p.1	CTTTGGTTGGGCAACTACCC
miR7776-5p.1	CTTGCTGCTGATGATCTTGG
miR7767-5p	CCCCAAGATGAGTGCTCTCC
miR7766-3p	GATGGCTGAGTGGACTAAAGCGGC
miR7757-5p.2	CTTCTCATCTCAAACATTCT
miR7757-5p	ATAAAACCTTCATGCTGATCCT
miR7755-3p	TTATATTTACGGTTGAATTG
miR7750-5p	ATTGAATACATAGCTGACCATGA
miR7747-5p	ACAATTGTTGTGGTTTTAGGATG
miR7731-3p	TGGTTAGCACTCTGGACTTTGAATC
miR7722-3p	GAAGGGTTCGAGTGAGAGC
miR7711-5p.1	TACTGTAGCACTTTTGACATCTT
miR7709-3p	TGGCCTGGTGTACTTTTGAT
miR7708a-5p	GTTTTTCTCGGTTCCGATTACAA
miR7707-3p	TTTGACGATGTATGGCAACG
miR7696c-3p	TTTGAATTTGAGAACTTGGC
miR7692-3p	ATGACGTGGCAGCTTATGTGGCA
miR7545	TTGAAGAAATTAGAGTGCT
miR7543	TTCAATGATAAAGGTTTGCT
miR7542	TGCTTGTTACTTGATGGTGT
miR7539	CCGAGGGAGAGAGCGAGAGG
miR7532a	GAACAGCCTCTGGTCGATGG
miR7528	CCAAAATGCTAATCTGAGGC
miR7484d	ACGAATGACGGTTTGCGCTT
miR7122a-5p	TTATACAATGAAATCACGGCC
miR7122a-3p	CCGTCTTTCTCTGTATAAG
miR7121a	TCCTGCTTGGTTGATCGCCTT
miR6478	CCGACCTTAGCTCAGTTGGTA
miR6476a	GATCAGTGGAGATGAAACAT
miR6463	TGGATGATCGATACTGGCAACAC
miR6460	CGATATGTGGCATCTCAAGGCGA
miR6459b	TCTCAAGCCCATTATTCACC
miR6447	TCGACCAAATCGTGACGATCTAC
miR6426a	GTGGAGACCTGAACTGAAGAG
miR6421-3p	TTAGAGCAGTTTGTTGGGAAG
miR6300	GTCGTTGTAGTATAGTGGT
miR6291c-5p	TACTTTATAGATTGACCTTG
miR6284	TTTGGACAATGGATAAGAA
miR6271	TGAAGATTGTGGATATAATG
miR6269	TGATGATATAGTGAATGCCGTGG
miR6253	GGGGAAGGTGGGCAGTTGGG
miR6251	TGTCTACTACATTGTAAGGAG
miR6235-5p	TTGGAAGAAAAATTGCTCTTGGC
miR6230-5p	TTTTGGGCCCTGAACTTGTG
miR6209	TAAAATCAGAAGATGTGCGA
miR6195	TGGTACGTAGTGGGTTTAG
miR6189	AGGTGATGCTGAGGATGACA
miR6173	CTAGCCGTAAACGATGGATAC
miR6171	TTGTGGATTGCTGAGGGTTT
miR6169	TTGTATTCTCTTTTTCTCGT
miR6161d	TGAACTCCGCACTCTTATAC
miR6151a	TGGCTTGGGCATTGGATTGA
miR6140a	ACTGTTTGTAGAACTAGATTGGC
miR6139	AAGAATCAAGGTAAGGAAGAAAA
miR6135i	ATTGGCCTATGTATACTTGACAC
miR6115	TTGGACGGAATGACATGTGCTCT
miR6108e-5p	GTAAAAGAACCTGCACCCTTGGC
miR6027-5p	TTGGGTGGCACAAGGATTAG
miR6027-3p	AAACCTTCTGCTATCCATAA
miR6026-5p	AATTCCTAATGCCAAGACAA
miR6026-3p	TTCTTGGCTATAGTAGTTTG
miR6020a-5p	AAATGTTATCGAGATCCTTC
miR5823	AAGACTCGGTCTAATCTTCTTCC
miR5813	AACAGCCTCTGGTCGATGGA
miR5809	TCGTGCCGGCGACGCATC
miR5793	CAGAGGACGGATGAGTGCAG
miR5780b	TTGACTCCATGATATCATTAAA
miR5773	TTTTCAAAATTCAGTTAGGC
miR5770a	TGAGGGCTCATGGTTTGGACGAG
miR5748	CAAAAATATTGGAAGGCTTA
miR5744	TGCAATTTTAGGAGCACGTT
miR5725	ATTTGGCTCAATTTGTATCTG
miR5721	AAAAATGGAGCTTAAGAAAGGGA
miR5720	TTGTAACTTGTTGAGAATATC
miR5678	TTCCATGCTAAAGATTTTAC
miR5676	TCGACACGATTGAGAGGCTG
miR5671b	TACCGATATTTTCTTCCATGGAT
miR5669	CAAGGCAGTGTGGTAATGGT
miR5654-5p	ATATTTCACCAACATCTTCC
miR5653	TGGGTTGTTGTAGTTGAGTTTGT
miR5652	TTGAATGATGAATGACGAGC
miR5649a	TTGAATATGTTGATTTCTAT
miR5632-5p	TTGATCCTCTTATCAGCTT
miR5568f-3p	GTCTGGTAATTGGAATGAG
miR5563-3p	ATGAGTTGCCAAATTCGATT
miR5516a	CTCTTGTCTTCGGTAGCCGG
miR5509	CTAGCATTTCTCTTGGCATT
miR5508	TCAGATGGCTGTTGTTGTGG
miR5501	ACTTGTGGCTAGGGGTGA
miR5490	TTGGAGTTTATTTAAGACGG
miR5487	ATATGTGCATGATAGTTCCG
miR5388	ATCTTTGCGGGTGTTGTGTC
miR5380c	TGAATGGTCGAATGATGGAAGAG
miR5377	GAAGGATCAATGTAGAATGGCAT
miR5373	TTGTTGTTCTCGATGATGT
miR5370	CAAAGCTTGTGCCAAAAAGGAA
miR5368	AGGGACAGTCTCAGGTAGAC
miR536	TTCGTGTCCAGCTGGTGCTC
miR535a	TGACAACGAGAGAGAGCACG
miR5338	TTAAGTCTTATTGGTTGTAT
miR530b	AGGTGCAGGTGAAGGTGCAG
miR530a	TGCATTTGCACCTGCACCTT
miR5303	TTGTTGAAGATTGGAGCAAC
miR529b	AGAAGAGAGAGAGTACAGCT
miR529-3p	GCTGTACCCTCTCTCTTCCC
miR5293	GAGGAAAAGTAGAATGGAAGAAA
miR528-3p	CCACGTGTTGCCTCTTCATT
miR5278	GAAATTATTGAGGAACTTTGGAA
miR5255	TGCTTGCTAAGTACATGGG
miR5254	AGGGAGTTGGAATCATTTGTGAT
miR5248	CTTTAGTTGGCATGCCTTCA
miR5244	TATCCTCTGAAGATTCCTGGT
miR5234	TTTGTTATGGATGGCTGAAG
miR5230	CAAAACTTGGAATCGATTGG
miR5227	TGAAGAGAAGAAAATTGAGC
miR5225b	TTCGCAGGAGAGATGACGCCGTC
miR5169a	TTTGCCAGGTTGTGTAGAAC
miR5144-3p	TCCCTCTGCAGCACAATGAA
miR5140	GCATGGCGAAGATTTCCGGTG
miR5139	CGAAACCTGGCTCTGATACC
miR5083	GACTACAATTATCTGATC
miR5081	TAGTTTGTTCAAATTGAAGT
miR5079a	TTGCATCTGTATTTTGGTTT
miR5077	GACTTCACGTCGGGTTCACC
miR5072	CGTTCCCCAGCAGAGTCGCC
miR5067	TTCACGATAATAATATGGAT
miR5059	CGTTCCTGGGCAGCATCACC
miR5055	TCGCGCTGCTGAGCTCGGCT
miR5054	TCGCCCCACGGTGGGCGCC
miR5031	TTAATGATGTAGCTCAATTT
miR5030	AGAAAAAGTTTGTGTTTTCCAG
miR5028	AATTGGGTTTATACTGAAAGTGT
miR5024-3p	CAGATCTTGGCCTTGTTATT
miR4995	GCAGTGGCTTGGTTAAGGGAA
miR482a	TTGCCGACTCCACCCATACC
miR482-3p	TTTTCCCAATGCCGCCCATTC
miR479	TGTGGTATTGGTTCGGCTCAT
miR477g-3p	GTTGGAAGCCGGTGGGGGA
miR477g	TCTCCGTCAAATTCTTCTCA
miR477b-3p	CGAAGTCTTTGGGGAGAGTG
miR477a	ACTCTCCCTCAAGGGCTTCT
miR475c	CTTACAATTGTCCATGGATCAAG
miR473	ACTCTCCCTCAAGGGCTTC
miR472b	TTTTCCAACTCCACTCATGC
miR447c-3p	TGGGGAGACTCCTTTGTTG
miR444d.3	TTGTGGCTTCTTCGCAGTTA
miR444b.2	TGCAGTTGTGTCTCGAAGGT
miR444a	TTGTCCTCAATGCTTGCTGA
miR4415a-3p	TGGATCTCTCTACAACATGG
miR4414b	TGTGAAGATGCGGACTAC
miR4414a-5p	TGGCTGCTGACTCGTTGCTTC
miR4414a-3p	ATCCAACGATGCAGGAGCTGC
miR4397-3p	TGTCAAAGATCGTGGGAAGTGAC
miR4395	TGGCAGGAGTATTGGGCTTGAGA
miR4376a-3p	AGCATCATTTCTCCTGCATAG
miR4376-5p	TTCGCAGGAGAGATGACGCCGT
miR4374b	TACTTTCAAGGACATTGTGG
miR4233	CACATCATGCATCACAACCC
miR419	TGAGAATGCTGACATGAG
miR418	TAATGTGATGATTGAAGTGGCTG
miR415	AACAGAAACAAAAGGAGCAG
miR408d	TGCACTGCCTCTTCCCTGGC
miR408-3p	ATGCACTGCCTCTTCCCTGG
miR407	TTTATATGTATGACTTTTGGT
miR403-5p	AGTTTGTGCGTGACTCTAAA
miR403-3p	TTAGATTCACGCACAAACTC
miR399e	CGCCAAAGGAGAGTTGCCCT
miR399a	TGCCAAAGGAGAATTGCCCT
miR398b	TGTGTTCTCAGGTCGCCCCT
miR398a-3p	TGTGTTCTCAGGTCGCCCCC
miR397b-3p	ATTGGCGCTGCACTCAATCA
miR397a	TCATTGAGTGCAGCGTTGAT
miR396f	TTCCACGGCTTTCTTGAACT
miR396a-3p	TTCAAGAAAGCCGTGGGAAA
miR395p-3p	TGAATGATGTTTGAGGAACT
miR395a	CTGAAGTGTTTGGGGGAACT
miR394a-3p	AGCTCTGTTGGACTCTCTTT
miR394a	TTGGCATTCTGTCCACCTC
miR393b-5p	TCCAAAGGGATCGCATTGATT
miR393a-3p	ATCATGCTATCCCTTAGGAC
miR393a	TCCAAAGGGATCGCATTGATC
miR3932b-5p	TGGACTGCTCGAGCTGCTC
miR391	TCGCAGGAGAGATGACGCCG
miR390a-5p	AAGCTCAGGAGGGATAGCGC
miR390a-3p	CGCTATCTATCCTGAGTTTC
miR3706	TGTTTGGACAATGGATAAGA
miR3702	AATCACTTTGCTTATTCTC
miR3698	CTTGGACCTGACTTGGCTTA
miR3640-5p	TGATTGGTGATGCTTTTTTGGTA
miR3640-3p	ATCGAAAAGGCATCATCAATCAG
miR3639-5p	TTGACTTCTGAAAGGCTAAAAGC
miR3639-3p	GAGCTTTTGGCTTCTCAGAAGTC
miR3638-5p	TGTGCCTTTTCGCGCTTGTTGCT
miR3637-5p	ATTTATGTATTGTGTTTTGTCGG
miR3637-3p	CGACAAGACACAATGCATAAATG
miR3636-5p	TCGGTTTGCTTCTTTGATAGATT
miR3636-3p	GTCTGTCGGAGAAGCAAGTCGGA
miR3635-5p	GGCATGTATGGGGCATAATA
miR3635-3p	ATTATGTCCCACACATGCCT
miR3634-5p	GGCATATGTGTGACGGAAAG
miR3634-3p	TTTCCGACTCGCACTCATGCCG
miR3633b-3p	GTTCCCATGCCATCCATTCCT
miR3633a-5p	GGAATGGATGGTTAGGAGA
miR3633a-3p	TTCCTATACCACCCATTCCCT
miR3632-5p	GGATTGGGGGCCGATGGAAAG
miR3632-3p	TTTCCCAGACCCCCAATACCA
miR3631b-3p	TGTTGGTTGATGTCAATGAG
miR3631a-3p	TATTGGATGATGTCAACAGG
miR3630-5p	GCAAGTGACGATATCAGACAG
miR3630-3p	TTTGGGAATCTCTCTGATGCA
miR3629a-5p	CGCATTTTCTCAGCAGCCAA
miR3629a-3p	TGGCTGCTGAGAAAATGTAG
miR3627-5p	TCCCAGGAGAGATGGCACCTG
miR3627-3p	TCGCCGCTCTCCTGTGACAA
miR3626-5p	TAGTCGCTGTGAAATTGAAG
miR3626-3p	TTCAATTTCACAGCGACCAC
miR3625-5p	TTCCAGCAGTCATCTCCAAG
miR3625-3p	CGGGAGATGACTACTGGAAG
miR3624-5p	TAGTATGCTGCTGTCTTTAG
miR3624-3p	TCAGGGCAGCAGCATACTAC
miR3623-5p	TCACAAGTTCATCCAAGCACC
miR3623-3p	TGGTGCTTGGACGAATTTGC
miR3520-3p	AAGGGAGACTTTGCATTTCA
miR3518	TGCTTTGGGGATAATCAGTG
miR3440-3p	TTGTTGGTCCAGAGAACGCA
miR3440	TGGCTTGGTTAAGGGAACC
miR3434-5p	TACTTGGCTGATCTCTTAAT
miR3434-3p	TCATAGTATCAGCCATCGTC
miR319a-3p	TTGGACTGAAGGGAGCTCCC
miR319	TTGGACTGAAGGGAGCTCC
miR2950-5p	TTCCATCTCTTGCACACTGG
miR2950-3p	TGGTGTGCACGGGATGGAAT
miR2938	ATCTTATGAGAAGGGTTCGAG
miR2928	AAGATTGACTACTTTTGTTG
miR2916	TGGGGGCTCGAAGACGATCA
miR2878-3p	CATGGATTTTAAGTGTAAAGAAC
miR2873b	TTGTCTTGAGATTTCGTTG
miR2866	TCTAGTTGTGTCAGCTCATC
miR2864.1	TTTTGCTTGAGCTTCGTTTTGCA
miR2659a	CCATGGCTGCGACTTCTGTAG
miR2658	GATGATGACCTTGTACTATGATC
miR2650	ACTTAGAACATGTTTTCAGTCGC
miR2642	ATGACTTTCATCCAATCATGTAG
miR2637	AAATACTTCCTATGATCACTGTC
miR2636	TTTGGTTAGTGATGTGATAA
miR2623	TCTTGGCTCAGTACTATCCTTCATG
miR2611	TATTTTGTCAGAGTTGATGAT
miR2610a	AGATGGACTCTCTATGGCTT
miR2603	TTTCTATTGTCGCTGCACTT
miR2600b	AGCAAATGTGGCATTTGATTGGA
miR2594	CCAAGCCAAGGTGCCACGAG
miR2592s-3p	AAATGCTGAGAAATGTTGTT
miR2275c	AGATTGCGAGGCCAAACAAACGA
miR2275a-5p	AGATCGAGGAAATGCAAACC
miR2199	TGATAACTCGACGGATCGC
miR2118f	TTCCCAAGACCTTCCATGCCA
miR2118a-3p	TTGCCGACTCCACCCATACCT
miR2118	TTGCCGACTCCACCCATACCTA
miR2111-5p	TAATCTGCATCCTGAGGTCT
miR2109-5p	CTTCGACTGTCTTCCCTCTG
miR2105	TTGTGATGGAATCTTTCGAT
miR2100-5p	TTCTTCACTTGCCAAACATG
miR2099-5p	TGAAATGTTGTACAGAGCTT
miR2094-5p	TGGATGTGGCTCCTGAGGTG
miR2093-5p	GGCATGAATTGGAAGAATCC
miR2089-5p	TTTCCATTCCACAATTTCAT
miR2083-5p	TTCTCGACTCCCTCCATCTC
miR2055	TCCCTTGGAAGGTGGTCTTC
miR1886g-5p	CAGATGGATCAATTGTTTGGGAT
miR1885a	CATCAAGAAAGGTTGATTGC
miR1874-3p	ATGGACTGGCGGTGTAACCCAAG
miR1873	TACAACTGGTATCAGAGCTTGAG
miR1871	ATGGCTCTGATTCTGTTGGT
miR1863b.2	AAGACATAAGGCTGATGATTACT
miR1863b	ACTCTGATACCATTTGTAACGAT
miR1863	AGGCTCTGATACCACTTGTTGAT
miR1860-3p	ACTGGAAGTTGGTTTTGTCT
miR1857-3p	TCATCCCGAGAAAACCAGGC
miR1846d-3p	TATCCGGATCGCCTCAAGGGAGG
miR172d-5p	GTAGCACCATCAAGATTCAC
miR172c-3p	AAGAATATTGGATGATGCTG
miR172a	AGAATATTGGATGATGCTGA
miR171b-3p	TTGAGCCGTGCCAATATCAC
miR171a	TGATTGAGCCGTGCCAATAT
miR171	TTGAGCCGCGTCAATATCTC
miR170-5p	TATTGGCCCGGTTCACTCAG
miR170-3p	TGATTGAGCCGTGTCAATAT
miR169z	CAGCCAAGAATGATTTGCCG
miR169l-3p	CCGGCAAGTTGTCTTTGGCTA
miR169a-5p	CAGCCAAGGATGACTTGCCG
miR168a-3p	CCCGCCTTGCATCAACTGAA
miR168	TCGCTTGGTGCAGGTCGGGA
miR167f-3p	AGATCATGTGGCAGTTTCAC
miR167d	TGAAGCTGCCAGCATGATCT
miR166u	TCTCGGACCAGGCTTCATTC
miR166h-3p	TCGGACCAGGCTTCATTCCC
miR165a-3p	TCGGACCAGGCTTCATCCCC
miR164g-3p	CACGTGCTCCCCTTCTCCAA
miR164b-3p	CATGTGCCCCTCTTCCCCAT
miR164b	TGGAGAAGCAGGGCACGTGC
miR162a-5p	ACTGGATGCAGCGGTTCATCGAT
miR162-3p	TCGATAAACCTCTGCATCCA
miR162	TTGATAAACCTCTGCATCCA
miR160d-3p	GCGTGCGAGGAGCCAAGCAT
miR160b	TGCCTGGCTCCCTGTATGCC
miR160a-3p	GCGTATGAGGAGCCATGCAT
miR159a-3p	TTGGATTGAAGGGAGCTCT
miR159a	TTTGGATTGAAGGGAGCTCT
miR157a-5p	TTGACAGAAGATAGAGAGCA
miR157a-3p	GCTCTCTAGGCTTCTGTCAT
miR156g-3p	GCTCTCTAGACTTCTGTCAT
miR156b-3p	TGCTCACCTCTCTTTCTGTCAG
miR156a-5p	TGACAGAAGAGAGTGAGCA
miR1535b	TTGTTTGCGGTGAGGTCTAG
miR1535a	TTGATTTTGGTGATGTCCT
miR1532	ACACGCTAATGCGAAGAGAGCAC
miR1523b	TCATCCCTCCTGAGCTGCTC
miR1520q	TTGACCAAAGACACATGACACG
miR1520j	AATGAAGCTGACATGACAATCAA
miR1517	AGATCCTTGGCAATGTCGTTGAA
miR1511-3p	ACCTGGCTCTGATACCAATG
miR1511	CCCTAGGCTCTGATACCATG
miR1510b-3p	GTTGTTTTCCCTATTCCGCC
miR1509a-3p	ACGATTTCCTTGATTAGTAG
miR1507a	TTTCATTCCATACATCATCTA
miR1507-3p	ACTGTTCCATACATCATCCG
miR1446	TGAACTCTCTCCCTCGTTGGC
miR1444a	TCACATTCGGATCAATGGCC
miR1440a	TGCTCAAATGACCCTCCCTT
miR1439	TTTGGATTGGATGAGTATT
miR1432-5p	AGGAGAGATGACGCCGTCG
miR1429-3p	TTGATGGGTTTGATATGTTG
miR1219a	CTCGTGCCTCTCACCTAGCAT
miR1169-3p	TGAGGTGTGCTTGCTCGGAT
miR1167	GGGCTGTGATGTTGAAAA
miR1162-5p	CGGCTTAATTTGACTCAACACG
miR1156.2	TTCAGCTGGAGTTGAGGACTC
miR1089	AGATCATGAGATTGTTTGGC
miR1088-5p	CAGAAGAAGAGCAGCACGTA
miR1087	TTACAGTTGGGGTAGTGCTT
miR1080	TTTACTATCCATGAAACACCTCT
miR1075	TGTTTCACATGCTTTCAAC
miR1069-3p	TGATAAATCTAAGGCCCAT
miR1049	TCTCTCTTAGCCATATAGCAGCT
miR1044-3p	TGGTAGCGCTTTTGTTTT
miR1028c-5p	TCTAAGTCTACTAATGCCTT
miR1028b-5p	TCTTAAGATCTACGACCACC
miR1027a	TTTGCTATCTTCCTACCAAT
miR1023c-5p	CACTCTCCCGCTTTCCCTCC
