# Supplementary material for: Small RNA and degradome deep sequencing reveal respective roles of cold-related microRNAs across Chinese wild grapevine and cultivated grapevine
Source: BMC Genomics. 2019 Oct 15;20:740. doi: 10.1186/s12864-019-6111-5 (PMC6794902; doi:10.1186/s12864-019-6111-5)
Supplement: Supplementary file 4 — Additional file 4: Table S4. Differential expressed miRNAs in cultivated grape. [file 12864_2019_6111_MOESM4_ESM.xls]

Differential expressed miRNAs in cultivated grape
miRNA id	RPM value(CK)	RPM value (Cold)	log2Ratio(Cold/CK)	Expression change	P value
vvi-miR166a	73395.54	930.4333333	-6.408757454	DOWN	0
vvi-miR166b	733.8	78419.98667	6.661590406	UP	0
vvi-miR167b	73.41333333	3646.753333	5.579126873	UP	0
vvi-miR167e	2458.7	245.57	-3.47674188	DOWN	0
vvi-miR535b	1837.866667	13.18	-7.243440312	DOWN	0
vvi-miR396b	430.01	2817.496667	2.578932804	UP	0
vvi-miR171c	1.423333333	2257.19	10.44748093	UP	0
vvi-miR535c	28.99	1428.153333	5.461115639	UP	0
vvi-miR164d	1205.99	8.153333333	-7.301695699	DOWN	0
vvi-miR164a	1.536666667	1827.316667	10.0903578	UP	0
vvi-miR396d	3749.33	1901.863333	-1.124495705	DOWN	0
vvi-miR160c	5.33	798.3566667	7.060543688	UP	0
vvi-miR167d	761.65	46.37333333	-4.049828925	DOWN	0
vvi-miR171a	758.12	0.416666667	-10.92683366	DOWN	0
novel_mir70	13.38666667	455.4566667	4.931153201	UP	0
vvi-miR171i	905.0336667	328.69	-1.698318501	DOWN	0
vvi-miR403d	4.983333333	248.6033333	5.56356529	UP	0
vvi-miR160e	191.9533333	6.78	-4.836249206	DOWN	0
vvi-miR164c	1052.91	555.0033333	-1.006948985	DOWN	0
novel_mir67	271.4633333	714.64	1.263681654	UP	0
vvi-miR319b	8.866666667	173.58	4.146285176	UP	0
vvi-miR535a	886.1666667	463.1766667	-1.019217231	DOWN	0
vvi-miR398c	187.7266667	19.19666667	-3.294950134	DOWN	0
novel_mir60	33.43666667	234.82	2.669098377	UP	0
vvi-miR160d	619.7666667	299.84	-1.163054222	DOWN	0
novel_mir8	127.5633333	384.97	1.501834525	UP	0
novel_mir24	5.366666667	111.5333333	4.279412753	UP	0
vvi-miR403e	80.46	2.91	-4.968360982	DOWN	0
novel_mir91	1.266666667	82.08333333	5.852182608	UP	0
vvi-miR403c	90.86333333	9.093333333	-3.435312511	DOWN	0
novel_mir100	28.23	136.2733333	2.192969151	UP	0
vvi-miR171f	30.16333333	133.7566667	2.034919467	UP	0
vvi-miR319c	0.786666667	52.40666667	6.029328262	UP	0
novel_mir48	0.770333333	50.27333333	5.836755227	UP	0
vvi-miR166f	87.52	24.66666667	-1.961436691	DOWN	0
vvi-miR156f	116.32	41.03666667	-1.570617196	DOWN	0
novel_mir77	1.396666667	37.89666667	4.623329727	UP	0
vvi-miR319f	1.853333333	37.73666667	4.208018702	UP	0
novel_mir102	0.294	36.06033333	6.941210115	UP	0
novel_mir35	3.533333333	40.63666667	3.35165043	UP	0
novel_mir26	1.986666667	35.12666667	4.04131375	UP	0
vvi-miR166e	7.016666667	48.82333333	2.703990136	UP	0
novel_mir66	11.09333333	54.77333333	2.163964893	UP	0
vvi-miR399i	117.48	51.32	-1.234738044	DOWN	0
novel_mir95	19.94	71.33333333	1.68860173	UP	0
novel_mir11	2.133333333	29.62	3.63800001	UP	0
vvi-miR3639-5p	0.193333333	23.42666667	6.835469676	UP	0
vvi-miR396a	0.79	22.66333333	4.721399374	UP	0
novel_mir69	0.001	47.93	12.67476137	UP	0
vvi-miR169h	0.206666667	20.6	6.595995975	UP	0
novel_mir103	33.84333333	85.36	1.254040559	UP	0
vvi-miR390	48.53333333	109.1633333	1.041005782	UP	0
vvi-miR166g	24.73666667	3.256666667	-2.978761935	DOWN	0
vvi-miR393b	4.476666667	29.64666667	2.592791556	UP	2.98E-307
novel_mir3	2.603333333	24.89666667	3.102903062	UP	6.24E-305
novel_mir40	23.94666667	69.12	1.374341114	UP	8.84E-303
vvi-miR169k	0.976666667	19.01666667	4.13122779	UP	1.26E-288
vvi-miR169v	7.126666667	34.49666667	2.15053732	UP	7.74E-288
vvi-miR408	58.94666667	23.22	-1.387608611	DOWN	1.89E-270
novel_mir85	39.46333333	90.69333333	1.061496609	UP	7.27E-266
vvi-miR3624-3p	10.48333333	38.68666667	1.819625104	UP	1.15E-256
novel_mir47	0.001	25.68333333	11.77344903	UP	2.41E-224
vvi-miR399a	0.116666667	11.48666667	6.44238317	UP	6.82E-191
novel_mir104	32.61	69.11333333	1.01536606	UP	1.28E-189
vvi-miR395c	13.50366667	0.014	-10.09830659	DOWN	3.41E-172
vvi-miR169b	7.963333333	28.40666667	1.699910352	UP	2.39E-170
vvi-miR399c	17.33333333	3.713666667	-2.277079872	DOWN	8.45E-157
vvi-miR169s	8.583333333	0.463333333	-4.418784846	DOWN	9.00E-157
vvi-miR169j	0.297	8.53	4.642532821	UP	2.36E-136
vvi-miR395h	0.001	13.01366667	10.7696131	UP	2.12E-133
novel_mir93	5.27	18.19666667	1.622282667	UP	3.62E-103
vvi-miR3632-3p	14.00666667	32.76	1.088381201	UP	2.17E-101
novel_mir16	7.38	21.91666667	1.400415353	UP	3.81E-100
novel_mir72	0.001	8.240666667	10.13303649	UP	2.77E-95
vvi-miR395b	6.200333333	0.001	-10.04200619	DOWN	1.65E-84
novel_mir61	4.36	14.16333333	1.527314195	UP	2.39E-74
novel_mir41	4.06	12.64	1.51564391	UP	8.77E-66
vvi-miR395k	6.444	1.434	-2.175757579	DOWN	3.40E-55
vvi-miR395m	0.001	3.364	8.905859004	UP	5.12E-49
vvi-miR3629a-5p	0.783333333	4.573333333	2.428968177	UP	5.74E-45
vvi-miR399b	3.29	9.303333333	1.36116276	UP	1.90E-43
novel_mir59	2.583333333	7.86	1.462227118	UP	2.05E-39
vvi-miR169q	0.057	2.113333333	5.216559844	UP	7.15E-38
novel_mir20	2.21	6.553333333	1.429790694	UP	3.07E-32
vvi-miR3639-3p	0.963333333	3.716666667	1.833231204	UP	1.38E-26
vvi-miR319g	1.910666667	0.300333333	-2.820211034	DOWN	2.54E-26
vvi-miR319e	0.606666667	2.61	1.993121612	UP	1.51E-21
vvi-miR169w	0.353333333	1.633333333	2.148388341	UP	2.07E-15
vvi-miR169m	1.703333333	0.466666667	-1.983689695	DOWN	4.07E-15
vvi-miR397a	3.376666667	1.7	-1.111037001	DOWN	2.72E-13
novel_mir82	1.647	3.866666667	1.059538676	UP	6.39E-13
vvi-miR169p	0.586666667	0.001	-6.597221347	DOWN	1.86E-12
vvi-miR3634-5p	3.25	1.71	-1.029572901	DOWN	2.44E-11
novel_mir6	2.1	0.883666667	-1.324536772	DOWN	1.39E-10
vvi-miR3627-5p	0.117	0.633333333	2.279295599	UP	4.02E-07
vvi-miR169e	0.456666667	1.283333333	1.350311233	UP	4.64E-07
vvi-miR3631b-3p	0.306666667	0.976666667	1.540994794	UP	1.44E-06
vvi-miR477b-5p	0.833333333	0.396666667	-1.152673966	DOWN	0.000206097
vvi-miR172a	0.100666667	0.376666667	1.701986671	UP	0.001245293
vvi-miR169c	0.243333333	0.616666667	1.170266191	UP	0.001810119
vvi-miR3629a-3p	0.001	0.137333333	4.216559844	UP	0.001992112
vvi-miR164b	0.44	0.19	-1.342407448	DOWN	0.002277705
vvi-miR3630-3p	0.376666667	0.160333333	-1.378386746	DOWN	0.003512526
vvi-miR3631a-5p	0.027	0.150333333	2.354063367	UP	0.012431626
vvi-miR169t	0.001	0.097	3.701986671	UP	0.013042671
