# Supplementary material for: Small RNA and degradome deep sequencing reveal respective roles of cold-related microRNAs across Chinese wild grapevine and cultivated grapevine
Source: BMC Genomics. 2019 Oct 15;20:740. doi: 10.1186/s12864-019-6111-5 (PMC6794902; doi:10.1186/s12864-019-6111-5)
Supplement: Supplementary file 5 — Additional file 5: Table S5. Differential expressed miRNAs in Chinese wild grape. [file 12864_2019_6111_MOESM5_ESM.xls]

Differential expressed miRNAs in Chinese wild grape
miRNA id	RPM value(CK)	RPM value (Cold)	log2Ratio(Cold/CK)	Expression change	P value
miR3932b-5p	0	117056	19.70124636	UP	0
miR2118f	103454	0	-18.9641479	DOWN	0
miR171a	22439	42090	1.186913629	UP	0
miR948	7698.333333	19158	1.594773416	UP	0
miR2916	14755	24831.33333	1.030402312	UP	0
miR6478	13439.33333	23144.66667	1.063662713	UP	0
miR170-3p	6996.333333	14875.66667	1.367727896	UP	0
miR9484	7744.333333	15489	1.27947555	UP	0
miR5813	11282	19177.66667	1.04484886	UP	0
miR3633b-3p	9668.333333	2201.333333	-1.855445092	DOWN	0
miR156b-3p	0	11932	16.40695527	UP	0
miR157a-3p	520.3333333	3298.666667	2.943819465	UP	0
miR171	11400.66667	0	-15.78234857	DOWN	0
miR7722-3p	5539.666667	10214	1.162121392	UP	0
miR7532a	7776	12826	1.001415691	UP	0
miR1162-5p	788.3333333	3199.666667	2.300488436	UP	0
miR3633a-3p	0	6598	15.55222007	UP	0
miR477g-3p	0	4772.333333	15.0848861	UP	0
miR2938	2834.666667	5362	1.199036625	UP	0
miR9748	229.6666667	1537.666667	3.022573907	UP	0
miR822-5p	1425	2967.333333	1.337649583	UP	0
miR8155	1389	178.3333333	-2.681953801	DOWN	0
miR5568f-3p	1620	3057.666667	1.195881828	UP	0
miR8036-3p	1661.666667	0	-13.00393329	DOWN	0
miR5054	0	1103.333333	12.97206	UP	0
miR8030-5p	759.3333333	1675.666667	1.421374444	UP	0
miR9556-3p	1067.666667	186	-2.241642269	DOWN	0
miR399e	1184.333333	256	-1.93041497	DOWN	0
miR7767-5p	710	1538.333333	1.39492172	UP	0
miR7709-3p	955.3333333	0	-12.20537839	DOWN	6.05E-298
miR8179	0	698.3333333	12.31217903	UP	1.71E-259
miR6169	0	627.6666667	12.15826179	UP	4.61E-240
miR395a	55	399.6666667	3.140738231	UP	2.75E-232
miR4414b	127.6666667	539.3333333	2.358239813	UP	8.71E-232
miR4995	769	1421.333333	1.165633936	UP	1.07E-225
miR7545	859.3333333	1523.666667	1.105702058	UP	2.60E-222
miR845a	94	452.3333333	2.546098155	UP	1.71E-212
miR2594	0	498.3333333	11.82537427	UP	1.11E-202
miR5368	266.3333333	683.6666667	1.639504586	UP	1.24E-182
miR5509	483	0	-11.22139738	DOWN	6.49E-180
miR399a	180.3333333	549.6666667	1.887335402	UP	1.30E-178
miR845d	431.3333333	0	-11.0581774	DOWN	2.81E-165
miR6460	421.3333333	0	-11.02433625	DOWN	2.18E-162
miR5649a	0	349.3333333	11.3128675	UP	8.65E-156
miR4397-3p	0	320	11.1863351	UP	6.43E-146
miR1169-3p	334.3333333	0	-10.69066139	DOWN	2.33E-136
miR5725	331.3333333	0	-10.67765754	DOWN	1.98E-135
miR1863b	0	250	10.83019129	UP	3.09E-121
miR6173	535.6666667	896	1.021607711	UP	7.05E-116
miR838-3p	0	218.3333333	10.6347956	UP	1.93E-109
miR1044-3p	118.3333333	344	1.818996543	UP	3.94E-107
miR2636	0	204.6666667	10.54153935	UP	3.32E-104
miR5293	0	203	10.52974292	UP	1.47E-103
miR6189	347.3333333	639	1.158939562	UP	1.19E-101
miR3440	0	196.6666667	10.48401565	UP	4.27E-101
miR849	0	183	10.38010684	UP	1.06E-95
miR8562a	614.6666667	211	-1.263116749	DOWN	1.77E-92
miR473	0	171	10.28225952	UP	7.13E-91
miR6027-3p	871.6666667	358	-1.004372451	DOWN	9.75E-91
miR3626-3p	0	160.6666667	10.19233384	UP	1.22E-86
miR1440a	0	157.3333333	10.16208755	UP	2.92E-85
miR169z	0	156	10.14980922	UP	1.05E-84
miR444d.3	0	154.6666667	10.1374255	UP	3.76E-84
miR1432-5p	0	146.3333333	10.05752163	UP	1.20E-80
miR393b-5p	0	126.3333333	9.84549854	UP	5.16E-72
miR1069-3p	141.3333333	0	-9.448475952	DOWN	3.37E-70
miR4374b	0	107.6666667	9.614834857	UP	1.27E-63
miR1520j	122.6666667	0	-9.244117454	DOWN	8.45E-63
miR3626-5p	0	97.66666667	9.474201357	UP	5.64E-59
miR835-5p	181	35.33333333	-2.077443431	DOWN	2.73E-56
miR1027a	103.3333333	0	-8.996679903	DOWN	7.84E-55
miR7783-3p	142	21	-2.477985194	DOWN	9.69E-55
miR6230-5p	0	87.33333333	9.312867504	UP	4.85E-54
miR1511-3p	100	0	-8.949374188	DOWN	2.01E-53
miR8606	293	91	-1.407517712	DOWN	7.12E-53
miR7731-3p	94.33333333	0	-8.865213741	DOWN	5.33E-51
miR8169	0	78	9.149809222	UP	1.86E-49
miR7757-5p	0	76.66666667	9.124934553	UP	8.64E-49
miR1520q	0	69	8.97293146	UP	6.65E-45
miR3698	43.33333333	132.3333333	1.890071886	UP	1.66E-44
miR3631b-3p	0	65.66666667	8.901496322	UP	3.51E-43
miR1167	70.33333333	169	1.544187251	UP	7.71E-43
miR6195	0	62.33333333	8.826338962	UP	1.95E-41
miR899	116	19.66666667	-2.280855944	DOWN	5.06E-41
miR160d-3p	70.33333333	0	-8.441654686	DOWN	2.60E-40
miR9470-3p	0	59.66666667	8.76326028	UP	5.03E-40
miR8767c	69.33333333	0	-8.420995216	DOWN	7.54E-40
miR8764	66.66666667	0	-8.364411687	DOWN	1.31E-38
miR3639-3p	38.33333333	111.6666667	1.821971737	UP	4.50E-36
miR1873	0	52	8.564846721	UP	7.04E-36
miR2928	0	51	8.536832345	UP	2.51E-35
miR5671b	0	49.66666667	8.498613023	UP	1.37E-34
miR2592s-3p	0	48.66666667	8.469269061	UP	4.95E-34
miR5055	56.33333333	0	-8.121434934	DOWN	1.10E-33
miR7121a	54.66666667	0	-8.078107502	DOWN	7.12E-33
miR172a	84	13.33333333	-2.375907326	DOWN	1.34E-31
miR7766-3p	52	0	-8.005957717	DOWN	1.46E-31
miR1439	262.3333333	103.3333333	-1.064650918	DOWN	3.10E-31
miR415	49.66666667	0	-7.939724018	DOWN	2.10E-30
miR419	49.33333333	0	-7.930008863	DOWN	3.09E-30
miR7707-3p	144.3333333	43.33333333	-1.456410899	DOWN	3.03E-28
miR5079a	42.66666667	0	-7.720555498	DOWN	7.52E-27
miR164b-3p	7.666666667	46.33333333	2.874823619	UP	2.41E-26
miR4415a-3p	0	35.33333333	8.007364957	UP	2.56E-26
miR477g	0	35	7.99369002	UP	4.06E-26
miR1863	135	41.33333333	-1.428137285	DOWN	8.36E-26
miR5388	0	34.33333333	7.965945029	UP	1.03E-25
miR7122a-3p	40.33333333	0	-7.639418735	DOWN	1.22E-25
miR5653	0	33.33333333	7.923300692	UP	4.15E-25
miR6235-5p	86.66666667	19.33333333	-1.884942316	DOWN	1.05E-24
miR7484d	38.33333333	0	-7.566045549	DOWN	1.37E-24
miR3706	37.66666667	0	-7.54073446	DOWN	3.09E-24
miR7708a-5p	0	31.66666667	7.849300111	UP	4.34E-24
miR8668	36	0	-7.475443	DOWN	2.39E-23
miR7781-5p	0	30.33333333	7.787239143	UP	2.90E-23
miR1080	35.66666667	0	-7.462022484	DOWN	3.60E-23
miR162	10.66666667	47.33333333	2.429191622	UP	1.15E-22
miR7711-5p.1	0	27.33333333	7.636996507	UP	2.22E-21
miR5487	32	0	-7.305517998	DOWN	3.49E-21
miR2611	0	27	7.619294505	UP	3.63E-21
miR3629a-3p	30.66666667	0	-7.244117454	DOWN	1.89E-20
miR4414a-5p	28	0	-7.11287292	DOWN	5.80E-19
miR3630-5p	11.33333333	43.33333333	2.214349474	UP	7.31E-19
miR8048-3p	27.66666667	0	-7.095594929	DOWN	8.94E-19
miR1219a	0	22.33333333	7.345533693	UP	3.89E-18
miR5303	0	22	7.323838622	UP	6.48E-18
miR7755-3p	25.66666667	0	-6.987342038	DOWN	1.22E-17
miR3627-5p	127.6666667	48	-1.131831078	DOWN	1.58E-17
miR164g-3p	24.33333333	0	-6.910380057	DOWN	7.15E-17
miR5030	24	0	-6.890480499	DOWN	1.11E-16
miR5081	0	20	7.186335098	UP	1.43E-16
miR1444a	23	0	-6.829079954	DOWN	4.26E-16
miR1846d-3p	77	23	-1.463780082	DOWN	6.47E-16
miR2610a	22.33333333	0	-6.786644688	DOWN	1.05E-15
miR7777-5p.1	0	18.66666667	7.086799424	UP	1.16E-15
miR444b.2	22	0	-6.764949617	DOWN	1.64E-15
miR7776-5p.1	21.66666667	0	-6.742923311	DOWN	2.59E-15
miR6151a	0	18	7.034332004	UP	3.34E-15
miR3624-5p	41.33333333	7.333333333	-2.215320189	DOWN	3.68E-15
miR9653a-3p	24	56.66666667	1.518910437	UP	4.20E-15
miR7747-5p	20.66666667	0	-6.674751808	DOWN	1.01E-14
miR6253	20.33333333	0	-6.651292835	DOWN	1.60E-14
miR5140	20.33333333	0	-6.651292835	DOWN	1.60E-14
miR536	116	46.33333333	-1.044557921	DOWN	2.73E-14
miR1535a	0	16.66666667	6.923300692	UP	2.84E-14
miR1028c-5p	0	16.33333333	6.894154346	UP	4.87E-14
miR530a	0	15.66666667	6.834033354	UP	1.44E-13
miR6269	21.66666667	50	1.48589538	UP	4.05E-13
miR1088-5p	17.66666667	0	-6.448475952	DOWN	6.58E-13
miR2600b	0	14.33333333	6.705709257	UP	1.30E-12
miR1429-3p	17	0	-6.39298084	DOWN	1.69E-12
miR846-3p	92	35.66666667	-1.087612968	DOWN	2.48E-12
miR2055	38.66666667	8.333333333	-1.934680303	DOWN	3.06E-12
miR6020a-5p	16.33333333	0	-6.335265342	DOWN	4.38E-12
miR9477-3p	16	0	-6.305517998	DOWN	7.06E-12
miR3440-3p	16	0	-6.305517998	DOWN	7.06E-12
miR837-5p	15.66666667	0	-6.275144349	DOWN	1.14E-11
miR9654a-3p	15	0	-6.212408594	DOWN	2.99E-11
miR2093-5p	0	12.33333333	6.488897868	UP	3.81E-11
miR5278	0	11.66666667	6.408727519	UP	1.20E-10
miR2650	14	0	-6.11287292	DOWN	1.29E-10
miR447c-3p	13.66666667	0	-6.078107502	DOWN	2.10E-10
miR7750-5p	13.66666667	0	-6.078107502	DOWN	2.10E-10
miR1049	48	14.66666667	-1.43104888	DOWN	3.55E-10
miR4414a-3p	13	0	-6.005957717	DOWN	5.63E-10
miR2109-5p	12.33333333	0	-5.930008863	DOWN	1.52E-09
miR2094-5p	34.33333333	9	-1.652168523	DOWN	3.76E-09
miR528-3p	0	9.666666667	6.137425497	UP	4.01E-09
miR5563-3p	0	9.666666667	6.137425497	UP	4.01E-09
miR8141	15.66666667	34.66666667	1.425295369	UP	4.77E-09
miR8578.2	10.66666667	0	-5.720555498	DOWN	1.90E-08
miR1517	10.66666667	0	-5.720555498	DOWN	1.90E-08
miR7528	10.66666667	0	-5.720555498	DOWN	1.90E-08
miR5490	0	8.666666667	5.97988422	UP	2.43E-08
miR6115	0	8.666666667	5.97988422	UP	2.43E-08
miR2603	0	8.333333333	5.923300692	UP	4.46E-08
miR2099-5p	0	8.333333333	5.923300692	UP	4.46E-08
miR6421-3p	10	0	-5.627446093	DOWN	5.30E-08
miR5744	10	0	-5.627446093	DOWN	5.30E-08
miR850	10	0	-5.627446093	DOWN	5.30E-08
miR2642	46.66666667	16.66666667	-1.205982325	DOWN	5.98E-08
miR8704	3.333333333	14.33333333	2.383781162	UP	9.67E-08
miR779.1	39.33333333	13	-1.317796328	DOWN	9.70E-08
miR5721	9.333333333	0	-5.52791042	DOWN	1.50E-07
miR3434-5p	9.333333333	0	-5.52791042	DOWN	1.50E-07
miR9752	0	7.666666667	5.803006458	UP	1.52E-07
miR8020	46.33333333	17.33333333	-1.139056852	DOWN	2.47E-07
miR5067	0	7.333333333	5.738876121	UP	2.83E-07
miR6447	46.66666667	18	-1.094951012	DOWN	5.28E-07
miR1886g-5p	0	7	5.671761925	UP	5.28E-07
miR8776a	16	2.666666667	-2.305517998	DOWN	5.33E-07
miR2083-5p	0	6.666666667	5.601372597	UP	9.90E-07
miR8015-3p	0	6.666666667	5.601372597	UP	9.90E-07
miR1885a	34.33333333	11.66666667	-1.277773008	DOWN	1.15E-06
miR2659a	8	0	-5.305517998	DOWN	1.23E-06
miR1156.2	33	11	-1.305517998	DOWN	1.24E-06
miR1028b-5p	7.666666667	0	-5.244117454	DOWN	2.09E-06
miR7830	7.666666667	0	-5.244117454	DOWN	2.09E-06
miR5338	0	6	5.449369504	UP	3.54E-06
miR5773	7.333333333	0	-5.179987116	DOWN	3.58E-06
miR9746i	7.333333333	0	-5.179987116	DOWN	3.58E-06
miR4395	6	16.33333333	1.724229345	UP	3.91E-06
miR8585	7	0	-5.11287292	DOWN	6.14E-06
miR5780b	0	5.666666667	5.366907344	UP	6.73E-06
miR8698	0	5.333333333	5.279444502	UP	1.29E-05
miR6139	0	5.333333333	5.279444502	UP	1.29E-05
miR9471b-3p	0	5.333333333	5.279444502	UP	1.29E-05
miR395p-3p	6	0	-4.890480499	DOWN	3.16E-05
miR841a-3p	6	0	-4.890480499	DOWN	3.16E-05
miR2623	5.666666667	0	-4.808018339	DOWN	5.50E-05
miR6271	5.666666667	0	-4.808018339	DOWN	5.50E-05
miR5254	0	4.333333333	4.97988422	UP	9.37E-05
miR6135i	0	4	4.864407003	UP	0.000183873
miR6251	0	4	4.864407003	UP	0.000183873
miR5793	26	10.33333333	-1.051761406	DOWN	0.000290824
miR7757-5p.2	4.666666667	0	-4.52791042	DOWN	0.000296592
miR6161d	5.666666667	12.33333333	1.401435027	UP	0.000564823
miR530b	0	3.333333333	4.601372597	UP	0.000724028
miR6108e-5p	4	0	-4.305517998	DOWN	0.000931373
miR2275a-5p	16	5.666666667	-1.218055157	DOWN	0.001382482
miR6291c-5p	0	3	4.449369504	UP	0.001454177
miR839-5p	0	2.666666667	4.279444502	UP	0.00294676
miR8051-5p	3.333333333	0	-4.042483593	DOWN	0.002980545
miR162a-5p	3	0	-3.890480499	DOWN	0.005373082
miR475c	2.666666667	0	-3.720555498	DOWN	0.009739665
novel_mir79	62288.33333	19569.66667	-1.253150597	DOWN	0
novel_mir55	8636	2133	-1.600287087	DOWN	0
novel_mir35	3963.666667	6230.666667	1.069743086	UP	0
novel_mir120	354.3333333	1273.666667	2.263000852	UP	0
novel_mir9	805.3333333	1389	1.203580836	UP	7.39E-245
novel_mir25	166.3333333	316.6666667	1.346079889	UP	7.72E-68
novel_mir127	103.3333333	168.6666667	1.12406136	UP	2.99E-28
novel_mir73	46.66666667	98.66666667	1.497362539	UP	6.55E-26
