# Supplementary material for: Small RNA and degradome deep sequencing reveal respective roles of cold-related microRNAs across Chinese wild grapevine and cultivated grapevine
Source: BMC Genomics. 2019 Oct 15;20:740. doi: 10.1186/s12864-019-6111-5 (PMC6794902; doi:10.1186/s12864-019-6111-5)
Supplement: Supplementary file 6 — Additional file 6: Table S6. Expression changes of 40 differential expressed tendency’s miRNA orthologous in cultivated grape and Chinese wild grape. [file 12864_2019_6111_MOESM6_ESM.xls]

## Sheet: Sheet1
40 differential expressed tendency’s miRNA orthologous
miRNA id	expression change in cultivated grape	expression change in Chinese wild grape
miR160b	UP	DOWN
miR164b	DOWN	UP
miR167d	DOWN	UP
miR171a	DOWN	UP
miR172a	UP	DOWN
miR2111-5p	DOWN	UP
miR2950-5p	UP	DOWN
miR3623-3p	UP	DOWN
miR3623-5p	UP	DOWN
miR3624-3p	UP	DOWN
miR3624-5p	UP	DOWN
miR3625-3p	DOWN	UP
miR3626-3p	DOWN	UP
miR3626-5p	DOWN	UP
miR3627-3p	UP	DOWN
miR3627-5p	UP	DOWN
miR3629a-3p	UP	DOWN
miR3629a-5p	UP	DOWN
miR3630-3p	DOWN	UP
miR3630-5p	DOWN	UP
miR3631a-3p	UP	DOWN
miR3632-5p	UP	DOWN
miR3633a-5p	DOWN	UP
miR3633b-3p	UP	DOWN
miR3634-3p	UP	DOWN
miR3635-3p	DOWN	UP
miR3635-5p	DOWN	UP
miR3636-3p	UP	DOWN
miR3639-3p	DOWN	UP
miR3639-5p	UP	DOWN
miR3640-3p	UP	DOWN
miR397a	UP	DOWN
miR398b	UP	DOWN
miR399a	DOWN	UP
miR399e	UP	DOWN
miR477a	NONE	UP
miR479	DOWN	UP
miR535a	DOWN	UP
miR845a	DOWN	UP
miR845d	UP	DOWN
