# Supplementary material for: Small RNA and degradome deep sequencing reveal respective roles of cold-related microRNAs across Chinese wild grapevine and cultivated grapevine
Source: BMC Genomics. 2019 Oct 15;20:740. doi: 10.1186/s12864-019-6111-5 (PMC6794902; doi:10.1186/s12864-019-6111-5)
Supplement: Supplementary file 7 — Additional file 7: Table S7. Mature sequences, star sequences and precursor sequences of cultivated grape novel miRNAs. [file 12864_2019_6111_MOESM7_ESM.xls]

"Mature sequences, star sequences and precursor sequences of cultivated grape novel miRNAs"										
miRNA id	Sequence(mature)	Sequence(star)	Sequence(precursor)							
novel_mir1	TTTTCCACGGCTTTCTTGAACTT	GTTCAAGAAAGCCGTGGGAAAA	GGTCGTTTGCATGCTTTTCCACGGCTTTCTTGAACTTGGAACTTAGGTGTGCTTCTCTCTCTTCTTCTTCTTCTTCTCCTTTCTCTCTACATCCATACGTATGTTTCTCTTCAGAGAATACTCTTAATATGAAATTAAATCTTAGTACGAAGTTCAAGAAAGCCGTGGGAAAATATGAAATGATT							
novel_mir2	GGAGCTGTGGGTATGGGAGGATTGGGGAG	TTCCCAAGACCCCCCATGCCAACAGCTTCC	GAGGAAAAGGGAGAGAGAATTAGCGGGAGCTGTGGGTATGGGAGGATTGGGGAGACGATGAATTAGGAAACTGGATCTGAAGAAAACATTTTCTTCCCAAGACCCCCCATGCCAACAGCTTCCGGTTGTTCCTCCCTTTCCCTG							
novel_mir3	ATTCGAACTCAAGACTAAGGT	CTTAGTCTTGAGTTCGAATCTTGG	CAAAGAGCAAATATTGAAAGATTCTCTTTGTTGTGCATTTATATCGGTGCCAAAGCAACCTAGAGTGGCCTCCCTAGGATTCGAACTCAAGACTAAGGTCTTGAGTGTTACCCTCCTGGTACCATCTGAGCAACTTACTCAGATGGTACCAGGAGGGAAACAATAAGGACCTTAGTCTTGAGTTCGAATCTTGGGGATGTCACTCTCGATTGCTTTGGCATCAATACAAATGGTGGCAACACCCAAATGTACGACCTAGAGTGGTCTCCCTAGGATTCGAACTCAAGACTAAGGTCTTTGTTGTTTCTTTTTT							
novel_mir4	TCGATCCTGCATGGGGGCAATTTGG	GGTGCCCCTATAGCTCAGTGGTAGAGCGT	ACAGGTGCCCCTATAGCTCAGTGGTAGAGCGTCAGTCTTGTAAACTGAAGGTCTGTAGTTCGATCCTGCATGGGGGCAATTTGG							
novel_mir5	TTAAATGCTGGCCTGCCCGTTCCAAGTTGG	TCGGTGGAAGGACAACTGGCCGGTGCTC	TCGGTTGAGCAGGTAGGGCCTGATGGGGTTAAATGCTGGCCTGCCCGTTCCAAGTTGGGAGATGAGTCTCGACATCCGGGCGAAAGCCTGGGTGGCGTGGCTCCTAGAGTTGGAGGAAACCGCGTGAGTCTGGTTTCACAGAGCAGCGTCCACCTCCCGCTCCCGTCGGTGGAAGGACAACTGGCCGGTGCTCCACAGGTCCAACAACGCCTCCTCAGCCGC							
novel_mir6	CACGAAGGGGGTCACAATGACCAGG	GGGAGAAGGGGTGCCTCCTCAC	AAAATAGCCTCGTAATTTGGGAGAAGGGGTGCCTCCTCACGAAGGGGGTCACAATGACCAGGTTTGAGTGACTATTTA							
novel_mir7	CACGAAGGGTGAGTCAGGGCCTAAGATCAG	TAGTCGATGGGCAACAGGT	TGTGGAGTTGGTTCATCCACGAAGGGTGAGTCAGGGCCTAAGATCAGGCCGAAAGGCATAGTCGATGGGCAACAGGTGAACCAATTTCACC							
novel_mir8	AGGCCTCGTGCCACCTTGGCTT	CAAGGCCCCGTGGCACCTTGGCTTGG	ACCTGGTCGCGGGCACCAAGCAAGGCCCCGTGGCACCTTGGCTTGGCTCGCGGGCGGGCACCATGCAAGGCCCCGTGCCACCTTGGCTTGGCTCACGAGCACCAAGCAAGGCCTCGTGCCACCTTGGCTTGGCTCGCGGGCGGGC							
novel_mir9	TTTCCACAGCTTTCTTGAACTTCT	GTTCAAGAAAGCTGTGGGAAA	CAAGTCCTGCCATGCTTTTCCACAGCTTTCTTGAACTTCTTCTCCCTGTTTGGTGGTCTCCTACGTTTACCCATCCACTGAAGTTCAAGAAAGCTGTGGGAAACCATGGCTTTTCAGGACTTC							
novel_mir10	TCAATAAAGCTGTGGGAAGATACCA	TATTCTTCCACAGCTTTCTTGAACT	ATGACCCTCTTTGTATTCTTCCACAGCTTTCTTGAACTGCATTTTTCAGACTACTGGTGTGTTTTTGTATGCACTCAAAGTCATTGTAACAGTTGCGGTTCAATAAAGCTGTGGGAAGATACCAACAGGGTCAA							
novel_mir11	GAGTTTTCTATCTAGACAGTTTTGATCATG	AGACGGTTCTTTTAGTTAGAGAACAAAACC	TCATGACTCATTGATCTTCAATCTGAACGGTAGAGATCAAATTTGGAGTTCTAGACGGTTCTTTTAGTTAGAGAACAAAACCTCTGTTTTGGTGAGTTTTCTATCTAGACAGTTTTGATCATGAGCTCCGATCAAGGTTAATCTGTGGTTTAATTGAGCTGATTTTTGGTGAGCATGT							
novel_mir12	GTGCTCACCTCTCTTTCTGTCAG	TGACAGAAGAGAGTGAGCACA	AGAGACTGACAGAAGAGAGTGAGCACATGCAGGCAATTTGTATAAGGGTATACCTATGCCGGTGCGTGCTCACCTCTCTTTCTGTCAGCTTC							
novel_mir13	TGTGCTCCTAGCCTTAATTGGATGGGTTGT	ACCGGTCCGCCTCGCTATGTGCACCTGTCG	CACAGCAATTCCAGCTCCAATAGCGTATATTTAAGTCGTTGCAGTTAAAAAGCTTGTAATTGGACCTTGGGATGGGTCGACCGGTCCGCCTCGCTATGTGCACCTGTCGCCTCATCCCTTCTACTGGCGATGTGCTCCTAGCCTTAATTGGATGGGTTGTGCCTTTGGTGCTGTT							
novel_mir14	TTAAAACGCGTCTACATGGTTAAG	ACCAAGTAGACGTGTTTTAAAGTC	CCCAAACAAACTCTCACATCGGGATCAGGGATCGTCTTTAATACCATTTGTAATGACTAGTTCCCAACCATATAAATATTGTCTGCCCTGGGCCCAAAGGAGTTCTCATGGCTTTAAAACGCGTCTACATGGTTAAGAAGAACCCAACAACCTATACTTATATAGTGTCAGAAACTTTCTCCCTTATCCGATGTGGGATATCATCACAAACACCCCACCTTCTCCCCCTCCCCCCCAAATGCAAACATAACATCCTCGTTATGTCCCATGGGATTGCGAGGTCAAACACCCAGACACAATGAGGATATTGTGTTTGTATGGGAGGGGGCTGGGAATGTTTGTGATGTCCTACATCGGATAGGAGAGAAAGTTCTTAATGCTATACAAGTATGAGCTCCTCTTAACCAAGTAGACGTGTTTTAAAGTCGTGAGGGCCCTTTGGGTCCAGAGCGGACAATATTTACACGGTTGGGTGCGGATTATTACAAATGGCATCAAAGCCAATCTTCGACCTCGGTGTGAGGGTTTGTTTGGC							
novel_mir15	AAGAATTTCCAATGGCCGCGCGACTACAAT	TTGTAGTCGCGCGGCCATTGGAAATTCTTT	AATTAAAAATAATATCCAAAAGCGGTGCCGAAGTTGGAACAAAACAAAATTTAACCTCTACTTGGTTGGGAAGAAAACACGAAGGAAAGCAAAGATAAAAATAAAATAAAATCTGGGTTTGGTTTCATCGAGAATTCAGAATTTGTTTCGTCCCCTAAACTCCATAAGAAATTTCACAAAAAGAGAGCAAAGAATTTCCAATGGCCGCGCGACTACAATATGAGAATGAGGAAGAAAATAAAGGGAAGAAGAGAGGTAATACCGGTGAAAATAATCCTCAAGAGAGAGAGCTGAGGGGCTCCAGAGGCCTGAACACGAAGAGAGAGCGCGAGGAACAGAGCCGAAACTGAGAGAACGAGGGAGGGTTGTGTTAAAACCCTGTGTAAATGTAGCGGTGGTGGGCCCTTCTAAAACCCTAAAACGCCTCTAACCGAAATGCTGGTAGTTTTTAGTTCTTACGGCCAATGAAAGAGCAAATATTGATATCGAATTGTCACGTGTTTTATTAAATATTTTATAAAAACTGCAATTGTGAGAAAACTGCAATTATGTAATTTCATATAAGCACAACTCTTGACTACAACTTTGTAATTTTTATGAAATTACATAATTGCAGTTTTCTCACAATTGCAGTTTTTATAAAATATCTAATAAAACACGTAACAATTCGATATCAATATTTGCTCTTTCATTGGCCGTAAGAACTAAAAACTACCAGCATTTCGGTTAGAGGCGTTTTAGGGTTTTAGAAGGGCCCACCACCGCTACATTTACACAGGGTTTTAACACAACCCTCCCTCGTTCTCTCAGTTTCGGCTCTGTTCCTCGTGCTCTCTCTTCGTGTTCAGGCTTCTGGAGCCCCTCAGCTCTCTCTCTTGAGGATTATTTTCACCGGTATTACCTCTCTTCTTCCCTTTATTTTCTTCCTCATTCTCATATTGTAGTCGCGCGGCCATTGGAAATTCTTTGCTCTCTTTTTGTGAAATTTCTTATGGAGTTTAGGGGACGAAACAAATTCTGAATTCTCGATGAAACCAAACCCAGATTTTATTTTATTTTTATCTTTGCTTTCCTTCGTGTTTTCTTCCCAACCAAGTAGAGGTTAAATTTTGTTTTGTTCCAACTTCGGCACCGCTTTTGGATATTATTTTTAATT
novel_mir16	GTATTGATTTTGATGAGATTTTTTCTCC	TGTTAAGATGTCGTCTATTCGTGTAGTTT	CTTGTCAAGTTGCCAAAGGGAAAAAGAGCTTTGAAGAACAAGTGGGTCTATAAAGTGAAGCAAGAAGAACACGCTTCACAGCCACGTTACAAATCTAGATTGGTTGTCAAAGGGTTCAGTCAAAAGAAAGGTATTGATTTTGATGAGATTTTTTCTCCTATTGTTAAGATGTCGTCTATTCGTGTAGTTTTGGGCTTGGCAGCTAGTCTTGATTTAGAGATTGAGCAGATGGATGTTAAGACTGCGTTTCTCCATGGTGATTTAGACAAA
novel_mir17	GCCGCTCTCAACCCAACAACCACCTTTTCC	CATCAAGGTGGTCGAAGGTTGGAATGACTG	TGGGGGCATCAAGGTGGTCGAAGGTTGGAATGACTGAAGAGGTAGGGTGCTGCAGGGGTTTGATAGCTGGCTTGCCCGTTCCAAGAGGGGAGTTGAGCCCTGTGACCCGATCGAAGGATTGGGTGGCATGGTTCCTAAAGCGAGGAGGGCACCGCGTGAGGCTGGCTTCACAGAGCAGCGTTCACCTCCCGCTCTCTTCGGTGGAAGGATAACGAGCCAGTACTCCACAGGCCCAACGACGCCTCCTCAGCCGCTCTCAACCCAACAACCACCTTTTCCCTCT
novel_mir18	TCTCCGCTTACCTCTACGCCACCG	CGTGGAACGACAAGAGACTATG	GACTCATTCATCAATGATCAGAACTCCAGATACTGCGGCGCGTGCCGCTACGGCATGAAATTCTTGTTGGAAAAAGTCATGCTCATAGGGGCCTCTGATTATGAAGTCTCCGCTTACCTCTACGCCACCGCCCGTGTCAGCGTCCCTGAAGCTTTCATCCTCCACTCAATGTCTCGGGAGTCCTGGGATCGAGAGTCCAATTGGATTGGGTACATCGCCGTGACCACCGATGAAGTGAGTAGAGCCCGGGGACGACGTGAAATTTACGTGGCGTGGCGTGGAACGACAAGAGACTATGAATGGGTA
novel_mir19	TGCGGTTCAATAAGAAAGCAGTGC	CTGGTTTTTGATTGAGCCGTGCCA	CAGATGCAAAAAAGGTATGGAGACGTTGAAGCCAAACATCATGATTGGATTCGAGTTCCGCGAATTGGTATTACGGGATATTGGTGCGGTTCAATAAGAAAGCAGTGCTCGCAATCTTTTTGAGTTCTGGTTTTTGATTGAGCCGTGCCAATATCACGTGTCATTGCTTTTGATCATCTT
novel_mir20	GACTGCAATGAAACGACGTCATTGATAGTG	TATCAACGACGTCGTTTCATCGCAGTCACG	AATCTTCCGTCCACCTCAACATCCTCTCAATGTGCCACGTCATGCTCCGGTGCTGCAACCTTGTCGGCATCACTATCAACGACGTCGTTTCATCGCAGTCACGGTTGCGGCTCATCATTAGCGGCTATCGAGGGAACCTCGACTCGGGGGAGACGCTAATGCGATACATAGAGTCAAGGTTCCTCAGCCATCGCCACGGTGACTGCAATGAAACGACGTCATTGATAGTGACACCGACAAGGTTGCAGCACCAGAGCATGACGTGGCACATTGAGAGGATGGTGAGGTGGGCGGAAGATC
novel_mir21	ACTCATAGGCAGTGGCTTGGTTAAGG	GGCAATTGTCATTGTTTATGGATCC	TGACTCATAGGCAGTGGCTTGGTTAAGGAAACCCACTGGAGTTGTAGCGAAAGCAAGTCTTCATAGGCAATTGTCATTGTTTATGGATCC
novel_mir22	TTGATTTTGAATATGTTGATTTCTATGTT	ATAGAAATCAACATATTCATTTTGACTT	TGATATTTTGATTTCTATGCTTGTTTGTGTGCTTGATGTTTGATTTTTTATTTCTCATTTCTTTTGTTGTGTATGAGAAATAAAAAATCAAACATCAAACTCTCAAACAAACATAGAAATCAACATATTCATTTTGACTTGATGAGAAATAAAAAATCATACATGTCTATGTGACTTGATGTATGCGTTATAGAATTGATTTTGAATATGTTGATTTCTATGTTTGTTTGAGAGCTTAATGTTT
novel_mir23	AAATAATTGGCCATGTGACCGTTGGAG	CAACGGTCACATGGGCTGG	AATGTATTTATAGGAAGGTTAAAAAAAAAAAAAAAAATTCAAAATAATTGGCCATGTGACCGTTGGAGGCTTAGCTCCAACGGTCACATGGGCTGGAGCTAGGCTCCAACGGTCACATGACCGTTGGAGCCTTTAATTTTTTTTTAAAAAATAATATACTTTATTTATATATATATA
novel_mir24	ATGTAAGGCCCCGTGGCACGCGTCATGACA	CTTGGCTCGGCTCGCGGGCACCATG	GGTAATTTTATTGTGAAAAAATAATTATATTTGATTATTGAAAATCATTGGAGTTGTGGAAAATTATGGAATGTTGGTATAGATTATGTTTAATTGAGATGAAGTGGCACGCGTCATGGCACGGGCGGTGGCATGCGTCAAGTGTCTTGGCTCGGGTCATGGGCACCATGCAAGGCCCCGTGGCACGCGTCGCGTGTCTTGGCTCGGCTCGCGGGCACCATGTAAGGCCCCGTGGCACGCGTCATGACACAGGTGGTGGCACGCGTCCCGTGTCTTGGCTCGGCTCCTGGCACGGGCGATGGCACGCGTCATGGCATGCGCGATGGCATGCGTTGCTCAATTAAACATAATCTATACCAACATTACATAATTTTCCATAACTTCAATGATTTTCAATAATCAAATATAATTATTTTTTCACAATAAAATTATA
novel_mir25	GGGAAGGTCCCGTTGAGTTCTTAATA	GCATAAGAACTCAATGGTACCCACCCCTTC	CATGAAAGCATAAGAACTCAATGGTACCCACCCCTTCTTTGGCTCTAATTCGAGAGGGAAGGTCCCGTTGAGTTCTTAATAATCATA
novel_mir26	GTCAGGGCACGAGCGGTGGCACGCG	GTGTCTTGGCTCGGCTCGCG	TGGCACGCGTCGCGTGTCTTGGCTCGGCTCGCGAGCACCATGAAAGGCCTTGTGGCACGCGTTAAGGCACGGATGGTTGCACGCGTCGCGTGTCTTGGCTTGACTCGTGGGCACCAAGCAAGGCCTTGTGGCACGCGTCAGGGCACGAGCGGTGGCACGCGTCGCGTGTCT
novel_mir27	TCTGGTCTTCGAATATTGGGTTGTAAAC	CTTGAATACTTGGAGATAGAGGA	TTGTGGAAGGATGGTTTGGGAATAGGAAACCTCTCTGGTCTTCGAATATTGGGTTGTAAACGACTTGTATCCTTTGGAGAGGAGGAAGAGCAAGTTATAATACATCTCTTGCAGAGTTGATCATCGAGCAAGTTATAATGCTTAGAGGTCTTGCTATTTCTAATTGTGAAAGTCTAAGTAGTCTACTTGATAGGATGATGATGAGAAACAGCAGCAACAACGTGTGTCACCTTGAATACTTGGAGATAGAGGAGTGTCCATCTCTTATTTGCTTTCCACA
novel_mir28	AGAATCTAGAGATGAAGTAGCAGTTGTC	GCAATTTTTGTCGTCTCTTCTCCG	ATTGAGAGAGAAAACCAACCTGTGGAGAATCTAGAGATGAAGTAGCAGTTGTCTTCACACCGTGTTGTCTCCGAATGTATAAGGCAGCAAAAAGATTTCATTAGATACTCAAAGTGAAAAAGGAGCAGCAATTTTTGTCGTCTCTTCTCCGATAATCAGTTCGTCGAAGGTAGGGAGAGCTAGGGTTAGGTTTCTCTTTCAAA
novel_mir29	TGAAGCTGCCAGCATGATCTAAGCTTTTC	AAGACTAGATCATGTGGCAGTTTCACCT	ATCATGCACCAATAGCAGTTGAAGCTGCCAGCATGATCTAAGCTTTTCTGTTGCCCACCCTTTCTCCAGGAAAGACTAGATCATGTGGCAGTTTCACCTGTTGATGGAAGCATGAG
novel_mir30	TCCCAATGCCGCCCATTCCAATGATTTTCA	AAGTTGTAGGAATGGGCTGATTGGGATAA	GAGGGAAAGAGAGATCGGAGCTACTGGAAGTTGTAGGAATGGGCTGATTGGGATAAAAATCTTATGGTGGAAACACTTAAATTTTTTTCCCAATGCCGCCCATTCCAATGATTTTCAGCTGTTCCTCCCTTTCCCTG
novel_mir31	ATCGGAAGACGTACTTGGATCCATTG	GTTGTACTTGGGTTTTGTCTTCCATGTC	CAGAATCTCATGCTAAATCAATAATAATATCGGAAGACGTACTTGGATCCATTGAGATGTTGTACTTGGGTTTTGTCTTCCATGTCTGAAACGAGTATTGCAGGGAATTCTC
novel_mir32	ACAAATCGAGGACTAGGCCTTCAACT	GCACCAGCACTGAAGTGTAGC	CCAAGCTTCCATTCATTTTCACATTATAGAATCGGAGCACTCTTAATCTGTTCATCTCTGTAAAGGCACCAGCACTGAAGTGTAGCTCTTTCGAAGCAGACAAATCGAGGACTAGGCCTTCAACTGCTTCAGTCCCCTAAAATTAACCAAAAAGAAAAAACAGTAGTTAAAAAGAAAGAAAATCCTGAAAACAACAAACTACCCTTTTTCTTTCGTACTTTTTTAAGGGCGGTTGGAGGAATGAAGTTTGA
novel_mir33	AGCGACCTTGGTGGTTATGGAGTGGGCTT	AACACTCCAAATCAATGAGGTAGA	ATTCCTAATGCCAAGACAAATGCTAGTAAGTTAGCAACAGCGACCTTGGTGGTTATGGAGTGGGCTTGAAATGCAGAGTTTGGCTTATTCTGGAACACTCCAAATCAATGAGGTAGAGAAGCAGGGGAAG
novel_mir34	TTCGACTCCTCTCTGCCACAATTGCCCCAA	GCAATTGTGGCAGAGAGGAGTCGAATGGGC	CCAGTAATTACTTGTTGATTAAACACTCAAAAGTAATTTCATTTTCTTGGCATCACAGTGAGCAAGATCAAGGATCAAGTGAATCCGTTGAGATCCAAGTTTTTTTCGGCTACCTTTTAATATTAGGCGTCCTCCTCTCAGTGAAATATCAAGGCATCAACATTTCCCTACTTGAGGAACATAAAGGGATTATATATATTTTTGTTATTGTTATTTCAATCTATGTTGCAACAATTATTGTTGGTAAAAAGCTTGGGCTCATTCGACTCCTCTCTGCCACAATTGCCCCAATCTTACTCTTCTTCATTTTAGTTCCAGAATTAGGATGGCCGGCACTTGGTTTATGGGTCATCCTTGCAGCAAAATTGGCATGGGACTACTTACGACAACTATATCATTATCTTCTTCACCAAGCAAGTCATGTATTNNNNNNNNNNNNNNNNNNNNNNNNNNNNNNNNNNNNNNNNNNNNNNNNNNNNNNNNNNNNNNNNNNNNNNNNNNNNNNNNNNNNNNNNNNNNNNNNNNNNTAAAATGAAGAGTAAGATTGGGGCAATTGTGGCAGAGAGGAGTCGAATGGGCCCAAGCTTTTTACCAACAATAATTGTTCCAACATAGATGAAAATAACAATAACAAAAATATATATAATCCCTTTATGTTCCTCAAGTAGGGAAATGCTGATGCCTTGATATTTCACTGAGAGGACACCCAATATTGAAAGGTAGCCGAAAAAAACTTGGATCTCAACGGATTCACTTGATCCTTGATCTTGCTCACTGTGATGCCAAGAAAATGAAATTACTTTGAGTGTTTAATCAACAAGTAATTACTGA
novel_mir35	GGGAAGCGAAGAAATGATAATTTG	AATTGTCATTTTTTCGCTTCCTA	GTGGAGCCCCATGTCCAGGGATTAGCGAGATCGCATTATGTCTTTCACATCCTTGACACTGTAAAACCAAGAAAAGAATGAGAGGAAAAAAAACAGTCGACGAAACCAATAAAAGAAAACAATGACAGAAAAAAAAAACAGGCTTATTTTGAGGTTAAAATTGAGAGAAGAAGTAATCATAGAAGATAATATGAGAGAGAGGAACTAATATAATATACCACAATCATATTGTTCACCTTTATGAATAAGTTCAAATTGTCATTTTTTCGCTTCCTATTGAATGAATACTCCATGAGGAGTATTCCCAATGAGTTTTTCTTTGACATTTATAGAGACACAGACTTCCTTATGAAAAACCCGCTCATATAGGAAAGACTTTTAGGACTTTACTAATCCTTATTCCATTGAAATCATACAACATCAATCTCTTTCCTATATATGGGTGAGTTTCTCATAAGGAAGTCCGTGTCTCTATAAATGTCAAAGAAAAATTCACTGAGAATACTCCTCATGGAGTATTCATTCAATGGGAAGCGAAGAAATGATAATTTGAACATATCCAGAAAGGTGGGCAATATGATTGTGGTATACTATATTAGTTCCTCTCTCATATTGTCTTCTATGATTACTTCCTCTCTCAATTTTAACCTCAAAATAAGTCTGTTTTTTTTTTCTAATATTGTTTTCTTTTGTTGGTCTCGCCTACTGTTTTTTTTCTTCTCATTTTTTTCTTGGTTTTGCAGTGTCAATGATGTGAAAGACATAGCACGATCTCGTTAATCCCTGGACATGGGGCTCCA
novel_mir36	ATTTTTAAGTTTTTTCAAGAACACAAGT	TATATACTTGAAAATACTTTTTTAAATTTT	TGGTTATGGTTGGCTGGCTGGTGGATTCAAGAGAAATCTAAAACTAAGGTTACTTATGGATACACTTTTTATTTTTTATTTTTAAAAATAGAAACTCGTACAAAAAGTAGATACATACCTTATATACTTGAAAATACTTTTTTAAATTTTTTAAATTTATGGAAATAAAACATTTTTAAGTTTTTTCAAGAACACAAGTTAAATTTCTACTTTTTGCATAAGGGTTTTTATATCTTTCCTACGAGTTTATAATTTTAAAAGTAGAAAATAAAAAGCATATCCAAAGGTAACCTAAGGGGTGGGTTTTGAAATGTGATAATATCACCTCACTGCAAAGGCTTTGAAACCTTTGCATTGATGTCTAGCACCATAACTG
novel_mir37	GCTAAAAAAACACACATGCTT	TTCTTCACTGTGTGAATTTTTTTGGCTAT	GGCATTTACCAACAAGGCCAACTATGTAAGTCCCATCCTTGCAAAACCCTTGGAGTATAAGATATCTCCATGCTGCTAAAAAAACACACATGCTTCTCTTCCTTGATGCTTCTTCACTGTGTGAATTTTTTTGGCTATGCCTGGCCGATTGGTACCTGCA
novel_mir38	GTCAAATACACATCAAACCAAGTAAGATTT	TCCGACTTTGTGAAATGACTTG	TTTTTATATTTTTTTTTAATGAGTCAAATACACATCAAACCAAGTAAGATTTAATGCATTAGAGTGAATGGATTAACGAGATTCCCATTGTCCATGTCTACTATCTAGCAAAACATAGTCAATGGAATGTGTTTGCTGGAACCAGCGAAAAAAGAAAATCTTGTTGAACTTGACTTTAGTCCGACTTTGTGAAATGACTTGAAAAATGTAAGAT
novel_mir39	GGCCATGTGACCGTTGAAGGCTTAGCTCT	GCTAAGCCTCCGACGGTCACATGACCAATT	CGTTGGAGCTAAGCCTCCGACGGTCACATGACCAATTATTTTGAATTTTGAATTTTTTTTTTTTTAACCTTCCTATATGTATTTTTATAGGAAGGTTAAAAAAAAAAATTCAAAATAATTGGCCATGTGACCGTTGAAGGCTTAGCTCTAACA
novel_mir40	AAGGTGAATAATGAGCTTCAG	CAAGCCCATTATTCACCTTC	AATGTGAAGGCTCCCATTCGAAGACTGCAGTTGTGCGATTGACACATTGCCTTAATGTTATGAAAAGCTTTGGTCATGTACTTCTCAAGCCCATTATTCACCTTCTCTTCTTCCCACATAAAACCTTGAATATTCTGCCAACGTAAAACCATTAATCCTAAGATGTCACATTGGCAGAATATTCAAGGTTTTATGTGGGAAGAAGAGAAGGTGAATAATGAGCTTCAGAAGTATATGACCAAAGCTTTCATAACATTAAGGAAATGTGTCAATCGCACAACTGCAGTCTTCGAATGGGAGCCTTCACAT
novel_mir41	TCTGTCGGAGAAGCAAGTCGGAGAGT	CTCTTCGGTTTGCTTCTTTGATAGATT	CGAATAGACTCTTCGGTTTGCTTCTTTGATAGATTCAGTGATATGTCATGTAATTTTGTTCAAAATTAAGGACATTTATTTACTGTGTCTGTCGGAGAAGCAAGTCGGAGAGTCTCTTCA
novel_mir42	CTAATGGGTTCAAAGTAGACAATATT	TTGTCTGCTTTAGGTCCACTAGCC	TTTCGTATAAATATTGTCTGCTTTAGGTCCACTAGCCCTCACAACTTTAAAATATGTCTACAAATACCAGATGAGTCATCCCTTATAATAGTGTGAAAGAAAGCTCTTGACATTTATAAGGACAACTCTTCTAGTATGCGTGTAGTTAGATGCGTTTTAATGGCGTGAAGGCTAATGGGTTCAAAGTAGACAATATTTATACGAGT
novel_mir43	TACACGTGACACCACCTGATTGGTGATGC	CATCATCAATCAGGTAATGCCACGTGTGCA	CGGGTATAATGGAATGGCACCCGAAGCTGTACACGTGACACCACCTGATTGGTGATGCTTTTTTGGTACATATTGAAAAGGGTATCTTTCGATCCTATAGTATGATCAAACCCGGAGTATGCTTATATCAGTATCTATCGAAAAGGCATCATCAATCAGGTAATGCCACGTGTGCAACTCAGGTCTCATTGTTTTATACCCT
novel_mir44	ATGCAATACATAAATGCTCTTAATTTTATA	AAAATTAAGGGTATTTATGCATTGTGCTT	TGATATAGTGGCATGTATGTAATAATTTATAAAATTAAGGGTATTTATGCATTGTGCTTTGTTAGAGAGCTTGGTCCGATGATATAACATTATACATGTTGTATTGGATCATGGAATTCTCAAGACAAAATGCAATACATAAATGCTCTTAATTTTATAAATAATTATAAAATTTGCCATTGTGTCT
novel_mir45	CGACAAGACACAATGCATAAATGCTCTT	GTATTTATGTATTGTGTTTTGTCGGAAA	TATTTTATAAAATTAAGGGTATTTATGTATTGTGTTTTGTCGGAAAATATGTTTGGATAGTTTGATTTTGAAACTGACATTATATTCCGACTGTATTATTGGATAATACTATTTTTCGACAAGACACAATGCATAAATGCTCTTAATTTTATAAAATT
novel_mir46	TGTGGTATTGGTTCGGCTCA	CGAGCCGAACCAATATCACTCTT	TGGAGAAGTAGACATGGTGTGGTATTGGTTCGGCTCATCTTCTTTCATTCATTTTCATCGGCTCAAAGACGAGCCGAACCAATATCACTCTTGTATGCTTCTTTG
novel_mir47	ATTATTTCTTAGCATGCTAGATTCTC	TAACATCTGAGAAATAATCTG	TTGAAGGTGCAGGAGGTTTGTAACCATGCATTATTGGTGGACTAGGTAGAGTTCCATGCAAATTATTTCTTAGCATGCTAGATTCTCTGTGATAACATCTGAGAAATAATCTGCATGGTTGGCCTGGATCGTGGGTTGGCATTTCGCTTCCCTTTCATCTTGAGTGGTAAGAGATGGGAGTCGCGGGTCCAATATATCTTCCAGTACTGTGTTCTCCTTCTTTGGGGAAACTGATAGAGACAAGATCTGATCTCCAGGATGTCTTCCTTTGATAACTTCCAGTGCTATCACTCCAAAGCTATAAACATCGGTTTTTTTTCGTCACCTTCAT
novel_mir48	GTCAACAACCTGTAGTCATCAGCTCTCTGT	GAGGTCGGCTAGGGTGAGAGGTCGGC	GGCAGAGGTCGGCTAGGGTGAGAGGTCGGCAAGGGTTCAAGAGTTCCAAGAGTTGGGAGAGTTCCAACAGCCAAGAGATAGTTTCAAAAAATTTCTGAGAGTTCAAAAATTTTCTTTTGTAATTTTCTTTTTGAATTAGAGTCATTCCTCTGCTGTCAACAACCTGTAGTCATCAGCTCTCTGTA
novel_mir49	GATTGAAGGGAGCTCTACA	TGGAGCTCCTTGAAGTCCAA	AGTGGAGCTCCTTGAAGTCCAATAGAGGGTCTTACTGGGTAGATTGAGCTGCTGACTTATGGATCCCACAGCCCTATCCCGTCAATGGGGGGCATTGGATAGGCTTGTGGCTTGCATATCTCAGGAGCTGCATTATCCAAGTTTAGATCCTTGTTTGGATTGAAGGGAGCTCTACA
novel_mir50	AGTGCTTCTACTGCCGTCAATGAC	ATTGATGATGGCGGCAGCGGAAGCACTACT	GCGGTGGCAATGGTGGAGAACCAGGGTCGGAGGGAAGAAGGCACGGCCGGTTGCCATTGACGGCGTCAACCAGCAACTCTCGCGGTCATTGATGATGGCGGCAGCGGAAGCACTACTAGCGTAGGGAGAGACGTTGAGGAGGGGCGGGAGGGAGGCCGATGAGGGCGAGGGCGACTCAACTCTGGGTAGAGGGGTCTCTTCCTAAGCTAGTGCTTCTACTGCCGTCAATGACCACGAGAATTGCTGGTTGCCGCCGCTAATAGCAACCAACCG
novel_mir51	AATGGATGGTTAGGAGAGA	GTTCCTATACCACCCATTCCCT	TGGGAGATGAATATTTCGAAAGCAATAGGAATGGATGGTTAGGAGAGAACTCCTCTTATATATTTCTTCATCTTCTCCGCCGGAGATGTGGAAGTGCAGTTGGTTCCTATACCACCCATTCCCTACGGTTTTCGAAATTTTCTCCCT
novel_mir52	AATTGGAGAGTAGGAAAGCTTAGC	CTAGTCTTTCCTACTCCTCCCATTC	TGGGAATTGGAGAGTAGGAAAGCTTAGCCATCTATTCCCTTCATGGTTTCCTCTCCATGGATTGGGGGTCTAGAGCTAGTCTTTCCTACTCCTCCCATTCCTA
novel_mir53	GAGGGTGTTCGCGGGGGCGTGTGCGACGGG	CTTGGGAAGTCCTCGTGTTGCACCCCTTT	GACCTCTTGGGAAGTCCTCGTGTTGCACCCCTTTTTCCTTTTTATGGACGGAATTTCTTCCATATATATATATGGAATTTATTTGATCTATGGTCGTGCAAAGGCGAGGAAGTAACTCCGAACGGGGTCCGGGTTTGGGGAGTTGGGGGGACCCACAAGGGGGGCGAGAGTCGTGCACCGACTAGAGATCAGGATCGGAGGGTGTTCGCGGGGGCGTGTGCGACGGGTG
novel_mir54	AGCCGACCCTAGTTTTGTTTCTTTATTGGG	TAAAGAAGCAAAACTAGGGTCGACTGGTGG	ATCCGATATTGTTCGGTTCAGGGCTACATTAGCACATACACAGTCTACTAGCCGACCCTAGTTTTGTTTCTTTATTGGGTTTACACCCTCAAGAAAAGGTCCCTCAAGAAAAGGTCTTGATAGTGTTGTTGTGCAAACCCTCTATATATGGCTCTTCACCACTCACTCCCTAAGTGGCTCCCACATCACCTGCGGAGTGAGTGGTGAAGAGCCATATATGGAGGGCTTGCACAACAACATTATTGAGGCCTTTTTTTGAGGGTGTAGGCTTAATAAAGAAGCAAAACTAGGGTCGACTGGTGGGCCATGTGTGCGCCACAATAACCTTGAATTGGACAATATTGGGTG
novel_mir55	GGAGGCGGCCAGGATGCCAAATTGGCT	GCCATTTTGGCATTCTGTCCACCTCCAT	ATTCTCAGAGGCAATATTACAGAGCCATTTTGGCATTCTGTCCACCTCCATATATACCAATTCTTCTGAATTGGCGCCCACAAGCGTTTGGAGGCGGCCAGGATGCCAAATTGGCTCTGTAAATTTCTCTCTGAGAAG
novel_mir56	CAAATCCTGCGCCAAGTGGTTAT	CCACTTGCCCAGGATTTGCCAGA	GGTACCTGACTAGAGATTACCTGAATGGAAGTCCCCATTTTGATGTGCAGTTAGTTCCGGCAAATCCTGCGCCAAGTGGTTATTGACAAGTTACATACATCCAAGTTTGCAGATACGATACGGCCGCATCGTATCTGCAAACTTGGATGCATGTAGCTTGTCAATCACCACTTGCCCAGGATTTGCCAGAACCAACTGCACATCAACTACGGGACTTCCATTCAGGTGATCTCTAGGCAGGTACT
novel_mir57	TGTGGAGGCAGACATGGAGAAT	GCTCAACATTGCCGCCACTTGGACA	GTGTAACATTTCCTAATTGGCTTGGAGATCATTCTTGAATCTTGGGTCCCTTGAGCTTTCGGGTTGTGAGAATTGCTCAACATTGCCGCCACTTGGACAGCTACCTTGTCTTGAACATCTAGAGATCTCAAACATGAAAGGAGTAGCGAGGGTGGGTAGTGAGTTTTATGGGAATTCTTTTTCCTCACTTCAGCCCTCCTTCCCATCCCTGCAAACTCTTATCATTTTCATTCATGGACAATTGGGAGATATGGTTATGTTGTGGAGGCAGACATGGAGAATTCCCTCGTCTCCAGAAGCTTTTTATGTGGAGCTGTCGCAA
novel_mir58	TTTTTTTTATAGCATCAAAACGATGTC	GTCGTTTTGGAGGCTATAAAAACAC	ACAGACCACCTGGTTCAGCCGTCAACTAGTCACAGTTTCGGTCAATTGGACCAAAAATAGGTTGAACCATAATCAGACCTGTTGAACCGACGATCCGACCAGTGAACCGGGCGAATCGAACAGTTTGATTTTTTTTTTTATAGCATCAAAACGATGTCATTTTGATTGTTCCAGCATCAAAACGACGTCGTTTTGGAGGCTATAAAAACACCTTCCAAACCTTTTCTCAGTCTGA
novel_mir59	AGACTGGTAGAAAGATTTAT	TATAAATCTTTCTACCAGTCTATCTA	AGATAGATAGACTGGTAGAAAGATTTATATATAAATCTTTCTACCAGTCTATCTATTA
novel_mir60	TTGGCCTTGCTTGGATAGTCTAGT	GACTATCCAAGTAAGACCAAATT	CAGAGAGCATGGTTCAATGCTTTTCTGATCCAGAATAGGGACTTCCATCATTCATGGATGTTCTATTTTCCATCTAAGAATCAGTTTTCCTCTTTCCCATTTTGGTTCCACAGTTGGTGGACTTATTTTGGTTCGTCTATTAAGATTCTTCCTAAGCCCATCTTGGATGGCTTTGAGCTATTCAATAGTTCTTTTGTTATCCCCAGAGAACTTTCAGCTTTTCCCCTTTTGTTATTCTTTTTCAATAAATTTGGCCTTGCTTGGATAGTCTAGTGGGACTACATTATCATTGCAGATGAATCAGCAGCCTTTCCAACTCTTGGAAGGACCTTTAAAACTAAATGGTGGGACGCCTTGAAAAATGATGCATCTATTGATGCAGTTAAACAATATTTCCTCAAAAACCCCACACAAGCCTCTGCCAGTGATGATATGTCACAATTTCTCCTCAAGAAACAACAGTTACAAGCCATGCTTGCAGGCTTGTTGAATCATCAGACTCTGCATAAGAGTTTTCTTGGGAAAAACTTGAGCTTCCTTCTTCAAGGATTTTCTGAAAATCTTGAGGGGTCTTTGCTGCTGCGAGCATGACTTGTAACTGTTGTTTCTTGAGGAGAAATTGTGACATATCATCACTGGCAGAGGCTTGTGTGGGGTTTTTGAGGAAATATTGCTTAACTGCATCAATAGATGCATCATTTTTCAAGGCATCCCACCATTTAGTTTTAAAGGTCCTTCCAAGAGTTGGAAATGCTGCTGATTCATCTGCAATGATAATGTAGTCCCACTGGACTATCCAAGTAAGACCAAATTTACTGAAAAAGAATAACAAAAGGGGAAAAGCTGAAAGTTCTCTGGGGATAACAAAAGAACTATTGAATAACTCAAAGCCATCCAAGATGGGCTTAGGAAGAATCTTAATAGACGGACCAAAATAAGTCCACCAACTGTGGAACTAAAATGGGAAAGGGGAAAGCTGATTCTTAGATGGAAAATAGAACATCCATGAATGATGGAAGTCCCTATTCTGGATCAGAAAAGCATTGAACCATGCTCTCTA
novel_mir61	CCCGTTGTCAACTTTAAGTTTAAAA	TAAACTTAAAGTTGACAACGGGCT	GGCTTCAAAGGGCTATTTTGAACAATAGTTTCAAAATCAGCCCGTTGTCAACTTTAAGTTTAAAAAGTGGGCCATTTTGGCCCAAAAGTCNNNNNNNNNNNNNNNNNNNNNNNNNNNNNNNNNNNNNNNNNNNNNNNNNNNNNNNNNNNNNNNNNNNNNNNNNNNNNNNNNNNNNNNNNNNNNNNNNNNNGACTTTTGGGCCAAAATGGCCCACTTTTTAAACTTAAAGTTGACAACGGGCTGATTTTGAAACTATTGTTCAAAATAGCCCTTTGAAGC
novel_mir62	TTCACAAGTTCATCCAAGCACCATCT	GATGGTGCTTGGACGAATTTGCTAAG	TTTGATGATCTTCACAAGTTCATCCAAGCACCATCTAAAGCTCAAACAGGCCTACGGTTTTCTTCAAAACTAGGCTTATTCATGATGGTGCTTGGACGAATTTGCTAAGAACATTAAG
novel_mir63	GTATGAACCCAATAACAAGAAGGCATGTGT	CATGCCTCCTTGTTATTGGATCCATACTAA	ATTTTATTTTTAGACAATTGGTATGAACCCAATAACAAGAAGGCATGTGTGGGGCATAATAGAGAATGCAAAGAAAGGGTTGCTATTGAGTGTGATATTGGGACAATGACATACCATTTTTTTGCATTGTCTATTATGTCCCACACATGCCTCCTTGTTATTGGATCCATACTAATTGTCTAGAAATAAAAA
novel_mir64	TTAGACCGGATGGAGACCGAACC	TCCGGTTCGGTCCGGTCATT	CGCCGGCCGGTCACAGTTCCGGTTCGGTCCGGTCATTAGACCGGATGGAGACCGAACCGAGATTGGACCGCTTGAACCGACGGTCCAACCGGTGAACCGGCCGGTT
novel_mir65	TCAGAAGCTTGTGGGATGAG	TCATTCCATTGGCTTCAGAT	AAGGGAGAGGGGGTTTAGGGTTTTCAGAAGCTTGTGGGATGAGCGTGTCGGAATGGAGGGAAATAGAATTCTCCTCCATTCGAAATCAGAGTCCTTTCCGACTCCGCTCATTCCATTGGCTTCAGATCACTCCTCCCTCTCCCTC
novel_mir66	CACGATTGGCCACCGTAGGATTGTTCCTCT	TGAAATTTCCCACAGTGCCACTGCGCCT	AGGAAACACATTAAATTTAAGTTTTAGGGTTAGGTTCCCCTACCAGAGATCTAAGAATTCAACCATTAAAAACACGATTGGCCACCGTAGGATTGTTCCTCTCGTCGAATAGAGCACCCCCTCAAAATCTGAGTTGAAACGGAGGTCGTTTGGCCACCCAAATGGTCGGTCAAAGTTCCGGCGAGATGAAATTTCCCACAGTGCCACTGCGCCTCCATTTCTCACCCGTTCTGCTACTGTTTCCC
novel_mir67	GTGGCCGATTTCGTTTTTAACGG	CGTTAAAAACGAAATCGGCCACC	TTGGGCTGGTGGTAGGAAGCCTTTGTTGTTAAAAAGAAAGGAATTGAGTTGGGCTTGGATATGGGCTTAAGTGGCTGTCATGTGAAGTGGACTGTTAAAAAAAAAAAAGGAAAAAAGANNNNNNNNNNNNNNNNNNNNNNNNNNNNNNNNNNNNNNNNNNNNNNNNNNNNNNNNNNNNNNNNNNNNNNNNNNNNNNNNNNNNNNNNNNNNNNNNNNNNGAGGGTAGTGAGAGAGAGAAAGGCTCCTGTGGAATTAGGCCCCTCCCCGGATTTTTGCCCGGCCGTTTGGACGGCCAAACGATCTCCGTTTCGGCCCAAATTCGGAGAAAGTACTCTATTCGACTAGAGGAACAAGCCTACGGTGGCCGATTTCGTTTTTAACGGCCAAATTTTCAGATCTGAGGTAGGGGACCCTAACCCTAAAACTTAAATTTTTATGTTTTTCCCTTGAAAAAAAATTGTAAATCCAGAGTTCTAGTGGGATGAATATTTATGAGAATTTGGGATATTATAGTTTATGAGAATTCTAGTGAGATGTATATAAAAAAAAAAAAATCCAGAGTTCTAGTGGGATGAATATTTACAATTTTTTTTCAAGGGAAAAACATAAAAATTTAAGTTTTAGGGTTAGGGTCCCCTACCTCAGATCTGAAAATTTGGCCGTTAAAAACGAAATCGGCCACCATAGGCTTGTTCCTCTAGTCGAATAGAGTACTTCCTCCGAATTTGGGCCGAAACGGAGATCGTTTGGCCGTCCAAACGGCCAGTCAAAAATCCGGTGAGTGCCCTAATTCCACAGTAGCCTTTCTCTCTCTCACTGCCCCCGCGTGCGTGCTGCAGTTTTCCACTTCTCCTCTTTTTTTTCTTTTTTTTTTTAACAGCCCACTTCACATGGTAGCCACTTAAGCTCATATCCAAGCCCAACTCAATTTCTTTCTTTTTAACAACAAAGACTTCCTACCACCAGCCCAT
novel_mir68	TTATGGGACTACATGTGTTACAC	TTACACATGTAGTGCCATCATATG	TCCTAAAGGATGCATCTCTTGCAAACCTAAACCTGGCCGGTCCGCACCAACACACGTATTATTAAAGTGTTACACATGTAGTGCCATCATATGAAGAAAAGTGTATGATTTTTTTAATCAATCAGTTCTTTATATTATGGGACTACATGTGTTACACTTTGATGACATGTGGGTTAGTGTGGACCGGGAGAGGTTTAAGTTTGTAGGGGATAGATACATCCTTTGGGC
novel_mir69	TGCCATGGAAGGATAAGCCAGGTACTGTNN	CAGTACCTGGCTTCTCCTTCCATGGCAGGC	CTGAAAGAAAAATCCGCAGAAGCCGAAATAGTAAAGAAGGAGCTAGAGGCCTGTGAGGAGCCTGCCATGGAAGGATAAGCCAGGTACTGTNNNNNNNNNNNNNNNNNNNNNNNNNNNNNNNNNNNNNNNNNNNNNNNNNNNNNNNNNNNNNNNNNNNNNNNNNNNNNNNNNNNNNNNNNNNNNNNNNNNNCATTCACATTCCTTCCAAGCTTTGAAGTGCTGAAATGGATTAGGGACTCTAATGATGTTGCACAGTACCTGGCTTCTCCTTCCATGGCAGGCTCCTCACAGACCTCTAGCTCCTTCTTTATTATCTCAGCTTCTGCGGATTTTTCTTTCAGG
novel_mir70	TCCTATCTCATGCTATATCCGACCAACCAA	GTTGGCTGTATATAGTATGAGATAGAATGA	CCATCACCAACCAAACATGGGATAAGATATAATATCTCTTTTCTTATCCTATCTCATGCTATATCCGACCAACCAAACATGACCTTTATTGTATTAGAGTCATATTTGGTTGGCTGTATATAGTATGAGATAGAATGAGAGAGAGGATATTATATCATATCCCATGTTTGGTTAGTGATGA
novel_mir71	TGTTTGGAGTCGCCACTTACTTTTTATT	AAAGTTGGTGTTTTCCAGTTTTGAAAAACC	AGTTCAAGCTTGATCCTCTTATGAAACCAGAGATTCTGGGTTCGATCCCCAGCAGAGTCGCCAATTTGTAGACCCTCACCCGATCCACCGGACCGATGCGACTCGCTTTTAAAAGAAAAGAAAGAAATGAAAAAGTTGGTGTTTTCCAGTTTTGAAAAACCCGCCCCCGGTGAGGAACGGTGTTGTTTGGAGTCGCCACTTACTTTTTATTTTTGTTTTTAAAATGGGGAAAATTAAGTAAGAACA
novel_mir72	CGCTTGGCTGGGGACCACAGGTACGC	TGGCTGACTCACCCTCTGTTGTA	TTGCGTGGCTGACTCACCCTCTGTTGTAGCACATGGCTAGGGACCATAGGTATGCATCGTTGGTTTTGATTGTTGAATCATATGCATGCATGGTGCTTAATCCTGAATGTTTGTTATGTGTTTATCTGTGTTTGGCTAACCTTTTATGCAGCGCTTGGCTGGGGACCACAGGTACGCAC
novel_mir73	GATCTTCTGCAATATCCAAAAGGCGAA	AAGAAGCTAAGAACTGGATCGCAGAGGTGG	TCACGAACTGAGAAAACGACCGATAATCAGATCTTCTGCAATATCCAAAAGGCGAAGAAAAAGAAGCTAAGAACTGGATCGCAGAGGTGGTATTAGTTTTCGTGC
novel_mir74	TTCCAGATTCGGTTAGGGATTTTGAGTTGT	AACTCAAAATCCCTGGCCGAATCTGGAGGA	ACACAAGTAACAATAACAACAAGAGAAACCACTCCTTAGACTGTAGATGGACTCCTACAACTCAAAATCCCTGGCCGAATCTGGAGGATTTACACTATTGAGGGAATCAGAAAAAGACGTCCCAAGATGGAGCTAAAAATGGCACAAAGCATCACCTTCCGAATAGACTTTTTGTTGAAGTGGCTTATAAACTCTTCATTTGATTCCGCAGCATTGACAAGTTTGATCATTATCTTCAAGCCATGAGCCACCAATGATGATGTGAGAAAAAACGCAAAGGAAACAACCTCAAACAACATCAAGCTCCTGATCATGATGATATTGGCATCGCAGCCAAGACGACCATCAATGCTATGCAGCCTTATAGTGGTGAATGAGAGTCCCAGAAATGAAAAGGTAGCGTATAGGGAGTTGAGACTCACAACGCTATCAAGGGCGGCGAAGTGGATGTCATCTCTTAACTCCTAACTTGATTTTACTTGAATAACTTTGAAAATAAAAGTAATATGTTAATTTATACTGATTTATATAGGGAAATAAAAGAATGTTAATTTCAACATTATAGGGTTGCATAGCATTGATGGTTGTCTTGGCTACAATGCCAAAATCAGCACAATCAGGAGCTTGATGTTGTTTGAGGTCGTCTCCTTTGCGGTTTTTCTCACATCATCATTGGTGGCTCATGACTTGAAGATAATGATCAAACTCGTCAATGGTGCGGAATCAAATGAAGAGTTTATATAAACCACTTCAACAGAAAGTCTATTCGGAAGGGGATGCTTTATGCCATCTTTAACTCGATCTTAGGATGTCTTTTTCTGATTCTCTCAATAGTGAACGTCTTCCAGATTCGGTTAGGGATTTTGAGTTGTAGGAGTCCATCTATAGTCCAAGGAGTGGTTGCTCTTGTTGTTATTGTTACTTGTGG
novel_mir75	TGGAAGCTGTACCCTCTCTCTTC	GAGAGAGAGTACAGCTATA	AGAAGAGAGAGAGTACAGCTATACTTGCTCCCCGTAATGGAGCAATGGAAGCTGTACCCTCTCTCTTCC
novel_mir76	TTGTGCTTATGGAAGATAGGGAATGTAAA	TTACATTCCCTATCTTCCATAAGCGCAATG	AGTGAGATTTTGAGAGAATAGGGAATACGGAAGAAACTTACCCAATAACTATTTCCAAATAAACTTCTCTTGTCCCCGGCAAACTTGAAAATTTTCATCCTTGTGCTTATGGAAGATAGGGAATGTAAAAACGAGAATAAGAAAATTACCTCTTAAGGCACAATGTTGTTGAACGGACATAAAAATATTTTCACACGAAACTAAATAAATGAGTAATAGACAACGAAACAACCAGATCACAAGAAAACAAAGAAATCAACATAATGAAAAATAATTTTGCTAGTACAGATATACAGCAAAATTATTTTTCATTATGTTGATTTTTTTGTTTTCTTGTGATCTTGTTGTTTCATTGTCTATTACTCATTTATTTGGTTTCGTGTGAAAATACTTTCATTTTCGTTCAACAACGTTGTACCTTAGGAGGTAATTTTCTTATTCTCGTTTTTACATTCCCTATCTTCCATAAGCGCAATGGTGGAATTTTTCAGGTTTGCCAAGACAAGAGAAGTTTATTTGGAAATAGTTGTTGGATAAGTTTCTTCCGTATTCCCTTTTCTCTCAAAATCTCACA
novel_mir77	TAGATCTGTGGTAGGGGAACC	CTAAAACTTAAATTTAATG	TAAGGAGGTGCTCTACTCGACGAGAGGAACAATCCTACGGTGGCCGATCGTGTTTTTAACGATTGAATTATTAGATCTGTGGTAGGGGAACCTAACCCTAAAACTTAAATTTAATGCGTCTTCCTTT
novel_mir78	TAGATGATCATCAACAAACA	TTTGTTGCTGGTCATCTAG	TATGTTTTGTTGCTGGTCATCTAGTCATTGTTAGTCATGTTTAACGCTCATGGCAGGATGATTAGATGATCATCAACAAACACATT
novel_mir79	TGAGAGGGTAGCAAATGGTCTTCTTCAAAT	TGAAAAAGACCGTTTGCTACCCTTTCATAG	CATAACTCTTATAACCTATTATACTTCATCACACCAATTTGAAAAAGACCGTTTGCTACCCTTTCATAGCTAGCCCATAGGTATAAATATTAAAATATTATATACATTTAAATATCCATTTTAAAAAAGAAAAGAAATATATAATTGTAAAATGTTAGAATATATAATAAAATAAAATAAATAAATTTAGTAATGGTTGTTAGCTATGAGAGGGTAGCAAATGGTCTTCTTCAAATTGGTGTGATGAAGTATAATAGGTTATAAGAGTTAT
novel_mir80	CTCTTTCTTGATTCTATGGGTGGT	ACTTTTAGTTGGTGAAGCAA	ACTTACCAAATTCAGACATGATAAGAATTGGCAAACTGAAAACTCTTTCTTGATTCTATGGGTGGTAGTACATGACCACTTTTAGTTGGTGAAGCAATTTGTTTGGTTAATTCCGTTAACAAACGAGGCCTTAGCCTGCTAACTAGTTATGTTAAGGTAAGC
novel_mir81	GAACTTATTAGATACCAGAGTC	GTATCTAATAAGTTTTCTAC	AGGTAGAACTTATTAGATACCAGAGTCAATGGTATCTAATAAGTTTTCTACCC
novel_mir82	CGTGATCGGTCAACGATCGGACCGGCTGGT	GGCCGACGGTCGGACCGGAAG	CAGTCTAAATGATCGGACCGAAAGAGTGATTGGCCGACGGTCGGACCGGAAGCGTGATCGGTCAACGATCGGACCGGCTGGTCCGGTCCCGTTTTTAAGACTA
novel_mir83	AGCAGCCACACGATTCAATGTT	GTTGTGGCCGTGGAGACCTGGG	TGGTAAGAATTCCACGTTGTGGCCGTGGAGACCTGGGCTCGAATCCCAGCAGCCACACGATTCAATGTTGAAATTTTTTGCTC
novel_mir84	TTCAAAAGCAGACTGTCAACCATCGAT	TCGATGGTTGACAGTCTGCTTTTGAAT	AAAGTATTTTTGTCTCCAGCATGTGATTCCACAATTCAAAAGCAGACTGTCAACCATCGATATTCCGCCAAAAGCAAGATTCGTTTGTTGAAAAGTCAAGAGTGCTATAGTAAAAGTCAGTTTTACTGTTCACTCCCTATATACTATACTCGTGAGTGAATAGTGAATAGTAAAACCGACTTTTATTGTAGCACTTTTGATTTTTCAACGAACGAATCTTGCTTTCGGCGGAATATCGATGGTTGACAGTCTGCTTTTGAATTGTGGAATCACATGCTGGAGACAAAAATACTTC
novel_mir85	TATATGGTCTTTGACTAGTTTGGTTTCTGT	AACCAAACTAGTCAAAGACCATATAACAG	CCCCCAATCAGATCAACACTCCAAAAAACAAAAAAAATAATGGACGAGGTGCTACATCCTCTTGTGCTACCAAGTGTAGCAAATGTGGTGTTGACCTTGGTAAAATCACTGTCCAACAACTTACGGAGCATCGTTGTAAGGTAACTAAGTACTTTGATTTGATATACATTGATTTCATTTGAATTATGGTTTTCAAACACCTCTAACGTCCACTCCATACTATGCGAACACAACCAACAATAACACAACTAAGAAACTCTGGAGGTGGGAAGCCAAATAAGGGTGTGGGTGCACGCAAAACTCCGAAAGCATGTGCTGGTAGCTCCTCATGCATAGTAAAATATGCCATTTTGAGTTTTGTTGATAAAAGTTTGTCTGTTATATGGTCTTTGACTAGTTTGGTTTCTGTTGATATAGACTACTCTACACACTTCAACTTCTTTTTCTGTTACATGGTCTTTGAAGACTCCTAAGGAAAATACTACACCTTGCAACCCCCGCTTATGATGTAGATGAATATGATTGGTCGACCTTACATCATAAGCGGGGGTTGCAAGGTGTAGTATTTTCCTTAGGAGTCTTCAAAGACCATGTAACAGAAAAAGAAGTTGGAGTAGAGTAGTATATATCAATAGAAACCAAACTAGTCAAAGACCATATAACAGACAAACTTTTATCAACAAAACTCAAAATGACAGATTTTACTATGCATGAGGAGCTACCAGCACATGCAACTCATGCTTTCGGAGTTTTGCGTGCACCCACACCCTTATTTGGCTTCCCACCTCCAGAGTTTCTTGGCTGTGTTATTGTTGGCTGTGTTAGCATAGCATGGAGTGGACGTTAGAGGTGTTTGAAAACCATAATTCAAATGAAATCAATGTATATCAAATCAAAGTACTTAGTTACCTTACAGCGATGCTCCGTAAGTTGTTGGACAGTGATTTTACCAAGGTCAACACCACATTTGCTACACTTGGTAGCACAAGAGGATATAGCACCTCGTCCATTATTTTTTTTGTTTTTTGGAGTGTTGATCTGATTGGGGA
novel_mir86	CCTCCACCATCGCCGCCGACGATGCGT	CATCGTCCGAGGCTATGGCGGAAGA	TAGCTGCTGCTAGCGTGAGCCGTTCTCCGGCAAGGACTCCAGTCTGCGACGCCGTGGCCATGAAATTGTAGAACCGGAGCTCCAGAAGCCTTTTCACTCCGCGGAGCTGTGTCGCTACTACGACGATTTCAAGCGACGGTTCAATGCATCGTCCGAGGCTATGGCGGAAGAGCTGACGATCCTACGTTCGCGTAAAATCTCTAAACAATTTGTGAATTGGATTTTTATTTTTTGCAGTTGAGATCTATGGTTATTTTCTACATGTGGAATTGAATCTGAAAAAAAAATGCAGGATCCGCATAAGAGCGGCATAAGAAAGGAGGATGCGAGGCCGATGCGAAGGAGGGCGTAGAATGAGAAAAGGAAGGAGACGACAGCTCCTCCACCATCGCCGCCGACGATGCGTTGAAACCGTCGCTTAAGATCGTCGTAGTGGCTGCGACAGCTCCGTGGAGTGAGGGGGCGTTGGAGCGTGGCCTCTACACTTCCATGGTGAAGATGTCCAACCGCTTGAGTCCGCGCTGGAGAATGGCGCACGATAGCTGCAGTTT
novel_mir87	AGTGGTAGAGGAGGTGAATG	TCATAAACTGTAAAGACTTTG	AGTGGAGGTTCAACAAGAGGCTGCTCCAAACTTCAGAGAACAAGAGTGGTAGAGGAGGTGAATGTTGTAGAGGTGAAACGAGAGGACACCTCTAATGGAGGTGATCAATGCTCGAAAATGAGCTTCAATGTCGACGAATTCTTTGATTTCTCCGAGGAGGGTCCTCTGAACTTAGAGTGGGTGAGCCAATTCCTTGAACTGGATGAGGGCTTATGCCATCCTTCATAAACTGTAAAGACTTTGTTATCTCTCCGTGTATGTGGTGCAGCTCATGTTAATCAATCCATA
novel_mir88	TTGAGGAATGCAAAGGATTGCCGCTTG	GCAATGGCTAGCAGGAAAACTCCTCAAGAA	ACAAGGTTGGTGAGAATATCTTGAATTCACATCCAGATATAAAAAGGCTTGCTAAGATTGTTGTTGAGGAATGCAAAGGATTGCCGCTTGCCCTCATCGTCATCGGGCGAGCAATGGCTAGCAGGAAAACTCCTCAAGAATGGGAGCAAGCAATACAAGTGTTGAAGAGTTACCCAGCAAAGTTTTCAGGTATGGGAGATCAAGTATTTCCGATTTTGA
novel_mir89	GTTCAAATCCGGGTGTCGCCTG	TTTTAGCGGCATGGTCGAGTGGTAAGGTGG	AGGGGTTTCTTTTTTTGTATCGTTTTAGCGGCATGGTCGAGTGGTAAGGTGGGGGACTGCAAATCCTTTTTCCCTAGTTCAAATCCGGGTGTCGCCTGATCAACAAAAGACTCGAAATCCCA
novel_mir90	CTAGTTGGTTAGGATACTC	ATATTAATTATATCCTAACCACTTAGACAA	TAGATTACGTTATATTAATTATATCCTAACCACTTAGACAAATCCGTTGTAGTCTAGTTGGTTAGGATACTCGGCTCTCACCCGAGAGACCCGGGTTCAAGTCCCGGCAACGGAAATCTT
novel_mir91	GGGCCGATCGACCTGAAATTTG	ATTTCATCAAAGGTACGATTCCACTTCGT	GCCCAGATTTCATCAAAGGTACGATTCCACTTCGTTTGTGGGCCGATCGACCTGAAATTTGGAGG
novel_mir92	TTTTAATTTTGATATGGCAAGTCAAGTAT	TACTTTACTTGTCATGTCAAAGTTAAAAA	TTTTTTTTAATTTTGATATGGCAAGTCAAGTATATTTGCATCAAATTTGTCATCATCATTTCATATCTAATGAGATTAAAATAAAAAGTTGACAAAGATGATGTGATTATACTTTACTTGTCATGTCAAAGTTAAAAAAAT
novel_mir93	AACCTGTTTGGATTGACTTCTGAAAGGC	TCAGAAGTCAATCCAAACAAGGTCT	CTTTTAAAACCTGTTTGGATTGACTTCTGAAAGGCTAAAAGCTCTTATTAAGCTTAAATAAGAGCTTTTGGCTTCTCAGAAGTCAATCCAAACAAGGTCTTAAAAT
novel_mir94	TTTTTAGTGGCCAAAGCTTCATAATCTGGA	CAGATTATGAAGCTTTGGCCACTAAAAGTA	TGCCTCTTTTTAGTGGCCAAAGCTTCATAATCTGGATGAATGCAGTACTCCATCCAGATTATGAAGCTTTGGCCACTAAAAGTAGGCC
novel_mir95	AGTAGTTGAGCGATCAAAACAGGCCTT	TACATGCTTGGCTTGACGAGTGACATGCCT	CGTGGATGTGGAAGAGTGGTAGTAGGCCTGGTGGTCTTAGGAGTAGTTGAGCGATCAAAACAGGCCTTCGTCCTAGCCTCTATATGCATGGCTTCAGTCCTCTTAGTGGTTGGACGATCAAAATGAGCCTTTATCCTGGCCTCTACATGCTTGGCTTGACGAGTGACATGCCTCTCGGTAGGCTTACTAATCACTACACCACTTCGACT
novel_mir96	GAGTGGCGGCATGGCATCTTCTA	AAGCAGTGCTAGAGCATCTCGGTTCGAGTC	AATAGGTTATTATGATTTCGAGCAAGCCGCTATGGTGAAATTGGTAGACACGCTGCTCTTAGGAAGCAGTGCTAGAGCATCTCGGTTCGAGTCCGAGTGGCGGCATGGCATCTTCTAAAAGAGATACAATAATCCCTATA
novel_mir97	ATTGGCCCGGTTCACTCAGATA	TTGATTGAGCCGTGCCAATA	CGATATTGGCCCGGTTCACTCAGATACAGGATACACCTACACTTCCAAAGAAAAAAAAAAAGGTGTACTTTTGATTTGATTGAGCCGTGCCAATATCT
novel_mir98	GAATGGTAAAATTTCTCTTTGCC	GCCAAGGAGAAGATGCGGGTTCGATTCC	TGCGGATATGGTCGAATGGTAAAATTTCTCTTTGCCAAGGAGAAGATGCGGGTTCGATTCCCACTATTTGCC
novel_mir99	AGGCGTGCTCTCTCTCGCTGTCAT	AACGAGAGAGAGCACGCTA	AATTGCTTGACAACGAGAGAGAGCACGCTAGTCAGCATTCATGCGAGGAACATGACTGTGTACAGGCGTGCTCTCTCTCGCTGTCATACAATC
novel_mir100	TGCCACGGGGCCTCGCATGGTGC	CACGAGGCCTTGCATGGTGCCCG	ACGCGTGCCACGGGGCCTTGCATGGTGCCCGTGAGCCGAGCCAAGACACGCGACGCGTGCCACGGGGCCTTGCTTGGTGCCCGCGAGCCAATCCAAGGTGGCACGAGGCCTTGCATGGTGCCCGCCCACGAGCCAAGCCAAGGTGCCACGGGGCCTCGCATGGTGCCTGCCCGCGAGCCAAGCCAAGGTGCCACGGGGCCTTGCTTGGTGCCCGCCCGCGA
novel_mir101	GGCAGTGTGGTAATGGTAAC	ACTATTTGCACGCATTGCCTTCGAAAACAT	GCTGGAGTACCTTACAAGCTCCTTTTAGAAATGGAGCACAAGGCAGTGTGGTAATGGTAACAACTCGTCTTGAAGATGTTGCATCTATCATGCGCACCACCTCTTCCCATCATCTTAGTAAACTCTCTGATGAAGATTGTTGGTCACTATTTGCACGCATTGCCTTCGAAAACATAACTCCAGA
novel_mir102	CAATGGTGTGGCCAAGACGCTTGCAATAGT	GCGACGATTGCTAGAGCCAGAA	AGGAGTAGGCTCAGTATTAGCAACAGCAACAGTAGATTTGTTACGATGGTAACAAGTCTCAATGGTGTGGCCAAGACGCTTGCAATAGTTGCAGAACTTTTTGTTGGTCTGCTTGCGACGATTGCTAGAGCCAGAAAAATCACCTGATTGCTGAGGTTGCTCTATGAGTGGAGTAGATGGAGTAATAGCCAAAACATTGAGCTTATTCTG
novel_mir103	CGGGCACCAAGCTAGGCCCCGTGGCACG	ACGCGTCGCGTGTCTTGGCTTGGCTCACGG	GGCTTGGCTCGCGGGCACCAAGCTAGGCCCCGTGGCACGCGTCGCGTGTCTTGGCTTGGCTCACGGGCGGGCA
novel_mir104	CACGAGGCCTTGCATGGTGCC	CCTGCTTGGTGCCTGCGAGCCA	GCGTGCCACGAGGCCTTGCTTGGTGCCCGCCCGCGAGCCAAGCCAAGGTGGCACGGGGCCTTGCTTGGTGCCCGCCCGCGAGCCAAGCCAAGACACACGACGCGTGCCACGGGGCCCTGCTTGGTGCCTGCGAGCCAAGCCAAGGTGGCACGAGGCCTTGCATGGTGCCCGCCCGCGAGCCAAGCCAAGGTGCCACGGGGCCTTGCTTGGTGCCCGCGAGCCAAGCCAAGGTGGCACGGGGCCTTGCATG
novel_mir105	GCAATATCCAGAAGGCGAA	AGAAGCTAAGAACTGGATCGCAGA	TCACGAACTGAGAAAATGACCGATAATCAGATCTTCTGCAATATCCAGAAGGCGAAGAAAAAGAAGATAAAGAAGCTAAGAACTGGATCGCAGAGGTGGTATTAGTTTTCGTGC
