# Supplementary material for: Small RNA and degradome deep sequencing reveal respective roles of cold-related microRNAs across Chinese wild grapevine and cultivated grapevine
Source: BMC Genomics. 2019 Oct 15;20:740. doi: 10.1186/s12864-019-6111-5 (PMC6794902; doi:10.1186/s12864-019-6111-5)
Supplement: Supplementary file 8 — Additional file 8: Table S8. Mature sequences, star sequences and precursor sequences of Chinese wild grape novel miRNAs. [file 12864_2019_6111_MOESM8_ESM.xls]

"Mature sequences, star sequences and precursor sequences of Chinese wild grape novel miRNAs"									
miRNA id	Sequence(mature)	Sequence(star)	Sequence(precursor)						
novel_mir1	AGCGGGAGCTGTGGGTATGGGAGGATTGGG	CAAGACCCCCCATGCCAACAGCTTCCGGTT	GAGGAAAAGGGAGAGAGAATTAGCGGGAGCTGTGGGTATGGGAGGATTGGGGAGACGATGAATTAGGAAACTGGATCTGAAGAAAACATTTTCTTCCCAAGACCCCCCATGCCAACAGCTTCCGGTTGTTCCTCCCTTTCCCTG						
novel_mir2	TACAACGTGAGCCTCATCGATGGCTG	CGCGTCGACAGGCTGCACGGTGGAT	ACTGGCAGAGTTCACTCTCGGCACCGGTGGGCAAGACTTCTACAACGTGAGCCTCATCGATGGCTGCAACCTATCGATGATAGTGGAAAGAAGTGGTTGGTCAAGAATGTGCGCGTCGACAGGCTGCACGGTGGATCTGAACCAGGGCTGTCCGGCGAAGCTGAAGGTCGAAGACGGCAACGTGTGCAGGAGCGAGCACGTGCGAGG						
novel_mir3	CCTAGGATTCGAACTCAAGACTAA	TAGTCTTGAGTTCGAATCTTGGGGATGT	CAAAGAGCAAATATTGAAAGATTCTCTTTGTTGTGCATTTATATCGGTGCCAAAGCAACCTAGAGTGGCCTCCCTAGGATTCGAACTCAAGACTAAGGTCTTGAGTGTTACCCTCCTGGTACCATCTGAGCAACTTACTCAGATGGTACCAGGAGGGAAACAATAAGGACCTTAGTCTTGAGTTCGAATCTTGGGGATGTCACTCTCGATTGCTTTGGCATCAATACAAATGGTGGCAACACCCAAATGTACGACCTAGAGTGGTCTCCCTAGGATTCGAACTCAAGACTAAGGTCTTTGTTGTTTCTTTTTT						
novel_mir4	GTTGCTGGTTGTCACCGTCAATGGCAACCA	GCCATTGACGACGGCAACCAGCAACTCTC	CTCCCTTTCCCTTCCCTCTTTCTCTCTCTTTCCTTCCCTTTCGACATCACCAAGAGAGAAGAAGGTGGTGGCAATGGTGGAGAACCAAGGCTGAAGGGAAGAAGGTGCGGCTGGTTGCCATTGACGACGGCAACCAGCAACTCTCGCGGTCATTGACGGTGGTGGCGGAAACACCAGGGTAGGGAGAGACGTTGAGGAGGGGTGAGAGGGAGGCCGAGAAGGGCAAGGGCAAGCTCACCTCTGGGTAGAGGTTAACGGTGGTGCTCCCCTCTGGGTAAAGCTCCCCTCTCTCCCTACGTTGGTGCTTCCGCCGCCGCTGTTGTCAATGACCGCGAGAGTTGCTGGTTGTCACCGTCAATGGCAACCAGCCGCGCCTTCTTCCCTTCGGCCCTGGTTCTCCACCATTGCCATCGCCTTCTTCCCTCTTGGTGATGTCGAAAGGGAAGGAAAGAGAGAGAAAGAGGGAAGGGAAAGGGAA						
novel_mir5	GTATTGATTTTGATGAGATTTTTTCTCC	TTGTTAAGATGTCGTCTATTCGTGTAGTTT	ACAAAGCTAGATTGGTTGTCAAAGGGTTCAGTCAAAATAAAGGTATTGATTTTGATGAGATTTTTTCTCCTATTGTTAAGATGTCGTCTATTCGTGTAGTTTTGGGCTTGACAGCTAGTCTTGATTTGG						
novel_mir6	CATGTGGAAGACCCAAATTAAGA	TATGTTGGGTTTTTTCTCA	ACCTTTTCTTTGTTTGTTTTCTATATCATTGGAAATATTATTTATGTTGGGTTTTTTCTCATGTGGAAGACCCAAATTAAGAGCCCAAAATTTAAGGCCTCTTAGGCCTTTATATAAAAGGGCTAGAAAAATAATCATTTTTTTTCTTCTTCTTCCAATTTTTTGCAGCCATTAGATGTAGGAGAAAAGAGAGAGAAAGGGG						
novel_mir7	AAAAATTACAGGGCATGCCATTGTGTTTAC	AAACACAGTGGTATGGTTTGTAGTTTTTTG	AAATTTTATGAAAAATTACAGGGCATGCCATTGTGTTTACCGGAGAATTGAATTTTCTTATTGTAATAAGAAATATGACAATTTTCACAAACACAGTGGTATGGTTTGTAGTTTTTTGTAAAATTG						
novel_mir8	ATGCCGCTCGCCTTTTGCATGCCGTTAA	AAACGACATGCCGAAGGTGAGCAACATTGT	ATTAAATCAAAGTTTTAGGGTTAAACCACCCTACCACAAATCGGAAAATCCAACTATTGAAATCAAAATCCAACTCCATATGAATGTTCCTCTTGTTGAATAGAGTGTCCTCCTGAAATTTTCCGTGAAACGGAGGTTGTTTAGGAGGTTAAACGACATGCCGAAGGTGAGCAACATTGTCCACTTCCAACAGCAGCTCCCCTTTTCTTTCTTTCTTTTTTTCTTTTGAAAACAATAAGGGTACTAAATAGCGTAGCCCATAGGTTAAGTGGGTTGGGTGTGCAGGCCATTTAGTGCCCTTGTTGTTTTAAAAAGAAAAGAAAAGAAAGAGAAGGGGGGAGCTGCAAGGGACATCGGCTACTGGAATTGGAGAATGCCGCTCGCCTTTTGCATGCCGTTAAGCCACCAAACGACCTTTGTTTTGCGTAAAATTTTAAGACACTCTATCCAACGCAAGAAACATTCGTATAAAGTTGGATTTTGATTTAAACAGTTAGATTTTCCGATCTGTTGTAGGGTGGTTTAACCCTAAAACTTTGATTTAAA						
novel_mir9	CACGAAGGGTGAGTCAGGGCCTAAGATCAG	TAGTCGATGGGCAACAGGT	TGTGGAGTTGGTTCATCCACGAAGGGTGAGTCAGGGCCTAAGATCAGGCCGAAAGGCATAGTCGATGGGCAACAGGTGAACCAATTTCACC						
novel_mir10	ATCAGCGGCTGAGATAAGCAAAT	TTTGCTTATCTCAGCCGCTGATTGGA	AAACTGGGATACACACACGGTTCGGTTTCTTCAACATATTGCCACAACATGTCTTTCACCATCTCCTTAAAATCTCTATCTCCAATCAGCGGCTGAGATAAGCAAATCCAATTTTTTTCCATTACAGAATTTGGATTTGCTTATCTCAGCCGCTGATTGGAGATAGAGATTTTAAGGAGATGGTGAAAGACATGTTGTGGCAATATGTTGAAGAAACCGAACCGTGTGTGTATCCCAGTTT						
novel_mir11	TCAATAAAGCTGTGGGAAGATACCA	TATTCTTCCACAGCTTTCTTGAACT	ATGACCCTCTTTGTATTCTTCCACAGCTTTCTTGAACTGCATTTTTCAGACTACTGGTGTGTTTTTGTATGCACTCAAAGTCATTGTAACAGTTGCGGTTCAATAAAGCTGTGGGAAGATACCAACAGGGTCAA						
novel_mir12	GCTCACCTCTCTTTCTGTCAGCTTC	GAGACTGACAGAAGAGAGTGAGCACA	AGAGACTGACAGAAGAGAGTGAGCACATGCAGGCAATTTGTATAAGGGTATACCTATGCCGGTGCGTGCTCACCTCTCTTTCTGTCAGCTTC						
novel_mir13	GGCCCAAAGGAGTTCTCATGGCTT	AGTCGTGAGGGCCCTTTGGGTCC	CCCAAACAAACTCTCACATCGGGATCAGGGATCGTCTTTAATACCATTTGTAATGACTAGTTCCCAACCATATAAATATTGTCTGCCCTGGGCCCAAAGGAGTTCTCATGGCTTTAAAACGCGTCTACATGGTTAAGAAGAACCCAACAACCTATACTTATATAGTGTCAGAAACTTTCTCCCTTATCCGATGTGGGATATCATCACAAACACCCCACCTTCTCCCCCTCCCCCCCAAATGCAAACATAACATCCTCGTTATGTCCCATGGGATTGCGAGGTCAAACACCCAGACACAATGAGGATATTGTGTTTGTATGGGAGGGGGCTGGGAATGTTTGTGATGTCCTACATCGGATAGGAGAGAAAGTTCTTAATGCTATACAAGTATGAGCTCCTCTTAACCAAGTAGACGTGTTTTAAAGTCGTGAGGGCCCTTTGGGTCCAGAGCGGACAATATTTACACGGTTGGGTGCGGATTATTACAAATGGCATCAAAGCCAATCTTCGACCTCGGTGTGAGGGTTTGTTTGGC						
novel_mir14	CAAAGAATTTCCAATGGCCGCGCGACTACA	AGTCGCGCGGCCATTGGAAATTCTTTGC	AAAAATAATATCCAAAAGCGGTGCCGAAGTTGGAACAAAACAAAATTTAACCTCTACTTGGTTGGGAAGAAAACACGAAGGAAAGCAAAGATAAAAATAAAATAAAATCTGGGTTTGGTTTCATCGAGAATTCAGAATTTGTTTCGTCCCCTAAACTCCATAAGAAATTTCACAAAAAGAGAGCAAAGAATTTCCAATGGCCGCGCGACTACAATATGAGAATGAGGAAGAAAATAAAGGGAAGAAGAGAGGTAATACCGGTGAAAATAATCCTCAAGAGAGAGAGCTGAGGGGCTCCAGAGGCCTGAACACGAAGAGAGAGCGCGAGGAACAGAGCCGAAACTGAGAGAACGAGGGAGGGTTGTGTTAAAACCCTGTGTAAATGTAGCGGTGGTGGGCCCTTCTAAAACCCTAAAACGCCTCTAACCGAAATGCTGGTAGTTTTTAGTTCTTACGGCCAATGAAAGAGCAAATATTGATATCGAATTGTCACGTGTTTTATTAAATATTTTATAAAAACTGCAATTGTGAGAAAACTGCAATTATGTAATTTCATATAAGCACAACTCTTGACTACAACTTTGTAATTTTTATGAAATTACATAATTGCAGTTTTCTCACAATTGCAGTTTTTATAAAATATCTAATAAAACACGTAACAATTCGATATCAATATTTGCTCTTTCATTGGCCGTAAGAACTAAAAACTACCAGCATTTCGGTTAGAGGCGTTTTAGGGTTTTAGAAGGGCCCACCACCGCTACATTTACACAGGGTTTTAACACAACCCTCCCTCGTTCTCTCAGTTTCGGCTCTGTTCCTCGTGCTCTCTCTTCGTGTTCAGGCTTCTGGAGCCCCTCAGCTCTCTCTCTTGAGGATTATTTTCACCGGTATTACCTCTCTTCTTCCCTTTATTTTCTTCCTCATTCTCATATTGTAGTCGCGCGGCCATTGGAAATTCTTTGCTCTCTTTTTGTGAAATTTCTTATGGAGTTTAGGGGACGAAACAAATTCTGAATTCTCGATGAAACCAAACCCAGATTTTATTTTATTTTTATCTTTGCTTTCCTTCGTGTTTTCTTCCCAACCAAGTAGAGGTTAAATTTTGTTTTGTTCCAACTTCGGCACCGCTTTTGGATATTATTTTT						
novel_mir15	GGTATTGATTTTGATGAGATTTTTTCTCC	TGTTAAGATGTCGTCTATTCGTGTAGTTTT	CAAATCTAGATTGGTTGTCAAAGGGTTCAGTCAAAAGAAAGGTATTGATTTTGATGAGATTTTTTCTCCTATTGTTAAGATGTCGTCTATTCGTGTAGTTTTGGGCTTGGCAGCTAGTCTTGATTTA
novel_mir16	TCTCTTCGGTGGAAGGATAACGAGCCAGTA	TGGCTTGCCCGTTCCAAGAGGGGAGTT	ACGCGGACTTGTGACTCATGTGGGGGCATCAAGGTGGTCGAAGGTTGGAATGACTGAAGAGGTAGGGTGCTGCAGGGGTTTGATAGCTGGCTTGCCCGTTCCAAGAGGGGAGTTGAGCCCTGTGACCCGATCGAAGGATTGGGTGGCATGGTTCCTAAAGCGAGGAGGGCACCGCGTGAGGCTGGCTTCACAGAGCAGCGTTCACCTCCCGCTCTCTTCGGTGGAAGGATAACGAGCCAGTACTCCACAGGCCCAACGACGCCTCCTCAGCCGCTCTCAACCCAACAACCACCTTTTCCCTCTTTTTGTTTAGAGCAGCGA
novel_mir17	AGAGCACTCTGACCCTCCTTTG	AGGGGGTAGGGTGTAGGCTCATATATTT	ACTTGTTTTTCATTTTTCTTTGATGCTCAATGATGATGGATTTGCTTTAACCACACTGAAAAGAGACTAAGGGGGTAGGGTGTAGGCTCATATATTTGAGTGGCCAAAGATGTATCTACTGGTTGTGCTTGGGGATGCTTGATGACTCTTTTCTCTAGCAGTTGAGAGATTATCTTTAGTCTCTTTCTTTTAGAGACAAGATGAAGGCGTTGTCAATCATTTCAGGTGGGAGCTTTTGGTGCCTAAATTTAAGAGGCTTCTCCTCCTTTGTAAGTTCTCTCATGTGGAAAATTTTGGCCTTTACTCTGAGAGCACTCTGACCCTCCTTTGTACTTTTAATCTACAAGCATGTTTGGATTACAAAGAATATGATACAATGCAGGA
novel_mir18	CTTGACTGGATTAGCTGGAT	GAATGATCATAGTACAAGGTC	GACCCTGAAATGGCTGGATACTGAGTGGCCTTGACTGGATTAGCTGGATCGGAATGATCATAGTACAAGGTCATCATCTTGTTAGGCATAGGTTTAGAAGAATGAAGCCTTGCTTCTTCTTCTTCAACTTGTTGGCTCCATAGCATTTTATGGGGAGAAGGAGCTTGACTGGATTGGGTTTTCTAGCTAGGAGCTTGGGTA
novel_mir19	GTCCGAAGGCCATTCACGTTAG	TATGATTTGTGGCTACTAGACTTCT	GCCTAGGGTCAAGGGTAAGAAGGTCCGAAGGCCATTCACGTTAGTAAGGGTCTCGAATCTCTCAAAGAGATCATATTCACTTATAAAGTATGATAAGTGGCGAAACTTTTCAGGAATTTCATTCATCTTACCATCCTTCAACTGAACACAAAATTTTCCGGAAACAAGTTGAGCCAAGTCGTTGATGAGATCATGCATTACAAAATATGATTTGTGGCTACTAGACTTCTGAAAAAATGACCTTGATACTAGGCC
novel_mir20	CGATACAGAATTGGGCTTAC	ACCTGATCGTGTTTTGCGG	ACATAGTGGAGTGGCATAGACCTGATCGTGTTTTGCGGCAATTTGGGCTAGTACAACATATTCCCGAGCAATGCGATACAGAATTGGGCTTACATAGATATGATTTGAGGGGTCGACATGATTTTGATTGGATGAGTATTCATCACCACTATATTCAAAGGTGGGAGGCTAGGTACGATCATCTTGCTAGAGCTGAGGCAGCATATACTTCGTACGGGTATAACCACCCATATATGGTGTGGTATCGTTCGATCACTCGCCTTTTTTTTACTCCACATGG
novel_mir21	AAATAAAAAATCAAACTCTCAA	TGAGCTTGATGTTTGATTTTTTATTTTGC	GATATGTTGATTTCTATGCTTGTTTGTGAGCTTGATGTTTGATTTTTTATTTTGCATTTCTTTTGTTGTGTATGAGAAATAAAAAATCAAACTCTCAAACAAACATAGAAATCAACATATT
novel_mir22	AACATCAAACTCTCAAACAA	TGTTTGTGTGCTTGATGTTTGAT	TGATATTTTGATTTCTATGCTTGTTTGTGTGCTTGATGTTTGATTTTTTATTTCTCATTTCTTTTGTTGTGTATGAGAAATAAAAAATCAAACATCAAACTCTCAAACAAACATAGAAATCAACATATTC
novel_mir23	TGCAGAAATTTGGTCACTCGCCGG	GTGGCTGATTTCATTTTTAACAA	AGAGAAGGGCATTGTGCAGAAATTTGGTCACTCGCCGGATCTTTGACCGACCGTTTGGACGGCCAAACGACCTCCGTTTCGGCCCAAATTCAGAGGAAGTGCTCTATTCGACTAGAGGAACAAGTCTACGGTGGCTGATTTCATTTTTAACAATCAACTTCTCA
novel_mir24	AGAACTCAATAGGACCTTCCCTCTCGA	AGGGGGTGGGTCCCATTGAGTTCTTACG	TTATGATTATTAAGAACTCAATAGGACCTTCCCTCTCGAATCAGAGCCAAAGAGGGGGTGGGTCCCATTGAGTTCTTACGTTTTCATGT
novel_mir25	GGGAAGGTCCCGTTGAGTTCTTAATA	GCATAAGAACTCAATGGTACCCACCCCTTC	CATGAAAGCATAAGAACTCAATGGTACCCACCCCTTCTTTGGCTCTAATTCGAGAGGGAAGGTCCCGTTGAGTTCTTAATAATCATA
novel_mir26	CGAGTTGTTACCATTACCACACTGCCTTGT	GGTAGTGCGCATAATAGATGCAACATCTTC	AGATGATGGGAAGAGGTAGTGCGCATAATAGATGCAACATCTTCAAGACGAGTTGTTACCATTACCACACTGCCTTGTGCTCCATTTCTAAAAGGAGCTTGTAAGGTACCCCAGCTATTGGGGTCCTCATTCCATATATCATCC
novel_mir27	CCTCTCTGGTCTTCGAATATTG	TACTTGGAGATAGAGGAGTGT	TTGTGGAAGGATGGTTTGGGAATAGGAAACCTCTCTGGTCTTCGAATATTGGGTTGTAAACGACTTGTATCCTTTGGAGAGGAGGAAGAGCAAGTTATAATACATCTCTTGCAGAGTTGATCATCGAGCAAGTTATAATGCTTAGAGGTCTTGCTATTTCTAATTGTGAAAGTCTAAGTAGTCTACTTGATAGGATGATGATGAGAAACAGCAGCAACAACGTGTGTCACCTTGAATACTTGGAGATAGAGGAGTGTCCATCTCTTATTTGCTTTCCACA
novel_mir28	TCCCAATCATTCCCATCGTCTTCTAAGGC	CCTTAGAAGATGATGTGAATGATTGGGAC	CTAGCGGGTGAGTCAGGTGATGCCTTAGAAGATGATGTGAATGATTGGGACTATCGCCTTCTTTTCCACCTTTCATTGTTGTAGCAACAGCAGTAGTATAGGTTGCTGATTCCTCATGATCTTCAAATTGAATCTGCAACATATACTTTTGTTGTTATTGCAGCAATGAAACATAAAAAAAGAAGGTAATAGTCCCAATCATTCCCATCGTCTTCTAAGGCATCACCTGACTCACCCTCTAA
novel_mir29	AGAATCTAGAGATGAAGTAGCAGTTGTC	GCAATTTTTGTCGTCTCTTCTCCG	ATTGAGAGAGAAAACCAACCTGTGGAGAATCTAGAGATGAAGTAGCAGTTGTCTTCACACCGTGTTGTCTCCGAATGTATAAGGCAGCAAAAAGATTTCATTAGATACTCAAAGTGAAAAAGGAGCAGCAATTTTTGTCGTCTCTTCTCCGATAATCAGTTCGTCGAAGGTAGGGAGAGCTAGGGTTAGGTTTCTCTTTCAAA
novel_mir30	ATTTGTTTGTTTGGCCCTGGTCAGC	CTGACCAGGGCCAAACAAACAAATGA	ACAAGGTCCTGTTGGGACGTCATTTGTTTGTTTGGCCCTGGTCAGCCGTACCACCGAGCTGTGCCAGACGGGGGCATCACAGCCGGAATGGGCCGGACCGGAGTGGCCTTCCCAGGATTCGAACTCAAGTCCAAGCCTTAAGGACGTTGAGGTTGCCCTTCTGGTACCATAGCCCATTCCGGCTGTGATGCCCCCGTCTGGCACAGCTCGGTGGTACGGCTGACCAGGGCCAAACAAACAAATGACGTCCCAACAGGACCTTGG
novel_mir31	TAGTACAAAAATGAAGCCGCGTTTGCCAAA	GCCAAATGCGGCTTTAGTGCAAAAATGAAG	AACTAAAGCCGCATTTGCCAAATGCGGCTTTAGTACAAAAATGAAGCCGCGTTTGCCAAATGCGGCTTTAGTGCAAAAATGAAGTCGCATTTGCCAAATGCGGCTTTAGTGCAAAAATGAAGCCGCATTTGCCAACTGCGGCTTTAGTG
novel_mir32	TTGGTAAATGCGGCTTTAGTT	TAAAAAATGAAGCCGCATTTGCCAACTG	CTGCGGCTTCAATTCAAAAATGAAGCCGCATTTGGTAAATGCGGCTTTAGTTAAAAAATGAAGCCGCATTTGCCAACTGCGGCTTCAGTTCAAAAATGAAGCCGCAT
novel_mir33	CCCCTTTGAACAAATGGACCCAAA	GGGCGTTCGTTTATTTGGAGCATCCTGTCT	ATTTGGGCGTTCGTTTATTTGGAGCATCCTGTCTCAATAGATGAGACCCCTTTGAACAAATGGACCCAAAA
novel_mir34	TTCGGAGCGTCACTTCTCCACA	GGACGAAGTTCTTCAAGCTTATG	AGTTCATCATCAGTGATTGCGATCCGCGTTTCACTGGGAAGTTTTGGACGAAGTTCTTCAAGCTTATGGGTTCGGAGCGTCACTTCTCCACAAGCTTTCACCCATAGATGGATGGGTAAACAGAAAGGGTGAACG
novel_mir35	GCCGCCCATTCCAATGATTTTCAGCTGTTC	CTACTGGAAGTTGTAGGAATGGGCTGATT	GAGGGAAAGAGAGATCGGAGCTACTGGAAGTTGTAGGAATGGGCTGATTGGGATAAAAATCTTATGGTGGAAACACTTAAATTTTTTTCCCAATGCCGCCCATTCCAATGATTTTCAGCTGTTCCTCCCTTTCCCTG
novel_mir36	TCTTTCATCATGTAAGCCTTCAAGTCAAA	TTGGCTTGAAGGCTTACATGATGAAAGAG	TTCACTATTCATCCACGGATTCACTATTCATTCATAGAAAGTTACTATTTACAACCAAAGTAAAAAAACATACAGTACTTTGTCTATTGCTTTGTACAATTTAAAATTCATTTTTCAGTTATTTAATGAGGTTAACTCCTCAATTGTAAGCACGCTAAAATTTACACTTAAATTTTTTCATAGCTTTCCTTCCATCATAAGTTTTTTCTTATTTTCTCTCTCTTTCATCATGTAAGCCTTCAAGTCAAAATTTTCTTCAAAACTTTCTTTGTCCTTCCATTGTAAGATATTATGTTTCCTTGTTTCTCCTTATTATAAGTATATTTTTCAAGTTATGTAAAATAAAGTTTGGTATTTCTTTTCTTTAAATTTCTTTATTAAATATCTTTGTGTATTTTCAATTTTTCTTATTTGAANNNNNNNNNNNNNNNNNNNNNNNNNNNNNNNNNNNNNNNNNNNNNNNNNNNNNNNNNNNNNNNNNNNNNNNNNNNNNNNNNNNNNNNNNNNNNNNNNNNNAAATACACAAACATATTTAATAAAGAAATTTAAAGAAAAGGAACACCAAACTTTATTTTACATAACTTGAAAAACATATTTATAATAAGGAAAAATAGGGAAATGAAATATCTTACATGAAGGGCAAGGAAATCTTTGAAGAAAGTTTTGGCTTGAAGGCTTACATGATGAAAGAGAAGAAGGAGCTTAAGATGGAAGGAAAGCTTATGGAAAAATTTAAGTGTAAATTTTAGCGTGCTTACAACTAAAGAGCTGACCTCATTAAATAGCTGAAAAATGAATCTTAAACAGTACAAAGCAGTAGACAAAGTATTGTATGCTTTTTGACTTTGGTTGTGAATAGTAACTTCCCGTGAATGAATAGTGAATCTGTGGATGAATAGTGAA
novel_mir37	GGGAATCCATGGCCGCTTTGC	ATAAGCGAGGGGATTGCCAGACATTT	CCCCGTAAGAGAAGGGGTGGCGTGGTATTCCACGGGAGAGGTTTTTCAATTAATCGTGGCGCATCGATTCGATGTAATCGTGCGATAGGCGCACATTAGCAATTGGGAATCCATGGCCGCTTTGCTGCTCTAGTCTCTGCAGCCATAAGCGAGGGGATTGCCAGACATTTCTCCCTCTCTTTCTTCCTCTTTCCGTTTTTAGGGT
novel_mir38	AGCGACCTTGGTGGTTATGGAGTGGGCTTG	AACACTCCAAATCAATGAGGTAGA	ATTCCTAATGCCAAGACAAATGCTAGTAAGTTAGCAACAGCGACCTTGGTGGTTATGGAGTGGGCTTGAAATGCAGAGTTTGGCTTATTCTGGAACACTCCAAATCAATGAGGTAGAGAAGCAGGGGAAG
novel_mir39	TTTGGCAAATGCGGCTTTAGTACAAAAAT	TGAAGCCGCGTTTGCCAACTG	CCGCGGCTTTAGTTAAAAAATGAAGCCGTGTTTGGCAAATGCGGCTTTAGTACAAAAATGAAGCCGCGTTTGCCAACTGCGGCTTTAGTGCAAAAATGAAGCCGCATTTCCCAACTGCGGCTTTAGTGCAAAAATAAAACCGCGT
novel_mir40	CCTCTCTGCCACAATTGCCCCAATCTTACT	GTAAGATTGGGGCAATTGTGGCAGAGAGGA	CCAGTAATTACTTGTTGATTAAACACTCAAAAGTAATTTCATTTTCTTGGCATCACAGTGAGCAAGATCAAGGATCAAGTGAATCCGTTGAGATCCAAGTTTTTTTCGGCTACCTTTTAATATTAGGCGTCCTCCTCTCAGTGAAATATCAAGGCATCAACATTTCCCTACTTGAGGAACATAAAGGGATTATATATATTTTTGTTATTGTTATTTCAATCTATGTTGCAACAATTATTGTTGGTAAAAAGCTTGGGCTCATTCGACTCCTCTCTGCCACAATTGCCCCAATCTTACTCTTCTTCATTTTAGTTCCAGAATTAGGATGGCCGGCACTTGGTTTATGGGTCATCCTTGCAGCAAAATTGGCATGGGACTACTTACGACAACTATATCATTATCTTCTTCACCAAGCAAGTCATGTATTNNNNNNNNNNNNNNNNNNNNNNNNNNNNNNNNNNNNNNNNNNNNNNNNNNNNNNNNNNNNNNNNNNNNNNNNNNNNNNNNNNNNNNNNNNNNNNNNNNNNTAAAATGAAGAGTAAGATTGGGGCAATTGTGGCAGAGAGGAGTCGAATGGGCCCAAGCTTTTTACCAACAATAATTGTTCCAACATAGATGAAAATAACAATAACAAAAATATATATAATCCCTTTATGTTCCTCAAGTAGGGAAATGCTGATGCCTTGATATTTCACTGAGAGGACACCCAATATTGAAAGGTAGCCGAAAAAAACTTGGATCTCAACGGATTCACTTGATCCTTGATCTTGCTCACTGTGATGCCAAGAAAATGAAATTACTTTGAGTGTTTAATCAACAAGTAATTACTGA
"8_1,tag297220_1,tag1752996_3,tag1715218_27,tag3325972_1,tag3949172_2,tag4832080_85,tag774841_1400,tag1240601_3,tag4397556_1972,tag2150803_1,tag2824904_3,tag5432764_106,tag3880808_20,tag5130326_1,tag5592930_3,tag5687999_2,tag1702156_11,tag6209050_7,tag2796990_47"			
novel_mir41	CAATTGTGGCAGAGAGGAGTCGAATGG	CCCAAGCTTTTTACCGACAATAATTGTTC	CCAAGCGCGGCCATCCTAATTCTGGAACTAAAATGAAGAGAGTAAGATTGGGGCAATTGTGGCAGAGAGGAGTCGAATGGGCCCAAGCTTTTTACCGACAATAATTGTTCCAACATATGTGGAAATAACAATAACAAAAATATATATAATCTCTTTATGTTCCTCAAATAAGGAAACGCTGACGCTTGA
novel_mir42	CTGTCTTTGGCCTGCAAACAGGAA	CTGGAGCAGATCAATAACAGAAC	AAGTAAATTGACAAGATAACCTGGTGAGGAACTTGGCTCATGGCTTGCAGAAGCTGTCTCTGGGGAACTGAAGGAACCCTTTTTATTCATTCCGACTGGCTCATTCCATATTGAACTCCGCTTTCGATTTGCTTTTTCAGTAACTTTGGAGTCTCTGTTGAACTCTCTGATGGGGTTTTTGTTCTGGAGCAGATCAATAACAGAACCATATTCTGCCCTGTCTTTGGCCTGCAAACAGGAACCTTGGAGCACTGCAGTGTCAGTGTTACTG
novel_mir43	AATAATGAGCTTCAGAAGTATATGACCAAA	GGTCATGTACTTCTCAAGCCCATTATTCAC	AATGTGAAGGCTCCCATTCGAAGACTGCAGTTGTGCGATTGACACATTGCCTTAATGTTATGAAAAGCTTTGGTCATGTACTTCTCAAGCCCATTATTCACCTTCTCTTCTTCCCACATAAAACCTTGAATATTCTGCCAACGTAAAACCATTAATCCTAAGATGTCACATTGGCAGAATATTCAAGGTTTTATGTGGGAAGAAGAGAAGGTGAATAATGAGCTTCAGAAGTATATGACCAAAGCTTTCATAACATTAAGGAAATGTGTCAATCGCACAACTGCAGTCTTCGAATGGGAGCCTTCACATT
novel_mir44	CTTTTCTTCTCTTTACTGTCCAGAT	TGAACGGTGAAGATCGGATTTGGAG	TGATTTCTTTTCTTCTCTTTACTGTCCAGATTTCATCAAACGGTCGATCCCGCTTCGTGTGTGATCCGATCGACCTGAAATTTGAAGGAGAGATTTTCAACTCATTGATCTCTAATCTGAACGGTGAAGATCGGATTTGGAGTTC
novel_mir45	GCTAATGGGTTCAAAGTAGACAATATT	TTGTCTGCTTTAGGTCCACTAGCC	TTTCGTATAAATATTGTCTGCTTTAGGTCCACTAGCCCTCACAACTTTAAAATATGTCTACAAATACCAGATGAGTCATCCCTTATAATAGTGTGAAAGAAAGCTCTTGACATTTATAAGGACAACTCTTCTAGTATGCGTGTAGTTAGATGCGTTTTAATGGCGTGAAGGCTAATGGGTTCAAAGTAGACAATATTTATACGAGT
novel_mir46	GGGCTGCGGGCCTAGCATT	ATTTTAGCATGGCCCGGCCCGAG	TTGGCTTAATTCAAAAAGCTCGTCGGCCCGGCCCGCGGGCTCATAGGTCGGGCTGCGGGCCTAGCATTTTAGCATGGCCCGGCCCGAGTTGGGCCAC
novel_mir47	CGAAGCTGTACACGTGACACCACCTGATTG	TCAGGTAATGCCACGTGTGCAACTCAGGT	CGGGTATAATGGAATGGCACCCGAAGCTGTACACGTGACACCACCTGATTGGTGATGCTTTTTTGGTACATATTGAAAAGGGTATCTTTCGATCCTATAGTATGATCAAACCCGGAGTATGCTTATATCAGTATCTATCGAAAAGGCATCATCAATCAGGTAATGCCACGTGTGCAACTCAGGTCTCATTGTTTTATACCCT
novel_mir48	AGGAATCTGAATCGTTGGCCACGGATGTTC	ATCCGGGTAGAATGAGCAATGATTTCCGTC	GGCGAGTATCTGACGAGCCAAGCTATCCGAGGAATCTGAATCGTTGGCCACGGATGTTCTCCGGATAAGCGTTACCGAAGGATCCGGACATGTCTGCCCGGGGAAGTTGAATCGCCCTCCTCTCCCATCCGGGGATAGGCGCCGGATGTGAAATATCCGGAGAAGGTGAAACGTCAGCTGGACAGAATTCCGGATGTGAGATATCCGGGTAGAATGAGCAATGATTTCCGTCCGGATGGAATGAGCGATGTCACGTGTCGCA
novel_mir49	TTGACCGACCGTTTGGACGGCCAAACGATC	CTCCGTTTCGGCCCAAATTCGGAGGAAG	GAAAGGCTAAATTGGGTCACTCGCCGGATTTTTGACCGACCGTTTGGACGGCCAAACGATCTCCGTTTCGGCCCAAATTCGGAGGAAGTACTCTATTCGACTAGAGGAACAAGCCTGCGGTGGCTGATTTCGTTTTTA
novel_mir50	ATGCAATACATAAATGCTCTTAATTTTATA	AAAATTAAGGGTATTTATGCATTGTGCTT	TGATATAGTGGCATGTATGTAATAATTTATAAAATTAAGGGTATTTATGCATTGTGCTTTGTTAGAGAGCTTGGTCCGATGATATAACATTATACATGTTGTATTGGATCATGGAATTCTCAAGACAAAATGCAATACATAAATGCTCTTAATTTTATAAATAATTATAAAATTTGCCATTGTGTCT
novel_mir51	AATGCATAAATGCTCTTAATTTTA	ATTAAGGGTATTTATGTATTGTG	TATTTTATAAAATTAAGGGTATTTATGTATTGTGTTTTGTCGGAAAATATGTTTGGATAGTTTGATTTTGAAACTGACATTATATTCCGACTGTATTATTGGATAATACTATTTTTCGACAAGACACAATGCATAAATGCTCTTAATTTTATAAAATT
novel_mir52	CTGAGAAATAATCTGCATGGTTGGCC	ATGCAAATTATTTCTTAGCAT	TTGAAGGTGCAGGAGGTTTGTAACCATGCATTATTGGTGGACTAGGTAGAGTTCCATGCAAATTATTTCTTAGCATGCTAGATTCTCTGTGATAACATCTGAGAAATAATCTGCATGGTTGGCCTGGATCGTGGGTTGGCATTTCGCTTCCCTTTCATCTTGAGTGGTAAGAGATGGGAGTCGCGGGTCCAATATATCTTCCAGTACTGTGTTCTCCTTCTTTGGGGAAACTGATAGAGACAAGATCTGATCTCCAGGATGTCTTCCTTTGATAACTTCCAGTGCTATCACTCCAAAGCTATAAACATCGGTTTTTTTTCGTCACCTTCAT
novel_mir53	TCAACAACCTGTAGTCATCAGCTCTCTGTA	AGAGGTCGGCTAGGGTGAGAGGTCGG	GGCAGAGGTCGGCTAGGGTGAGAGGTCGGCAAGGGTTCAAGAGTTCCAAGAGTTGGGAGAGTTCCAACAGCCAAGAGATAGTTTCAAAAAATTTCTGAGAGTTCAAAAATTTTCTTTTGTAATTTTCTTTTTGAATTAGAGTCATTCCTCTGCTGTCAACAACCTGTAGTCATCAGCTCTCTGTA
novel_mir54	GGCTTGTGGCTTGCATATCTCAGGAGCTGC	CTGCTGACTTATGGATCCCACAGCCCTAT	AGTGGAGCTCCTTGAAGTCCAATAGAGGGTCTTACTGGGTAGATTGAGCTGCTGACTTATGGATCCCACAGCCCTATCCCGTCAATGGGGGGCATTGGATAGGCTTGTGGCTTGCATATCTCAGGAGCTGCATTATCCAAGTTTAGATCCTTGTTTGGATTGAAGGGAGCTCTACA
novel_mir55	GAATGGATGGTTAGGAGAGA	GTTCCTATACCACCCATTCCCTA	TGGGAGATGAATATTTCGAAAGCAATAGGAATGGATGGTTAGGAGAGAACTCCTCTTATATATTTCTTCATCTTCTCCGCCGGAGATGTGGAAGTGCAGTTGGTTCCTATACCACCCATTCCCTACGGTTTTCGAAATTTTCTCCCT
novel_mir56	AATTGGAGAGTAGGAAAGCTTAGC	CTAGTCTTTCCTACTCCTCCCATTCCT	TGGGAATTGGAGAGTAGGAAAGCTTAGCCATCTATTCCCTTCATGGTTTCCTCTCCATGGATTGGGGGTCTAGAGCTAGTCTTTCCTACTCCTCCCATTCCTA
novel_mir57	AGCCGACCCTAGTTTTGTTTCTTTATTGGG	TAAAGAAGCAAAACTAGGGTCGACTGGTGG	ACATACACAGTCTACTAGCCGACCCTAGTTTTGTTTCTTTATTGGGTTTACACCCTCAAGAAAAGGTCCCTCAAGAAAAGGTCTTGATAGTGTTGTTGTGCAAACCCTCTATATATGGCTCTTCACCACTCACTCCCTAAGTGGCTCCCACATCACCTGCGGAGTGAGTGGTGAAGAGCCATATATGGAGGGCTTGCACAACAACATTATTGAGGCCTTTTTTTGAGGGTGTAGGCTTAATAAAGAAGCAAAACTAGGGTCGACTGGTGGGCCATGTGTGC
novel_mir58	GGCGGCCAGGATGCCAAATTG	TTTGGCATTCTGTCCACCTCCAT	ATTCTCAGAGGCAATATTACAGAGCCATTTTGGCATTCTGTCCACCTCCATATATACCAATTCTTCTGAATTGGCGCCCACAAGCGTTTGGAGGCGGCCAGGATGCCAAATTGGCTCTGTAAATTTCTCTCTGAGAAG
novel_mir59	GTGCTGCCCTTGGCGTGTGGC	ACCCGCCTAGGCACGCTACA	GTGCTTGCCTTTGTGGGTTGGCAGCACCACCCGCCTAGGCACGCTACAATGTGTGCTGCCCTTGGCGTGTGGCCGCCCATGCCACCCTAAAGCCCACGACACGCTAATGCGAAGAGAGCACGCCCACGACACTGTTGGGAGCTTTCGCACGCAA
novel_mir60	TGGTTATTGACAAGTTACATACATCCAAGT	TGGATGCATGTAGCTTGTCAATCACCACTT	GGTACCTGACTAGAGATTACCTGAATGGAAGTCCCCATTTTGATGTGCAGTTAGTTCCGGCAAATCCTGCGCCAAGTGGTTATTGACAAGTTACATACATCCAAGTTTGCAGATACGATACGGCCGCATCGTATCTGCAAACTTGGATGCATGTAGCTTGTCAATCACCACTTGCCCAGGATTTGCCAGAACCAACTGCACATCAACTACGGGACTTCCATTCAGGTGATCTCTAGGCAGGTACT
novel_mir61	AGACTGGTAGAAAGATTTAT	TATATAAATCTTTCTACCAGTCTATCTA	AGATAGATAGACTGGTAGAAAGATTTATATATAAATCTTTCTACCAGTCTATCTATTA
novel_mir62	CGTGTGGCGACATGGGGGCGAAAAAAGGAA	TTTTTTACGTCCCTATGTCCCTCC	ATAAGTTGATAAGATCCCCTTTTTTACGTCCCTATGTCCCTCCCGTGTGGCGACATGGGGGCGAAAAAAGGAAAGAGAGGGATGGGGTTTCTCTCGCTTTCGGCATAGCGGGCCCCCAATGGGAGGCCCGCACCGCACGACGGGCTATTAGCTTAG
novel_mir63	CAAAATCAGCCCGTTGTCAACTTTAAGTTT	AACTTAAAGTTGACAACGGGCTGATTTTGA	GGACTCACCTTAAACTTTTTTGTAGTTCCACCGTCTTTTTTAGTGGCCCACTGGTGAGGCTAGGGTTTACAAAAAAAAATCGCACAGAGAGATAGCAGAATGGGAGAGAACAGAGCTCGGGGATGGCCGGAGAAAAGGTAAAGTAAAAAGGGTATAAAATATTGATTTTATGGGCTGATGTGGCTTCAAAGGGCTATTTTGAACAATAGTTTCAAAATCAGCCCGTTGTCAACTTTAAGTTTAAAAAGTGGGCCATTTTGGCCCAAAAGTCNNNNNNNNNNNNNNNNNNNNNNNNNNNNNNNNNNNNNNNNNNNNNNNNNNNNNNNNNNNNNNNNNNNNNNNNNNNNNNNNNNNNNNNNNNNNNNNNNNNNGACTTTTGGGCCAAAATGGCCCACTTTTTAAACTTAAAGTTGACAACGGGCTGATTTTGAAACTATTGTTCAAAATAGCCCTTTGAAGCCACATCAGCCCATAAAATCAATATTTTATACCCTTTTTACTTCACCTTTTCTCCAGCCATCCCCGAGCTCTGTTCTCTCCCATTCTGCTATCTCTCTGTGCGATTTTTTTTTGTAAACCCTAGCCCCACCAGTGGGCCACTAAAAAAGACGGTGGAGCTACAAAAAAGTTTAAGGTGAGTCA
novel_mir64	TGAGTGGCCATGACTCGTGC	TAGTCTTGTAGATGGCCAGCTCTTG	ACGTGTGTGGTTTGGGCACCTCCACCCTTGGTGCCTCATGAGTGGCCATGACTCGTGCTGATACCATAGTCTTGTAGATGGCCAGCTCTTGACGAATCTCTTGGTCTCGGGTCTCCATGCGCGC
novel_mir65	GGGATTTCAAGTCATAAGGGCCGCTTG	CTTGAGAGATTTGGGGTTTCTA	AAGGGATTTCAAGTCATAAGGGCCGCTTGGAAGACTCTTGAGCATTTTGCAGTTTTTAAAACTCAAAAAATTGAGATTCTTCAAATCTCTAAGTGATGGGTGAACCTTACATAGAGACACACAATCTTCTAAAACTAACCGTTCCAGGTTGGTGACTCTTGAGAGATTTGGGGTTTCTA
novel_mir66	CCGGCAGTCCAACCGGTCAGACCG	TTCACCGGTTGGACTGCCGGTTCA	GGCCGGTTCGTCCGGTTCACCGGTTGGACTGCCGGTTCAAGCAGTCCAATCTCGGTTTGGTCTCCATCTGGTCTAGTGATTGGATCGAACCGGAACGGTGACCGGCCGGCAGTCCAACCGGTCAGACCGGCCGGCA
novel_mir67	GTATGAACCCAATAACAAGAAGGCATGTGT	CATGCCTCCTTGTTATTGGATCCATACTAA	ATTTTATTTTTAGACAATTGGTATGAACCCAATAACAAGAAGGCATGTGTGGGGCATAATAGAGAATGCAAAGAAAGGGTTGCTATTGAGTGTGATATTGGGACAATGACATACCATTTTTTTGCATTGTCTATTATGTCCCACACATGCCTCCTTGTTATTGGATCCATACTAATTGTCTAGAAATAAAAA
novel_mir68	TAACCCGTGCATGAATAGTAAAAGT	TTAGACTTTTTGGCAAGGAAT	ACCAGCTGTTGTGAATAGTTAACCCGTGCATGAATAGTAAAAGTGAATAGTAACATTTTACTGTAACACTTTAGACTTTTTGGCAAGGAATCTTACTTTCGGTGGGAAATAATGGCTGGC
novel_mir69	GCTGGTACTATTCCACTCTTAT	CCAGGGTATCCCTAGACCATTAGCTCCCG	ACTGCTCTTACCTATTTTGAGGAAAAGGTGCATAGGAAGCGCCTACGCAGAGCTGGTACTATTCCACTCTTATTTCCGAGGCTGATCTCTCAGGTCTTAGAGGATATGGGATACCCTTCTCAGCCCCACCTAGAGCGTCGTCATCATTGTCGAGAGCTCTTTACCAGTGAGAGTTGGACCCATTTCTTAGACCGCTCACCCATGGACCAGGGTATCCCTAGACCATTAGCTCCCGCGCCTCCAGCTTCTCCAGCACCTCCCGATTCTCCAGCAGC
novel_mir70	TTGCTAGCTCCTCAAATTCTGCTTGTCCAT	GACAAGGGAAAGTGGCAACC	AAACCAGTTAACTGCCCGAGATTTGCTAGCTCCTCAAATTCTGCTTGTCCATGTTTTGCCTTTCCTTTCATACCCCACTTGTAGTTACCTCCTCTCATGTCTAGAACCTCTAAACTAGACAACCCAGAGAGGACTCCAGCTTGAATGGTTGTCAACTGCTTGGTTCTTGATAGATGCAACTCCCTTAAGTAGCTCAATTGCTCCATCCCTTCAGGTAATTCCTTGATGTTAGTAGAGGCACAGTCAAGCACTTGAAGTCTACTAAGCCCTCCTACAGGGGGTAATTCTTCAAGAAAACTGCAATTCCTTAAAAGGAGAGCACGAAGTTCACCAAGATGGACAAGGGAAAGTGGCAACCTCTGGATGCGGGTTC
novel_mir71	TCAGAAGCTTGTGGGATGAG	TCATTCCATTGGCTTCAGAT	AAGGGAGAGGGGGTTTAGGGTTTTCAGAAGCTTGTGGGATGAGCGTGTCGGAATGGAGGGAAATAGAATTCTCCTCCATTCGAAATCAGAGTCCTTTCCGACTCCGCTCATTCCATTGGCTTCAGATCACTCCTCCCTCTCCCTC
novel_mir72	AAAATCTTTTGAATTCCGCTAGCCCAAAAT	TTGGGTTGGTGGAATTCGAAAGATTTTATT	NCATAAAATTCAACTCGCTTGATTGACCAATAAAATCTTTTGAATTCCGCTAGCCCAAAATTGACATGATGTAATGATCGGGTATTTTAAGTCACGTTGGAATTTCAAGTTTGAAAATTCTTCCTTTTTGGCGATGGTTGAAAAGTCAAAAAAGTAATTGGAGAACATGTATCAATTTTGGGTTGGTGGAATTCGAAAGATTTTATTGGTTAATCAAGCGAGTTGGGTTTTATGT
novel_mir73	CGAGGCTGATCTCTCAGGTCTTAGAGGATA	TCTTAGACCGCTCACCCATGGACC	TGGCTGCTCTTATCTATTTTGAGGAGAAGGTGCATAGGAAGCGCCTACGCAGAGCTGGCACTATTCCACTCTTATTTCCGAGGCTGATCTCTCAGGTCTTAGAGGATATGGGATACCTTTCTCAGCCCCACCTAGAGCGTAGTCATCATTGTCGAGAGCTCTTTACCAGTGAGAGTTGGACCCATTTCTTAGACCGCTCACCCATGGACCAGGGTATCCCTAGACCATTAGCTCCCGCGCCTCCAACTTCTCCAGCGCCTCCCGATTCTCCAGCAGCCT
novel_mir74	TTTAACGGCCAAATTTTCAGATCTGAGGT	AGATCTGAAAATTTGGCCGTTAAAAACGA	TTGGGCTGGTGGTAGGAAGCCTTTGTTGTTAAAAAGAAAGGAATTGAGTTGGGCTTGGATATGGGCTTAAGTGGCTGTCATGTGAAGTGGACTGTTAAAAAAAAAAAAGGAAAAAAGANNNNNNNNNNNNNNNNNNNNNNNNNNNNNNNNNNNNNNNNNNNNNNNNNNNNNNNNNNNNNNNNNNNNNNNNNNNNNNNNNNNNNNNNNNNNNNNNNNNNGAGGGTAGTGAGAGAGAGAAAGGCTCCTGTGGAATTAGGCCCCTCCCCGGATTTTTGCCCGGCCGTTTGGACGGCCAAACGATCTCCGTTTCGGCCCAAATTCGGAGAAAGTACTCTATTCGACTAGAGGAACAAGCCTACGGTGGCCGATTTCGTTTTTAACGGCCAAATTTTCAGATCTGAGGTAGGGGACCCTAACCCTAAAACTTAAATTTTTATGTTTTTCCCTTGAAAAAAAATTGTAAATCCAGAGTTCTAGTGGGATGAATATTTATGAGAATTTGGGATATTATAGTTTATGAGAATTCTAGTGAGATGTATATAAAAAAAAAAAAATCCAGAGTTCTAGTGGGATGAATATTTACAATTTTTTTTCAAGGGAAAAACATAAAAATTTAAGTTTTAGGGTTAGGGTCCCCTACCTCAGATCTGAAAATTTGGCCGTTAAAAACGAAATCGGCCACCATAGGCTTGTTCCTCTAGTCGAATAGAGTACTTCCTCCGAATTTGGGCCGAAACGGAGATCGTTTGGCCGTCCAAACGGCCAGTCAAAAATCCGGTGAGTGCCCTAATTCCACAGTAGCCTTTCTCTCTCTCACTGCCCCCGCGTGCGTGCTGCAGTTTTCCACTTCTCCTCTTTTTTTTCTTTTTTTTTTTAACAGCCCACTTCACATGGTAGCCACTTAAGCTCATATCCAAGCCCAACTCAATTTCTTTCTTTTTAACAACAAAGACTTCCTACCACCAGCCCAT
novel_mir75	CCAAGTAGTGTAATATCATCATCTCCAA	GAGAAAGAAACAACATTACACC	GTGCCTTTATAGATTATAGTGAGGATTTGAATGAATATATGGAGAATGGGGTTGGAGCAGATAAGGTGATGCTGAGGATGACAAATTTGGAGAAAGAAACAACATTACACCAAGTAGTGTAATATCATCATCTCCAATGAATGAAGTTTGTTATCGAAGAAGACCCCGAATTTACCTATGGTGCTAATGATACGAGGTCGATTCTTCTTTACATGGTTGCCGAGAGGGAGTTTGAAGACATTAAATATGATCATCTACTTGCATTTCACCAACTTAGTGTTATCATGGGTAGAACGGCCTTGCATGATACCATAGTTTTCAATGATAAAGGTAA
novel_mir76	AAGTTGTCCCAAAATAATGCGTC	ACGCATTATTTTGGGACAACTTGGAC	AGATTATGATAACTTTCATCGTCCAAGTTGTCCCAAAATAATGCGTCATCGCTGAGGTAGATATACCGAACTCAGTNNNNNNNNNNNNNNNNNNNNNNNNNNNNNNNNNNNNNNNNNNNNNNNNNNNNNNNNNNNNNNNNNNNNNNNNNNNNNNNNNNNNNNNNNNNNNNNNNNNNAACCATCTTCCTATCTCAGAGATGACGCATTATTTTGGGACAACTTGGACGATGAAAGTTATCATAATCTA
novel_mir77	TAGATTGGATCGGTCGGTTCAACCAGTCCA	ACCGTTTGTGAACCGATCAGTCCGACAGTC	ATTAGAAAGTGTGAGTAAAAAAAAAATGTTTTAAAAACTAGATTGGATCGGTCGGTTCAACCAGTCCAATCGTCGATTGAGGCCTGATCTAGTCTGATCACAGATTGAGCTAGGATTACCATTGAACCGTTTGTGAACCGATCAGTCCGACAGTCAAACAACTAAGGTGGTGTTTGTTTTTTTTACTTAATTCTAAA
novel_mir78	GCCTATTGTAGATGAGAATG	TGTCGTATGTGCGATTGGGTGTGCC	GTGTCCCACAAGTCATGCATACCTTCTTGTTTTGAGTTGGGGGCAAGGATAGTGGCACAGGCGAAAATGAGGAAGGATTTCATGAATTCTTCGCCAACTGGTAGATCACGCAAATTAGCTTCCAATATTTTGATGTCGTATGTGCGATTGGGTGTGCCACGCCTATTGTAGATGAGAATGTCAACGCCATTGTCCGGGATGCCTAGCACCTCTCTAACATCTTTGGGCGTGACTGGGACAA
novel_mir79	GTCGACTGTTCGACGCTCG	CAGCTCGAGCAGTCCACCG	TCTGAGTCGACTGTTCGACGCTCGGGGAAAGCCCCCGAGGGAGCCGTTTCTAGTCCATCCCCTGACCGGCACACGGTGACCCACTCTCGCCGCGGGAGCAGCTCGAGCAGTCCACCGGC
novel_mir80	TACCATTTGTAAAACCTCACACCCAACCAT	CGGTTGGGTGTGAGTTGTTACAAATGATAT	CGTGTAGATATTGTTTGCTCTAGGTTCAAAAAGACCCTCATGACTTTAAAACGTGTCTACAAGATTAAGAGGAGCCCATGCATGTATATAACACTAGAAACTTTCTCCCCTATCCGATGTGGGATATCATAATCACCCTCCTTCCCCTATGTAGACATAATGTTCTCATTGTGTCTTACATGATTGTGGGGTCAAACATACAAACATCTCTTATAGGGCCAAACAAACCCCTATCTGGGATCAGGGATTAATTTTGATACCATTTGTAAAACCTCACACCCAACCATGTAAATATTATCCTATCTAGGTCCAAAAGGGTCAGACGTGTTTTAGAGTTATTAAGGCCCTTTTAGGCCCAAAGCAGACAATATCTACACGGTTGGGTATGAGTCCTTACAAATGAAAAATTAATCAAATATCATTTGTAATGACCCACATCCAATCGTGTAGATATTGTCTGCTTTTTGGGGCCTGATGGCTTTAAAACTCGCTTGGTCCCTTTGAACCCAGAGTAGACAATATCTACACGGTTGGGTGTGAGTTGTTACAAATGATATCAAAGTCGATCCATGACTTCGGTGTGGGGGTTTGTTTGGCCTCATAAATGGTGTTTTTCTATTTGGTCCCGTAATCCTATGAGACACAACGGGGATATTGTGTCTGCATGGGGGGGGGGGGGGGGGGCGGTGTTTGTTATGTCCCACACGGGATAAAGGAGAAAGTTCCTGATTTTATATAAGTATGAACTCTTCTTAACCTTGAAGATGCTTTTTAAAGTCGTGAGGGCCCTTTTGATCACAGAGCGGACAATATCTATACA
novel_mir81	TGTGGACCGGGAGAGGTTTAAGTTTGTA	ACCTAAACCTGGCCGGTCCGCACC	TCCTAAAGGATGCATCTCTTGCAAACCTAAACCTGGCCGGTCCGCACCAACACACGTATTATTAAAGTGTTACACATGTAGTGCCATCATATGAAGAAAAGTGTATGATTTTTTTAATCAATCAGTTCTTTATATTATGGGACTACATGTGTTACACTTTGATGACATGTGGGTTAGTGTGGACCGGGAGAGGTTTAAGTTTGTAGGGGATAGATACATCCTTTGGGC
novel_mir82	TAAAGAAGGAGCTAGAGGCC	TCTAGCTCCTTCTTTATTATC	GTTTTCCTGAAAGAAAAATCCGCAGAAGCCGAAATAGTAAAGAAGGAGCTAGAGGCCTGTGAGGAGCCTGCCATGGAAGGATAAGCCAGGTACTGTNNNNNNNNNNNNNNNNNNNNNNNNNNNNNNNNNNNNNNNNNNNNNNNNNNNNNNNNNNNNNNNNNNNNNNNNNNNNNNNNNNNNNNNNNNNNNNNNNNNNCATTCACATTCCTTCCAAGCTTTGAAGTGCTGAAATGGATTAGGGACTCTAATGATGTTGCACAGTACCTGGCTTCTCCTTCCATGGCAGGCTCCTCACAGACCTCTAGCTCCTTCTTTATTATCTCAGCTTCTGCGGATTTTTCTTTCAGGGAAAA
novel_mir83	CCCTCATGGCTTTACAATGTGTTTATAT	ATAAATGCATTTTAAAGTCGTGAGGGCTAA	TTATTGTTTGCTTTAGACCCACTAGCCCTCATGGCTTTACAATGTGTTTATATATTTTAGAGCAGTCAATCCTTGTAAGTGCCAAAGCTTCTTCCTCTTAGGCAATGCAGGATTGTGTATGAAATGCCATATTTCACATCACTTGGAGGAGGGAAGTTTTGGATTCTTAAAAGTGACTTATCTAGGATTTTAAATTATATAAATGCATTTTAAAGTCGTGAGGGCTAATGGGCCCATAGTGGACAATAT
novel_mir84	TATCCTATCTCATGCTATATCCGACCAACC	GTTGGCTGTATATAGTATGAGATAGAATGA	CCATCACCAACCAAACATGGGATAAGATATAATATCTCTTTTCTTATCCTATCTCATGCTATATCCGACCAACCAAACATGACCTTTATTGTATTAGAGTCATATTTGGTTGGCTGTATATAGTATGAGATAGAATGAGAGAGAGGATATTATATCATATCCCATGTTTGGTTAGTGATGA
novel_mir85	ACTAGATGAGTCGTCCCTTATAAGTGTCAT	ACTTATAATGGACGACTCATCTAGTATGTG	CCATTTGTCACAATCTGTGTAGATATTGTTTGTTTTGGGTCCACTAGCCCTTCAAACTTTAAATGTGTCTAGACATACTAGATGAGTCGTCCCTTATAAGTGTCATGAACTACTTATGCCTTTGTATCATTGAGCTCTAAGGAGGTACAAACCTGAATCTGGTGGATGAATCATGACCATGTGATTAAAGCATGATAAATAGTTTGGTAATCTTCATTTCATTAGATGATAGAAGATCATTCCTAATTATCTTTGCTTGTCACACGATTCTTTGACAAAATACACCTAATTTTAAATGTGATATGATATATTGCTTGAGAAAAGAATTCTTGATACTTATAATGGACGACTCATCTAGTATGTGTAGATGCTTTTTAAGTCATAAGTGTCAATGAGCCCAAAAGTAACAATCTCTATCTAGATAGTGATAAGTGC
novel_mir86	TTCCAGATTCGGTTAGGGATTTTGAGTTGT	AACTCAAAATCCCTGGCCGAATCTGGAGGA	ACACAAGTAACAATAACAACAAGAGAAACCACTCCTTAGACTGTAGATGGACTCCTACAACTCAAAATCCCTGGCCGAATCTGGAGGATTTACACTATTGAGGGAATCAGAAAAAGACGTCCCAAGATGGAGCTAAAAATGGCACAAAGCATCACCTTCCGAATAGACTTTTTGTTGAAGTGGCTTATAAACTCTTCATTTGATTCCGCAGCATTGACAAGTTTGATCATTATCTTCAAGCCATGAGCCACCAATGATGATGTGAGAAAAAACGCAAAGGAAACAACCTCAAACAACATCAAGCTCCTGATCATGATGATATTGGCATCGCAGCCAAGACGACCATCAATGCTATGCAGCCTTATAGTGGTGAATGAGAGTCCCAGAAATGAAAAGGTAGCGTATAGGGAGTTGAGACTCACAACGCTATCAAGGGCGGCGAAGTGGATGTCATCTCTTAACTCCTAACTTGATTTTACTTGAATAACTTTGAAAATAAAAGTAATATGTTAATTTATACTGATTTATATAGGGAAATAAAAGAATGTTAATTTCAACATTATAGGGTTGCATAGCATTGATGGTTGTCTTGGCTACAATGCCAAAATCAGCACAATCAGGAGCTTGATGTTGTTTGAGGTCGTCTCCTTTGCGGTTTTTCTCACATCATCATTGGTGGCTCATGACTTGAAGATAATGATCAAACTCGTCAATGGTGCGGAATCAAATGAAGAGTTTATATAAACCACTTCAACAGAAAGTCTATTCGGAAGGGGATGCTTTATGCCATCTTTAACTCGATCTTAGGATGTCTTTTTCTGATTCTCTCAATAGTGAACGTCTTCCAGATTCGGTTAGGGATTTTGAGTTGTAGGAGTCCATCTATAGTCCAAGGAGTGGTTGCTCTTGTTGTTATTGTTACTTGTGG
novel_mir87	ACTTGGTTGGATGCTTAGATTGGTGAAGGA	CTTCACCAATCTGAGTATCCTACCAAGTA	CATATATGTGGTTGTCTATCGTGATCCTATGTGTCAAATTGTCTTTGTTGAGATATTTTATCTCCCACTTTTGGTTGTTTTATTATTGTGATTACTAAGGTCCATACGGGTATTGTAATTGTCCTATCTATGATTATAATACTTGGTTGGATGCTTAGATTGGTGAAGGAAATTAATTATATATTATGAATCGTACTAATTTTCTATTACCCTTTCGGTAATAAAATTAGTGCATCTTGGTTGTGATATTTAATTAGTTGTCCTTACCGTTGTAGAATTTCAAAATTCCAAGCTATTGCTAAATTGAGAAATTCTAGAAACTAGCAAATAGTTTGATATTGTAGTAACATGCATATTGTTTAATTTTGCTATCTTCCAGCTACTAGCAGTCCTGGAATTACTCTGCATTTATGTGCCATCAAGCCTCTTACTGGAAATAACTTTGAAGAATGGTATGAGTCTTTCAATGTGCATATGACTATACACTATTTAGACTTGGCTTTGAAAGTTGATGAGCCAAGTAAGCCCACTGATGTGAGCTCTGCTAATGAAAGATCCTTTTATGAGAGATGGGAACACTCAAATAGGAGTTGTTTGATAGGATTATCACCCAAAATGATTTTAAAGAGAATACAGTTGAATGACAATAAATGAAATGTTTACCTTGATTAGTGTCATGGAAAGTATGCATCTGTCAACTGTATTCTCTTTAAAACCATTTTGGGTGATAATCCTATCAAACAACTCCTATTTGTGTGCTCTCATCTCTCATAAAAGGATCTTTCATCAACAAAGCTCACATCAGTGGGCTTACTTGGCTCATCAACTCTCAAAGCTAAGTCCAAATTGTGCAGAGTCATATGCACATTAAAAGACTCATACCATTCCTCAAAGTTATTTCCAGTAAGAGGCTTGATGACAGATAATTGCAGAGTAATTCCAAGATTGTTAGTAGTTGGAAAATAGCAAAATTAAACAATATGCATGTTACTAAAATATCATGTTATTTGCTAGTTTCTAGAATTTAGCAATAATTTGGAATTTTGAAATTCCACAACGGTAAGGACAACTAATTAAATATTACAACCAGGATGCACTAATTTTATTACTGAAAGGGCAATAGAAAATTAGTACGGTTCATAATATACAATTAATTTCCTTCACCAATCTGAGTATCCTACCAAGTATTATAATCATCGATAGGACAATTACAATACCCATATGGACCTTAGTAATCACAATAATATAGCAACCAAAAGTGGGAGATAAAATATCTCAACAAAGACAATTTGACACATATAGGATCACGATAGGCAACCACATATATA
novel_mir88	ATCATCAGCCTTTGTCTTGCTGCT	CAAGACAAAGTCTGATGATATAGT	TGAGTCTTGCTCAACAAGCTGGCTTTATGGATATTGTTGGTCTCTCTTGCTTTTCTGGTTCTTGTAGTGTCGTTGGGGAATTCAAAAGTTGAGAATGGAAATGAGAAGTTCAATGACAGCAAGACAAAGTCTGATGATATAGTGAATGCCGTGGAGGGAACTTTGCTGCAGCAGTTGCTATTGTGGTTGTAGCAATTCCAGAAAGCTTGCTGTTGTGGGTCACGTCTAGAAGAGGCTGATGGGCACTGCCATGATGCCACCACCATTTTTATTGACAAATGGGGCAACCTTTCGTTGAACCCAGATGAAAGTGGTTCGGAATAATTAATATAGAGAGTGGCCAACTGCGACAAGCCTTCTGCAATTGAATATGCTACAACCACAATATTAAGTGCAGCAACAACGATTCCCCCCACGGCATTCACTATATCATCAGCCTTTGTCTTGCTGCTATTGAACTCCTGATTCCCATTCTCATCTTCTGAATTCCACAATTCAAACGGCAAACCAACGACACTACAAGAACCACAAAAGCAACTCAGACCAGCATTATCAAGGATGAAGTTAGGTTGTTGAGCCAGACTTG
novel_mir89	TGGTTCGATATTCTGGTGTC	AGGCGTAGAGGAACCACAC	CTTTTCTCTCATGCCTCTCTTCGTTCATGGTTCGATATTCTGGTGTCCTAGGCGTAGAGGAACCACACCAATCCATCCTGAACTTGGTGGTTAAACTCTTAAGTGACAATACTGTAGGGGAGGTACTGAGGAAAAA
novel_mir90	TGACCTAGCCGCCTGATGTTTGA	GGCATGCGTGGTTAACTGTCTAA	TCCATCCAGTCAAGTCATCGGGATTTCTGGCATGCGTGGTTAACTGTCTAATGTTTGAGCACTGACCTAGCCGCCTGATGTTTGAGCGCCGAACTAGTCGTCTGACGTCTGAGCGTTGGACTAGCCGCCTGACTGAGGAGCGCCGGACTAGTCGCCTGATGTCTGAGCTACATGGT
novel_mir91	TTGTGCTTATGGAAGATAGGGAATGTAAAA	TTTACATTCCCTATCTTCCATAAGCGCAAT	AGTGAGATTTTGAGAGAATAGGGAATACGGAAGAAACTTACCCAATAACTATTTCCAAATAAACTTCTCTTGTCCCCGGCAAACTTGAAAATTTTCATCCTTGTGCTTATGGAAGATAGGGAATGTAAAAACGAGAATAAGAAAATTACCTCTTAAGGCACAATGTTGTTGAACGGACATAAAAATATTTTCACACGAAACTAAATAAATGAGTAATAGACAACGAAACAACCAGATCACAAGAAAACAAAGAAATCAACATAATGAAAAATAATTTTGCTAGTACAGATATACAGCAAAATTATTTTTCATTATGTTGATTTTTTTGTTTTCTTGTGATCTTGTTGTTTCATTGTCTATTACTCATTTATTTGGTTTCGTGTGAAAATACTTTCATTTTCGTTCAACAACGTTGTACCTTAGGAGGTAATTTTCTTATTCTCGTTTTTACATTCCCTATCTTCCATAAGCGCAATGGTGGAATTTTTCAGGTTTGCCAAGACAAGAGAAGTTTATTTGGAAATAGTTGTTGGATAAGTTTCTTCCGTATTCCCTTTTCTCTCAAAATCTCACA
novel_mir92	ACCAAACATGGGATAAGATAAGTGGTGGG	ACTACTTATCTTAGGTCATGTTTGGTTGG	ATCTCATATTTTAGTATGAGATTAACATATCCCATGTAGAAGGGATAAAAAAAGGGTGGATAATATATCCCACTACTTATCTTAGGTCATGTTTGGTTGGCCAGATATAGCATAGGATAGGATAAGAGAGGGGATATTATATCCTATCCTATGTTTGGTTGATGATAGAATAGGATAAATTATCATATCCTATGTTTAACCAAACATGGGATAAGATAAGTGGTGGGATATATTATCTATCTTTTTTTTTTATCCCTTCTACATGGAATATGTTAATCCCATATTAAGATATGAGAA
novel_mir93	TCCAGGGATGGTCATTTGAGTAGGTTATGA	CGACTTGCTCAAATGACCTTCCCTTGGGTT	CCTTCCACTCTTGTGTAGAGATGTGAGGACATCTCTAGGCTTCTCTAGAAGTTTCCACACTTCTCCACTATTAGCTAAGTGTAGACGGCTCTAGGAGATTTTAGAAGCTTCCTGCTTTTCTATATAAGTTCCAGGGATGGTCATTTGAGTAGGTTATGACACTTATGTCACGACTTGCTCAAATGACCTTCCCTTGGGTTTATATAGGTGAGTAGAAAGCTTCTAGAACCTTGGAGTCATCTACATTAGTGGAGGAGTGTAGAAGGTTCTAGAGAGAGTTAAAGGTGTCCACACATCTTTACACCGAGGGTAGAAGA
novel_mir94	TGGTCTTCTTCAAATTGGTGTGAT	CACACCAATTTGAAAAAGACCGT	CATAACTCTTATAACCTATTATACTTCATCACACCAATTTGAAAAAGACCGTTTGCTACCCTTTCATAGCTAGCCCATAGGTATAAATATTAAAATATTATATACATTTAAATATCCATTTTAAAAAAGAAAAGAAATATATAATTGTAAAATGTTAGAATATATAATAAAATAAAATAAATAAATTTAGTAATGGTTGTTAGCTATGAGAGGGTAGCAAATGGTCTTCTTCAAATTGGTGTGATGAAGTATAATAGGTTATAAGAGTTAT
novel_mir95	ACCGAATAAAGTCTAGTTCTTGGAAGAGT	CCAGATGCTAGAGTTCAGTCTT	ATTGTAAACCGAATAAAGTCTAGTTCTTGGAAGAGTTCCAGATGCTAGAGTTCAGTCTTACAAC
novel_mir96	TAGTGGAAGGGGCATGTGCTATGCGTGT	ACGCATGGCGTGTGCCTCGTCTGCTAGTT	ATGTCGTAGTATGCACACGCATGGCGTGTGCCTCGTCTGCTAGTTCCATTTTGATTATACTTATATTGTATGTTAATATATAATATATAGTATAAAACACTTTGATTTTTTTTATTTATTATAAACTAGTGGAAGGGGCATGTGCTATGCGTGTGTGTAGTATGGTGACAG
novel_mir97	ATAGGTGGCTTCCAATAGATTGATCAGGTC	CTGATCAATCTATTGGGAGCCACCTATTCT	TTTTGTCAACAGATACAAACAAGAGGACCTGATCAATCTATTGGGAGCCACCTATTCTGCTATTATTTTCCTCAAGACTTCAAATGCTTTTGCGGTGCAACCTGTTGTAGCAGTTGAGAGGACAGTATTCTACCGTGAAAGGGCAGCAGGAATGTACTCGGAGTTGCCTAATGCATTTGCTCAGGTGGGAGACAAAATAGTTCAGTTGCCGTATATTTATGTATGAAGGGCTTCGGTATCTATGATTTATATGCATCTTTTCTGGTGCAGGTGGCCATAGAGACAATCTATGTTGCAATTCATACCTNNNNNNNNNNNNNNNNNNNNNNNNNNNNNNNNNNNNNNNNNNNNNNNNNNNNNNNNNNNNNNNNNNNNNNNNNNNNNNNNNNNNNNNNNNNNNNNNNNNNAAAGGATGCATATAACTCATAGATGCCGAAACCCCTCATACATAAATATACTGCAACTGAACTATTCTGTCTCCCACCTGAGCAAATGCATTAGGCAATTCCGAGTACATTCCTGTTGCCCTTTCACGGTAGAATACTGTCCTCTCAACTGTTACAACAGGTTGCACCACAAAAGCATTTGAAGTCCCGAGGAAAATAATAGCAGAATAGGTGGCTTCCAATAGATTGATCAGGTCTTGTTGTTTGTATCTGTTGACAAAAT
novel_mir98	TGGTTGAACATAGGATATGATAAAT	TATCTCATGCTATATCCGACCAACCAAACA	ATCATATCCCATATTTGGTTGAACATAGGATATGATAAATGAGGGGATAACTTATCCTATCCCATTACCAACTAAATATGAGATAAGATATGTTATCTCTCCTCTTATTCTATCTCATGCTATATCCGACCAACCAAACATGACCTTAGGATTTTTGAG
novel_mir99	ATGATTTCGGACCAGGCTTCATTCCCCTC	GGGAATGTTGTCTGGTTCGAGATCCTTCG	AGTTGAGGGGAATGTTGTCTGGTTCGAGATCCTTCGTATGAAGCTCAAGCAGCGTTTGAATGATTTCGGACCAGGCTTCATTCCCCTCAACC
novel_mir100	AGACGGGGACGAGGTAGTGCATGGATGGA	ACCCATGCACTGCCTCTTCCCTGGCTC	AAGACGGGGACGAGGTAGTGCATGGATGGAACTATTAACAGAAGAATGTTAAGCTGTTTTTGCTCTACCCATGCACTGCCTCTTCCCTGGCTC
novel_mir101	AGGACTGCTCACAGGGGGTG	CTCTTTGTGAGTGGGCCCCAC	AGGTGAAGGACTGCTCACAGGGGGTGGCGCTGGTGCCCTGGAAGAGCCAGATGATCGTCTGGTCCCGTACCCGTGCTGAGTAGAGGGAACTGGGGTCTGGGCAGGCTGAGATGGTGTAGAACTACCACCTCTTTGTGAGTGGGCCCCACGCTA
novel_mir102	CACTAACATCAAACATCCATGGTTGACTAT	GTCGGTCATGGATGTTTGATGTTACTGGCT	ATATGGGTTGTTGTGTGAGAGTTTTTAATGACATATTTGCTTTTGATTTTTTTAAGTTAATGAAATGAATGCATGGCCGGTTATGGAATGGTGAGTTAGTGGTTCTTGTTTGAATTTTTGAATCAAATGAATGGATTGAATACATAGCTGACCATGAATGTTTGATGTTAGTAGCATGTTGTTTTTGAATTAAAAAATTCAAAGTGAGATTGAGAATATGTAGTCGGTCATGGATGTTTGATGTTACTGGCTTGTTTTTGTTGGATTAAAAATTAAAATGGCATGTGAGATAATATGACCATAGCGTTAATGAACTTAAGATCAAACAAATGAAAATTAAAATCAATATAGCGGTATAATGGCTATGTTAGTGATCTTTGTCACTTTAAATTTTAAAAATCAATAAACAAAGGCTAATAACATCATCCATTGCATGATTCTCATATGCATTTGATTAATTTTAAAATTCAAAGTCATAAAGATCACTAACATAACTATTACACGACTACATTAATTTTAATTTTCATTTGTTTGATTTTAAATTCACAACAATACAAGTCATTAACACTATGACCGTATTATCTCACATACAAATTTAATTATTAATTCAATAAAAACAAGTCACTAACATCAAACATCCATGGTTGACTATGTATTCTCAATCTCACTTTGAATTTTTTAATTCAAAAACATGCCACATCAGACATCCATGGTTGGCTATGTATTCAATCCATTCATTTGATTTAAAAATTCAAACAAGAACCATCCAATCACCATTTCATAATTGGCCATGCATTCATTTCATTAATTTAAAAAAAATCATAAGCAAAGATGCCATTTAAAACTCTCACACAGCAGACCATAC
novel_mir103	TAATTCAAGTCTAGCCTAAACCGAT	TTTAGACTAGACTTGAATTAT	CGGGTTAAGTTTTTTGAGTTAAAACTTCTTTCTGATTGGGCTCTGTCAAAATTCCTATAATTCAAGTCTAGCCTAAACCGATAATATCAATTATTAAATTATAATATATATATTTGATCGGTTTAGACTAGACTTGAATTATAGGAATTTTAACAGGGTCTAATCAGAAAGAAGTTTTAACTCAAAAAACTTAACCCA
novel_mir104	TTCATTGATTTTTGGGCACATAAAGATAAC	TCTTTATGGCATTCGGTAAA	ACGGGAATGAAAATTATTTTGAATAAACAGGGTGAGGTTGGGATGGGGACGACCCATCCCGAACTCGCTCCGTTGTCATCCCTAGAGAAAGAAACTCCTCTTTCATAGTTACTTTTTCTTATGAAGAATATGAAATTGTGGTTTTTACGATTGATTAGTAGGTTTCTTTATGGCATTCGGTAAACTTCATTGATTTTTGGGCACATAAAGATAACGGTAATTGGATTCGTCTTTCTTAAGTACATGTTAGTCAATTAGGTCATTCTCGG
novel_mir105	TGATCGGTCAACGATCGGACCGGCTGGTCC	TTGGCCGACGGTCGGACCGGAAG	CAGTCTAAATGATCGGACCGAAAGAGTGATTGGCCGACGGTCGGACCGGAAGCGTGATCGGTCAACGATCGGACCGGCTGGTCCGGTCCCGTTTTTAAGACTA
novel_mir106	AAAAGCAGACTGTCAACCATCGATATTCCG	GGAATATCGATGGTTGACAGTCTGCTTTTG	CGGGTTTGCCTTGACTTGTAGTATTATAAGCCAATCAGCCTCTCATTTAAGAATGAGGAATTAATCATATCTCCATAATTACTTCTGGATTATGGTTTAGTTCATCAAATTGTTTGCTCAGATCCGAATCAAGCAAATAATTTTGGAAAAAAGGTAGTTTTGGGGCTAATACAAGGTTTTAAGATGAGCAAGAAGTTTGTTAATACCATCATCAACAGCAAAGCTCCAGAATGGGTCTCTGATGGTTGTCTTTTGCTTACACAATACAATATTTCTCTTCATTACCAAAATAGAAGGCCAACTTTATTTTCCTGCCCTCTTAAACACTCTGATATTTTTGCTGAGCCATTTATTAATCAGATCAGACACTGGAAATCTAGGATTATCGGCAAAGACTTTGAAGCCTATCTGAAGAACATGAGTTATCTCATTGATGCAGATCTCTTTCGTTAAATTTTCTGCAGCAAGAGAATTGATCACTTACCAAATAAGTCTGCAACTGAAGATGTTAAGTTAGTTGAAGAGCATCGTAGAAATTATATTCTTCCTTAAGCACACTCCACTCAAGCCTTCTCATGACTCCACCGATAAAAAGATTCTCTACCGATAAAGATTAAGCCGTTTCAGCACCGAAAGTATTTTTGTCTCCAGCATGTGATTCCACAATTCAAAAGCAGACTGTCAACCATCGATATTCCGCCAAAAGCAAGATTCGTTTGTTGAAAAGTCAAGAGTGCTATAGTAAAAGTCAGTTTTACTGTTCACTCCCTATATACTATACTCGTGAGTGAATAGTGAATAGTAAAACCGACTTTTATTGTAGCACTTTTGATTTTTCAACGAACGAATCTTGCTTTCGGCGGAATATCGATGGTTGACAGTCTGCTTTTGAATTGTGGAATCACATGCTGGAGACAAAAATACTTCCAGTGTTGAAACAACTTAAACTTTTTTTATGGAGAATCTTCTTGTCGGTGGAATCATGAGAAGGCTTGAGTGGAGTGTGCTTAAGGAAGAATATAATCTCTACAATACTCTTCAAGTAACTTAACATCTTCAGTTTCAGACTTGGTTTGTAAAGGATCAATTCTCTAGCTACAGAAAATTTGATGAAAGAGGTCTGCAACAATGAGATAACCCATGTTCTTTAGATAGGCTTCAAAGTTTCTGTTGATAATCCTAGCTTTCTAGTGTCTAATCTGACTAATAAGTGGCTCAACACAAATATCAGGGTGTTCAAGAGGGCATGATAATAAAGTTGACCTTCTGTTTTGGTAGTGAAGAGAAATATTGTGTTGTGCAAACAGAAGACAACCATCAGAGACCCATTTTGGAGCTTTGCTGATGATGATGGTATCAACAAACTTCTTGTTCATCTTAAAACCTTGTATTAGCCCCAAAACTACCTTTCTTCCAAAATTATTTGCTTGATTCGGATCTGAGCAAACAATTTGATGAACTAAACCATAATCCAAAAGTAATTCTGGAGATAAGATTAATTCCTCATTCTTAAAAGAGATGTTGATTGGCTTATAATACTGCAAGTCAAGGCAAACCC
novel_mir107	GTTGCCATTGAAGCCCTTAGGTTGTGGA	AGAACCTAAGGGCCTCAGTGACAACC	GTGGAGGCTCACGACAAATTCATTAAGGACAAGGTGGATAGTTTAAAGGCAGACATCAAACCCTTGATGGATGACTTCAAAACCACCCTTCAGCTTTTTGAAGAAGACATTGTAGTCCTCAAGAAAGCAATGCTACTAGGAACTCCCTATGGTTTTGAAGCCCCTTCTAAAATCTGTGTTCTAGAACCTAAGGGCCTCAGTGACAACCAAAATGCCAAGGAGTTGGAGAATTTTCTATGGGATATGGATTAGTATTTTAAGGCTACTCGCATCTCAAATATAGAAAGAGTCCCCATCACCTGTATGTATCTTATAAGTGATGCTAAGCTTTCAAGGACTCAGTATCATCTTCTAGCTTAGTTCACCACTAAAGCATGACATCACCAGTAAGATACATACCGAGGATGGAGACCCTTTCTGTATCTAAGATGCAAGTAACCTTAAAATATCACTCCATATCCCATGGGAAATTCTCCTACTTGGCATTTCGGTTGCCATTGAAGCCCTTAGGTTGTGGAACACGAATTTTGGAAGGGCCTCAAAATTAAAGGGATTTCATTGCAGCACTGTCTTCTTAAGGATTGCAATGTCTTCTTCAAAAGATTGGAGTGTGGTTTTGAAGTCATCCATTAGGGCTTTGACATATGCCTTCAAACTGGCCACCTTGTCCTCAATGAATTTGTCGTAAGTCTCCAA
novel_mir108	CTTCCTACCTCAGCCCACATGTTGACCCAT	GGTCAACATGTGGGTTGAGATAGGAAGACA	GACACATGGAGGACTTCTTGGCATTAGGGCCTGCCCAAGCAAGGAAGGCACCTTGCTATTGGTGCAAACCCAAATAAAGGGTTGCTGACAAGGGCTTGACACATGATAGGTCAACATGTGGGTTGAGATAGGAAGACACCTAACATGGGCTAAGTTGACCTTCCTAACAAGCATTGAGTGACAAGCATGTGGTTCCTAAGATGGTGACATGGGTTATTGAGTTTGGAGATAGGTGACATTGATAAGGAGTTAAGCATTGCATGTTGCCAACAACTGACAGTAATAAAGGGGCTTTGAATCAGTCAAGGGACATGTGACAAATGGTTAAAGCATGGAAATGATTGAAGACATTTGAAATTGAAATTTGAGTTTGAATTTAAAGCATCTTGAATTTGCATTAAAAATAAGTTATTTCTATAAACTTGGACATATATTGCTTGATGAAGTTTATAAATGGTGTGCCCACCAGCCATTCAAAGCATGAATTAACTAAAAGTGAATGTGAGAGTCTTGCTTAAGGGAAAGGTTGAGTGTTCTTGTAAACTTTGTATAAAAGTAATACTAGTTGGGGAAGAGTTACCATGTAACCTTGTGTTGCCTCAATCATTTTCTTCTTGCTTTTCTTGTTGCAATCTTCGGTGGGTGAACATAGATTACTTTAGAGGACTTCTAATTGCTACACAATGTGAAAATTTTGAGGGGAAAATTCGTGTTTGATAGTTGATATCAGAGCTTCATTGCACTAAAATGATGGTTGGTGGAAGTGTATCACGCGAAGGAATTTTCCCCTTTAATATTTTGTGTTGAGTGACGTTTAGAAGCCCTCTAAGCTATCCTATGTTCACCCACATGGGATTGCAACAAAGAAGTAACAAGAAAATGATCAAGGCAACAAAAGGTAACAAGGTAACTCTTTCCTAACTTTTATTACTTTTACATTAAGTTTACAAGAACACTCAACCTTCCTCTTGAGCAAGACTCCCACATTCACTTTTGGTTAGTTCATGCTTTGAATGGTTGGTGGGCACATTATTTATAGGCTTCATTAGCTAACTACTTCCTACGTTTATAGGATTAACCTATTTGAATTCAAATTCGAACTCTTTTAAATTCAAACTCAAATTTCAATTTCAAATGTTTTCTGCCATTTCCATGCATCAACCATTTGCCACACATCCATTAATTGATTCAAAGCCCCTCTTTTGTTGCCACCTATTGGCAACATGCAATGCTTGCCCCTTGATTAATGTCGTATGTTTTCAAACTTAACAACTCATGCCATCATTTTAGGAACTACTTGCATGCACATGTGCTTGCAATGGAGTGTTTGTTGGGGAGGTTAGCTTGGCTTATGCCAAGTGTCTTCCTACCTCAGCCCACATGTTGACCCATTACGTGTTAAGCCCTTGTCAATAACTCCTTGTTTGGACTTGCTATAATGCTAAGGTGCCTTTTTTGCTTGGCTTGGCCTCGATGCTAAGGAGTCCTCTGTGTGTA
novel_mir109	CCTAAAGTTGCTATTGCTTCCTT	AGGAGGTGATAGTGGCTTTAGGATA	TCAATTGGGGTTGTATCTTGGAGCGGCTATTGACTACTTGTGCCCGCACATAAGGAGGTGATAGTGGCTTTAGGATAGTGTGCTTAAAAAAAAGGCACATGAACACTCATTATCCTAAAGTTGCTATTGCTTCCTTACTTGTGGATGTTGATAGTTAATAACCACTCTAAGATACAATTTCACTTGG
novel_mir110	ATTGGTTGACTTGAGCTAGGTAGTACCT	TACTAGTCAAGTGGTCTGGGAAG	GAGAAGCTGAAAGTGAAGGTACTAGTCAAGTGGTCTGGGAAGGATTGGTTGACTTGAGCTAGGTAGTACCTTGTACTCAGTTTTTA
novel_mir111	ACATCATAAGCGGGGGTTGCAAGGTGTA	ACCTTGCAACCCCCGCTTATGATGTAAGG	TGCACGCAAAACTCCGAAAGCATGAGTTGCATGTGCTGGTAGCTCCTCATGCATAGTAAAATCTGTCATTTTGAGTTTTGTTGATAAAAGTTTGTCTGTTATATGGTCTTTGACTAGTTTGGTTTCTATTGATATATACTACTCTACTCCAACTTCTTTTTCTGTTACATGGTCTTTGAAGACTCCTAAGGAAAATACTACACCTTGCAACCCCCGCTTATGATGTAAGGTCGACCAATCATATTCATCTACATCATAAGCGGGGGTTGCAAGGTGTAGTATTTTCCTTAGGAGTCTTCAAAGACCATGTAACAGAAAAAGAAGTTGAAGTGTGTAGAGTAGTCTATATCAACAGAAACCAAACTAGTCAAAGACCATATAACAGACAAACTTTTATCAACAAAACTCAAAATGGCATATTTTACTATGCATGAGGAGCTACCAGCACATGCTTTCGGAGTTTTGCGTGC
novel_mir112	GCTTGTAACCAGGAGGATAACCAT	TTATGAGGTCTTGGATTTGGGC	TTGCTTGGGCTTTAGGTTATGAGGTCTTGGATTTGGGCTTGTAACCAGGAGGATAACCATGGAGCTTGTAGCAT
novel_mir113	TAAATCTCCTTGGCTGTCGGAGAGGGTACC	ACTTTCGTCGGATGCCAAAGT	GGTCTTAAACTCCCTAAATCTCCTTGGCTGTCGGAGAGGGTACCCGGTGAAACAGTTGCCACCCAATCTGCTGACGAGTATTAAACCAAACAAGGATTCTGATCCAGGGTTTAACTGTGTACTTTCGTCGGATGCCAAAGTTGATGACG
novel_mir114	CCAAAACTCCAAATCCGATCTTC	ACTCGATCGGACCACGGACA	CGGACGAAGTGGGATCGGACATTTGATGAAATCTGGGCATGATGAGAAAAACCTACGTTTTTCTCTCTTCTCCTCTTTCTCTCTAATGACTGTCCAAAACTCCAAATCCGATCTTCACCGTTCATATTGAAGATACATGAGCCACGAACCTCTCCTTCAAATTTCAACTCGATCGGACCACGGACAAAGCAGGATCGGACATTTGATGAAATCTGGGCATGATGAGAAAAACCTACGTTTTTCTCTCTTCTCCTCTTTCTTTCTAATGACTTTCCGAAACTCCAAATCCGATCTTCACCGTTCA
novel_mir115	ACAGGATGTGGGCCATGGCTGT	GCTTGTCAGAAACCATGGTAGGTGATGCGG	ATCACCCTACGAGCGGCTTGTCAGAAACCATGGTAGGTGATGCGGCTGTCAGAGATCTTGGGAAGTGATCATGTAGAATGATCGTGGGAAGTGACTTGCTGTCACTTCATCTTGTCTTCTCACTCTGCAGGTGACAGGATGTGGGCCATGGCTGTTCGTTGTGAT
novel_mir116	AGATGATTTTATAGGCGTGC	CACATCTGTAAAATCATCTTCC	ATTATTGTTTGTTTCTTGGTTTTGTAGTGTGATAGGTGCGAGCGGTAGGGGATTATCTCACTGGTCCTGGACATAGACGCCCACCGAGGGGAGATGATTTTATAGGCGTGCCATTGATGGTGTTCGATTATGATGGAATCCTCTCAATGACACATCTGTAAAATCATCTTCCCTCAGCGGGTGTCCATGTCCTGGGACCAGTGAGATAGTCCTCTACCTCTCGCACCCTTCACACTGCAAAACCAAGAAACAAGCAATAAC
novel_mir117	TTCAGGAGGATGAATGGATTCTATAACA	TATGGTTCCATTAATATTCTTCTCT	ACTTGATTTCCAAGGGTTATGAGAAACATATTAGTATAATTGATTTGTTCCATAATCCTTCTAATATCGGATGCACTAGCAGTTCCTTTATCCTCTGGCTTAGTCTTAAAAGGTGAAGCTGTGACTATGGTTCCATTAATATTCTTCTCTATCTTAGCTTCAGGAGGATGAATGGATTCTATAACAATGTTGTCACTGGTTTTCCATATCTTAGCTTTTGTAGAGTTGTTGTTAATGTGCTTACAAGGATAATCTAGA
novel_mir118	AAAGCCTTCTTGAAGCCCAGAG	GAGAAGGGTTCGAGAGCCTG	GAAGAGGAAGAAAAGAACTTTACCTCCTGCAATCTCCATACACGTGGAAGAAATCAAAGGAACAAAGCCTTCTTGAAGCCCAGAGCCTCTGCTATAAATAGAACTCCAAGGCTTCTTCCTGAGGCAGAGCTTGGTAGAGAGCTTGAGAAGGGTTCGAGAGCCTGAAAAAGAAAGTGCAAAAATTTTGAGAGTTCAAAAAATTTCCTCTTG
novel_mir119	GGGCCGATCGACCTGAAATTTG	ATTTCATCAAAGGTACGATTCCACTTCGT	GCCCAGATTTCATCAAAGGTACGATTCCACTTCGTTTGTGGGCCGATCGACCTGAAATTTGGAGG
novel_mir120	TTTTTAATTTTGATATGGCAAGTCAAGTAT	TACTTTACTTGTCATGTCAAAGTTAAAAAA	TTTTTTTTAATTTTGATATGGCAAGTCAAGTATATTTGCATCAAATTTGTCATCATCATTTCATATCTAATGAGATTAAAATAAAAAGTTGACAAAGATGATGTGATTATACTTTACTTGTCATGTCAAAGTTAAAAAAAT
novel_mir121	CTAAAGCCGCAGTTGGCAAATGC	GTTGGCAACTGCGGCTTTAGTTA	AATTGGGAAACGCGATTTCATTTTTGTACTAAAGCCGCAGTTGGCAAATGCGGCTTCATTTTTACACTAAAGCCGCAGTTGAGAAACGCGGCTTCATTTTTTAACTAAAGCCGCGGTTGGCAACTGCGGCTTTAGTTAATTTTTATTTAAATTTAAAATTTAATTAAAAAATTATTAAATTACAATTTATGAATGAAATTTAAAAATATACTTAAATAATAAATTATTTATATTTAAATTTAAAATTCTAGTA
novel_mir122	AGTAGTTGAGCGATCAAAACAGGCCTT	TACATGCTTGGCTTGACGAGTGACATGCCT	CGTGGATGTGGAAGAGTGGTAGTAGGCCTGGTGGTCTTAGGAGTAGTTGAGCGATCAAAACAGGCCTTCGTCCTAGCCTCTATATGCATGGCTTCAGTCCTCTTAGTGGTTGGACGATCAAAATGAGCCTTTATCCTGGCCTCTACATGCTTGGCTTGACGAGTGACATGCCTCTCGGTAGGCTTACTAATCACTACACCACTTCGACT
novel_mir123	GCCAGGACGCTTGCAATAGTTGCAGAAC	CTGCTTGCGACGATTGCTAGAGCCAGA	TAGCAACAGCAGCAGTAGATTTGTTACAACGGTAACAAGTCTCAATGGTGTGGCCAGGACGCTTGCAATAGTTGCAGAACTTTTTGTTGGTCTGCTTGCGACGATTGCTAGAGCCAGAAAAATCACCTGATTGCTGAGGTTGCTT
novel_mir124	TGGGGGTCGACCGGTTGAAT	AGGTGACCGTTGGACCTCGATCGAAC	CAACCGGTCGAGATGGGGGTCGACCGGTTGAATAGTCATTAGCATTTAATGTTTGGCAGGTGACCGTTGGACCTCGATCGAACCCCGACCATTTGAGGTGTGGGTCGACCGGTTC
novel_mir125	CAATGGTGTGGCCAAGACGCTTGCAATAGT	GCGACGATTGCTAGAGCCAGAA	AGGAGTAGGCTCAGTATTAGCAACAGCAACAGTAGATTTGTTACGATGGTAACAAGTCTCAATGGTGTGGCCAAGACGCTTGCAATAGTTGCAGAACTTTTTGTTGGTCTGCTTGCGACGATTGCTAGAGCCAGAAAAATCACCTGATTGCTGAGGTTGCTCTATGAGTGGAGTAGATGGAGTAATAGCCAAAACATTGAGCTTATTCTG
novel_mir126	GTTGGCAAATGCGGCTTCAT	TTTGTACTAAAGCCGCAGTTGCCAAACGC	TTTTTCGTCATTATAGTGAAAGCCGCAGTTGGGAAACGCGGCTTCATTTTTGCACTAAAGTCGCAGTTGGCAAATGCGGCTTCATTTTTGTACTAAAGCCGCAATTGGTAAATGCGGCTTCATTTTTGCACTAAAGCCGCAGTTGGCAAACGCGACTTCATTTTTGTACTAAAGCCGCAGTTGCCAAACGCGACTTTAGTTAATTTTTTATTTAAATTTAAAATTTAATTAAAAAATTATTAAATTACAATTGATGATTGAAAAT
novel_mir127	TAACTGGCCGGTGCTCCGCAGG	AGTGGAGGGCACCACATGAGGCTAGTTTCA	TGGGTGACGTGGTTCCTAGAGTGGAGGGCACCACATGAGGCTAGTTTCACATCTCCTCCTGCTCTCGTCGGTGGAAGGATAACTGGCCGGTGCTCCGCAGGGTCCCACAGCACCTC
novel_mir128	ATCTTCTGCAATATCCAGAAGGCGAA	AAAGAAGCTAAGAACTGGATCGCAGAGGTG	TCACGAACTGAGAAAATGACCGATAATCAGATCTTCTGCAATATCCAGAAGGCGAAGAAAAAGAAGATAAAGAAGCTAAGAACTGGATCGCAGAGGTGGTATTAGTTTTCGTGC
novel_mir129	TACAAGACTTAGGAAGAATGCACCTGC	AAGTGCATTTTTCCTAAGTCTTTTGTATAA	CTTTATACAAGACTTAGGAAGAATGCACCTGCATGGACACAAATGATTTAAGAATCATTCCATGCAAGTGCATTTTTCCTAAGTCTTTTGTATAAGA
