# Supplementary material for: Small RNA and degradome deep sequencing reveal respective roles of cold-related microRNAs across Chinese wild grapevine and cultivated grapevine
Source: BMC Genomics. 2019 Oct 15;20:740. doi: 10.1186/s12864-019-6111-5 (PMC6794902; doi:10.1186/s12864-019-6111-5)
Supplement: Supplementary file 9 — Additional file 9: Table S9. Target genes of cultivated grape miRNAs. [file 12864_2019_6111_MOESM9_ESM.xls]

## Sheet: target.filter
Target genes of cultivated grape miRNAs
miRNA id	Target id	NR description
novel_mir100	VIT_216s0050g01460.1	PREDICTED: dnaJ protein ERDJ2A [Vitis vinifera]
novel_mir100	VIT_216s0050g01460.3	PREDICTED: dnaJ protein ERDJ2A [Vitis vinifera]
novel_mir100	VIT_216s0050g01460.2	PREDICTED: dnaJ protein ERDJ2A [Vitis vinifera]
novel_mir101	VIT_217s0053g00780.4	PREDICTED: homeobox-leucine zipper protein HDG11-like isoform X2 [Vitis vinifera]
novel_mir101	VIT_217s0053g00780.5	unnamed protein product [Vitis vinifera]
novel_mir101	VIT_200s0567g00010.1	PREDICTED: mitogen-activated protein kinase kinase kinase YODA isoform X3 [Vitis vinifera]
novel_mir101	VIT_200s1194g00010.3	PREDICTED: mitogen-activated protein kinase kinase kinase YODA isoform X2 [Vitis vinifera]
novel_mir101	VIT_218s0001g08770.1	PREDICTED: uncharacterized protein LOC100250545 [Vitis vinifera]
novel_mir101	VIT_217s0053g00780.6	unnamed protein product [Vitis vinifera]
novel_mir101	VIT_212s0035g01970.1	PREDICTED: pentatricopeptide repeat-containing protein At1g14470 [Vitis vinifera]
novel_mir101	VIT_217s0053g00780.3	PREDICTED: homeobox-leucine zipper protein HDG11-like isoform X2 [Vitis vinifera]
novel_mir101	VIT_217s0000g08110.1	PREDICTED: bidirectional sugar transporter SWEET5 [Vitis vinifera]
novel_mir101	VIT_217s0053g00780.2	PREDICTED: homeobox-leucine zipper protein HDG11-like isoform X2 [Vitis vinifera]
novel_mir101	VIT_200s1194g00010.2	PREDICTED: mitogen-activated protein kinase kinase kinase YODA isoform X2 [Vitis vinifera]
novel_mir101	VIT_208s0007g08190.1	PREDICTED: putative pentatricopeptide repeat-containing protein At5g52630 [Vitis vinifera]
novel_mir101	VIT_200s0567g00010.6	PREDICTED: mitogen-activated protein kinase kinase kinase YODA isoform X2 [Vitis vinifera]
novel_mir103	VIT_200s0366g00010.1	hypothetical protein VITISV_008976 [Vitis vinifera]
novel_mir103	VIT_200s1881g00010.1	hypothetical protein VITISV_008976 [Vitis vinifera]
novel_mir104	VIT_214s0066g01150.1	PREDICTED: cinnamoyl-CoA reductase 1 [Vitis vinifera]
novel_mir105	VIT_200s0188g00130.1	unnamed protein product [Vitis vinifera]
novel_mir105	VIT_200s0375g00040.1	PREDICTED: NAC transcription factor 25 [Vitis vinifera]
novel_mir105	VIT_200s0375g00040.2	PREDICTED: NAC transcription factor 25 [Vitis vinifera]
novel_mir105	VIT_201s0011g04670.1	PREDICTED: ABC transporter G family member 7 isoform X1 [Vitis vinifera]
novel_mir105	VIT_201s0011g04670.2	PREDICTED: ABC transporter G family member 7 isoform X2 [Vitis vinifera]
novel_mir105	VIT_201s0011g04670.3	PREDICTED: ABC transporter G family member 7 isoform X1 [Vitis vinifera]
novel_mir105	VIT_202s0025g03450.3	PREDICTED: transcription factor EGL1 [Vitis vinifera]
novel_mir105	VIT_203s0038g00300.1	PREDICTED: DNA replication licensing factor MCM4 [Vitis vinifera]
novel_mir105	VIT_203s0038g00300.2	PREDICTED: DNA replication licensing factor MCM4 [Vitis vinifera]
novel_mir105	VIT_204s0023g02550.1	unnamed protein product [Vitis vinifera]
novel_mir105	VIT_204s0023g02920.1	PREDICTED: protein FMP32, mitochondrial-like [Vitis vinifera]
novel_mir105	VIT_204s0023g02930.1	unnamed protein product [Vitis vinifera]
novel_mir105	VIT_205s0102g00460.2	PREDICTED: protein ROOT PRIMORDIUM DEFECTIVE 1-like [Vitis vinifera]
novel_mir105	VIT_206s0004g01920.1	PREDICTED: pentatricopeptide repeat-containing protein At2g22410, mitochondrial [Vitis vinifera]
novel_mir105	VIT_208s0007g04990.1	PREDICTED: S-adenosylmethionine synthase 3 [Vitis vinifera]
novel_mir105	VIT_210s0116g01380.1	PREDICTED: amino acid permease 3 isoform X1 [Vitis vinifera]
novel_mir105	VIT_212s0028g02890.1	unnamed protein product [Vitis vinifera]
novel_mir105	VIT_214s0060g01530.5	PREDICTED: exonuclease DPD1, chloroplastic/mitochondrial [Vitis vinifera]
novel_mir105	VIT_214s0060g01530.6	PREDICTED: exonuclease DPD1, chloroplastic/mitochondrial [Vitis vinifera]
novel_mir105	VIT_216s0098g00240.1	PREDICTED: probable receptor-like protein kinase At1g67000 [Vitis vinifera]
novel_mir105	VIT_216s0098g00240.2	PREDICTED: probable receptor-like protein kinase At1g67000 [Vitis vinifera]
novel_mir105	VIT_216s0098g00240.3	PREDICTED: probable receptor-like protein kinase At1g67000 [Vitis vinifera]
novel_mir105	VIT_219s0014g01810.2	PREDICTED: uncharacterized protein LOC100265827 isoform X1 [Vitis vinifera]
novel_mir105	VIT_219s0014g01810.3	PREDICTED: uncharacterized protein LOC100265827 isoform X1 [Vitis vinifera]
novel_mir105	VIT_219s0014g01810.5	PREDICTED: uncharacterized protein LOC100265827 isoform X1 [Vitis vinifera]
novel_mir105	VIT_219s0090g01320.1	PREDICTED: cell division protein FtsZ homolog 1, chloroplastic [Vitis vinifera]
novel_mir105	VIT_203s0038g04250.1	PREDICTED: probable cellulose synthase A catalytic subunit 5 [UDP-forming] [Vitis vinifera]
novel_mir105	VIT_211s0037g00530.2	PREDICTED: cellulose synthase A catalytic subunit 7 [UDP-forming] [Vitis vinifera]
novel_mir105	VIT_201s0127g00720.1	PREDICTED: carbonic anhydrase 2 isoform X1 [Vitis vinifera]
novel_mir105	VIT_211s0037g00530.3	PREDICTED: cellulose synthase A catalytic subunit 7 [UDP-forming] [Vitis vinifera]
novel_mir105	VIT_208s0040g00300.1	PREDICTED: 50S ribosomal protein 5 alpha, chloroplastic [Vitis vinifera]
novel_mir105	VIT_201s0127g00720.3	PREDICTED: carbonic anhydrase 2 isoform X1 [Vitis vinifera]
novel_mir105	VIT_217s0000g09410.1	unnamed protein product [Vitis vinifera]
novel_mir105	VIT_208s0040g00300.3	PREDICTED: 50S ribosomal protein 5 alpha, chloroplastic [Vitis vinifera]
novel_mir105	VIT_211s0037g00530.5	PREDICTED: cellulose synthase A catalytic subunit 7 [UDP-forming] [Vitis vinifera]
novel_mir105	VIT_201s0127g00720.4	PREDICTED: carbonic anhydrase 2 isoform X1 [Vitis vinifera]
novel_mir105	VIT_211s0037g00530.4	PREDICTED: cellulose synthase A catalytic subunit 7 [UDP-forming] [Vitis vinifera]
novel_mir105	VIT_211s0037g00530.1	PREDICTED: cellulose synthase A catalytic subunit 7 [UDP-forming] [Vitis vinifera]
novel_mir105	VIT_209s0002g03130.1	unnamed protein product [Vitis vinifera]
novel_mir105	VIT_214s0060g00460.2	PREDICTED: probable receptor-like protein kinase At2g42960 [Vitis vinifera]
novel_mir105	VIT_204s0008g03330.3	PREDICTED: nuclear pore complex protein NUP85 [Vitis vinifera]
novel_mir105	VIT_214s0060g00460.1	PREDICTED: probable receptor-like protein kinase At2g42960 [Vitis vinifera]
novel_mir105	VIT_204s0008g03330.5	PREDICTED: nuclear pore complex protein NUP85 [Vitis vinifera]
novel_mir105	VIT_204s0008g03330.2	PREDICTED: nuclear pore complex protein NUP85 [Vitis vinifera]
novel_mir105	VIT_204s0008g03330.1	PREDICTED: nuclear pore complex protein NUP85 [Vitis vinifera]
novel_mir105	VIT_219s0015g00640.2	PREDICTED: poly(A)-specific ribonuclease PARN [Vitis vinifera]
novel_mir105	VIT_219s0015g00640.3	PREDICTED: poly(A)-specific ribonuclease PARN [Vitis vinifera]
novel_mir105	VIT_209s0002g00680.5	PREDICTED: probable complex I intermediate-associated protein 30 [Vitis vinifera]
novel_mir105	VIT_219s0015g00640.4	PREDICTED: poly(A)-specific ribonuclease PARN [Vitis vinifera]
novel_mir105	VIT_209s0002g00680.8	PREDICTED: probable complex I intermediate-associated protein 30 [Vitis vinifera]
novel_mir105	VIT_209s0002g00680.3	PREDICTED: probable complex I intermediate-associated protein 30 [Vitis vinifera]
novel_mir105	VIT_206s0004g03440.2	hypothetical protein VITISV_012458 [Vitis vinifera]
novel_mir105	VIT_209s0002g00680.2	PREDICTED: probable complex I intermediate-associated protein 30 [Vitis vinifera]
novel_mir105	VIT_218s0001g09100.3	PREDICTED: DNA excision repair protein ERCC-8 [Vitis vinifera]
novel_mir105	VIT_209s0002g00680.4	PREDICTED: probable complex I intermediate-associated protein 30 [Vitis vinifera]
novel_mir105	VIT_209s0002g00680.7	PREDICTED: probable complex I intermediate-associated protein 30 [Vitis vinifera]
novel_mir105	VIT_209s0002g00680.6	PREDICTED: probable complex I intermediate-associated protein 30 [Vitis vinifera]
novel_mir105	VIT_219s0015g00640.1	PREDICTED: poly(A)-specific ribonuclease PARN [Vitis vinifera]
novel_mir105	VIT_218s0001g09100.4	PREDICTED: DNA excision repair protein ERCC-8 [Vitis vinifera]
novel_mir105	VIT_218s0001g09100.2	PREDICTED: DNA excision repair protein ERCC-8 [Vitis vinifera]
novel_mir109	VIT_208s0007g04720.1	unnamed protein product [Vitis vinifera]
novel_mir10	VIT_216s0022g00480.3	PREDICTED: luc7-like protein 3 [Vitis vinifera]
novel_mir10	VIT_216s0022g00480.6	PREDICTED: luc7-like protein 3 [Vitis vinifera]
novel_mir10	VIT_216s0022g00480.7	PREDICTED: luc7-like protein 3 [Vitis vinifera]
novel_mir10	VIT_216s0022g00480.2	PREDICTED: luc7-like protein 3 [Vitis vinifera]
novel_mir10	VIT_216s0022g00480.9	PREDICTED: luc7-like protein 3 [Vitis vinifera]
novel_mir110	VIT_208s0007g08500.1	hypothetical protein VITISV_011876 [Vitis vinifera]
novel_mir111	VIT_209s0002g01290.1	PREDICTED: uncharacterized protein LOC104880292 [Vitis vinifera]
novel_mir111	VIT_209s0002g01300.1	PREDICTED: uncharacterized protein LOC100251572 [Vitis vinifera]
novel_mir111	VIT_209s0002g01310.1	PREDICTED: uncharacterized protein LOC100854005 [Vitis vinifera]
novel_mir111	VIT_218s0086g00400.1	hypothetical protein VITISV_008898 [Vitis vinifera]
novel_mir112	VIT_201s0011g03210.1	PREDICTED: protein ASPARTIC PROTEASE IN GUARD CELL 1 [Vitis vinifera]
novel_mir112	VIT_200s0238g00060.3	PREDICTED: uncharacterized protein LOC100853815 [Vitis vinifera]
novel_mir112	VIT_200s0238g00060.1	PREDICTED: uncharacterized protein LOC100853815 [Vitis vinifera]
novel_mir112	VIT_200s0238g00060.2	unnamed protein product [Vitis vinifera]
novel_mir112	VIT_200s0238g00060.4	PREDICTED: uncharacterized protein LOC100853815 [Vitis vinifera]
novel_mir116	VIT_206s0061g01170.1	PREDICTED: AP-2 complex subunit alpha-1 [Vitis vinifera]
novel_mir116	VIT_203s0088g00590.1	PREDICTED: agamous-like MADS-box protein AGL62 [Vitis vinifera]
novel_mir116	VIT_212s0121g00155.1	PREDICTED: uncharacterized protein LOC100243324 [Vitis vinifera]
novel_mir116	VIT_208s0007g03890.1	PREDICTED: ribosome production factor 2 homolog [Vitis vinifera]
novel_mir116	VIT_203s0088g00610.1	PREDICTED: agamous-like MADS-box protein AGL62 [Vitis vinifera]
novel_mir116	VIT_208s0007g03890.2	PREDICTED: ribosome production factor 2 homolog [Vitis vinifera]
novel_mir116	VIT_218s0001g00490.1	hypothetical protein VITISV_013561 [Vitis vinifera]
novel_mir116	VIT_203s0038g02940.5	PREDICTED: DDB1- and CUL4-associated factor 8 isoform X2 [Vitis vinifera]
novel_mir116	VIT_203s0038g02940.2	PREDICTED: DDB1- and CUL4-associated factor 8 isoform X2 [Vitis vinifera]
novel_mir116	VIT_203s0038g02940.3	PREDICTED: DDB1- and CUL4-associated factor 8 isoform X2 [Vitis vinifera]
novel_mir116	VIT_203s0038g02940.4	PREDICTED: DDB1- and CUL4-associated factor 8 isoform X1 [Vitis vinifera]
novel_mir116	VIT_206s0004g06970.2	PREDICTED: SAGA-associated factor 11 homolog [Vitis vinifera]
novel_mir116	VIT_206s0004g08180.2	unnamed protein product [Vitis vinifera]
novel_mir121	VIT_200s0179g00250.1	unnamed protein product [Vitis vinifera]
novel_mir122	VIT_219s0085g00450.1	PREDICTED: uncharacterized protein LOC104881386 [Vitis vinifera]
novel_mir122	VIT_204s0159g00010.1	PREDICTED: uncharacterized protein LOC104881386 [Vitis vinifera]
novel_mir122	VIT_212s0059g02200.1	PREDICTED: uncharacterized protein LOC104881386 [Vitis vinifera]
novel_mir122	VIT_215s0048g02960.1	PREDICTED: uncharacterized protein LOC104881386 [Vitis vinifera]
novel_mir122	VIT_200s0189g00040.1	PREDICTED: uncharacterized protein LOC104881386 [Vitis vinifera]
novel_mir125	VIT_201s0011g06380.1	hypothetical protein VITISV_038800 [Vitis vinifera]
novel_mir125	VIT_201s0011g06380.3	hypothetical protein VITISV_038800 [Vitis vinifera]
novel_mir125	VIT_201s0011g06380.2	hypothetical protein VITISV_038800 [Vitis vinifera]
novel_mir126	VIT_200s1057g00010.1	unnamed protein product [Vitis vinifera]
novel_mir126	VIT_200s0358g00010.1	unnamed protein product [Vitis vinifera]
novel_mir126	VIT_207s0104g00030.1	unnamed protein product [Vitis vinifera]
novel_mir129	VIT_204s0008g06760.1	PREDICTED: pentatricopeptide repeat-containing protein At3g29230-like isoform X1 [Vitis vinifera]
novel_mir129	VIT_200s0366g00010.1	hypothetical protein VITISV_008976 [Vitis vinifera]
novel_mir129	VIT_200s1881g00010.1	hypothetical protein VITISV_008976 [Vitis vinifera]
novel_mir12	VIT_213s0084g00510.1	hypothetical protein VITISV_014782 [Vitis vinifera]
novel_mir12	VIT_213s0084g00510.2	hypothetical protein VITISV_014782 [Vitis vinifera]
novel_mir130	VIT_204s0023g02920.1	PREDICTED: protein FMP32, mitochondrial-like [Vitis vinifera]
novel_mir130	VIT_204s0023g02930.1	unnamed protein product [Vitis vinifera]
novel_mir130	VIT_204s0023g02550.1	unnamed protein product [Vitis vinifera]
novel_mir14	VIT_216s0098g00200.1	PREDICTED: probable receptor-like protein kinase At1g67000 [Vitis vinifera]
novel_mir14	VIT_204s0023g01920.6	PREDICTED: U-box domain-containing protein 5 [Vitis vinifera]
novel_mir14	VIT_211s0016g05080.5	unnamed protein product [Vitis vinifera]
novel_mir14	VIT_204s0023g01920.4	PREDICTED: U-box domain-containing protein 5 [Vitis vinifera]
novel_mir14	VIT_211s0016g05080.3	unnamed protein product [Vitis vinifera]
novel_mir14	VIT_211s0016g05080.2	unnamed protein product [Vitis vinifera]
novel_mir14	VIT_219s0014g04900.3	unnamed protein product [Vitis vinifera]
novel_mir14	VIT_219s0014g04900.4	unnamed protein product [Vitis vinifera]
novel_mir1	VIT_200s0179g00260.1	PREDICTED: calcium-transporting ATPase 12, plasma membrane-type [Vitis vinifera]
novel_mir1	VIT_213s0067g01210.1	PREDICTED: anaphase-promoting complex subunit 1 isoform X2 [Vitis vinifera]
novel_mir21	VIT_201s0010g01260.1	hypothetical protein SOVF_142410 [Spinacia oleracea]
novel_mir32	VIT_218s0041g00200.1	PREDICTED: TMV resistance protein N-like [Vitis vinifera]
novel_mir32	VIT_218s0041g00250.1	TMV resistance protein N-like protein 7 [Vitis labrusca]
novel_mir32	VIT_215s0045g00440.1	unnamed protein product [Vitis vinifera]
novel_mir36	VIT_207s0129g00620.2	PREDICTED: metal transporter Nramp3 [Vitis vinifera]
novel_mir36	VIT_215s0048g02270.8	PREDICTED: uncharacterized protein LOC100252386 isoform X2 [Vitis vinifera]
novel_mir36	VIT_215s0048g02270.6	PREDICTED: NAC transcription factor NAM-B1-like isoform X3 [Vitis vinifera]
novel_mir36	VIT_215s0048g02270.2	PREDICTED: NAC transcription factor NAM-B1-like isoform X3 [Vitis vinifera]
novel_mir36	VIT_215s0048g02270.9	PREDICTED: NAC transcription factor NAM-B1-like isoform X3 [Vitis vinifera]
novel_mir36	VIT_215s0048g02270.5	PREDICTED: NAC transcription factor NAM-B1-like isoform X3 [Vitis vinifera]
novel_mir36	VIT_215s0048g02270.7	PREDICTED: NAC transcription factor NAM-B1-like isoform X3 [Vitis vinifera]
novel_mir37	VIT_202s0025g01420.3	PREDICTED: mitochondrial inner membrane protein OXA1 [Vitis vinifera]
novel_mir37	VIT_200s0239g00010.1	unnamed protein product [Vitis vinifera]
novel_mir37	VIT_214s0006g02290.1	PREDICTED: ethylene-responsive transcription factor ERF038-like [Vitis vinifera]
novel_mir37	VIT_202s0025g01420.2	PREDICTED: mitochondrial inner membrane protein OXA1 [Vitis vinifera]
novel_mir37	VIT_202s0025g01420.4	PREDICTED: mitochondrial inner membrane protein OXA1 [Vitis vinifera]
novel_mir37	VIT_207s0031g02190.1	PREDICTED: exosome complex exonuclease RRP44 [Vitis vinifera]
novel_mir37	VIT_207s0031g02190.2	PREDICTED: exosome complex exonuclease RRP44 [Vitis vinifera]
novel_mir37	VIT_218s0001g14280.5	PREDICTED: putative ER lumen protein-retaining receptor C28H8.4 [Vitis vinifera]
novel_mir37	VIT_215s0048g02280.4	PREDICTED: uncharacterized protein LOC100855128 [Vitis vinifera]
novel_mir37	VIT_215s0048g02280.1	unnamed protein product [Vitis vinifera]
novel_mir37	VIT_215s0048g02290.1	PREDICTED: uncharacterized protein LOC100262652 isoform X4 [Vitis vinifera]
novel_mir37	VIT_215s0048g02280.2	unnamed protein product [Vitis vinifera]
novel_mir37	VIT_215s0048g02280.3	PREDICTED: uncharacterized protein LOC100855128 [Vitis vinifera]
novel_mir37	VIT_215s0048g02280.5	PREDICTED: uncharacterized protein LOC100855128 [Vitis vinifera]
novel_mir37	VIT_215s0048g02320.1	PREDICTED: NAC domain-containing protein 2-like [Vitis vinifera]
novel_mir37	VIT_215s0048g02310.2	PREDICTED: transcription factor JUNGBRUNNEN 1-like isoform X3 [Vitis vinifera]
novel_mir37	VIT_215s0048g02310.1	PREDICTED: transcription factor JUNGBRUNNEN 1-like isoform X3 [Vitis vinifera]
novel_mir3	VIT_218s0001g08850.4	PREDICTED: calcium-transporting ATPase 3, endoplasmic reticulum-type isoform X1 [Vitis vinifera]
novel_mir3	VIT_218s0001g08850.7	PREDICTED: calcium-transporting ATPase 3, endoplasmic reticulum-type isoform X1 [Vitis vinifera]
novel_mir3	VIT_212s0028g01870.1	PREDICTED: LRR receptor-like serine/threonine-protein kinase EFR [Vitis vinifera]
novel_mir3	VIT_213s0019g00460.1	PREDICTED: putative nuclease HARBI1 [Vitis vinifera]
novel_mir3	VIT_212s0028g01860.1	PREDICTED: LRR receptor-like serine/threonine-protein kinase FLS2 isoform X1 [Vitis vinifera]
novel_mir3	VIT_218s0001g08850.5	PREDICTED: calcium-transporting ATPase 3, endoplasmic reticulum-type isoform X1 [Vitis vinifera]
novel_mir3	VIT_218s0001g08850.2	PREDICTED: calcium-transporting ATPase 3, endoplasmic reticulum-type isoform X1 [Vitis vinifera]
novel_mir3	VIT_216s0050g01600.1	PREDICTED: anthocyanidin 5,3-O-glucosyltransferase-like [Vitis vinifera]
novel_mir3	VIT_214s0060g00040.3	PREDICTED: uncharacterized protein LOC100263061 isoform X1 [Vitis vinifera]
novel_mir40	VIT_218s0166g00310.1	unnamed protein product [Vitis vinifera]
novel_mir40	VIT_203s0091g00590.1	PREDICTED: uncharacterized protein LOC100256708 [Vitis vinifera]
novel_mir46	VIT_214s0036g00960.1	-
novel_mir46	VIT_204s0008g01800.1	PREDICTED: myb-related protein 308 [Vitis vinifera]
novel_mir46	VIT_205s0094g01180.1	PREDICTED: geraniol 8-hydroxylase-like [Vitis vinifera]
novel_mir47	VIT_217s0000g02350.1	unnamed protein product [Vitis vinifera]
novel_mir47	VIT_217s0000g02340.1	hypothetical protein VITISV_022117 [Vitis vinifera]
novel_mir49	VIT_200s0187g00130.1	PREDICTED: tonoplast dicarboxylate transporter-like [Vitis vinifera]
novel_mir49	VIT_200s0226g00040.1	PREDICTED: uncharacterized protein LOC100257710 isoform X1 [Vitis vinifera]
novel_mir49	VIT_200s0226g00040.3	PREDICTED: uncharacterized protein LOC100257710 isoform X1 [Vitis vinifera]
novel_mir49	VIT_200s0252g00040.1	PREDICTED: cytokinin dehydrogenase 1-like [Vitis vinifera]
novel_mir49	VIT_200s2188g00010.1	unnamed protein product [Vitis vinifera]
novel_mir49	VIT_200s2188g00010.2	unnamed protein product [Vitis vinifera]
novel_mir49	VIT_203s0017g01375.1	PREDICTED: serine/threonine-protein kinase BLUS1-like [Vitis vinifera]
novel_mir49	VIT_209s0002g01800.1	PREDICTED: dihydrolipoyllysine-residue acetyltransferase component 2 of pyruvate dehydrogenase complex, mitochondrial [Vitis vinifera]
novel_mir49	VIT_209s0002g01800.2	PREDICTED: dihydrolipoyllysine-residue acetyltransferase component 2 of pyruvate dehydrogenase complex, mitochondrial [Vitis vinifera]
novel_mir49	VIT_211s0118g00080.1	PREDICTED: serine/threonine-protein kinase BRI1-like 2 isoform X1 [Vitis vinifera]
novel_mir49	VIT_211s0118g00080.2	PREDICTED: serine/threonine-protein kinase BRI1-like 2 isoform X1 [Vitis vinifera]
novel_mir49	VIT_214s0006g01900.1	PREDICTED: uncharacterized protein LOC100248486 [Vitis vinifera]
novel_mir49	VIT_214s0006g01900.2	PREDICTED: uncharacterized protein LOC100248486 [Vitis vinifera]
novel_mir49	VIT_214s0006g01900.3	PREDICTED: uncharacterized protein LOC100248486 [Vitis vinifera]
novel_mir49	VIT_215s0048g00800.1	PREDICTED: brefeldin A-inhibited guanine nucleotide-exchange protein 2-like [Vitis vinifera]
novel_mir49	VIT_218s0001g05870.1	PREDICTED: WPP domain-associated protein [Vitis vinifera]
novel_mir49	VIT_214s0108g01450.4	PREDICTED: muscle M-line assembly protein unc-89 isoform X1 [Vitis vinifera]
novel_mir49	VIT_214s0108g01450.3	PREDICTED: muscle M-line assembly protein unc-89 isoform X1 [Vitis vinifera]
novel_mir49	VIT_207s0031g01440.1	PREDICTED: probable inactive receptor kinase At5g10020 [Vitis vinifera]
novel_mir49	VIT_202s0012g02520.1	PREDICTED: vacuolar protein sorting-associated protein 25 [Vitis vinifera]
novel_mir49	VIT_206s0004g04650.1	unnamed protein product [Vitis vinifera]
novel_mir49	VIT_202s0012g02520.2	PREDICTED: vacuolar protein sorting-associated protein 25 [Vitis vinifera]
novel_mir49	VIT_202s0012g02520.3	PREDICTED: vacuolar protein sorting-associated protein 25 [Vitis vinifera]
novel_mir49	VIT_218s0001g08020.3	PREDICTED: protein odr-4 homolog isoform X2 [Vitis vinifera]
novel_mir49	VIT_218s0001g08020.8	PREDICTED: protein odr-4 homolog isoform X1 [Vitis vinifera]
novel_mir49	VIT_218s0001g08020.1	PREDICTED: protein odr-4 homolog isoform X1 [Vitis vinifera]
novel_mir49	VIT_215s0048g01710.1	unnamed protein product [Vitis vinifera]
novel_mir49	VIT_218s0001g08020.5	PREDICTED: protein odr-4 homolog isoform X2 [Vitis vinifera]
novel_mir49	VIT_218s0001g08020.4	unnamed protein product [Vitis vinifera]
novel_mir49	VIT_218s0001g08020.6	PREDICTED: protein odr-4 homolog isoform X1 [Vitis vinifera]
novel_mir49	VIT_215s0048g01710.2	unnamed protein product [Vitis vinifera]
novel_mir49	VIT_218s0001g08020.7	PREDICTED: protein odr-4 homolog isoform X2 [Vitis vinifera]
novel_mir49	VIT_211s0016g05010.1	PREDICTED: uncharacterized protein LOC100244070 [Vitis vinifera]
novel_mir49	VIT_214s0128g00390.1	PREDICTED: peroxisomal adenine nucleotide carrier 1 [Vitis vinifera]
novel_mir49	VIT_213s0067g01900.5	PREDICTED: DEAD-box ATP-dependent RNA helicase 18 [Vitis vinifera]
novel_mir49	VIT_204s0008g06860.1	PREDICTED: ubiquitin carboxyl-terminal hydrolase 22 isoform X1 [Vitis vinifera]
novel_mir49	VIT_217s0000g07760.1	PREDICTED: probable alpha-mannosidase I MNS5 isoform X1 [Vitis vinifera]
novel_mir49	VIT_215s0048g03005.1	PREDICTED: uncharacterized protein LOC104881846 [Vitis vinifera]
novel_mir49	VIT_204s0008g06860.2	PREDICTED: ubiquitin carboxyl-terminal hydrolase 22 isoform X1 [Vitis vinifera]
novel_mir49	VIT_208s0007g05690.1	PREDICTED: lycopene beta cyclase, chloroplastic [Vitis vinifera]
novel_mir49	VIT_213s0067g01900.3	PREDICTED: DEAD-box ATP-dependent RNA helicase 18 [Vitis vinifera]
novel_mir49	VIT_214s0128g00390.2	PREDICTED: peroxisomal adenine nucleotide carrier 1 [Vitis vinifera]
novel_mir49	VIT_219s0090g00590.1	PREDICTED: protein ODORANT1-like [Vitis vinifera]
novel_mir49	VIT_213s0067g01900.1	PREDICTED: DEAD-box ATP-dependent RNA helicase 18 [Vitis vinifera]
novel_mir49	VIT_211s0103g00660.3	PREDICTED: uncharacterized protein LOC100267421 isoform X1 [Vitis vinifera]
novel_mir49	VIT_206s0004g00840.3	PREDICTED: DEAD-box ATP-dependent RNA helicase 37 [Vitis vinifera]
novel_mir49	VIT_208s0007g01840.2	PREDICTED: mitogen-activated protein kinase-binding protein 1 isoform X3 [Vitis vinifera]
novel_mir49	VIT_204s0008g01410.1	PREDICTED: ran-binding protein 1 homolog a [Vitis vinifera]
novel_mir49	VIT_206s0004g00840.2	PREDICTED: DEAD-box ATP-dependent RNA helicase 37 [Vitis vinifera]
novel_mir49	VIT_208s0007g06340.1	hypothetical protein VITISV_031369 [Vitis vinifera]
novel_mir49	VIT_218s0001g06790.1	unnamed protein product [Vitis vinifera]
novel_mir49	VIT_219s0014g03940.1	PREDICTED: uncharacterized protein LOC100262412 [Vitis vinifera]
novel_mir49	VIT_208s0007g01840.1	PREDICTED: mitogen-activated protein kinase-binding protein 1 isoform X3 [Vitis vinifera]
novel_mir49	VIT_217s0000g07760.2	PREDICTED: probable alpha-mannosidase I MNS5 isoform X2 [Vitis vinifera]
novel_mir49	VIT_213s0067g01900.2	PREDICTED: DEAD-box ATP-dependent RNA helicase 18 [Vitis vinifera]
novel_mir51	VIT_201s0026g02650.1	unnamed protein product [Vitis vinifera]
novel_mir51	VIT_201s0026g02650.2	unnamed protein product [Vitis vinifera]
novel_mir51	VIT_201s0026g02650.3	unnamed protein product [Vitis vinifera]
novel_mir51	VIT_201s0026g02650.4	unnamed protein product [Vitis vinifera]
novel_mir51	VIT_201s0026g02650.5	unnamed protein product [Vitis vinifera]
novel_mir51	VIT_201s0026g02650.6	unnamed protein product [Vitis vinifera]
novel_mir51	VIT_201s0026g02650.7	unnamed protein product [Vitis vinifera]
novel_mir51	VIT_201s0026g02650.8	unnamed protein product [Vitis vinifera]
novel_mir51	VIT_207s0031g01910.1	hypothetical protein VITISV_030491 [Vitis vinifera]
novel_mir51	VIT_208s0032g00360.3	PREDICTED: N(6)-adenine-specific DNA methyltransferase 2 [Vitis vinifera]
novel_mir51	VIT_210s0003g03010.1	PREDICTED: tobamovirus multiplication protein 1 isoform X1 [Nelumbo nucifera]
novel_mir51	VIT_212s0034g01660.1	PREDICTED: putative disease resistance RPP13-like protein 1 [Vitis vinifera]
novel_mir51	VIT_212s0034g01660.2	PREDICTED: putative disease resistance RPP13-like protein 1 [Vitis vinifera]
novel_mir51	VIT_212s0034g01660.3	PREDICTED: putative disease resistance RPP13-like protein 1 [Vitis vinifera]
novel_mir51	VIT_212s0034g01660.5	PREDICTED: putative disease resistance RPP13-like protein 1 [Vitis vinifera]
novel_mir51	VIT_212s0034g01660.6	PREDICTED: putative disease resistance RPP13-like protein 1 [Vitis vinifera]
novel_mir51	VIT_212s0034g01660.7	PREDICTED: putative disease resistance RPP13-like protein 1 [Vitis vinifera]
novel_mir51	VIT_216s0022g00640.1	PREDICTED: BAG family molecular chaperone regulator 7 [Vitis vinifera]
novel_mir51	VIT_218s0001g09380.1	hypothetical protein VITISV_028492 [Vitis vinifera]
novel_mir51	VIT_218s0001g09380.2	hypothetical protein VITISV_028492 [Vitis vinifera]
novel_mir51	VIT_218s0001g09380.3	hypothetical protein VITISV_028492 [Vitis vinifera]
novel_mir51	VIT_218s0001g09380.5	hypothetical protein VITISV_028492 [Vitis vinifera]
novel_mir51	VIT_218s0001g08180.6	unnamed protein product [Vitis vinifera]
novel_mir51	VIT_218s0122g00560.1	PREDICTED: AT-rich interactive domain-containing protein 6 [Vitis vinifera]
novel_mir51	VIT_218s0001g08180.2	PREDICTED: lariat debranching enzyme isoform X1 [Vitis vinifera]
novel_mir51	VIT_205s0102g01200.4	PREDICTED: uncharacterized protein LOC104879471 [Vitis vinifera]
novel_mir51	VIT_205s0102g01200.2	PREDICTED: uncharacterized protein LOC104879471 [Vitis vinifera]
novel_mir51	VIT_218s0122g00560.2	unnamed protein product [Vitis vinifera]
novel_mir51	VIT_218s0001g08180.3	PREDICTED: lariat debranching enzyme isoform X1 [Vitis vinifera]
novel_mir51	VIT_218s0122g00560.3	PREDICTED: AT-rich interactive domain-containing protein 6 [Vitis vinifera]
novel_mir51	VIT_218s0001g08180.7	PREDICTED: lariat debranching enzyme isoform X2 [Vitis vinifera]
novel_mir51	VIT_200s0125g00210.2	PREDICTED: probable LRR receptor-like serine/threonine-protein kinase At1g56140 isoform X1 [Vitis vinifera]
novel_mir51	VIT_219s0027g01190.1	unnamed protein product [Vitis vinifera]
novel_mir51	VIT_219s0027g01220.1	PREDICTED: phenylalanine--tRNA ligase, chloroplastic/mitochondrial-like isoform X1 [Vitis vinifera]
novel_mir51	VIT_214s0060g01910.3	PREDICTED: bidirectional sugar transporter SWEET16 [Vitis vinifera]
novel_mir51	VIT_201s0010g01380.3	hypothetical protein VITISV_017115 [Vitis vinifera]
novel_mir51	VIT_202s0025g00250.1	PREDICTED: protein SPIRAL1-like 5 [Vitis vinifera]
novel_mir51	VIT_219s0027g01470.1	hypothetical protein VITISV_012484 [Vitis vinifera]
novel_mir51	VIT_213s0019g04650.4	PREDICTED: thioredoxin-like 3-2, chloroplastic [Vitis vinifera]
novel_mir51	VIT_200s0131g00050.1	unnamed protein product [Vitis vinifera]
novel_mir51	VIT_214s0060g01910.4	PREDICTED: bidirectional sugar transporter SWEET16 [Vitis vinifera]
novel_mir51	VIT_218s0001g01780.3	PREDICTED: uncharacterized protein LOC100255662 isoform X3 [Vitis vinifera]
novel_mir51	VIT_213s0074g00440.4	hypothetical protein VITISV_004338 [Vitis vinifera]
novel_mir51	VIT_211s0103g00120.5	PREDICTED: phenylalanine--tRNA ligase, chloroplastic/mitochondrial [Vitis vinifera]
novel_mir51	VIT_218s0001g01780.2	PREDICTED: uncharacterized protein LOC100255662 isoform X2 [Vitis vinifera]
novel_mir51	VIT_218s0001g01780.1	PREDICTED: ubinuclein-2-like isoform X1 [Vitis vinifera]
novel_mir51	VIT_200s0125g00210.5	PREDICTED: probable LRR receptor-like serine/threonine-protein kinase At1g56140 isoform X3 [Vitis vinifera]
novel_mir51	VIT_214s0006g02280.2	PREDICTED: cyclin-dependent kinase D-1 [Vitis vinifera]
novel_mir51	VIT_200s0125g00210.1	PREDICTED: probable LRR receptor-like serine/threonine-protein kinase At1g56140 isoform X1 [Vitis vinifera]
novel_mir51	VIT_204s0023g00690.1	PREDICTED: probable protein phosphatase 2C 33 [Vitis vinifera]
novel_mir51	VIT_201s0010g01380.1	hypothetical protein VITISV_017115 [Vitis vinifera]
novel_mir51	VIT_219s0015g01720.1	PREDICTED: fructose-bisphosphate aldolase, cytoplasmic isozyme 1 [Vitis vinifera]
novel_mir51	VIT_208s0056g00270.2	unnamed protein product [Vitis vinifera]
novel_mir51	VIT_216s0050g01440.1	PREDICTED: uncharacterized protein At3g49140 isoform X1 [Vitis vinifera]
novel_mir51	VIT_213s0019g00600.1	PREDICTED: annexin D3 [Vitis vinifera]
novel_mir51	VIT_200s0125g00210.4	PREDICTED: probable LRR receptor-like serine/threonine-protein kinase At1g56140 isoform X3 [Vitis vinifera]
novel_mir51	VIT_214s0060g01910.2	PREDICTED: bidirectional sugar transporter SWEET16 [Vitis vinifera]
novel_mir51	VIT_203s0132g00150.1	PREDICTED: GTP cyclohydrolase 1-like [Vitis vinifera]
novel_mir51	VIT_213s0074g00440.1	hypothetical protein VITISV_004338 [Vitis vinifera]
novel_mir51	VIT_216s0050g00790.2	PREDICTED: uncharacterized protein LOC100264629 [Vitis vinifera]
novel_mir51	VIT_214s0060g01910.5	PREDICTED: bidirectional sugar transporter SWEET16 [Vitis vinifera]
novel_mir51	VIT_207s0031g02960.5	hypothetical protein VITISV_030053 [Vitis vinifera]
novel_mir51	VIT_201s0150g00440.1	PREDICTED: respiratory burst oxidase homolog protein D-like [Vitis vinifera]
novel_mir52	VIT_209s0002g06820.1	PREDICTED: G-type lectin S-receptor-like serine/threonine-protein kinase SD2-5 [Vitis vinifera]
novel_mir57	VIT_212s0034g00960.6	PREDICTED: uncharacterized protein LOC100266910 isoform X1 [Vitis vinifera]
novel_mir59	VIT_218s0001g13680.2	hypothetical protein B456_003G041300 [Gossypium raimondii]
novel_mir59	VIT_208s0007g08250.6	unnamed protein product [Vitis vinifera]
novel_mir59	VIT_219s0014g02710.5	PREDICTED: uncharacterized protein LOC100246918 isoform X2 [Vitis vinifera]
novel_mir59	VIT_219s0014g02710.4	PREDICTED: uncharacterized protein LOC100246918 isoform X2 [Vitis vinifera]
novel_mir59	VIT_208s0007g08250.9	unnamed protein product [Vitis vinifera]
novel_mir59	VIT_219s0014g02710.1	PREDICTED: uncharacterized protein LOC100246918 isoform X2 [Vitis vinifera]
novel_mir59	VIT_219s0014g02710.2	PREDICTED: uncharacterized protein LOC100246918 isoform X2 [Vitis vinifera]
novel_mir59	VIT_219s0014g02710.3	PREDICTED: uncharacterized protein LOC100246918 isoform X2 [Vitis vinifera]
novel_mir59	VIT_210s0003g01980.1	PREDICTED: probable LRR receptor-like serine/threonine-protein kinase At1g07650 [Vitis vinifera]
novel_mir59	VIT_210s0003g01980.2	PREDICTED: probable LRR receptor-like serine/threonine-protein kinase At1g07650 [Vitis vinifera]
novel_mir59	VIT_218s0001g12770.2	PREDICTED: auxilin-like protein 1 [Vitis vinifera]
novel_mir59	VIT_210s0003g01980.4	unnamed protein product [Vitis vinifera]
novel_mir59	VIT_218s0001g12770.5	PREDICTED: auxilin-like protein 1 [Vitis vinifera]
novel_mir59	VIT_209s0002g01120.1	PREDICTED: exportin-T isoform X1 [Vitis vinifera]
novel_mir59	VIT_211s0037g00620.1	PREDICTED: putative leucine-rich repeat receptor-like serine/threonine-protein kinase At2g24130 [Vitis vinifera]
novel_mir59	VIT_206s0004g06670.5	PREDICTED: phosphoinositide phospholipase C 2 [Vitis vinifera]
novel_mir59	VIT_208s0007g03480.1	hypothetical protein VITISV_028348 [Vitis vinifera]
novel_mir59	VIT_206s0004g06670.4	PREDICTED: phosphoinositide phospholipase C 2 [Vitis vinifera]
novel_mir59	VIT_206s0004g06670.2	PREDICTED: phosphoinositide phospholipase C 2 [Vitis vinifera]
novel_mir59	VIT_218s0001g08620.1	unnamed protein product [Vitis vinifera]
novel_mir62	VIT_218s0041g02180.3	PREDICTED: uncharacterized protein LOC100246577 [Vitis vinifera]
novel_mir62	VIT_218s0041g02180.2	PREDICTED: uncharacterized protein LOC100246577 [Vitis vinifera]
novel_mir65	VIT_206s0080g00890.2	PREDICTED: uncharacterized protein LOC100262096 [Vitis vinifera]
novel_mir65	VIT_206s0080g00890.3	PREDICTED: uncharacterized protein LOC100262096 [Vitis vinifera]
novel_mir65	VIT_209s0054g00920.3	PREDICTED: 7-dehydrocholesterol reductase isoform X2 [Vitis vinifera]
novel_mir65	VIT_209s0054g00920.4	PREDICTED: 7-dehydrocholesterol reductase isoform X2 [Vitis vinifera]
novel_mir65	VIT_206s0080g00890.4	PREDICTED: uncharacterized protein LOC100262096 [Vitis vinifera]
novel_mir65	VIT_216s0148g00360.1	PREDICTED: probable receptor-like protein kinase At1g67000 [Vitis vinifera]
novel_mir65	VIT_209s0054g00920.2	PREDICTED: 7-dehydrocholesterol reductase isoform X2 [Vitis vinifera]
novel_mir65	VIT_215s0048g00600.3	PREDICTED: vesicle-associated protein 1-3 [Vitis vinifera]
novel_mir65	VIT_214s0066g02520.1	unnamed protein product [Vitis vinifera]
novel_mir65	VIT_209s0054g01780.1	PREDICTED: histone acetyltransferase HAC1-like [Vitis vinifera]
novel_mir65	VIT_209s0054g01780.2	PREDICTED: histone acetyltransferase HAC1-like [Vitis vinifera]
novel_mir65	VIT_216s0148g00290.1	PREDICTED: probable receptor-like protein kinase At1g67000 isoform X2 [Vitis vinifera]
novel_mir65	VIT_206s0004g00890.1	PREDICTED: uncharacterized protein LOC100253539 isoform X1 [Vitis vinifera]
novel_mir65	VIT_206s0004g00890.2	PREDICTED: uncharacterized protein LOC100253539 isoform X2 [Vitis vinifera]
novel_mir65	VIT_201s0010g03780.1	PREDICTED: histidine kinase 3 [Vitis vinifera]
novel_mir65	VIT_213s0019g04440.1	PREDICTED: uncharacterized protein LOC100253096 [Vitis vinifera]
novel_mir65	VIT_201s0010g03780.4	PREDICTED: histidine kinase 3 [Vitis vinifera]
novel_mir65	VIT_214s0060g00610.4	PREDICTED: ABC transporter G family member 29-like [Populus euphratica]
novel_mir65	VIT_201s0010g03780.3	PREDICTED: histidine kinase 3 [Vitis vinifera]
novel_mir65	VIT_201s0010g03780.2	PREDICTED: histidine kinase 3 [Vitis vinifera]
novel_mir71	VIT_200s0198g00050.1	hypothetical protein VITISV_012371 [Vitis vinifera]
novel_mir71	VIT_205s0029g00970.1	hypothetical protein VITISV_029997 [Vitis vinifera]
novel_mir71	VIT_206s0004g05420.1	hypothetical protein VITISV_029997 [Vitis vinifera]
novel_mir73	VIT_204s0023g02920.1	PREDICTED: protein FMP32, mitochondrial-like [Vitis vinifera]
novel_mir73	VIT_204s0023g02930.1	unnamed protein product [Vitis vinifera]
novel_mir73	VIT_204s0023g02550.1	unnamed protein product [Vitis vinifera]
novel_mir77	VIT_203s0038g01990.1	PREDICTED: putative amidase C869.01 [Vitis vinifera]
novel_mir78	VIT_209s0002g02660.1	PREDICTED: uncharacterized protein LOC100266878 [Vitis vinifera]
novel_mir78	VIT_211s0118g00770.3	PREDICTED: uncharacterized protein LOC100263642 [Vitis vinifera]
novel_mir78	VIT_214s0060g00570.2	PREDICTED: FACT complex subunit SPT16-like [Vitis vinifera]
novel_mir78	VIT_213s0047g00405.1	hypothetical protein VITISV_018140 [Vitis vinifera]
novel_mir78	VIT_218s0001g00550.1	PREDICTED: rop guanine nucleotide exchange factor 1-like [Vitis vinifera]
novel_mir78	VIT_212s0028g03630.2	PREDICTED: putative ubiquitin-conjugating enzyme E2 38 [Vitis vinifera]
novel_mir78	VIT_209s0002g02660.2	PREDICTED: uncharacterized protein LOC100266878 [Vitis vinifera]
novel_mir78	VIT_213s0047g01200.3	PREDICTED: sterol 14-demethylase [Vitis vinifera]
novel_mir78	VIT_205s0049g01730.1	PREDICTED: uncharacterized protein LOC100252766 [Vitis vinifera]
novel_mir78	VIT_218s0001g00550.2	PREDICTED: rop guanine nucleotide exchange factor 1-like [Vitis vinifera]
novel_mir78	VIT_212s0028g03630.1	PREDICTED: putative ubiquitin-conjugating enzyme E2 38 [Vitis vinifera]
novel_mir78	VIT_214s0060g00570.1	PREDICTED: FACT complex subunit SPT16-like [Vitis vinifera]
novel_mir78	VIT_214s0171g00260.2	PREDICTED: phosducin-like protein 3 [Vitis vinifera]
novel_mir78	VIT_212s0028g03630.3	PREDICTED: putative ubiquitin-conjugating enzyme E2 38 [Vitis vinifera]
novel_mir78	VIT_217s0000g07120.2	PREDICTED: protein Asterix [Vitis vinifera]
novel_mir78	VIT_204s0008g00910.4	PREDICTED: histone deacetylase 2 [Vitis vinifera]
novel_mir78	VIT_208s0040g01680.1	PREDICTED: uncharacterized protein LOC100258485 [Vitis vinifera]
novel_mir78	VIT_204s0008g00910.2	PREDICTED: histone deacetylase 2 [Vitis vinifera]
novel_mir78	VIT_217s0000g07120.1	PREDICTED: protein Asterix [Vitis vinifera]
novel_mir78	VIT_204s0008g00910.3	PREDICTED: histone deacetylase 2 [Vitis vinifera]
novel_mir78	VIT_204s0008g05050.1	unnamed protein product [Vitis vinifera]
novel_mir78	VIT_204s0008g00910.1	PREDICTED: histone deacetylase 2 [Vitis vinifera]
novel_mir78	VIT_206s0080g00690.1	unnamed protein product [Vitis vinifera]
novel_mir78	VIT_202s0025g04540.1	PREDICTED: SPX domain-containing membrane protein At4g22990 [Vitis vinifera]
novel_mir78	VIT_202s0025g04540.2	PREDICTED: SPX domain-containing membrane protein At4g22990 [Vitis vinifera]
novel_mir80	VIT_202s0025g03560.2	PREDICTED: lysine-specific demethylase 5B isoform X4 [Vitis vinifera]
novel_mir80	VIT_202s0025g03560.1	PREDICTED: lysine-specific demethylase 5B isoform X4 [Vitis vinifera]
novel_mir80	VIT_202s0025g03560.4	PREDICTED: lysine-specific demethylase 5B isoform X4 [Vitis vinifera]
novel_mir81	VIT_209s0054g00820.1	PREDICTED: uncharacterized protein LOC100249551 [Vitis vinifera]
novel_mir83	VIT_215s0046g01210.1	PREDICTED: hydroquinone glucosyltransferase-like [Vitis vinifera]
novel_mir83	VIT_215s0021g02180.1	PREDICTED: chromodomain-helicase-DNA-binding protein 1-like isoform X1 [Vitis vinifera]
novel_mir83	VIT_219s0014g00300.1	PREDICTED: alpha,alpha-trehalose-phosphate synthase [UDP-forming] 1 [Vitis vinifera]
novel_mir83	VIT_219s0014g00300.6	PREDICTED: alpha,alpha-trehalose-phosphate synthase [UDP-forming] 1 [Vitis vinifera]
novel_mir83	VIT_219s0014g00300.7	unnamed protein product [Vitis vinifera]
novel_mir83	VIT_219s0014g00300.8	unnamed protein product [Vitis vinifera]
novel_mir83	VIT_219s0014g00300.2	PREDICTED: alpha,alpha-trehalose-phosphate synthase [UDP-forming] 1 [Vitis vinifera]
novel_mir83	VIT_219s0014g00300.9	unnamed protein product [Vitis vinifera]
novel_mir83	VIT_219s0014g00300.4	PREDICTED: alpha,alpha-trehalose-phosphate synthase [UDP-forming] 1 [Vitis vinifera]
novel_mir85	VIT_208s0007g04720.1	unnamed protein product [Vitis vinifera]
novel_mir86	VIT_208s0007g08500.1	hypothetical protein VITISV_011876 [Vitis vinifera]
novel_mir87	VIT_207s0151g00290.1	PREDICTED: uncharacterized protein LOC100854030 [Vitis vinifera]
novel_mir87	VIT_207s0104g00880.2	PREDICTED: histidine-containing phosphotransfer protein 1 [Vitis vinifera]
novel_mir87	VIT_207s0104g00880.1	PREDICTED: histidine-containing phosphotransfer protein 1 [Vitis vinifera]
novel_mir87	VIT_207s0104g00880.3	PREDICTED: histidine-containing phosphotransfer protein 1 [Vitis vinifera]
novel_mir87	VIT_207s0104g00880.4	PREDICTED: histidine-containing phosphotransfer protein 1 [Vitis vinifera]
novel_mir87	VIT_216s0100g00460.1	PREDICTED: MATE efflux family protein 6 [Vitis vinifera]
novel_mir87	VIT_218s0001g10910.1	unnamed protein product [Vitis vinifera]
novel_mir8	VIT_207s0129g01040.4	PREDICTED: probable cadmium/zinc-transporting ATPase HMA1, chloroplastic isoform X2 [Vitis vinifera]
novel_mir8	VIT_200s0366g00010.1	hypothetical protein VITISV_008976 [Vitis vinifera]
novel_mir8	VIT_200s0301g00050.2	PREDICTED: PAP-specific phosphatase HAL2-like [Vitis vinifera]
novel_mir8	VIT_200s1881g00010.1	hypothetical protein VITISV_008976 [Vitis vinifera]
novel_mir90	VIT_206s0061g01170.1	PREDICTED: AP-2 complex subunit alpha-1 [Vitis vinifera]
novel_mir90	VIT_203s0088g00590.1	PREDICTED: agamous-like MADS-box protein AGL62 [Vitis vinifera]
novel_mir90	VIT_203s0088g00610.1	PREDICTED: agamous-like MADS-box protein AGL62 [Vitis vinifera]
novel_mir90	VIT_208s0007g03890.2	PREDICTED: ribosome production factor 2 homolog [Vitis vinifera]
novel_mir90	VIT_212s0121g00155.1	PREDICTED: uncharacterized protein LOC100243324 [Vitis vinifera]
novel_mir90	VIT_208s0007g03890.1	PREDICTED: ribosome production factor 2 homolog [Vitis vinifera]
novel_mir90	VIT_218s0001g00490.1	hypothetical protein VITISV_013561 [Vitis vinifera]
novel_mir90	VIT_203s0038g02940.3	PREDICTED: DDB1- and CUL4-associated factor 8 isoform X2 [Vitis vinifera]
novel_mir90	VIT_203s0038g02940.5	PREDICTED: DDB1- and CUL4-associated factor 8 isoform X2 [Vitis vinifera]
novel_mir90	VIT_203s0038g02940.4	PREDICTED: DDB1- and CUL4-associated factor 8 isoform X1 [Vitis vinifera]
novel_mir90	VIT_203s0038g02940.2	PREDICTED: DDB1- and CUL4-associated factor 8 isoform X2 [Vitis vinifera]
novel_mir90	VIT_203s0038g02940.1	PREDICTED: DDB1- and CUL4-associated factor 8 isoform X1 [Vitis vinifera]
novel_mir90	VIT_206s0004g06970.2	PREDICTED: SAGA-associated factor 11 homolog [Vitis vinifera]
novel_mir90	VIT_206s0004g08180.2	unnamed protein product [Vitis vinifera]
novel_mir94	VIT_200s0179g00250.1	unnamed protein product [Vitis vinifera]
novel_mir95	VIT_212s0059g02200.1	PREDICTED: uncharacterized protein LOC104881386 [Vitis vinifera]
novel_mir95	VIT_204s0159g00010.1	PREDICTED: uncharacterized protein LOC104881386 [Vitis vinifera]
novel_mir95	VIT_215s0048g02960.1	PREDICTED: uncharacterized protein LOC104881386 [Vitis vinifera]
novel_mir95	VIT_219s0085g00450.1	PREDICTED: uncharacterized protein LOC104881386 [Vitis vinifera]
novel_mir95	VIT_200s0189g00040.1	PREDICTED: uncharacterized protein LOC104881386 [Vitis vinifera]
novel_mir98	VIT_201s0011g06380.1	hypothetical protein VITISV_038800 [Vitis vinifera]
novel_mir98	VIT_201s0011g06380.2	hypothetical protein VITISV_038800 [Vitis vinifera]
novel_mir98	VIT_201s0011g06380.3	hypothetical protein VITISV_038800 [Vitis vinifera]
novel_mir99	VIT_200s0193g00010.1	unnamed protein product [Vitis vinifera]
novel_mir99	VIT_200s0358g00010.1	unnamed protein product [Vitis vinifera]
novel_mir99	VIT_200s1057g00010.1	unnamed protein product [Vitis vinifera]
novel_mir99	VIT_207s0104g00030.1	unnamed protein product [Vitis vinifera]
novel_mir9	VIT_212s0057g01320.2	PREDICTED: ribonuclease E/G-like protein, chloroplastic isoform X3 [Vitis vinifera]
novel_mir9	VIT_212s0057g01320.1	PREDICTED: ribonuclease E/G-like protein, chloroplastic isoform X3 [Vitis vinifera]
vvi-miR156a	VIT_201s0010g03710.1	PREDICTED: squamosa promoter-binding-like protein 2 isoform X1 [Vitis vinifera]
vvi-miR156a	VIT_201s0010g03710.2	PREDICTED: squamosa promoter-binding-like protein 2 isoform X1 [Vitis vinifera]
vvi-miR156a	VIT_201s0010g03710.3	PREDICTED: squamosa promoter-binding-like protein 2 isoform X1 [Vitis vinifera]
vvi-miR156a	VIT_201s0010g03710.4	PREDICTED: squamosa promoter-binding-like protein 2 isoform X1 [Vitis vinifera]
vvi-miR156a	VIT_201s0010g03710.5	PREDICTED: squamosa promoter-binding-like protein 2 isoform X1 [Vitis vinifera]
vvi-miR156a	VIT_201s0010g03710.6	PREDICTED: squamosa promoter-binding-like protein 2 isoform X1 [Vitis vinifera]
vvi-miR156a	VIT_201s0010g03910.1	PREDICTED: squamosa promoter-binding-like protein 16 [Vitis vinifera]
vvi-miR156a	VIT_201s0010g03910.2	PREDICTED: squamosa promoter-binding-like protein 16 [Vitis vinifera]
vvi-miR156a	VIT_201s0010g03910.3	PREDICTED: squamosa promoter-binding-like protein 16 [Vitis vinifera]
vvi-miR156a	VIT_201s0011g00130.1	PREDICTED: squamosa promoter-binding-like protein 6 isoform X1 [Vitis vinifera]
vvi-miR156a	VIT_201s0011g00130.2	PREDICTED: squamosa promoter-binding-like protein 6 isoform X1 [Vitis vinifera]
vvi-miR156a	VIT_204s0008g00960.1	PREDICTED: calcineurin B-like protein 07 isoform X1 [Vitis vinifera]
vvi-miR156a	VIT_204s0008g00960.2	PREDICTED: calcineurin B-like protein 07 isoform X1 [Vitis vinifera]
vvi-miR156a	VIT_208s0007g06270.1	promoter-binding protein SPL9 [Vitis vinifera]
vvi-miR156a	VIT_210s0003g03190.1	PREDICTED: la-related protein 6A isoform X1 [Vitis vinifera]
vvi-miR156a	VIT_211s0016g05170.5	PREDICTED: protein NRT1/ PTR FAMILY 6.2-like isoform X1 [Vitis vinifera]
vvi-miR156a	VIT_211s0065g00170.1	promoter-binding protein SPL10 [Vitis vinifera]
vvi-miR156a	VIT_211s0065g00170.2	promoter-binding protein SPL10 [Vitis vinifera]
vvi-miR156a	VIT_211s0065g00170.3	promoter-binding protein SPL10 [Vitis vinifera]
vvi-miR156a	VIT_211s0065g00170.4	promoter-binding protein SPL10 [Vitis vinifera]
vvi-miR156a	VIT_211s0065g00170.5	promoter-binding protein SPL10 [Vitis vinifera]
vvi-miR156a	VIT_211s0065g00170.7	promoter-binding protein SPL10 [Vitis vinifera]
vvi-miR156a	VIT_211s0065g00170.8	hypothetical protein VITISV_037586 [Vitis vinifera]
vvi-miR156a	VIT_212s0028g03350.1	PREDICTED: squamosa promoter-binding protein 1 isoform X2 [Vitis vinifera]
vvi-miR156a	VIT_213s0019g01810.1	PREDICTED: scarecrow-like protein 14 [Vitis vinifera]
vvi-miR156a	VIT_213s0019g01810.2	PREDICTED: scarecrow-like protein 14 [Vitis vinifera]
vvi-miR156a	VIT_214s0068g01780.1	PREDICTED: squamosa promoter-binding-like protein 13A [Vitis vinifera]
vvi-miR156a	VIT_214s0108g00380.1	PREDICTED: probable receptor-like protein kinase At5g15080 [Vitis vinifera]
vvi-miR156a	VIT_215s0021g02290.1	PREDICTED: squamosa promoter-binding-like protein 7 isoform X1 [Vitis vinifera]
vvi-miR156a	VIT_216s0039g02000.7	PREDICTED: peptidyl-tRNA hydrolase 2, mitochondrial isoform X3 [Vitis vinifera]
vvi-miR156a	VIT_216s0039g02000.8	PREDICTED: peptidyl-tRNA hydrolase 2, mitochondrial isoform X3 [Vitis vinifera]
vvi-miR156a	VIT_217s0000g01260.1	PREDICTED: squamosa promoter-binding-like protein 13A [Vitis vinifera]
vvi-miR156a	VIT_217s0000g05020.1	PREDICTED: squamosa promoter-binding-like protein 6 isoform X2 [Vitis vinifera]
vvi-miR156a	VIT_217s0000g05020.2	PREDICTED: squamosa promoter-binding-like protein 6 isoform X2 [Vitis vinifera]
vvi-miR156a	VIT_217s0000g05020.3	PREDICTED: squamosa promoter-binding-like protein 6 isoform X2 [Vitis vinifera]
vvi-miR156a	VIT_219s0014g02350.1	PREDICTED: squamosa promoter-binding-like protein 3 [Vitis vinifera]
vvi-miR156a	VIT_219s0090g01180.4	PREDICTED: mitochondrial pyruvate carrier 2 isoform X1 [Vitis vinifera]
vvi-miR156a	VIT_219s0090g01180.7	PREDICTED: mitochondrial pyruvate carrier 2 isoform X1 [Vitis vinifera]
vvi-miR156a	VIT_208s0007g07240.2	PREDICTED: importin-5 [Vitis vinifera]
vvi-miR156a	VIT_219s0015g00690.3	unnamed protein product [Vitis vinifera]
vvi-miR156a	VIT_218s0001g03950.2	PREDICTED: uncharacterized protein LOC100259117 [Vitis vinifera]
vvi-miR156a	VIT_208s0056g00660.3	PREDICTED: putative pentatricopeptide repeat-containing protein At3g23330 [Vitis vinifera]
vvi-miR156a	VIT_212s0134g00230.1	PREDICTED: indole-3-acetic acid-amido synthetase GH3.6-like [Vitis vinifera]
vvi-miR156a	VIT_203s0088g00670.1	PREDICTED: protein PIF-like [Vitis vinifera]
vvi-miR156a	VIT_208s0007g01510.1	PREDICTED: phosphatidylinositol:ceramide inositolphosphotransferase 1 [Vitis vinifera]
vvi-miR156a	VIT_212s0057g01290.6	PREDICTED: uncharacterized protein LOC100245992 isoform X1 [Vitis vinifera]
vvi-miR156a	VIT_213s0067g03410.1	PREDICTED: serine/threonine-protein kinase CDL1 [Vitis vinifera]
vvi-miR156a	VIT_219s0015g00690.2	unnamed protein product [Vitis vinifera]
vvi-miR156a	VIT_219s0015g00690.4	unnamed protein product [Vitis vinifera]
vvi-miR156a	VIT_213s0067g02930.1	PREDICTED: expansin-A8 [Vitis vinifera]
vvi-miR156a	VIT_213s0073g00690.1	PREDICTED: uncharacterized protein LOC100259437 [Vitis vinifera]
vvi-miR156a	VIT_208s0007g07240.1	PREDICTED: importin-5 [Vitis vinifera]
vvi-miR156a	VIT_212s0057g01290.1	PREDICTED: uncharacterized protein LOC100245992 isoform X1 [Vitis vinifera]
vvi-miR156a	VIT_204s0008g05550.2	PREDICTED: probable LRR receptor-like serine/threonine-protein kinase At1g56130 [Vitis vinifera]
vvi-miR156a	VIT_212s0057g01290.2	PREDICTED: uncharacterized protein LOC100245992 isoform X2 [Vitis vinifera]
vvi-miR156a	VIT_206s0004g05330.3	unnamed protein product [Vitis vinifera]
vvi-miR156a	VIT_212s0057g01290.3	PREDICTED: uncharacterized protein LOC100245992 isoform X1 [Vitis vinifera]
vvi-miR156a	VIT_219s0015g00690.1	unnamed protein product [Vitis vinifera]
vvi-miR156a	VIT_215s0048g00380.1	PREDICTED: DNA repair protein RAD51 homolog 3 [Vitis vinifera]
vvi-miR156a	VIT_217s0000g02030.1	PREDICTED: chaperone protein dnaJ 1, mitochondrial [Vitis vinifera]
vvi-miR156a	VIT_206s0004g03640.1	PREDICTED: probable trans-2-enoyl-CoA reductase, mitochondrial [Vitis vinifera]
vvi-miR156a	VIT_219s0014g02810.1	PREDICTED: non-canonical poly(A) RNA polymerase PAPD5 [Vitis vinifera]
vvi-miR156a	VIT_213s0019g03320.2	PREDICTED: uncharacterized protein At2g39920 isoform X1 [Vitis vinifera]
vvi-miR156a	VIT_202s0087g00390.1	PREDICTED: carbon catabolite repressor protein 4 homolog 4-like [Vitis vinifera]
vvi-miR156a	VIT_213s0019g03320.4	PREDICTED: uncharacterized protein At2g39920 isoform X1 [Vitis vinifera]
vvi-miR156a	VIT_213s0019g03320.3	PREDICTED: uncharacterized protein At2g39920 isoform X1 [Vitis vinifera]
vvi-miR156a	VIT_214s0083g01150.1	PREDICTED: COBRA-like protein 4 [Vitis vinifera]
vvi-miR156b	VIT_201s0010g03710.1	PREDICTED: squamosa promoter-binding-like protein 2 isoform X1 [Vitis vinifera]
vvi-miR156b	VIT_201s0010g03710.2	PREDICTED: squamosa promoter-binding-like protein 2 isoform X1 [Vitis vinifera]
vvi-miR156b	VIT_201s0010g03710.3	PREDICTED: squamosa promoter-binding-like protein 2 isoform X1 [Vitis vinifera]
vvi-miR156b	VIT_201s0010g03710.4	PREDICTED: squamosa promoter-binding-like protein 2 isoform X1 [Vitis vinifera]
vvi-miR156b	VIT_201s0010g03710.5	PREDICTED: squamosa promoter-binding-like protein 2 isoform X1 [Vitis vinifera]
vvi-miR156b	VIT_201s0010g03710.6	PREDICTED: squamosa promoter-binding-like protein 2 isoform X1 [Vitis vinifera]
vvi-miR156b	VIT_201s0010g03910.1	PREDICTED: squamosa promoter-binding-like protein 16 [Vitis vinifera]
vvi-miR156b	VIT_201s0010g03910.2	PREDICTED: squamosa promoter-binding-like protein 16 [Vitis vinifera]
vvi-miR156b	VIT_201s0010g03910.3	PREDICTED: squamosa promoter-binding-like protein 16 [Vitis vinifera]
vvi-miR156b	VIT_201s0011g00130.1	PREDICTED: squamosa promoter-binding-like protein 6 isoform X1 [Vitis vinifera]
vvi-miR156b	VIT_201s0011g00130.2	PREDICTED: squamosa promoter-binding-like protein 6 isoform X1 [Vitis vinifera]
vvi-miR156b	VIT_204s0008g00960.1	PREDICTED: calcineurin B-like protein 07 isoform X1 [Vitis vinifera]
vvi-miR156b	VIT_204s0008g00960.2	PREDICTED: calcineurin B-like protein 07 isoform X1 [Vitis vinifera]
vvi-miR156b	VIT_208s0007g06270.1	promoter-binding protein SPL9 [Vitis vinifera]
vvi-miR156b	VIT_209s0002g04110.1	PREDICTED: peroxisome biogenesis protein 2 [Vitis vinifera]
vvi-miR156b	VIT_209s0002g04110.3	PREDICTED: peroxisome biogenesis protein 2 [Vitis vinifera]
vvi-miR156b	VIT_211s0037g01324.1	PREDICTED: uncharacterized protein LOC100854873 [Vitis vinifera]
vvi-miR156b	VIT_211s0065g00170.1	promoter-binding protein SPL10 [Vitis vinifera]
vvi-miR156b	VIT_211s0065g00170.2	promoter-binding protein SPL10 [Vitis vinifera]
vvi-miR156b	VIT_211s0065g00170.3	promoter-binding protein SPL10 [Vitis vinifera]
vvi-miR156b	VIT_211s0065g00170.4	promoter-binding protein SPL10 [Vitis vinifera]
vvi-miR156b	VIT_211s0065g00170.5	promoter-binding protein SPL10 [Vitis vinifera]
vvi-miR156b	VIT_211s0065g00170.7	promoter-binding protein SPL10 [Vitis vinifera]
vvi-miR156b	VIT_211s0065g00170.8	hypothetical protein VITISV_037586 [Vitis vinifera]
vvi-miR156b	VIT_212s0028g03350.1	PREDICTED: squamosa promoter-binding protein 1 isoform X2 [Vitis vinifera]
vvi-miR156b	VIT_212s0057g01210.1	unnamed protein product [Vitis vinifera]
vvi-miR156b	VIT_214s0068g01780.1	PREDICTED: squamosa promoter-binding-like protein 13A [Vitis vinifera]
vvi-miR156b	VIT_214s0108g00380.1	PREDICTED: probable receptor-like protein kinase At5g15080 [Vitis vinifera]
vvi-miR156b	VIT_215s0021g02290.1	PREDICTED: squamosa promoter-binding-like protein 7 isoform X1 [Vitis vinifera]
vvi-miR156b	VIT_217s0000g01260.1	PREDICTED: squamosa promoter-binding-like protein 13A [Vitis vinifera]
vvi-miR156b	VIT_217s0000g05020.1	PREDICTED: squamosa promoter-binding-like protein 6 isoform X2 [Vitis vinifera]
vvi-miR156b	VIT_217s0000g05020.2	PREDICTED: squamosa promoter-binding-like protein 6 isoform X2 [Vitis vinifera]
vvi-miR156b	VIT_217s0000g05020.3	PREDICTED: squamosa promoter-binding-like protein 6 isoform X2 [Vitis vinifera]
vvi-miR156b	VIT_217s0000g08780.1	PREDICTED: uncharacterized protein LOC100251871 [Vitis vinifera]
vvi-miR156b	VIT_217s0000g08780.2	unnamed protein product [Vitis vinifera]
vvi-miR156b	VIT_217s0000g08780.3	PREDICTED: uncharacterized protein LOC100251871 [Vitis vinifera]
vvi-miR156b	VIT_217s0000g08780.4	PREDICTED: uncharacterized protein LOC100251871 [Vitis vinifera]
vvi-miR156b	VIT_217s0000g08780.5	PREDICTED: uncharacterized protein LOC100251871 [Vitis vinifera]
vvi-miR156b	VIT_218s0001g05590.1	PREDICTED: carbon catabolite repressor protein 4 homolog 1-like isoform X1 [Vitis vinifera]
vvi-miR156b	VIT_218s0001g05590.2	PREDICTED: carbon catabolite repressor protein 4 homolog 1-like isoform X2 [Vitis vinifera]
vvi-miR156b	VIT_218s0001g05590.3	PREDICTED: carbon catabolite repressor protein 4 homolog 1-like isoform X1 [Vitis vinifera]
vvi-miR156b	VIT_218s0001g05590.4	PREDICTED: carbon catabolite repressor protein 4 homolog 1-like isoform X1 [Vitis vinifera]
vvi-miR156b	VIT_218s0001g05590.5	PREDICTED: carbon catabolite repressor protein 4 homolog 1-like isoform X1 [Vitis vinifera]
vvi-miR156b	VIT_218s0001g05590.6	PREDICTED: carbon catabolite repressor protein 4 homolog 1-like isoform X1 [Vitis vinifera]
vvi-miR156b	VIT_219s0014g02350.1	PREDICTED: squamosa promoter-binding-like protein 3 [Vitis vinifera]
vvi-miR156b	VIT_219s0090g01180.4	PREDICTED: mitochondrial pyruvate carrier 2 isoform X1 [Vitis vinifera]
vvi-miR156b	VIT_219s0090g01180.7	PREDICTED: mitochondrial pyruvate carrier 2 isoform X1 [Vitis vinifera]
vvi-miR156b	VIT_213s0019g01820.9	PREDICTED: adoMet-dependent rRNA methyltransferase spb1 [Vitis vinifera]
vvi-miR156b	VIT_212s0035g01980.2	PREDICTED: pentatricopeptide repeat-containing protein At1g14470 [Vitis vinifera]
vvi-miR156b	VIT_213s0019g01820.11	PREDICTED: adoMet-dependent rRNA methyltransferase spb1 [Vitis vinifera]
vvi-miR156b	VIT_213s0019g01820.8	PREDICTED: adoMet-dependent rRNA methyltransferase spb1 [Vitis vinifera]
vvi-miR156b	VIT_213s0019g01820.2	PREDICTED: adoMet-dependent rRNA methyltransferase spb1 [Vitis vinifera]
vvi-miR156b	VIT_215s0046g01020.5	PREDICTED: uncharacterized protein LOC100241322 isoform X3 [Vitis vinifera]
vvi-miR156b	VIT_215s0046g01020.4	PREDICTED: uncharacterized protein LOC100241322 isoform X3 [Vitis vinifera]
vvi-miR156b	VIT_215s0046g01020.3	PREDICTED: uncharacterized protein LOC100241322 isoform X3 [Vitis vinifera]
vvi-miR156b	VIT_218s0001g08460.1	PREDICTED: uncharacterized protein LOC104882599 [Vitis vinifera]
vvi-miR156b	VIT_215s0046g01020.1	PREDICTED: uncharacterized protein LOC100241322 isoform X2 [Vitis vinifera]
vvi-miR156b	VIT_218s0001g08440.1	hypothetical protein VITISV_020490 [Vitis vinifera]
vvi-miR156b	VIT_215s0046g01020.2	PREDICTED: uncharacterized protein LOC100241322 isoform X1 [Vitis vinifera]
vvi-miR156b	VIT_213s0067g03410.1	PREDICTED: serine/threonine-protein kinase CDL1 [Vitis vinifera]
vvi-miR156b	VIT_206s0004g00110.1	PREDICTED: uncharacterized protein LOC100245017 [Vitis vinifera]
vvi-miR156b	VIT_201s0010g01310.3	PREDICTED: uncharacterized protein LOC100854034 isoform X4 [Vitis vinifera]
vvi-miR156b	VIT_208s0007g04190.1	PREDICTED: F-box protein PP2-A15 isoform X1 [Vitis vinifera]
vvi-miR156b	VIT_212s0057g01290.6	PREDICTED: uncharacterized protein LOC100245992 isoform X1 [Vitis vinifera]
vvi-miR156b	VIT_214s0060g02120.1	PREDICTED: cell cycle checkpoint control protein RAD9A [Vitis vinifera]
vvi-miR156b	VIT_208s0058g00660.1	PREDICTED: probable protein phosphatase 2C 65 [Vitis vinifera]
vvi-miR156b	VIT_207s0104g01810.1	PREDICTED: glutathione S-transferase F13 [Vitis vinifera]
vvi-miR156b	VIT_215s0048g00530.1	PREDICTED: uncharacterized protein LOC100260776 [Vitis vinifera]
vvi-miR156b	VIT_218s0122g00570.1	PREDICTED: methyl-CpG-binding domain-containing protein 9 isoform X2 [Vitis vinifera]
vvi-miR156b	VIT_212s0057g01290.2	PREDICTED: uncharacterized protein LOC100245992 isoform X2 [Vitis vinifera]
vvi-miR156b	VIT_212s0057g01290.1	PREDICTED: uncharacterized protein LOC100245992 isoform X1 [Vitis vinifera]
vvi-miR156b	VIT_206s0004g00110.3	PREDICTED: uncharacterized protein LOC100245017 [Vitis vinifera]
vvi-miR156b	VIT_201s0010g01310.1	PREDICTED: uncharacterized protein LOC100854034 isoform X2 [Vitis vinifera]
vvi-miR156b	VIT_214s0060g02120.3	PREDICTED: cell cycle checkpoint control protein RAD9A [Vitis vinifera]
vvi-miR156b	VIT_208s0058g01250.9	PREDICTED: uncharacterized protein LOC100267140 [Vitis vinifera]
vvi-miR156b	VIT_206s0004g00110.2	PREDICTED: uncharacterized protein LOC100245017 [Vitis vinifera]
vvi-miR156b	VIT_201s0011g02530.7	PREDICTED: probable isoprenylcysteine alpha-carbonyl methylesterase ICMEL1 [Vitis vinifera]
vvi-miR156b	VIT_214s0060g01160.2	PREDICTED: uncharacterized protein LOC100264846 [Vitis vinifera]
vvi-miR156b	VIT_214s0060g01160.6	PREDICTED: uncharacterized protein LOC100264846 [Vitis vinifera]
vvi-miR156b	VIT_214s0060g01160.5	PREDICTED: uncharacterized protein LOC100264846 [Vitis vinifera]
vvi-miR156b	VIT_214s0060g01160.4	PREDICTED: uncharacterized protein LOC100264846 [Vitis vinifera]
vvi-miR156b	VIT_214s0060g01160.3	PREDICTED: uncharacterized protein LOC100264846 [Vitis vinifera]
vvi-miR156b	VIT_214s0060g01160.1	PREDICTED: uncharacterized protein LOC100264846 [Vitis vinifera]
vvi-miR156c	VIT_201s0010g03710.1	PREDICTED: squamosa promoter-binding-like protein 2 isoform X1 [Vitis vinifera]
vvi-miR156c	VIT_201s0010g03710.2	PREDICTED: squamosa promoter-binding-like protein 2 isoform X1 [Vitis vinifera]
vvi-miR156c	VIT_201s0010g03710.3	PREDICTED: squamosa promoter-binding-like protein 2 isoform X1 [Vitis vinifera]
vvi-miR156c	VIT_201s0010g03710.4	PREDICTED: squamosa promoter-binding-like protein 2 isoform X1 [Vitis vinifera]
vvi-miR156c	VIT_201s0010g03710.5	PREDICTED: squamosa promoter-binding-like protein 2 isoform X1 [Vitis vinifera]
vvi-miR156c	VIT_201s0010g03710.6	PREDICTED: squamosa promoter-binding-like protein 2 isoform X1 [Vitis vinifera]
vvi-miR156c	VIT_201s0010g03910.1	PREDICTED: squamosa promoter-binding-like protein 16 [Vitis vinifera]
vvi-miR156c	VIT_201s0010g03910.2	PREDICTED: squamosa promoter-binding-like protein 16 [Vitis vinifera]
vvi-miR156c	VIT_201s0010g03910.3	PREDICTED: squamosa promoter-binding-like protein 16 [Vitis vinifera]
vvi-miR156c	VIT_201s0011g00130.1	PREDICTED: squamosa promoter-binding-like protein 6 isoform X1 [Vitis vinifera]
vvi-miR156c	VIT_201s0011g00130.2	PREDICTED: squamosa promoter-binding-like protein 6 isoform X1 [Vitis vinifera]
vvi-miR156c	VIT_204s0008g00960.1	PREDICTED: calcineurin B-like protein 07 isoform X1 [Vitis vinifera]
vvi-miR156c	VIT_204s0008g00960.2	PREDICTED: calcineurin B-like protein 07 isoform X1 [Vitis vinifera]
vvi-miR156c	VIT_208s0007g06270.1	promoter-binding protein SPL9 [Vitis vinifera]
vvi-miR156c	VIT_209s0002g04110.1	PREDICTED: peroxisome biogenesis protein 2 [Vitis vinifera]
vvi-miR156c	VIT_209s0002g04110.3	PREDICTED: peroxisome biogenesis protein 2 [Vitis vinifera]
vvi-miR156c	VIT_211s0037g01324.1	PREDICTED: uncharacterized protein LOC100854873 [Vitis vinifera]
vvi-miR156c	VIT_211s0065g00170.1	promoter-binding protein SPL10 [Vitis vinifera]
vvi-miR156c	VIT_211s0065g00170.2	promoter-binding protein SPL10 [Vitis vinifera]
vvi-miR156c	VIT_211s0065g00170.3	promoter-binding protein SPL10 [Vitis vinifera]
vvi-miR156c	VIT_211s0065g00170.4	promoter-binding protein SPL10 [Vitis vinifera]
vvi-miR156c	VIT_211s0065g00170.5	promoter-binding protein SPL10 [Vitis vinifera]
vvi-miR156c	VIT_211s0065g00170.7	promoter-binding protein SPL10 [Vitis vinifera]
vvi-miR156c	VIT_211s0065g00170.8	hypothetical protein VITISV_037586 [Vitis vinifera]
vvi-miR156c	VIT_212s0028g03350.1	PREDICTED: squamosa promoter-binding protein 1 isoform X2 [Vitis vinifera]
vvi-miR156c	VIT_212s0057g01210.1	unnamed protein product [Vitis vinifera]
vvi-miR156c	VIT_214s0068g01780.1	PREDICTED: squamosa promoter-binding-like protein 13A [Vitis vinifera]
vvi-miR156c	VIT_214s0108g00380.1	PREDICTED: probable receptor-like protein kinase At5g15080 [Vitis vinifera]
vvi-miR156c	VIT_215s0021g02290.1	PREDICTED: squamosa promoter-binding-like protein 7 isoform X1 [Vitis vinifera]
vvi-miR156c	VIT_217s0000g01260.1	PREDICTED: squamosa promoter-binding-like protein 13A [Vitis vinifera]
vvi-miR156c	VIT_217s0000g05020.1	PREDICTED: squamosa promoter-binding-like protein 6 isoform X2 [Vitis vinifera]
vvi-miR156c	VIT_217s0000g05020.2	PREDICTED: squamosa promoter-binding-like protein 6 isoform X2 [Vitis vinifera]
vvi-miR156c	VIT_217s0000g05020.3	PREDICTED: squamosa promoter-binding-like protein 6 isoform X2 [Vitis vinifera]
vvi-miR156c	VIT_217s0000g08780.1	PREDICTED: uncharacterized protein LOC100251871 [Vitis vinifera]
vvi-miR156c	VIT_217s0000g08780.2	unnamed protein product [Vitis vinifera]
vvi-miR156c	VIT_217s0000g08780.3	PREDICTED: uncharacterized protein LOC100251871 [Vitis vinifera]
vvi-miR156c	VIT_217s0000g08780.4	PREDICTED: uncharacterized protein LOC100251871 [Vitis vinifera]
vvi-miR156c	VIT_217s0000g08780.5	PREDICTED: uncharacterized protein LOC100251871 [Vitis vinifera]
vvi-miR156c	VIT_218s0001g05590.1	PREDICTED: carbon catabolite repressor protein 4 homolog 1-like isoform X1 [Vitis vinifera]
vvi-miR156c	VIT_218s0001g05590.2	PREDICTED: carbon catabolite repressor protein 4 homolog 1-like isoform X2 [Vitis vinifera]
vvi-miR156c	VIT_218s0001g05590.3	PREDICTED: carbon catabolite repressor protein 4 homolog 1-like isoform X1 [Vitis vinifera]
vvi-miR156c	VIT_218s0001g05590.4	PREDICTED: carbon catabolite repressor protein 4 homolog 1-like isoform X1 [Vitis vinifera]
vvi-miR156c	VIT_218s0001g05590.5	PREDICTED: carbon catabolite repressor protein 4 homolog 1-like isoform X1 [Vitis vinifera]
vvi-miR156c	VIT_218s0001g05590.6	PREDICTED: carbon catabolite repressor protein 4 homolog 1-like isoform X1 [Vitis vinifera]
vvi-miR156c	VIT_219s0014g02350.1	PREDICTED: squamosa promoter-binding-like protein 3 [Vitis vinifera]
vvi-miR156c	VIT_219s0090g01180.4	PREDICTED: mitochondrial pyruvate carrier 2 isoform X1 [Vitis vinifera]
vvi-miR156c	VIT_219s0090g01180.7	PREDICTED: mitochondrial pyruvate carrier 2 isoform X1 [Vitis vinifera]
vvi-miR156c	VIT_213s0019g01820.2	PREDICTED: adoMet-dependent rRNA methyltransferase spb1 [Vitis vinifera]
vvi-miR156c	VIT_205s0020g00010.1	PREDICTED: uncharacterized protein LOC100256169 [Vitis vinifera]
vvi-miR156c	VIT_213s0019g01820.8	PREDICTED: adoMet-dependent rRNA methyltransferase spb1 [Vitis vinifera]
vvi-miR156c	VIT_213s0019g01820.9	PREDICTED: adoMet-dependent rRNA methyltransferase spb1 [Vitis vinifera]
vvi-miR156c	VIT_215s0046g01020.5	PREDICTED: uncharacterized protein LOC100241322 isoform X3 [Vitis vinifera]
vvi-miR156c	VIT_218s0001g08440.1	hypothetical protein VITISV_020490 [Vitis vinifera]
vvi-miR156c	VIT_215s0046g01020.4	PREDICTED: uncharacterized protein LOC100241322 isoform X3 [Vitis vinifera]
vvi-miR156c	VIT_218s0001g08460.1	PREDICTED: uncharacterized protein LOC104882599 [Vitis vinifera]
vvi-miR156c	VIT_215s0046g01020.1	PREDICTED: uncharacterized protein LOC100241322 isoform X2 [Vitis vinifera]
vvi-miR156c	VIT_215s0046g01020.2	PREDICTED: uncharacterized protein LOC100241322 isoform X1 [Vitis vinifera]
vvi-miR156c	VIT_215s0046g01020.3	PREDICTED: uncharacterized protein LOC100241322 isoform X3 [Vitis vinifera]
vvi-miR156c	VIT_215s0048g00530.1	PREDICTED: uncharacterized protein LOC100260776 [Vitis vinifera]
vvi-miR156c	VIT_215s0021g02280.1	PREDICTED: metalloendoproteinase 1 [Vitis vinifera]
vvi-miR156c	VIT_206s0004g00110.1	PREDICTED: uncharacterized protein LOC100245017 [Vitis vinifera]
vvi-miR156c	VIT_208s0058g00660.1	PREDICTED: probable protein phosphatase 2C 65 [Vitis vinifera]
vvi-miR156c	VIT_212s0057g01290.6	PREDICTED: uncharacterized protein LOC100245992 isoform X1 [Vitis vinifera]
vvi-miR156c	VIT_208s0058g01250.9	PREDICTED: uncharacterized protein LOC100267140 [Vitis vinifera]
vvi-miR156c	VIT_214s0060g02120.3	PREDICTED: cell cycle checkpoint control protein RAD9A [Vitis vinifera]
vvi-miR156c	VIT_201s0011g02530.7	PREDICTED: probable isoprenylcysteine alpha-carbonyl methylesterase ICMEL1 [Vitis vinifera]
vvi-miR156c	VIT_201s0010g01310.3	PREDICTED: uncharacterized protein LOC100854034 isoform X4 [Vitis vinifera]
vvi-miR156c	VIT_206s0004g00110.2	PREDICTED: uncharacterized protein LOC100245017 [Vitis vinifera]
vvi-miR156c	VIT_208s0007g04190.1	PREDICTED: F-box protein PP2-A15 isoform X1 [Vitis vinifera]
vvi-miR156c	VIT_213s0067g03410.1	PREDICTED: serine/threonine-protein kinase CDL1 [Vitis vinifera]
vvi-miR156c	VIT_209s0002g05340.1	PREDICTED: probable 2-oxoglutarate-dependent dioxygenase AOP1 [Vitis vinifera]
vvi-miR156c	VIT_212s0057g01290.2	PREDICTED: uncharacterized protein LOC100245992 isoform X2 [Vitis vinifera]
vvi-miR156c	VIT_208s0058g01250.6	PREDICTED: uncharacterized protein LOC100267140 [Vitis vinifera]
vvi-miR156c	VIT_218s0122g00570.1	PREDICTED: methyl-CpG-binding domain-containing protein 9 isoform X2 [Vitis vinifera]
vvi-miR156c	VIT_212s0057g01290.1	PREDICTED: uncharacterized protein LOC100245992 isoform X1 [Vitis vinifera]
vvi-miR156c	VIT_214s0060g02120.1	PREDICTED: cell cycle checkpoint control protein RAD9A [Vitis vinifera]
vvi-miR156c	VIT_209s0002g08830.1	PREDICTED: ethylene-responsive transcription factor ERF084 [Vitis vinifera]
vvi-miR156c	VIT_206s0004g00110.3	PREDICTED: uncharacterized protein LOC100245017 [Vitis vinifera]
vvi-miR156c	VIT_208s0007g04190.2	PREDICTED: F-box protein PP2-A15 isoform X2 [Vitis vinifera]
vvi-miR156c	VIT_212s0057g01290.3	PREDICTED: uncharacterized protein LOC100245992 isoform X1 [Vitis vinifera]
vvi-miR156c	VIT_214s0060g01160.1	PREDICTED: uncharacterized protein LOC100264846 [Vitis vinifera]
vvi-miR156c	VIT_214s0060g01160.4	PREDICTED: uncharacterized protein LOC100264846 [Vitis vinifera]
vvi-miR156c	VIT_214s0060g01160.5	PREDICTED: uncharacterized protein LOC100264846 [Vitis vinifera]
vvi-miR156c	VIT_214s0060g01160.6	PREDICTED: uncharacterized protein LOC100264846 [Vitis vinifera]
vvi-miR156c	VIT_214s0060g01160.3	PREDICTED: uncharacterized protein LOC100264846 [Vitis vinifera]
vvi-miR156c	VIT_214s0060g01160.2	PREDICTED: uncharacterized protein LOC100264846 [Vitis vinifera]
vvi-miR156d	VIT_201s0010g03710.1	PREDICTED: squamosa promoter-binding-like protein 2 isoform X1 [Vitis vinifera]
vvi-miR156d	VIT_201s0010g03710.2	PREDICTED: squamosa promoter-binding-like protein 2 isoform X1 [Vitis vinifera]
vvi-miR156d	VIT_201s0010g03710.3	PREDICTED: squamosa promoter-binding-like protein 2 isoform X1 [Vitis vinifera]
vvi-miR156d	VIT_201s0010g03710.4	PREDICTED: squamosa promoter-binding-like protein 2 isoform X1 [Vitis vinifera]
vvi-miR156d	VIT_201s0010g03710.5	PREDICTED: squamosa promoter-binding-like protein 2 isoform X1 [Vitis vinifera]
vvi-miR156d	VIT_201s0010g03710.6	PREDICTED: squamosa promoter-binding-like protein 2 isoform X1 [Vitis vinifera]
vvi-miR156d	VIT_201s0010g03910.1	PREDICTED: squamosa promoter-binding-like protein 16 [Vitis vinifera]
vvi-miR156d	VIT_201s0010g03910.2	PREDICTED: squamosa promoter-binding-like protein 16 [Vitis vinifera]
vvi-miR156d	VIT_201s0010g03910.3	PREDICTED: squamosa promoter-binding-like protein 16 [Vitis vinifera]
vvi-miR156d	VIT_201s0011g00130.1	PREDICTED: squamosa promoter-binding-like protein 6 isoform X1 [Vitis vinifera]
vvi-miR156d	VIT_201s0011g00130.2	PREDICTED: squamosa promoter-binding-like protein 6 isoform X1 [Vitis vinifera]
vvi-miR156d	VIT_204s0008g00960.1	PREDICTED: calcineurin B-like protein 07 isoform X1 [Vitis vinifera]
vvi-miR156d	VIT_204s0008g00960.2	PREDICTED: calcineurin B-like protein 07 isoform X1 [Vitis vinifera]
vvi-miR156d	VIT_208s0007g06270.1	promoter-binding protein SPL9 [Vitis vinifera]
vvi-miR156d	VIT_209s0002g04110.1	PREDICTED: peroxisome biogenesis protein 2 [Vitis vinifera]
vvi-miR156d	VIT_209s0002g04110.3	PREDICTED: peroxisome biogenesis protein 2 [Vitis vinifera]
vvi-miR156d	VIT_211s0037g01324.1	PREDICTED: uncharacterized protein LOC100854873 [Vitis vinifera]
vvi-miR156d	VIT_211s0065g00170.1	promoter-binding protein SPL10 [Vitis vinifera]
vvi-miR156d	VIT_211s0065g00170.2	promoter-binding protein SPL10 [Vitis vinifera]
vvi-miR156d	VIT_211s0065g00170.3	promoter-binding protein SPL10 [Vitis vinifera]
vvi-miR156d	VIT_211s0065g00170.4	promoter-binding protein SPL10 [Vitis vinifera]
vvi-miR156d	VIT_211s0065g00170.5	promoter-binding protein SPL10 [Vitis vinifera]
vvi-miR156d	VIT_211s0065g00170.7	promoter-binding protein SPL10 [Vitis vinifera]
vvi-miR156d	VIT_211s0065g00170.8	hypothetical protein VITISV_037586 [Vitis vinifera]
vvi-miR156d	VIT_212s0028g03350.1	PREDICTED: squamosa promoter-binding protein 1 isoform X2 [Vitis vinifera]
vvi-miR156d	VIT_212s0057g01210.1	unnamed protein product [Vitis vinifera]
vvi-miR156d	VIT_214s0068g01780.1	PREDICTED: squamosa promoter-binding-like protein 13A [Vitis vinifera]
vvi-miR156d	VIT_214s0108g00380.1	PREDICTED: probable receptor-like protein kinase At5g15080 [Vitis vinifera]
vvi-miR156d	VIT_215s0021g02290.1	PREDICTED: squamosa promoter-binding-like protein 7 isoform X1 [Vitis vinifera]
vvi-miR156d	VIT_217s0000g01260.1	PREDICTED: squamosa promoter-binding-like protein 13A [Vitis vinifera]
vvi-miR156d	VIT_217s0000g05020.1	PREDICTED: squamosa promoter-binding-like protein 6 isoform X2 [Vitis vinifera]
vvi-miR156d	VIT_217s0000g05020.2	PREDICTED: squamosa promoter-binding-like protein 6 isoform X2 [Vitis vinifera]
vvi-miR156d	VIT_217s0000g05020.3	PREDICTED: squamosa promoter-binding-like protein 6 isoform X2 [Vitis vinifera]
vvi-miR156d	VIT_217s0000g08780.1	PREDICTED: uncharacterized protein LOC100251871 [Vitis vinifera]
vvi-miR156d	VIT_217s0000g08780.2	unnamed protein product [Vitis vinifera]
vvi-miR156d	VIT_217s0000g08780.3	PREDICTED: uncharacterized protein LOC100251871 [Vitis vinifera]
vvi-miR156d	VIT_217s0000g08780.4	PREDICTED: uncharacterized protein LOC100251871 [Vitis vinifera]
vvi-miR156d	VIT_217s0000g08780.5	PREDICTED: uncharacterized protein LOC100251871 [Vitis vinifera]
vvi-miR156d	VIT_218s0001g05590.1	PREDICTED: carbon catabolite repressor protein 4 homolog 1-like isoform X1 [Vitis vinifera]
vvi-miR156d	VIT_218s0001g05590.2	PREDICTED: carbon catabolite repressor protein 4 homolog 1-like isoform X2 [Vitis vinifera]
vvi-miR156d	VIT_218s0001g05590.3	PREDICTED: carbon catabolite repressor protein 4 homolog 1-like isoform X1 [Vitis vinifera]
vvi-miR156d	VIT_218s0001g05590.4	PREDICTED: carbon catabolite repressor protein 4 homolog 1-like isoform X1 [Vitis vinifera]
vvi-miR156d	VIT_218s0001g05590.5	PREDICTED: carbon catabolite repressor protein 4 homolog 1-like isoform X1 [Vitis vinifera]
vvi-miR156d	VIT_218s0001g05590.6	PREDICTED: carbon catabolite repressor protein 4 homolog 1-like isoform X1 [Vitis vinifera]
vvi-miR156d	VIT_219s0014g02350.1	PREDICTED: squamosa promoter-binding-like protein 3 [Vitis vinifera]
vvi-miR156d	VIT_219s0090g01180.4	PREDICTED: mitochondrial pyruvate carrier 2 isoform X1 [Vitis vinifera]
vvi-miR156d	VIT_219s0090g01180.7	PREDICTED: mitochondrial pyruvate carrier 2 isoform X1 [Vitis vinifera]
vvi-miR156d	VIT_213s0019g01820.2	PREDICTED: adoMet-dependent rRNA methyltransferase spb1 [Vitis vinifera]
vvi-miR156d	VIT_213s0019g01820.11	PREDICTED: adoMet-dependent rRNA methyltransferase spb1 [Vitis vinifera]
vvi-miR156d	VIT_213s0019g01820.9	PREDICTED: adoMet-dependent rRNA methyltransferase spb1 [Vitis vinifera]
vvi-miR156d	VIT_212s0035g01980.2	PREDICTED: pentatricopeptide repeat-containing protein At1g14470 [Vitis vinifera]
vvi-miR156d	VIT_213s0019g01820.8	PREDICTED: adoMet-dependent rRNA methyltransferase spb1 [Vitis vinifera]
vvi-miR156d	VIT_218s0001g08460.1	PREDICTED: uncharacterized protein LOC104882599 [Vitis vinifera]
vvi-miR156d	VIT_218s0001g08440.1	hypothetical protein VITISV_020490 [Vitis vinifera]
vvi-miR156d	VIT_215s0046g01020.1	PREDICTED: uncharacterized protein LOC100241322 isoform X2 [Vitis vinifera]
vvi-miR156d	VIT_215s0046g01020.4	PREDICTED: uncharacterized protein LOC100241322 isoform X3 [Vitis vinifera]
vvi-miR156d	VIT_215s0046g01020.2	PREDICTED: uncharacterized protein LOC100241322 isoform X1 [Vitis vinifera]
vvi-miR156d	VIT_215s0046g01020.3	PREDICTED: uncharacterized protein LOC100241322 isoform X3 [Vitis vinifera]
vvi-miR156d	VIT_215s0046g01020.5	PREDICTED: uncharacterized protein LOC100241322 isoform X3 [Vitis vinifera]
vvi-miR156d	VIT_205s0020g01690.1	hypothetical protein VITISV_043188 [Vitis vinifera]
vvi-miR156d	VIT_208s0058g01250.6	PREDICTED: uncharacterized protein LOC100267140 [Vitis vinifera]
vvi-miR156d	VIT_215s0048g00530.1	PREDICTED: uncharacterized protein LOC100260776 [Vitis vinifera]
vvi-miR156d	VIT_208s0007g04190.1	PREDICTED: F-box protein PP2-A15 isoform X1 [Vitis vinifera]
vvi-miR156d	VIT_218s0122g00570.1	PREDICTED: methyl-CpG-binding domain-containing protein 9 isoform X2 [Vitis vinifera]
vvi-miR156d	VIT_213s0067g03410.1	PREDICTED: serine/threonine-protein kinase CDL1 [Vitis vinifera]
vvi-miR156d	VIT_206s0004g00110.3	PREDICTED: uncharacterized protein LOC100245017 [Vitis vinifera]
vvi-miR156d	VIT_208s0058g00660.1	PREDICTED: probable protein phosphatase 2C 65 [Vitis vinifera]
vvi-miR156d	VIT_212s0057g01290.1	PREDICTED: uncharacterized protein LOC100245992 isoform X1 [Vitis vinifera]
vvi-miR156d	VIT_214s0060g02120.1	PREDICTED: cell cycle checkpoint control protein RAD9A [Vitis vinifera]
vvi-miR156d	VIT_215s0021g02280.1	PREDICTED: metalloendoproteinase 1 [Vitis vinifera]
vvi-miR156d	VIT_201s0010g01310.1	PREDICTED: uncharacterized protein LOC100854034 isoform X2 [Vitis vinifera]
vvi-miR156d	VIT_212s0057g01290.3	PREDICTED: uncharacterized protein LOC100245992 isoform X1 [Vitis vinifera]
vvi-miR156d	VIT_206s0004g00110.2	PREDICTED: uncharacterized protein LOC100245017 [Vitis vinifera]
vvi-miR156d	VIT_209s0002g05340.1	PREDICTED: probable 2-oxoglutarate-dependent dioxygenase AOP1 [Vitis vinifera]
vvi-miR156d	VIT_212s0057g01290.6	PREDICTED: uncharacterized protein LOC100245992 isoform X1 [Vitis vinifera]
vvi-miR156d	VIT_208s0058g01250.9	PREDICTED: uncharacterized protein LOC100267140 [Vitis vinifera]
vvi-miR156d	VIT_208s0007g04190.2	PREDICTED: F-box protein PP2-A15 isoform X2 [Vitis vinifera]
vvi-miR156d	VIT_201s0010g01310.3	PREDICTED: uncharacterized protein LOC100854034 isoform X4 [Vitis vinifera]
vvi-miR156d	VIT_212s0057g01290.2	PREDICTED: uncharacterized protein LOC100245992 isoform X2 [Vitis vinifera]
vvi-miR156d	VIT_214s0060g02120.3	PREDICTED: cell cycle checkpoint control protein RAD9A [Vitis vinifera]
vvi-miR156d	VIT_214s0060g01160.6	PREDICTED: uncharacterized protein LOC100264846 [Vitis vinifera]
vvi-miR156d	VIT_214s0060g01160.4	PREDICTED: uncharacterized protein LOC100264846 [Vitis vinifera]
vvi-miR156d	VIT_214s0060g01160.5	PREDICTED: uncharacterized protein LOC100264846 [Vitis vinifera]
vvi-miR156d	VIT_214s0060g01160.2	PREDICTED: uncharacterized protein LOC100264846 [Vitis vinifera]
vvi-miR156d	VIT_214s0060g01160.3	PREDICTED: uncharacterized protein LOC100264846 [Vitis vinifera]
vvi-miR156d	VIT_214s0060g01160.1	PREDICTED: uncharacterized protein LOC100264846 [Vitis vinifera]
vvi-miR156e	VIT_201s0010g03710.1	PREDICTED: squamosa promoter-binding-like protein 2 isoform X1 [Vitis vinifera]
vvi-miR156e	VIT_201s0010g03710.2	PREDICTED: squamosa promoter-binding-like protein 2 isoform X1 [Vitis vinifera]
vvi-miR156e	VIT_201s0010g03710.3	PREDICTED: squamosa promoter-binding-like protein 2 isoform X1 [Vitis vinifera]
vvi-miR156e	VIT_201s0010g03710.4	PREDICTED: squamosa promoter-binding-like protein 2 isoform X1 [Vitis vinifera]
vvi-miR156e	VIT_201s0010g03710.5	PREDICTED: squamosa promoter-binding-like protein 2 isoform X1 [Vitis vinifera]
vvi-miR156e	VIT_201s0010g03710.6	PREDICTED: squamosa promoter-binding-like protein 2 isoform X1 [Vitis vinifera]
vvi-miR156e	VIT_201s0010g03910.1	PREDICTED: squamosa promoter-binding-like protein 16 [Vitis vinifera]
vvi-miR156e	VIT_201s0010g03910.2	PREDICTED: squamosa promoter-binding-like protein 16 [Vitis vinifera]
vvi-miR156e	VIT_201s0010g03910.3	PREDICTED: squamosa promoter-binding-like protein 16 [Vitis vinifera]
vvi-miR156e	VIT_201s0011g00130.1	PREDICTED: squamosa promoter-binding-like protein 6 isoform X1 [Vitis vinifera]
vvi-miR156e	VIT_201s0011g00130.2	PREDICTED: squamosa promoter-binding-like protein 6 isoform X1 [Vitis vinifera]
vvi-miR156e	VIT_204s0008g00960.1	PREDICTED: calcineurin B-like protein 07 isoform X1 [Vitis vinifera]
vvi-miR156e	VIT_204s0008g00960.2	PREDICTED: calcineurin B-like protein 07 isoform X1 [Vitis vinifera]
vvi-miR156e	VIT_205s0020g02110.1	unnamed protein product [Vitis vinifera]
vvi-miR156e	VIT_208s0007g00120.1	PREDICTED: ubiquitin-conjugating enzyme E2 13 [Vitis vinifera]
vvi-miR156e	VIT_208s0007g00120.2	PREDICTED: ubiquitin-conjugating enzyme E2 13 [Vitis vinifera]
vvi-miR156e	VIT_208s0007g00120.3	PREDICTED: ubiquitin-conjugating enzyme E2 13 [Vitis vinifera]
vvi-miR156e	VIT_208s0007g00120.4	PREDICTED: ubiquitin-conjugating enzyme E2 13 [Vitis vinifera]
vvi-miR156e	VIT_208s0007g00120.5	PREDICTED: ubiquitin-conjugating enzyme E2 13 [Vitis vinifera]
vvi-miR156e	VIT_208s0007g00120.6	PREDICTED: ubiquitin-conjugating enzyme E2 13 [Vitis vinifera]
vvi-miR156e	VIT_208s0007g00120.7	PREDICTED: ubiquitin-conjugating enzyme E2 13 [Vitis vinifera]
vvi-miR156e	VIT_208s0007g00120.8	PREDICTED: ubiquitin-conjugating enzyme E2 13 [Vitis vinifera]
vvi-miR156e	VIT_208s0007g06270.1	promoter-binding protein SPL9 [Vitis vinifera]
vvi-miR156e	VIT_211s0065g00170.1	promoter-binding protein SPL10 [Vitis vinifera]
vvi-miR156e	VIT_211s0065g00170.2	promoter-binding protein SPL10 [Vitis vinifera]
vvi-miR156e	VIT_211s0065g00170.3	promoter-binding protein SPL10 [Vitis vinifera]
vvi-miR156e	VIT_211s0065g00170.4	promoter-binding protein SPL10 [Vitis vinifera]
vvi-miR156e	VIT_211s0065g00170.5	promoter-binding protein SPL10 [Vitis vinifera]
vvi-miR156e	VIT_211s0065g00170.7	promoter-binding protein SPL10 [Vitis vinifera]
vvi-miR156e	VIT_211s0065g00170.8	hypothetical protein VITISV_037586 [Vitis vinifera]
vvi-miR156e	VIT_212s0028g03350.1	PREDICTED: squamosa promoter-binding protein 1 isoform X2 [Vitis vinifera]
vvi-miR156e	VIT_214s0068g01780.1	PREDICTED: squamosa promoter-binding-like protein 13A [Vitis vinifera]
vvi-miR156e	VIT_214s0108g00380.1	PREDICTED: probable receptor-like protein kinase At5g15080 [Vitis vinifera]
vvi-miR156e	VIT_215s0021g02290.1	PREDICTED: squamosa promoter-binding-like protein 7 isoform X1 [Vitis vinifera]
vvi-miR156e	VIT_217s0000g01260.1	PREDICTED: squamosa promoter-binding-like protein 13A [Vitis vinifera]
vvi-miR156e	VIT_217s0000g05020.1	PREDICTED: squamosa promoter-binding-like protein 6 isoform X2 [Vitis vinifera]
vvi-miR156e	VIT_217s0000g05020.2	PREDICTED: squamosa promoter-binding-like protein 6 isoform X2 [Vitis vinifera]
vvi-miR156e	VIT_217s0000g05020.3	PREDICTED: squamosa promoter-binding-like protein 6 isoform X2 [Vitis vinifera]
vvi-miR156e	VIT_219s0014g02350.1	PREDICTED: squamosa promoter-binding-like protein 3 [Vitis vinifera]
vvi-miR156e	VIT_219s0090g01180.4	PREDICTED: mitochondrial pyruvate carrier 2 isoform X1 [Vitis vinifera]
vvi-miR156e	VIT_219s0090g01180.7	PREDICTED: mitochondrial pyruvate carrier 2 isoform X1 [Vitis vinifera]
vvi-miR156e	VIT_203s0097g00610.1	hypothetical protein VITISV_043346 [Vitis vinifera]
vvi-miR156e	VIT_215s0046g01020.5	PREDICTED: uncharacterized protein LOC100241322 isoform X3 [Vitis vinifera]
vvi-miR156e	VIT_210s0003g02000.3	PREDICTED: probable LRR receptor-like serine/threonine-protein kinase At1g07650 isoform X1 [Vitis vinifera]
vvi-miR156e	VIT_215s0046g01020.4	PREDICTED: uncharacterized protein LOC100241322 isoform X3 [Vitis vinifera]
vvi-miR156e	VIT_215s0046g01020.3	PREDICTED: uncharacterized protein LOC100241322 isoform X3 [Vitis vinifera]
vvi-miR156e	VIT_210s0003g02000.5	PREDICTED: probable LRR receptor-like serine/threonine-protein kinase At1g07650 isoform X1 [Vitis vinifera]
vvi-miR156e	VIT_215s0046g01020.2	PREDICTED: uncharacterized protein LOC100241322 isoform X1 [Vitis vinifera]
vvi-miR156e	VIT_206s0004g00110.3	PREDICTED: uncharacterized protein LOC100245017 [Vitis vinifera]
vvi-miR156e	VIT_214s0060g01160.5	PREDICTED: uncharacterized protein LOC100264846 [Vitis vinifera]
vvi-miR156e	VIT_211s0016g01180.4	PREDICTED: uncharacterized protein LOC100244043 [Vitis vinifera]
vvi-miR156e	VIT_208s0040g00900.1	hypothetical protein VITISV_007446 [Vitis vinifera]
vvi-miR156e	VIT_207s0005g00740.3	PREDICTED: endoglucanase 17 [Vitis vinifera]
vvi-miR156e	VIT_210s0116g00860.3	PREDICTED: CDP-diacylglycerol--glycerol-3-phosphate 3-phosphatidyltransferase 1, chloroplastic [Vitis vinifera]
vvi-miR156e	VIT_206s0004g00110.1	PREDICTED: uncharacterized protein LOC100245017 [Vitis vinifera]
vvi-miR156e	VIT_211s0016g01180.3	PREDICTED: uncharacterized protein LOC100244043 [Vitis vinifera]
vvi-miR156e	VIT_206s0004g00110.2	PREDICTED: uncharacterized protein LOC100245017 [Vitis vinifera]
vvi-miR156e	VIT_215s0048g00530.1	PREDICTED: uncharacterized protein LOC100260776 [Vitis vinifera]
vvi-miR156e	VIT_217s0000g08780.3	PREDICTED: uncharacterized protein LOC100251871 [Vitis vinifera]
vvi-miR156e	VIT_204s0008g02640.2	PREDICTED: probable plastid-lipid-associated protein 8, chloroplastic isoform X1 [Vitis vinifera]
vvi-miR156e	VIT_204s0008g02640.1	PREDICTED: probable plastid-lipid-associated protein 8, chloroplastic isoform X1 [Vitis vinifera]
vvi-miR156e	VIT_217s0000g08780.4	PREDICTED: uncharacterized protein LOC100251871 [Vitis vinifera]
vvi-miR156e	VIT_217s0000g08780.2	unnamed protein product [Vitis vinifera]
vvi-miR156e	VIT_207s0129g01000.1	PREDICTED: F-box protein GID2-like [Vitis vinifera]
vvi-miR156e	VIT_217s0000g08780.5	PREDICTED: uncharacterized protein LOC100251871 [Vitis vinifera]
vvi-miR156e	VIT_218s0001g11750.1	PREDICTED: 30S ribosomal protein S9, chloroplastic [Vitis vinifera]
vvi-miR156e	VIT_213s0067g02060.4	PREDICTED: biotin carboxyl carrier protein of acetyl-CoA carboxylase 2, chloroplastic [Vitis vinifera]
vvi-miR156e	VIT_211s0037g01324.1	PREDICTED: uncharacterized protein LOC100854873 [Vitis vinifera]
vvi-miR156e	VIT_214s0060g01160.2	PREDICTED: uncharacterized protein LOC100264846 [Vitis vinifera]
vvi-miR156e	VIT_214s0060g01160.3	PREDICTED: uncharacterized protein LOC100264846 [Vitis vinifera]
vvi-miR156e	VIT_215s0046g02330.1	PREDICTED: uncharacterized protein LOC100260183 [Vitis vinifera]
vvi-miR156e	VIT_217s0000g08780.1	PREDICTED: uncharacterized protein LOC100251871 [Vitis vinifera]
vvi-miR156e	VIT_214s0060g01160.6	PREDICTED: uncharacterized protein LOC100264846 [Vitis vinifera]
vvi-miR156f	VIT_201s0010g03710.1	PREDICTED: squamosa promoter-binding-like protein 2 isoform X1 [Vitis vinifera]
vvi-miR156f	VIT_201s0010g03710.2	PREDICTED: squamosa promoter-binding-like protein 2 isoform X1 [Vitis vinifera]
vvi-miR156f	VIT_201s0010g03710.3	PREDICTED: squamosa promoter-binding-like protein 2 isoform X1 [Vitis vinifera]
vvi-miR156f	VIT_201s0010g03710.4	PREDICTED: squamosa promoter-binding-like protein 2 isoform X1 [Vitis vinifera]
vvi-miR156f	VIT_201s0010g03710.5	PREDICTED: squamosa promoter-binding-like protein 2 isoform X1 [Vitis vinifera]
vvi-miR156f	VIT_201s0010g03710.6	PREDICTED: squamosa promoter-binding-like protein 2 isoform X1 [Vitis vinifera]
vvi-miR156f	VIT_201s0010g03910.1	PREDICTED: squamosa promoter-binding-like protein 16 [Vitis vinifera]
vvi-miR156f	VIT_201s0010g03910.2	PREDICTED: squamosa promoter-binding-like protein 16 [Vitis vinifera]
vvi-miR156f	VIT_201s0010g03910.3	PREDICTED: squamosa promoter-binding-like protein 16 [Vitis vinifera]
vvi-miR156f	VIT_201s0011g00130.1	PREDICTED: squamosa promoter-binding-like protein 6 isoform X1 [Vitis vinifera]
vvi-miR156f	VIT_201s0011g00130.2	PREDICTED: squamosa promoter-binding-like protein 6 isoform X1 [Vitis vinifera]
vvi-miR156f	VIT_204s0008g00960.1	PREDICTED: calcineurin B-like protein 07 isoform X1 [Vitis vinifera]
vvi-miR156f	VIT_204s0008g00960.2	PREDICTED: calcineurin B-like protein 07 isoform X1 [Vitis vinifera]
vvi-miR156f	VIT_208s0007g06270.1	promoter-binding protein SPL9 [Vitis vinifera]
vvi-miR156f	VIT_210s0003g00050.1	PREDICTED: squamosa promoter-binding protein 1 isoform X1 [Vitis vinifera]
vvi-miR156f	VIT_210s0003g00050.2	PREDICTED: squamosa promoter-binding protein 1 isoform X2 [Vitis vinifera]
vvi-miR156f	VIT_211s0065g00170.1	promoter-binding protein SPL10 [Vitis vinifera]
vvi-miR156f	VIT_211s0065g00170.2	promoter-binding protein SPL10 [Vitis vinifera]
vvi-miR156f	VIT_211s0065g00170.3	promoter-binding protein SPL10 [Vitis vinifera]
vvi-miR156f	VIT_211s0065g00170.4	promoter-binding protein SPL10 [Vitis vinifera]
vvi-miR156f	VIT_211s0065g00170.5	promoter-binding protein SPL10 [Vitis vinifera]
vvi-miR156f	VIT_211s0065g00170.7	promoter-binding protein SPL10 [Vitis vinifera]
vvi-miR156f	VIT_211s0065g00170.8	hypothetical protein VITISV_037586 [Vitis vinifera]
vvi-miR156f	VIT_212s0028g03350.1	PREDICTED: squamosa promoter-binding protein 1 isoform X2 [Vitis vinifera]
vvi-miR156f	VIT_214s0068g01780.1	PREDICTED: squamosa promoter-binding-like protein 13A [Vitis vinifera]
vvi-miR156f	VIT_215s0021g02290.1	PREDICTED: squamosa promoter-binding-like protein 7 isoform X1 [Vitis vinifera]
vvi-miR156f	VIT_217s0000g01260.1	PREDICTED: squamosa promoter-binding-like protein 13A [Vitis vinifera]
vvi-miR156f	VIT_217s0000g05020.1	PREDICTED: squamosa promoter-binding-like protein 6 isoform X2 [Vitis vinifera]
vvi-miR156f	VIT_217s0000g05020.2	PREDICTED: squamosa promoter-binding-like protein 6 isoform X2 [Vitis vinifera]
vvi-miR156f	VIT_217s0000g05020.3	PREDICTED: squamosa promoter-binding-like protein 6 isoform X2 [Vitis vinifera]
vvi-miR156f	VIT_217s0000g05210.1	PREDICTED: protein LONGIFOLIA 1 [Vitis vinifera]
vvi-miR156f	VIT_217s0000g05210.2	PREDICTED: protein LONGIFOLIA 1 [Vitis vinifera]
vvi-miR156f	VIT_217s0000g05210.3	PREDICTED: protein LONGIFOLIA 1 [Vitis vinifera]
vvi-miR156f	VIT_217s0000g05210.4	PREDICTED: protein LONGIFOLIA 1 [Vitis vinifera]
vvi-miR156f	VIT_217s0000g05210.5	PREDICTED: protein LONGIFOLIA 1 [Vitis vinifera]
vvi-miR156f	VIT_217s0000g05210.6	PREDICTED: protein LONGIFOLIA 1 [Vitis vinifera]
vvi-miR156f	VIT_204s0023g00600.4	unnamed protein product [Vitis vinifera]
vvi-miR156f	VIT_211s0118g00770.4	PREDICTED: uncharacterized protein LOC100263642 [Vitis vinifera]
vvi-miR156f	VIT_203s0063g01730.1	PREDICTED: transmembrane protein 45B [Vitis vinifera]
vvi-miR156f	VIT_216s0050g00180.1	PREDICTED: LRR receptor-like serine/threonine-protein kinase GSO1 isoform X2 [Vitis vinifera]
vvi-miR156f	VIT_206s0004g00940.3	PREDICTED: extensin [Vitis vinifera]
vvi-miR156f	VIT_206s0004g00940.4	PREDICTED: extensin [Vitis vinifera]
vvi-miR156f	VIT_216s0039g02000.7	PREDICTED: peptidyl-tRNA hydrolase 2, mitochondrial isoform X3 [Vitis vinifera]
vvi-miR156f	VIT_215s0046g01230.1	PREDICTED: protein trichome birefringence-like 25 [Vitis vinifera]
vvi-miR156f	VIT_216s0050g00200.1	PREDICTED: LRR receptor-like serine/threonine-protein kinase FLS2 [Vitis vinifera]
vvi-miR156f	VIT_212s0142g00100.2	PREDICTED: protein MEI2-like 2 [Vitis vinifera]
vvi-miR156f	VIT_206s0004g00940.2	PREDICTED: extensin [Vitis vinifera]
vvi-miR156f	VIT_209s0002g03270.1	PREDICTED: probable disease resistance protein At5g63020 [Vitis vinifera]
vvi-miR156f	VIT_216s0039g02000.8	PREDICTED: peptidyl-tRNA hydrolase 2, mitochondrial isoform X3 [Vitis vinifera]
vvi-miR156f	VIT_212s0142g00100.3	PREDICTED: protein MEI2-like 2 [Vitis vinifera]
vvi-miR156f	VIT_212s0142g00100.1	PREDICTED: protein MEI2-like 2 [Vitis vinifera]
vvi-miR156g	VIT_201s0010g03710.1	PREDICTED: squamosa promoter-binding-like protein 2 isoform X1 [Vitis vinifera]
vvi-miR156g	VIT_201s0010g03710.2	PREDICTED: squamosa promoter-binding-like protein 2 isoform X1 [Vitis vinifera]
vvi-miR156g	VIT_201s0010g03710.3	PREDICTED: squamosa promoter-binding-like protein 2 isoform X1 [Vitis vinifera]
vvi-miR156g	VIT_201s0010g03710.4	PREDICTED: squamosa promoter-binding-like protein 2 isoform X1 [Vitis vinifera]
vvi-miR156g	VIT_201s0010g03710.5	PREDICTED: squamosa promoter-binding-like protein 2 isoform X1 [Vitis vinifera]
vvi-miR156g	VIT_201s0010g03710.6	PREDICTED: squamosa promoter-binding-like protein 2 isoform X1 [Vitis vinifera]
vvi-miR156g	VIT_201s0010g03910.1	PREDICTED: squamosa promoter-binding-like protein 16 [Vitis vinifera]
vvi-miR156g	VIT_201s0010g03910.2	PREDICTED: squamosa promoter-binding-like protein 16 [Vitis vinifera]
vvi-miR156g	VIT_201s0010g03910.3	PREDICTED: squamosa promoter-binding-like protein 16 [Vitis vinifera]
vvi-miR156g	VIT_201s0011g00130.1	PREDICTED: squamosa promoter-binding-like protein 6 isoform X1 [Vitis vinifera]
vvi-miR156g	VIT_201s0011g00130.2	PREDICTED: squamosa promoter-binding-like protein 6 isoform X1 [Vitis vinifera]
vvi-miR156g	VIT_204s0008g00960.1	PREDICTED: calcineurin B-like protein 07 isoform X1 [Vitis vinifera]
vvi-miR156g	VIT_204s0008g00960.2	PREDICTED: calcineurin B-like protein 07 isoform X1 [Vitis vinifera]
vvi-miR156g	VIT_208s0007g06270.1	promoter-binding protein SPL9 [Vitis vinifera]
vvi-miR156g	VIT_210s0003g00050.1	PREDICTED: squamosa promoter-binding protein 1 isoform X1 [Vitis vinifera]
vvi-miR156g	VIT_210s0003g00050.2	PREDICTED: squamosa promoter-binding protein 1 isoform X2 [Vitis vinifera]
vvi-miR156g	VIT_211s0065g00170.1	promoter-binding protein SPL10 [Vitis vinifera]
vvi-miR156g	VIT_211s0065g00170.2	promoter-binding protein SPL10 [Vitis vinifera]
vvi-miR156g	VIT_211s0065g00170.3	promoter-binding protein SPL10 [Vitis vinifera]
vvi-miR156g	VIT_211s0065g00170.4	promoter-binding protein SPL10 [Vitis vinifera]
vvi-miR156g	VIT_211s0065g00170.5	promoter-binding protein SPL10 [Vitis vinifera]
vvi-miR156g	VIT_211s0065g00170.7	promoter-binding protein SPL10 [Vitis vinifera]
vvi-miR156g	VIT_211s0065g00170.8	hypothetical protein VITISV_037586 [Vitis vinifera]
vvi-miR156g	VIT_212s0028g03350.1	PREDICTED: squamosa promoter-binding protein 1 isoform X2 [Vitis vinifera]
vvi-miR156g	VIT_214s0068g01780.1	PREDICTED: squamosa promoter-binding-like protein 13A [Vitis vinifera]
vvi-miR156g	VIT_215s0021g02290.1	PREDICTED: squamosa promoter-binding-like protein 7 isoform X1 [Vitis vinifera]
vvi-miR156g	VIT_217s0000g01260.1	PREDICTED: squamosa promoter-binding-like protein 13A [Vitis vinifera]
vvi-miR156g	VIT_217s0000g05020.1	PREDICTED: squamosa promoter-binding-like protein 6 isoform X2 [Vitis vinifera]
vvi-miR156g	VIT_217s0000g05020.2	PREDICTED: squamosa promoter-binding-like protein 6 isoform X2 [Vitis vinifera]
vvi-miR156g	VIT_217s0000g05020.3	PREDICTED: squamosa promoter-binding-like protein 6 isoform X2 [Vitis vinifera]
vvi-miR156g	VIT_217s0000g05210.1	PREDICTED: protein LONGIFOLIA 1 [Vitis vinifera]
vvi-miR156g	VIT_217s0000g05210.2	PREDICTED: protein LONGIFOLIA 1 [Vitis vinifera]
vvi-miR156g	VIT_217s0000g05210.3	PREDICTED: protein LONGIFOLIA 1 [Vitis vinifera]
vvi-miR156g	VIT_217s0000g05210.4	PREDICTED: protein LONGIFOLIA 1 [Vitis vinifera]
vvi-miR156g	VIT_217s0000g05210.5	PREDICTED: protein LONGIFOLIA 1 [Vitis vinifera]
vvi-miR156g	VIT_217s0000g05210.6	PREDICTED: protein LONGIFOLIA 1 [Vitis vinifera]
vvi-miR156g	VIT_204s0023g00600.4	unnamed protein product [Vitis vinifera]
vvi-miR156g	VIT_206s0004g00940.4	PREDICTED: extensin [Vitis vinifera]
vvi-miR156g	VIT_212s0142g00100.2	PREDICTED: protein MEI2-like 2 [Vitis vinifera]
vvi-miR156g	VIT_211s0118g00770.4	PREDICTED: uncharacterized protein LOC100263642 [Vitis vinifera]
vvi-miR156g	VIT_206s0004g00940.3	PREDICTED: extensin [Vitis vinifera]
vvi-miR156g	VIT_215s0046g01230.1	PREDICTED: protein trichome birefringence-like 25 [Vitis vinifera]
vvi-miR156g	VIT_203s0063g01730.1	PREDICTED: transmembrane protein 45B [Vitis vinifera]
vvi-miR156g	VIT_209s0002g03270.1	PREDICTED: probable disease resistance protein At5g63020 [Vitis vinifera]
vvi-miR156g	VIT_212s0142g00100.1	PREDICTED: protein MEI2-like 2 [Vitis vinifera]
vvi-miR156g	VIT_216s0050g00200.1	PREDICTED: LRR receptor-like serine/threonine-protein kinase FLS2 [Vitis vinifera]
vvi-miR156g	VIT_212s0142g00100.3	PREDICTED: protein MEI2-like 2 [Vitis vinifera]
vvi-miR156g	VIT_216s0050g00180.1	PREDICTED: LRR receptor-like serine/threonine-protein kinase GSO1 isoform X2 [Vitis vinifera]
vvi-miR156g	VIT_216s0039g02000.8	PREDICTED: peptidyl-tRNA hydrolase 2, mitochondrial isoform X3 [Vitis vinifera]
vvi-miR156g	VIT_216s0039g02000.7	PREDICTED: peptidyl-tRNA hydrolase 2, mitochondrial isoform X3 [Vitis vinifera]
vvi-miR156h	VIT_201s0010g03710.1	PREDICTED: squamosa promoter-binding-like protein 2 isoform X1 [Vitis vinifera]
vvi-miR156h	VIT_201s0010g03710.2	PREDICTED: squamosa promoter-binding-like protein 2 isoform X1 [Vitis vinifera]
vvi-miR156h	VIT_201s0010g03710.3	PREDICTED: squamosa promoter-binding-like protein 2 isoform X1 [Vitis vinifera]
vvi-miR156h	VIT_201s0010g03710.4	PREDICTED: squamosa promoter-binding-like protein 2 isoform X1 [Vitis vinifera]
vvi-miR156h	VIT_201s0010g03710.5	PREDICTED: squamosa promoter-binding-like protein 2 isoform X1 [Vitis vinifera]
vvi-miR156h	VIT_201s0010g03710.6	PREDICTED: squamosa promoter-binding-like protein 2 isoform X1 [Vitis vinifera]
vvi-miR156h	VIT_201s0010g03910.1	PREDICTED: squamosa promoter-binding-like protein 16 [Vitis vinifera]
vvi-miR156h	VIT_201s0010g03910.2	PREDICTED: squamosa promoter-binding-like protein 16 [Vitis vinifera]
vvi-miR156h	VIT_201s0010g03910.3	PREDICTED: squamosa promoter-binding-like protein 16 [Vitis vinifera]
vvi-miR156h	VIT_201s0011g00130.1	PREDICTED: squamosa promoter-binding-like protein 6 isoform X1 [Vitis vinifera]
vvi-miR156h	VIT_201s0011g00130.2	PREDICTED: squamosa promoter-binding-like protein 6 isoform X1 [Vitis vinifera]
vvi-miR156h	VIT_203s0038g02370.1	PREDICTED: uncharacterized protein LOC100250259 isoform X1 [Vitis vinifera]
vvi-miR156h	VIT_203s0038g02370.2	PREDICTED: uncharacterized protein LOC100250259 isoform X1 [Vitis vinifera]
vvi-miR156h	VIT_203s0038g02370.3	PREDICTED: protein MCM10 homolog isoform X3 [Vitis vinifera]
vvi-miR156h	VIT_203s0038g02370.4	PREDICTED: uncharacterized protein LOC100250259 isoform X1 [Vitis vinifera]
vvi-miR156h	VIT_203s0038g02370.5	PREDICTED: protein MCM10 homolog isoform X3 [Vitis vinifera]
vvi-miR156h	VIT_203s0038g02370.6	PREDICTED: protein MCM10 homolog isoform X3 [Vitis vinifera]
vvi-miR156h	VIT_203s0038g02370.7	PREDICTED: protein MCM10 homolog isoform X3 [Vitis vinifera]
vvi-miR156h	VIT_203s0038g02370.8	PREDICTED: protein MCM10 homolog isoform X3 [Vitis vinifera]
vvi-miR156h	VIT_203s0038g02370.9	PREDICTED: protein MCM10 homolog isoform X3 [Vitis vinifera]
vvi-miR156h	VIT_204s0008g00960.1	PREDICTED: calcineurin B-like protein 07 isoform X1 [Vitis vinifera]
vvi-miR156h	VIT_204s0008g00960.2	PREDICTED: calcineurin B-like protein 07 isoform X1 [Vitis vinifera]
vvi-miR156h	VIT_205s0102g00875.1	PREDICTED: probable disease resistance RPP8-like protein 2 [Vitis vinifera]
vvi-miR156h	VIT_208s0007g06270.1	promoter-binding protein SPL9 [Vitis vinifera]
vvi-miR156h	VIT_209s0002g01440.2	PREDICTED: protein ELF4-LIKE 4 [Vitis vinifera]
vvi-miR156h	VIT_211s0016g05170.5	PREDICTED: protein NRT1/ PTR FAMILY 6.2-like isoform X1 [Vitis vinifera]
vvi-miR156h	VIT_211s0065g00170.1	promoter-binding protein SPL10 [Vitis vinifera]
vvi-miR156h	VIT_211s0065g00170.2	promoter-binding protein SPL10 [Vitis vinifera]
vvi-miR156h	VIT_211s0065g00170.3	promoter-binding protein SPL10 [Vitis vinifera]
vvi-miR156h	VIT_211s0065g00170.4	promoter-binding protein SPL10 [Vitis vinifera]
vvi-miR156h	VIT_211s0065g00170.5	promoter-binding protein SPL10 [Vitis vinifera]
vvi-miR156h	VIT_211s0065g00170.7	promoter-binding protein SPL10 [Vitis vinifera]
vvi-miR156h	VIT_211s0065g00170.8	hypothetical protein VITISV_037586 [Vitis vinifera]
vvi-miR156h	VIT_212s0028g03350.1	PREDICTED: squamosa promoter-binding protein 1 isoform X2 [Vitis vinifera]
vvi-miR156h	VIT_213s0019g00920.1	PREDICTED: CLAVATA3/ESR (CLE)-related protein 46 isoform X1 [Vitis vinifera]
vvi-miR156h	VIT_213s0019g00920.2	PREDICTED: CLAVATA3/ESR (CLE)-related protein 46 isoform X2 [Vitis vinifera]
vvi-miR156h	VIT_213s0019g00920.3	PREDICTED: CLAVATA3/ESR (CLE)-related protein 46 isoform X1 [Vitis vinifera]
vvi-miR156h	VIT_214s0068g01780.1	PREDICTED: squamosa promoter-binding-like protein 13A [Vitis vinifera]
vvi-miR156h	VIT_215s0021g02290.1	PREDICTED: squamosa promoter-binding-like protein 7 isoform X1 [Vitis vinifera]
vvi-miR156h	VIT_216s0039g02000.7	PREDICTED: peptidyl-tRNA hydrolase 2, mitochondrial isoform X3 [Vitis vinifera]
vvi-miR156h	VIT_216s0039g02000.8	PREDICTED: peptidyl-tRNA hydrolase 2, mitochondrial isoform X3 [Vitis vinifera]
vvi-miR156h	VIT_217s0000g01260.1	PREDICTED: squamosa promoter-binding-like protein 13A [Vitis vinifera]
vvi-miR156h	VIT_217s0000g02030.1	PREDICTED: chaperone protein dnaJ 1, mitochondrial [Vitis vinifera]
vvi-miR156h	VIT_217s0000g05020.1	PREDICTED: squamosa promoter-binding-like protein 6 isoform X2 [Vitis vinifera]
vvi-miR156h	VIT_217s0000g05020.2	PREDICTED: squamosa promoter-binding-like protein 6 isoform X2 [Vitis vinifera]
vvi-miR156h	VIT_217s0000g05020.3	PREDICTED: squamosa promoter-binding-like protein 6 isoform X2 [Vitis vinifera]
vvi-miR156h	VIT_219s0014g02350.1	PREDICTED: squamosa promoter-binding-like protein 3 [Vitis vinifera]
vvi-miR156h	VIT_219s0090g01180.4	PREDICTED: mitochondrial pyruvate carrier 2 isoform X1 [Vitis vinifera]
vvi-miR156h	VIT_219s0090g01180.7	PREDICTED: mitochondrial pyruvate carrier 2 isoform X1 [Vitis vinifera]
vvi-miR156h	VIT_214s0108g01570.1	PREDICTED: uncharacterized protein LOC100262792 [Vitis vinifera]
vvi-miR156h	VIT_217s0000g05210.1	PREDICTED: protein LONGIFOLIA 1 [Vitis vinifera]
vvi-miR156h	VIT_214s0036g00340.1	unnamed protein product [Vitis vinifera]
vvi-miR156h	VIT_219s0015g00690.4	unnamed protein product [Vitis vinifera]
vvi-miR156h	VIT_216s0100g00640.1	PREDICTED: inactive rhomboid protein 1 [Vitis vinifera]
vvi-miR156h	VIT_208s0007g01510.2	PREDICTED: phosphatidylinositol:ceramide inositolphosphotransferase 1 [Vitis vinifera]
vvi-miR156h	VIT_214s0128g00900.1	PREDICTED: uncharacterized protein LOC100244214 [Vitis vinifera]
vvi-miR156h	VIT_213s0074g00720.2	PREDICTED: alkaline/neutral invertase CINV1-like [Vitis vinifera]
vvi-miR156h	VIT_219s0015g00690.2	unnamed protein product [Vitis vinifera]
vvi-miR156h	VIT_217s0000g05210.2	PREDICTED: protein LONGIFOLIA 1 [Vitis vinifera]
vvi-miR156h	VIT_214s0006g01970.3	PREDICTED: uncharacterized protein LOC100852994 [Vitis vinifera]
vvi-miR156h	VIT_212s0034g00960.3	PREDICTED: uncharacterized protein LOC100266910 isoform X1 [Vitis vinifera]
vvi-miR156h	VIT_219s0015g00690.3	unnamed protein product [Vitis vinifera]
vvi-miR156h	VIT_216s0100g00640.4	PREDICTED: inactive rhomboid protein 1 [Vitis vinifera]
vvi-miR156h	VIT_218s0001g14780.1	PREDICTED: uncharacterized protein LOC100264374 [Vitis vinifera]
vvi-miR156h	VIT_212s0034g00960.4	PREDICTED: uncharacterized protein LOC100266910 isoform X1 [Vitis vinifera]
vvi-miR156h	VIT_216s0039g01650.1	PREDICTED: WEB family protein At5g16730, chloroplastic-like [Vitis vinifera]
vvi-miR156h	VIT_216s0100g00640.2	PREDICTED: inactive rhomboid protein 1 [Vitis vinifera]
vvi-miR156h	VIT_204s0008g01950.1	PREDICTED: uncharacterized protein LOC100242172 [Vitis vinifera]
vvi-miR156h	VIT_217s0000g05210.5	PREDICTED: protein LONGIFOLIA 1 [Vitis vinifera]
vvi-miR156h	VIT_209s0002g03660.3	PREDICTED: protein SAWADEE HOMEODOMAIN HOMOLOG 1 isoform X1 [Vitis vinifera]
vvi-miR156h	VIT_210s0092g00640.1	PREDICTED: uncharacterized protein LOC100254564 [Vitis vinifera]
vvi-miR156h	VIT_218s0122g00140.1	PREDICTED: uncharacterized protein At1g76660 isoform X2 [Vitis vinifera]
vvi-miR156h	VIT_217s0000g09870.4	PREDICTED: programmed cell death protein 4 [Vitis vinifera]
vvi-miR156h	VIT_217s0000g05210.6	PREDICTED: protein LONGIFOLIA 1 [Vitis vinifera]
vvi-miR156h	VIT_216s0039g01650.5	PREDICTED: WEB family protein At5g16730, chloroplastic-like [Vitis vinifera]
vvi-miR156h	VIT_208s0040g01790.4	PREDICTED: laccase-11 [Vitis vinifera]
vvi-miR156h	VIT_215s0048g01870.7	PREDICTED: serine/arginine-rich splicing factor RS41-like isoform X1 [Vitis vinifera]
vvi-miR156h	VIT_217s0000g09870.3	hypothetical protein VITISV_010607 [Vitis vinifera]
vvi-miR156h	VIT_214s0006g01970.4	PREDICTED: uncharacterized protein LOC100852994 [Vitis vinifera]
vvi-miR156h	VIT_208s0040g01730.1	PREDICTED: ethylene-insensitive protein 2 [Vitis vinifera]
vvi-miR156h	VIT_213s0067g03420.1	PREDICTED: TBC1 domain family member 8B [Vitis vinifera]
vvi-miR156h	VIT_217s0000g09490.1	PREDICTED: quinolinate synthase, chloroplastic [Vitis vinifera]
vvi-miR156h	VIT_210s0003g00050.2	PREDICTED: squamosa promoter-binding protein 1 isoform X2 [Vitis vinifera]
vvi-miR156h	VIT_217s0000g09870.2	PREDICTED: programmed cell death protein 4 [Vitis vinifera]
vvi-miR156h	VIT_216s0039g01650.6	PREDICTED: WEB family protein At5g16730, chloroplastic-like [Vitis vinifera]
vvi-miR156h	VIT_218s0001g14780.2	unnamed protein product [Vitis vinifera]
vvi-miR156h	VIT_218s0122g00140.2	PREDICTED: uncharacterized protein At1g76660 isoform X1 [Vitis vinifera]
vvi-miR156h	VIT_216s0039g01650.3	PREDICTED: WEB family protein At5g16730, chloroplastic-like [Vitis vinifera]
vvi-miR156h	VIT_217s0000g05210.4	PREDICTED: protein LONGIFOLIA 1 [Vitis vinifera]
vvi-miR156h	VIT_208s0040g02880.2	PREDICTED: uncharacterized protein LOC100253341 isoform X1 [Vitis vinifera]
vvi-miR156h	VIT_217s0000g09870.5	hypothetical protein VITISV_010607 [Vitis vinifera]
vvi-miR156h	VIT_212s0057g01290.1	PREDICTED: uncharacterized protein LOC100245992 isoform X1 [Vitis vinifera]
vvi-miR156h	VIT_214s0108g00380.1	PREDICTED: probable receptor-like protein kinase At5g15080 [Vitis vinifera]
vvi-miR156h	VIT_212s0057g01290.3	PREDICTED: uncharacterized protein LOC100245992 isoform X1 [Vitis vinifera]
vvi-miR156h	VIT_213s0067g03410.1	PREDICTED: serine/threonine-protein kinase CDL1 [Vitis vinifera]
vvi-miR156h	VIT_212s0057g01290.2	PREDICTED: uncharacterized protein LOC100245992 isoform X2 [Vitis vinifera]
vvi-miR156h	VIT_208s0058g00660.1	PREDICTED: probable protein phosphatase 2C 65 [Vitis vinifera]
vvi-miR156i	VIT_201s0010g03710.1	PREDICTED: squamosa promoter-binding-like protein 2 isoform X1 [Vitis vinifera]
vvi-miR156i	VIT_201s0010g03710.2	PREDICTED: squamosa promoter-binding-like protein 2 isoform X1 [Vitis vinifera]
vvi-miR156i	VIT_201s0010g03710.3	PREDICTED: squamosa promoter-binding-like protein 2 isoform X1 [Vitis vinifera]
vvi-miR156i	VIT_201s0010g03710.4	PREDICTED: squamosa promoter-binding-like protein 2 isoform X1 [Vitis vinifera]
vvi-miR156i	VIT_201s0010g03710.5	PREDICTED: squamosa promoter-binding-like protein 2 isoform X1 [Vitis vinifera]
vvi-miR156i	VIT_201s0010g03710.6	PREDICTED: squamosa promoter-binding-like protein 2 isoform X1 [Vitis vinifera]
vvi-miR156i	VIT_201s0010g03910.1	PREDICTED: squamosa promoter-binding-like protein 16 [Vitis vinifera]
vvi-miR156i	VIT_201s0010g03910.2	PREDICTED: squamosa promoter-binding-like protein 16 [Vitis vinifera]
vvi-miR156i	VIT_201s0010g03910.3	PREDICTED: squamosa promoter-binding-like protein 16 [Vitis vinifera]
vvi-miR156i	VIT_201s0011g00130.1	PREDICTED: squamosa promoter-binding-like protein 6 isoform X1 [Vitis vinifera]
vvi-miR156i	VIT_201s0011g00130.2	PREDICTED: squamosa promoter-binding-like protein 6 isoform X1 [Vitis vinifera]
vvi-miR156i	VIT_204s0008g00960.1	PREDICTED: calcineurin B-like protein 07 isoform X1 [Vitis vinifera]
vvi-miR156i	VIT_204s0008g00960.2	PREDICTED: calcineurin B-like protein 07 isoform X1 [Vitis vinifera]
vvi-miR156i	VIT_208s0007g06270.1	promoter-binding protein SPL9 [Vitis vinifera]
vvi-miR156i	VIT_210s0003g00050.1	PREDICTED: squamosa promoter-binding protein 1 isoform X1 [Vitis vinifera]
vvi-miR156i	VIT_210s0003g00050.2	PREDICTED: squamosa promoter-binding protein 1 isoform X2 [Vitis vinifera]
vvi-miR156i	VIT_211s0065g00170.1	promoter-binding protein SPL10 [Vitis vinifera]
vvi-miR156i	VIT_211s0065g00170.2	promoter-binding protein SPL10 [Vitis vinifera]
vvi-miR156i	VIT_211s0065g00170.3	promoter-binding protein SPL10 [Vitis vinifera]
vvi-miR156i	VIT_211s0065g00170.4	promoter-binding protein SPL10 [Vitis vinifera]
vvi-miR156i	VIT_211s0065g00170.5	promoter-binding protein SPL10 [Vitis vinifera]
vvi-miR156i	VIT_211s0065g00170.7	promoter-binding protein SPL10 [Vitis vinifera]
vvi-miR156i	VIT_211s0065g00170.8	hypothetical protein VITISV_037586 [Vitis vinifera]
vvi-miR156i	VIT_212s0028g03350.1	PREDICTED: squamosa promoter-binding protein 1 isoform X2 [Vitis vinifera]
vvi-miR156i	VIT_214s0068g01780.1	PREDICTED: squamosa promoter-binding-like protein 13A [Vitis vinifera]
vvi-miR156i	VIT_215s0021g02290.1	PREDICTED: squamosa promoter-binding-like protein 7 isoform X1 [Vitis vinifera]
vvi-miR156i	VIT_217s0000g01260.1	PREDICTED: squamosa promoter-binding-like protein 13A [Vitis vinifera]
vvi-miR156i	VIT_217s0000g05020.1	PREDICTED: squamosa promoter-binding-like protein 6 isoform X2 [Vitis vinifera]
vvi-miR156i	VIT_217s0000g05020.2	PREDICTED: squamosa promoter-binding-like protein 6 isoform X2 [Vitis vinifera]
vvi-miR156i	VIT_217s0000g05020.3	PREDICTED: squamosa promoter-binding-like protein 6 isoform X2 [Vitis vinifera]
vvi-miR156i	VIT_217s0000g05210.1	PREDICTED: protein LONGIFOLIA 1 [Vitis vinifera]
vvi-miR156i	VIT_217s0000g05210.2	PREDICTED: protein LONGIFOLIA 1 [Vitis vinifera]
vvi-miR156i	VIT_217s0000g05210.3	PREDICTED: protein LONGIFOLIA 1 [Vitis vinifera]
vvi-miR156i	VIT_217s0000g05210.4	PREDICTED: protein LONGIFOLIA 1 [Vitis vinifera]
vvi-miR156i	VIT_217s0000g05210.5	PREDICTED: protein LONGIFOLIA 1 [Vitis vinifera]
vvi-miR156i	VIT_217s0000g05210.6	PREDICTED: protein LONGIFOLIA 1 [Vitis vinifera]
vvi-miR156i	VIT_204s0023g00600.4	unnamed protein product [Vitis vinifera]
vvi-miR156i	VIT_216s0050g00180.1	PREDICTED: LRR receptor-like serine/threonine-protein kinase GSO1 isoform X2 [Vitis vinifera]
vvi-miR156i	VIT_203s0063g01730.1	PREDICTED: transmembrane protein 45B [Vitis vinifera]
vvi-miR156i	VIT_216s0039g02000.7	PREDICTED: peptidyl-tRNA hydrolase 2, mitochondrial isoform X3 [Vitis vinifera]
vvi-miR156i	VIT_212s0142g00100.2	PREDICTED: protein MEI2-like 2 [Vitis vinifera]
vvi-miR156i	VIT_212s0142g00100.1	PREDICTED: protein MEI2-like 2 [Vitis vinifera]
vvi-miR156i	VIT_211s0118g00770.4	PREDICTED: uncharacterized protein LOC100263642 [Vitis vinifera]
vvi-miR156i	VIT_216s0039g02000.8	PREDICTED: peptidyl-tRNA hydrolase 2, mitochondrial isoform X3 [Vitis vinifera]
vvi-miR156i	VIT_212s0142g00100.3	PREDICTED: protein MEI2-like 2 [Vitis vinifera]
vvi-miR156i	VIT_206s0004g00940.1	PREDICTED: extensin [Vitis vinifera]
vvi-miR156i	VIT_215s0046g01230.1	PREDICTED: protein trichome birefringence-like 25 [Vitis vinifera]
vvi-miR156i	VIT_209s0002g03270.1	PREDICTED: probable disease resistance protein At5g63020 [Vitis vinifera]
vvi-miR156i	VIT_216s0050g00200.1	PREDICTED: LRR receptor-like serine/threonine-protein kinase FLS2 [Vitis vinifera]
vvi-miR156i	VIT_206s0004g00940.2	PREDICTED: extensin [Vitis vinifera]
vvi-miR156i	VIT_206s0004g00940.4	PREDICTED: extensin [Vitis vinifera]
vvi-miR156i	VIT_204s0079g00010.1	alpha-expansin 1 family protein [Populus trichocarpa]
vvi-miR159a	VIT_200s0226g00070.1	PREDICTED: uncharacterized protein LOC100854487 [Vitis vinifera]
vvi-miR159a	VIT_202s0025g00870.1	unnamed protein product [Vitis vinifera]
vvi-miR159a	VIT_202s0025g04120.1	PREDICTED: uncharacterized protein LOC100254717 [Vitis vinifera]
vvi-miR159a	VIT_213s0047g00784.1	PREDICTED: uncharacterized protein LOC104881249 [Vitis vinifera]
vvi-miR159a	VIT_213s0067g01630.1	PREDICTED: transcription factor GAMYB [Vitis vinifera]
vvi-miR159a	VIT_214s0128g00520.1	PREDICTED: esterase [Vitis vinifera]
vvi-miR159a	VIT_214s0128g00520.2	PREDICTED: esterase [Vitis vinifera]
vvi-miR159a	VIT_214s0128g00520.4	PREDICTED: esterase [Vitis vinifera]
vvi-miR159a	VIT_218s0001g02760.1	PREDICTED: uncharacterized protein LOC100262628 [Vitis vinifera]
vvi-miR159a	VIT_218s0001g02770.1	unnamed protein product [Vitis vinifera]
vvi-miR159a	VIT_212s0142g00050.1	PREDICTED: putative pumilio homolog 7, chloroplastic [Vitis vinifera]
vvi-miR159a	VIT_213s0067g01470.2	PREDICTED: uncharacterized protein LOC100241552 isoform X4 [Vitis vinifera]
vvi-miR159a	VIT_213s0067g01470.1	PREDICTED: uncharacterized protein LOC100241552 isoform X4 [Vitis vinifera]
vvi-miR159a	VIT_204s0008g01740.1	PREDICTED: thermospermine synthase ACAULIS5 [Vitis vinifera]
vvi-miR159a	VIT_206s0080g00800.1	PREDICTED: vesicle-associated membrane protein 714 [Vitis vinifera]
vvi-miR159a	VIT_207s0104g01230.1	PREDICTED: auxin response factor 23-like isoform X3 [Vitis vinifera]
vvi-miR159a	VIT_207s0104g01230.2	PREDICTED: auxin response factor 23-like isoform X2 [Vitis vinifera]
vvi-miR159a	VIT_206s0009g02480.2	PREDICTED: transcription factor GAMYB [Vitis vinifera]
vvi-miR159a	VIT_203s0038g01150.1	PREDICTED: auxin-induced protein X15 [Vitis vinifera]
vvi-miR159a	VIT_218s0001g04680.1	PREDICTED: centromere-associated protein E [Vitis vinifera]
vvi-miR159a	VIT_206s0009g02480.4	PREDICTED: transcription factor GAMYB [Vitis vinifera]
vvi-miR159a	VIT_207s0104g01230.3	PREDICTED: auxin response factor 23-like isoform X2 [Vitis vinifera]
vvi-miR159a	VIT_214s0030g00630.1	PREDICTED: uncharacterized protein LOC100250278 [Vitis vinifera]
vvi-miR159a	VIT_218s0001g04680.2	PREDICTED: centromere-associated protein E [Vitis vinifera]
vvi-miR159a	VIT_211s0016g05010.1	PREDICTED: uncharacterized protein LOC100244070 [Vitis vinifera]
vvi-miR159a	VIT_206s0009g02480.3	PREDICTED: transcription factor GAMYB [Vitis vinifera]
vvi-miR159a	VIT_218s0001g04680.4	PREDICTED: centromere-associated protein E [Vitis vinifera]
vvi-miR159a	VIT_206s0009g02480.1	PREDICTED: transcription factor GAMYB [Vitis vinifera]
vvi-miR159a	VIT_215s0021g02040.1	PREDICTED: transcription factor MYB48 [Vitis vinifera]
vvi-miR159b	VIT_200s0226g00070.1	PREDICTED: uncharacterized protein LOC100854487 [Vitis vinifera]
vvi-miR159b	VIT_202s0025g00870.1	unnamed protein product [Vitis vinifera]
vvi-miR159b	VIT_202s0025g04120.1	PREDICTED: uncharacterized protein LOC100254717 [Vitis vinifera]
vvi-miR159b	VIT_213s0047g00784.1	PREDICTED: uncharacterized protein LOC104881249 [Vitis vinifera]
vvi-miR159b	VIT_213s0067g01630.1	PREDICTED: transcription factor GAMYB [Vitis vinifera]
vvi-miR159b	VIT_214s0128g00520.1	PREDICTED: esterase [Vitis vinifera]
vvi-miR159b	VIT_214s0128g00520.2	PREDICTED: esterase [Vitis vinifera]
vvi-miR159b	VIT_214s0128g00520.4	PREDICTED: esterase [Vitis vinifera]
vvi-miR159b	VIT_218s0001g02760.1	PREDICTED: uncharacterized protein LOC100262628 [Vitis vinifera]
vvi-miR159b	VIT_218s0001g02770.1	unnamed protein product [Vitis vinifera]
vvi-miR159b	VIT_213s0067g01470.2	PREDICTED: uncharacterized protein LOC100241552 isoform X4 [Vitis vinifera]
vvi-miR159b	VIT_204s0008g01740.1	PREDICTED: thermospermine synthase ACAULIS5 [Vitis vinifera]
vvi-miR159b	VIT_213s0067g01470.1	PREDICTED: uncharacterized protein LOC100241552 isoform X4 [Vitis vinifera]
vvi-miR159b	VIT_212s0142g00050.1	PREDICTED: putative pumilio homolog 7, chloroplastic [Vitis vinifera]
vvi-miR159b	VIT_218s0001g04680.2	PREDICTED: centromere-associated protein E [Vitis vinifera]
vvi-miR159b	VIT_207s0104g01230.1	PREDICTED: auxin response factor 23-like isoform X3 [Vitis vinifera]
vvi-miR159b	VIT_205s0020g01340.1	unnamed protein product [Vitis vinifera]
vvi-miR159b	VIT_218s0001g04680.1	PREDICTED: centromere-associated protein E [Vitis vinifera]
vvi-miR159b	VIT_206s0009g02480.1	PREDICTED: transcription factor GAMYB [Vitis vinifera]
vvi-miR159b	VIT_206s0009g02480.3	PREDICTED: transcription factor GAMYB [Vitis vinifera]
vvi-miR159b	VIT_215s0021g02040.1	PREDICTED: transcription factor MYB48 [Vitis vinifera]
vvi-miR159b	VIT_207s0104g01230.3	PREDICTED: auxin response factor 23-like isoform X2 [Vitis vinifera]
vvi-miR159b	VIT_206s0009g02480.4	PREDICTED: transcription factor GAMYB [Vitis vinifera]
vvi-miR159b	VIT_218s0001g04680.4	PREDICTED: centromere-associated protein E [Vitis vinifera]
vvi-miR159b	VIT_214s0030g00630.1	PREDICTED: uncharacterized protein LOC100250278 [Vitis vinifera]
vvi-miR159b	VIT_211s0016g05010.1	PREDICTED: uncharacterized protein LOC100244070 [Vitis vinifera]
vvi-miR159b	VIT_218s0001g04680.3	PREDICTED: centromere-associated protein E [Vitis vinifera]
vvi-miR159b	VIT_207s0104g01230.2	PREDICTED: auxin response factor 23-like isoform X2 [Vitis vinifera]
vvi-miR159c	VIT_211s0016g05010.1	PREDICTED: uncharacterized protein LOC100244070 [Vitis vinifera]
vvi-miR159c	VIT_213s0067g01630.1	PREDICTED: transcription factor GAMYB [Vitis vinifera]
vvi-miR159c	VIT_219s0014g01700.1	PREDICTED: uncharacterized protein LOC104877499 [Vitis vinifera]
vvi-miR159c	VIT_219s0085g00510.1	hypothetical protein VITISV_021046 [Vitis vinifera]
vvi-miR159c	VIT_219s0085g00510.2	hypothetical protein VITISV_021046 [Vitis vinifera]
vvi-miR159c	VIT_219s0085g00510.3	hypothetical protein VITISV_021046 [Vitis vinifera]
vvi-miR159c	VIT_219s0085g00510.4	hypothetical protein VITISV_021046 [Vitis vinifera]
vvi-miR159c	VIT_219s0090g00590.1	PREDICTED: protein ODORANT1-like [Vitis vinifera]
vvi-miR159c	VIT_216s0050g00110.1	PREDICTED: uncharacterized protein LOC104882205 isoform X1 [Vitis vinifera]
vvi-miR159c	VIT_213s0067g01900.4	PREDICTED: DEAD-box ATP-dependent RNA helicase 18 [Vitis vinifera]
vvi-miR159c	VIT_213s0067g01900.5	PREDICTED: DEAD-box ATP-dependent RNA helicase 18 [Vitis vinifera]
vvi-miR159c	VIT_216s0050g00110.3	PREDICTED: uncharacterized protein LOC104882205 isoform X2 [Vitis vinifera]
vvi-miR159c	VIT_213s0067g01900.2	PREDICTED: DEAD-box ATP-dependent RNA helicase 18 [Vitis vinifera]
vvi-miR159c	VIT_216s0050g00110.2	PREDICTED: uncharacterized protein LOC104882205 isoform X2 [Vitis vinifera]
vvi-miR159c	VIT_219s0014g03940.1	PREDICTED: uncharacterized protein LOC100262412 [Vitis vinifera]
vvi-miR159c	VIT_212s0059g01070.2	PREDICTED: condensin complex subunit 2 [Vitis vinifera]
vvi-miR159c	VIT_218s0001g05870.1	PREDICTED: WPP domain-associated protein [Vitis vinifera]
vvi-miR159c	VIT_205s0051g00440.2	PREDICTED: GDT1-like protein 2, chloroplastic [Vitis vinifera]
vvi-miR159c	VIT_207s0005g01400.1	hypothetical protein L484_009756 [Morus notabilis]
vvi-miR159c	VIT_211s0016g04940.1	PREDICTED: zinc finger CCCH domain-containing protein 39-like [Vitis vinifera]
vvi-miR159c	VIT_203s0063g02660.1	unnamed protein product [Vitis vinifera]
vvi-miR159c	VIT_201s0011g01130.2	PREDICTED: pentatricopeptide repeat-containing protein At4g20090 isoform X2 [Vitis vinifera]
vvi-miR159c	VIT_209s0002g01800.2	PREDICTED: dihydrolipoyllysine-residue acetyltransferase component 2 of pyruvate dehydrogenase complex, mitochondrial [Vitis vinifera]
vvi-miR159c	VIT_209s0002g01800.1	PREDICTED: dihydrolipoyllysine-residue acetyltransferase component 2 of pyruvate dehydrogenase complex, mitochondrial [Vitis vinifera]
vvi-miR159c	VIT_201s0011g01130.1	PREDICTED: pentatricopeptide repeat-containing protein At4g20090 isoform X2 [Vitis vinifera]
vvi-miR159c	VIT_211s0016g04940.3	PREDICTED: zinc finger CCCH domain-containing protein 39-like [Vitis vinifera]
vvi-miR159c	VIT_203s0017g01800.1	PREDICTED: pentatricopeptide repeat-containing protein At1g71210 [Vitis vinifera]
vvi-miR159c	VIT_212s0059g01070.1	PREDICTED: condensin complex subunit 2 [Vitis vinifera]
vvi-miR159c	VIT_207s0005g01400.3	hypothetical protein L484_009756 [Morus notabilis]
vvi-miR160a	VIT_206s0004g02750.1	PREDICTED: auxin response factor 18 [Vitis vinifera]
vvi-miR160a	VIT_206s0004g02750.2	PREDICTED: auxin response factor 18 [Vitis vinifera]
vvi-miR160a	VIT_206s0004g02750.3	PREDICTED: auxin response factor 18 [Vitis vinifera]
vvi-miR160a	VIT_206s0004g02750.4	PREDICTED: auxin response factor 18 [Vitis vinifera]
vvi-miR160a	VIT_206s0004g02750.5	PREDICTED: auxin response factor 18 [Vitis vinifera]
vvi-miR160a	VIT_208s0040g01810.1	PREDICTED: auxin response factor 18-like [Vitis vinifera]
vvi-miR160a	VIT_208s0040g01810.2	PREDICTED: auxin response factor 18-like [Vitis vinifera]
vvi-miR160a	VIT_208s0040g01810.3	PREDICTED: auxin response factor 18-like [Vitis vinifera]
vvi-miR160a	VIT_208s0040g01810.4	PREDICTED: auxin response factor 18-like [Vitis vinifera]
vvi-miR160a	VIT_213s0019g04380.1	PREDICTED: auxin response factor 18 [Vitis vinifera]
vvi-miR160a	VIT_213s0019g04380.2	PREDICTED: auxin response factor 18 [Vitis vinifera]
vvi-miR160a	VIT_213s0019g04380.3	PREDICTED: auxin response factor 18 [Vitis vinifera]
vvi-miR160a	VIT_213s0019g04380.4	PREDICTED: auxin response factor 18 [Vitis vinifera]
vvi-miR160a	VIT_218s0001g04180.1	PREDICTED: LOW QUALITY PROTEIN: auxin response factor 17 [Vitis vinifera]
vvi-miR160a	VIT_218s0001g04180.2	PREDICTED: LOW QUALITY PROTEIN: auxin response factor 17 [Vitis vinifera]
vvi-miR160b	VIT_206s0004g02750.1	PREDICTED: auxin response factor 18 [Vitis vinifera]
vvi-miR160b	VIT_206s0004g02750.2	PREDICTED: auxin response factor 18 [Vitis vinifera]
vvi-miR160b	VIT_206s0004g02750.3	PREDICTED: auxin response factor 18 [Vitis vinifera]
vvi-miR160b	VIT_206s0004g02750.4	PREDICTED: auxin response factor 18 [Vitis vinifera]
vvi-miR160b	VIT_206s0004g02750.5	PREDICTED: auxin response factor 18 [Vitis vinifera]
vvi-miR160b	VIT_208s0040g01810.1	PREDICTED: auxin response factor 18-like [Vitis vinifera]
vvi-miR160b	VIT_208s0040g01810.2	PREDICTED: auxin response factor 18-like [Vitis vinifera]
vvi-miR160b	VIT_208s0040g01810.3	PREDICTED: auxin response factor 18-like [Vitis vinifera]
vvi-miR160b	VIT_208s0040g01810.4	PREDICTED: auxin response factor 18-like [Vitis vinifera]
vvi-miR160b	VIT_213s0019g04380.1	PREDICTED: auxin response factor 18 [Vitis vinifera]
vvi-miR160b	VIT_213s0019g04380.2	PREDICTED: auxin response factor 18 [Vitis vinifera]
vvi-miR160b	VIT_213s0019g04380.3	PREDICTED: auxin response factor 18 [Vitis vinifera]
vvi-miR160b	VIT_213s0019g04380.4	PREDICTED: auxin response factor 18 [Vitis vinifera]
vvi-miR160b	VIT_218s0001g04180.1	PREDICTED: LOW QUALITY PROTEIN: auxin response factor 17 [Vitis vinifera]
vvi-miR160b	VIT_218s0001g04180.2	PREDICTED: LOW QUALITY PROTEIN: auxin response factor 17 [Vitis vinifera]
vvi-miR160c	VIT_206s0004g02750.1	PREDICTED: auxin response factor 18 [Vitis vinifera]
vvi-miR160c	VIT_206s0004g02750.2	PREDICTED: auxin response factor 18 [Vitis vinifera]
vvi-miR160c	VIT_206s0004g02750.3	PREDICTED: auxin response factor 18 [Vitis vinifera]
vvi-miR160c	VIT_206s0004g02750.4	PREDICTED: auxin response factor 18 [Vitis vinifera]
vvi-miR160c	VIT_206s0004g02750.5	PREDICTED: auxin response factor 18 [Vitis vinifera]
vvi-miR160c	VIT_208s0040g01810.1	PREDICTED: auxin response factor 18-like [Vitis vinifera]
vvi-miR160c	VIT_208s0040g01810.2	PREDICTED: auxin response factor 18-like [Vitis vinifera]
vvi-miR160c	VIT_208s0040g01810.3	PREDICTED: auxin response factor 18-like [Vitis vinifera]
vvi-miR160c	VIT_208s0040g01810.4	PREDICTED: auxin response factor 18-like [Vitis vinifera]
vvi-miR160c	VIT_213s0019g04380.1	PREDICTED: auxin response factor 18 [Vitis vinifera]
vvi-miR160c	VIT_213s0019g04380.2	PREDICTED: auxin response factor 18 [Vitis vinifera]
vvi-miR160c	VIT_213s0019g04380.3	PREDICTED: auxin response factor 18 [Vitis vinifera]
vvi-miR160c	VIT_213s0019g04380.4	PREDICTED: auxin response factor 18 [Vitis vinifera]
vvi-miR160c	VIT_218s0001g04180.1	PREDICTED: LOW QUALITY PROTEIN: auxin response factor 17 [Vitis vinifera]
vvi-miR160c	VIT_218s0001g04180.2	PREDICTED: LOW QUALITY PROTEIN: auxin response factor 17 [Vitis vinifera]
vvi-miR160d	VIT_206s0004g02750.1	PREDICTED: auxin response factor 18 [Vitis vinifera]
vvi-miR160d	VIT_206s0004g02750.2	PREDICTED: auxin response factor 18 [Vitis vinifera]
vvi-miR160d	VIT_206s0004g02750.3	PREDICTED: auxin response factor 18 [Vitis vinifera]
vvi-miR160d	VIT_206s0004g02750.4	PREDICTED: auxin response factor 18 [Vitis vinifera]
vvi-miR160d	VIT_206s0004g02750.5	PREDICTED: auxin response factor 18 [Vitis vinifera]
vvi-miR160d	VIT_208s0040g01810.1	PREDICTED: auxin response factor 18-like [Vitis vinifera]
vvi-miR160d	VIT_208s0040g01810.2	PREDICTED: auxin response factor 18-like [Vitis vinifera]
vvi-miR160d	VIT_208s0040g01810.3	PREDICTED: auxin response factor 18-like [Vitis vinifera]
vvi-miR160d	VIT_208s0040g01810.4	PREDICTED: auxin response factor 18-like [Vitis vinifera]
vvi-miR160d	VIT_213s0019g04380.1	PREDICTED: auxin response factor 18 [Vitis vinifera]
vvi-miR160d	VIT_213s0019g04380.2	PREDICTED: auxin response factor 18 [Vitis vinifera]
vvi-miR160d	VIT_213s0019g04380.3	PREDICTED: auxin response factor 18 [Vitis vinifera]
vvi-miR160d	VIT_213s0019g04380.4	PREDICTED: auxin response factor 18 [Vitis vinifera]
vvi-miR160d	VIT_218s0001g04180.1	PREDICTED: LOW QUALITY PROTEIN: auxin response factor 17 [Vitis vinifera]
vvi-miR160d	VIT_218s0001g04180.2	PREDICTED: LOW QUALITY PROTEIN: auxin response factor 17 [Vitis vinifera]
vvi-miR160e	VIT_206s0004g02750.1	PREDICTED: auxin response factor 18 [Vitis vinifera]
vvi-miR160e	VIT_206s0004g02750.2	PREDICTED: auxin response factor 18 [Vitis vinifera]
vvi-miR160e	VIT_206s0004g02750.3	PREDICTED: auxin response factor 18 [Vitis vinifera]
vvi-miR160e	VIT_206s0004g02750.4	PREDICTED: auxin response factor 18 [Vitis vinifera]
vvi-miR160e	VIT_206s0004g02750.5	PREDICTED: auxin response factor 18 [Vitis vinifera]
vvi-miR160e	VIT_208s0040g01810.1	PREDICTED: auxin response factor 18-like [Vitis vinifera]
vvi-miR160e	VIT_208s0040g01810.2	PREDICTED: auxin response factor 18-like [Vitis vinifera]
vvi-miR160e	VIT_208s0040g01810.3	PREDICTED: auxin response factor 18-like [Vitis vinifera]
vvi-miR160e	VIT_208s0040g01810.4	PREDICTED: auxin response factor 18-like [Vitis vinifera]
vvi-miR160e	VIT_213s0019g04380.1	PREDICTED: auxin response factor 18 [Vitis vinifera]
vvi-miR160e	VIT_213s0019g04380.2	PREDICTED: auxin response factor 18 [Vitis vinifera]
vvi-miR160e	VIT_213s0019g04380.3	PREDICTED: auxin response factor 18 [Vitis vinifera]
vvi-miR160e	VIT_213s0019g04380.4	PREDICTED: auxin response factor 18 [Vitis vinifera]
vvi-miR160e	VIT_218s0001g04180.1	PREDICTED: LOW QUALITY PROTEIN: auxin response factor 17 [Vitis vinifera]
vvi-miR160e	VIT_218s0001g04180.2	PREDICTED: LOW QUALITY PROTEIN: auxin response factor 17 [Vitis vinifera]
vvi-miR162	VIT_207s0005g05620.1	PREDICTED: thioredoxin-like protein 4B [Vitis vinifera]
vvi-miR162	VIT_217s0000g04470.1	-
vvi-miR162	VIT_206s0004g07310.1	PREDICTED: UDP-glycosyltransferase 87A1 [Vitis vinifera]
vvi-miR162	VIT_206s0009g02340.1	PREDICTED: uncharacterized protein LOC100249621 [Vitis vinifera]
vvi-miR162	VIT_206s0009g03510.1	hypothetical protein VITISV_001389 [Vitis vinifera]
vvi-miR162	VIT_216s0098g01880.1	PREDICTED: dipeptidyl peptidase 8 [Vitis vinifera]
vvi-miR162	VIT_216s0098g01880.3	PREDICTED: dipeptidyl peptidase 8 [Vitis vinifera]
vvi-miR162	VIT_206s0004g07230.1	PREDICTED: UDP-glycosyltransferase 87A1-like [Vitis vinifera]
vvi-miR162	VIT_216s0098g01880.4	PREDICTED: dipeptidyl peptidase 8 [Vitis vinifera]
vvi-miR162	VIT_215s0048g02380.3	PREDICTED: endoribonuclease Dicer homolog 1 [Vitis vinifera]
vvi-miR162	VIT_216s0098g01880.6	PREDICTED: dipeptidyl peptidase 8 [Vitis vinifera]
vvi-miR162	VIT_216s0098g01880.5	PREDICTED: dipeptidyl peptidase 8 [Vitis vinifera]
vvi-miR162	VIT_216s0098g01880.2	PREDICTED: dipeptidyl peptidase 8 [Vitis vinifera]
vvi-miR162	VIT_215s0048g02380.1	PREDICTED: endoribonuclease Dicer homolog 1 [Vitis vinifera]
vvi-miR162	VIT_215s0048g02380.2	PREDICTED: endoribonuclease Dicer homolog 1 [Vitis vinifera]
vvi-miR162	VIT_205s0094g00870.1	unnamed protein product [Vitis vinifera]
vvi-miR162	VIT_216s0022g02150.1	unnamed protein product [Vitis vinifera]
vvi-miR164a	VIT_209s0002g00760.1	PREDICTED: uncharacterized protein LOC100241213 isoform X2 [Vitis vinifera]
vvi-miR164a	VIT_209s0002g00760.2	PREDICTED: uncharacterized protein LOC100241213 isoform X2 [Vitis vinifera]
vvi-miR164a	VIT_209s0002g00760.3	PREDICTED: uncharacterized protein LOC100241213 isoform X2 [Vitis vinifera]
vvi-miR164a	VIT_209s0002g00760.4	PREDICTED: uncharacterized protein LOC100241213 isoform X2 [Vitis vinifera]
vvi-miR164a	VIT_209s0002g00760.5	PREDICTED: uncharacterized protein LOC100241213 isoform X2 [Vitis vinifera]
vvi-miR164a	VIT_214s0108g01070.1	PREDICTED: NAC domain-containing protein 100 [Vitis vinifera]
vvi-miR164a	VIT_214s0108g01070.2	PREDICTED: NAC domain-containing protein 100 [Vitis vinifera]
vvi-miR164a	VIT_214s0108g01070.3	PREDICTED: NAC domain-containing protein 100 [Vitis vinifera]
vvi-miR164a	VIT_214s0108g01070.4	PREDICTED: NAC domain-containing protein 100 [Vitis vinifera]
vvi-miR164a	VIT_217s0000g06400.1	PREDICTED: NAC domain-containing protein 100 [Vitis vinifera]
vvi-miR164a	VIT_217s0000g06400.2	PREDICTED: NAC domain-containing protein 100 [Vitis vinifera]
vvi-miR164a	VIT_217s0000g06400.3	PREDICTED: NAC domain-containing protein 100 [Vitis vinifera]
vvi-miR164a	VIT_219s0014g02200.1	PREDICTED: protein CUP-SHAPED COTYLEDON 2 [Vitis vinifera]
vvi-miR164a	VIT_219s0027g00230.1	PREDICTED: NAC domain-containing protein 21/22-like [Vitis vinifera]
vvi-miR164a	VIT_219s0027g00230.2	unnamed protein product [Vitis vinifera]
vvi-miR164a	VIT_201s0010g02560.3	PREDICTED: uncharacterized protein LOC100853782 [Vitis vinifera]
vvi-miR164a	VIT_201s0010g02560.1	PREDICTED: uncharacterized protein LOC100853782 [Vitis vinifera]
vvi-miR164a	VIT_200s0322g00020.3	PREDICTED: heptahelical transmembrane protein 4-like [Vitis vinifera]
vvi-miR164a	VIT_201s0010g02560.2	PREDICTED: uncharacterized protein LOC100853782 [Vitis vinifera]
vvi-miR164a	VIT_200s1860g00010.1	hypothetical protein VITISV_041500 [Vitis vinifera]
vvi-miR164b	VIT_204s0008g01050.1	PREDICTED: uncharacterized protein LOC100261115 [Vitis vinifera]
vvi-miR164b	VIT_209s0002g00760.1	PREDICTED: uncharacterized protein LOC100241213 isoform X2 [Vitis vinifera]
vvi-miR164b	VIT_209s0002g00760.2	PREDICTED: uncharacterized protein LOC100241213 isoform X2 [Vitis vinifera]
vvi-miR164b	VIT_209s0002g00760.3	PREDICTED: uncharacterized protein LOC100241213 isoform X2 [Vitis vinifera]
vvi-miR164b	VIT_209s0002g00760.4	PREDICTED: uncharacterized protein LOC100241213 isoform X2 [Vitis vinifera]
vvi-miR164b	VIT_209s0002g00760.5	PREDICTED: uncharacterized protein LOC100241213 isoform X2 [Vitis vinifera]
vvi-miR164b	VIT_217s0000g06400.1	PREDICTED: NAC domain-containing protein 100 [Vitis vinifera]
vvi-miR164b	VIT_217s0000g06400.2	PREDICTED: NAC domain-containing protein 100 [Vitis vinifera]
vvi-miR164b	VIT_217s0000g06400.3	PREDICTED: NAC domain-containing protein 100 [Vitis vinifera]
vvi-miR164b	VIT_219s0014g02200.1	PREDICTED: protein CUP-SHAPED COTYLEDON 2 [Vitis vinifera]
vvi-miR164b	VIT_219s0027g00230.1	PREDICTED: NAC domain-containing protein 21/22-like [Vitis vinifera]
vvi-miR164b	VIT_219s0027g00230.2	unnamed protein product [Vitis vinifera]
vvi-miR164b	VIT_219s0177g00040.2	hypothetical protein CARUB_v10001095mg, partial [Capsella rubella]
vvi-miR164b	VIT_205s0049g00200.1	PREDICTED: uncharacterized protein LOC100256194 [Vitis vinifera]
vvi-miR164b	VIT_212s0059g01060.1	unnamed protein product [Vitis vinifera]
vvi-miR164b	VIT_218s0041g00100.4	PREDICTED: UPF0586 protein C9orf41 homolog [Vitis vinifera]
vvi-miR164b	VIT_214s0128g00510.1	PREDICTED: putative receptor-like protein kinase At3g47110 isoform X1 [Vitis vinifera]
vvi-miR164b	VIT_218s0072g01020.1	PREDICTED: uncharacterized protein LOC100248770 [Vitis vinifera]
vvi-miR164b	VIT_218s0072g01020.3	PREDICTED: uncharacterized protein LOC100248770 [Vitis vinifera]
vvi-miR164b	VIT_200s0591g00010.7	unnamed protein product [Vitis vinifera]
vvi-miR164b	VIT_218s0041g00100.5	PREDICTED: UPF0586 protein C9orf41 homolog [Vitis vinifera]
vvi-miR164b	VIT_218s0041g00100.2	PREDICTED: UPF0586 protein C9orf41 homolog [Vitis vinifera]
vvi-miR164b	VIT_214s0128g00550.1	PREDICTED: putative receptor-like protein kinase At3g47110 [Vitis vinifera]
vvi-miR164b	VIT_218s0041g00100.3	PREDICTED: UPF0586 protein C9orf41 homolog [Vitis vinifera]
vvi-miR164c	VIT_209s0002g00760.1	PREDICTED: uncharacterized protein LOC100241213 isoform X2 [Vitis vinifera]
vvi-miR164c	VIT_209s0002g00760.2	PREDICTED: uncharacterized protein LOC100241213 isoform X2 [Vitis vinifera]
vvi-miR164c	VIT_209s0002g00760.3	PREDICTED: uncharacterized protein LOC100241213 isoform X2 [Vitis vinifera]
vvi-miR164c	VIT_209s0002g00760.4	PREDICTED: uncharacterized protein LOC100241213 isoform X2 [Vitis vinifera]
vvi-miR164c	VIT_209s0002g00760.5	PREDICTED: uncharacterized protein LOC100241213 isoform X2 [Vitis vinifera]
vvi-miR164c	VIT_214s0108g01070.1	PREDICTED: NAC domain-containing protein 100 [Vitis vinifera]
vvi-miR164c	VIT_214s0108g01070.2	PREDICTED: NAC domain-containing protein 100 [Vitis vinifera]
vvi-miR164c	VIT_214s0108g01070.3	PREDICTED: NAC domain-containing protein 100 [Vitis vinifera]
vvi-miR164c	VIT_214s0108g01070.4	PREDICTED: NAC domain-containing protein 100 [Vitis vinifera]
vvi-miR164c	VIT_217s0000g06400.1	PREDICTED: NAC domain-containing protein 100 [Vitis vinifera]
vvi-miR164c	VIT_217s0000g06400.2	PREDICTED: NAC domain-containing protein 100 [Vitis vinifera]
vvi-miR164c	VIT_217s0000g06400.3	PREDICTED: NAC domain-containing protein 100 [Vitis vinifera]
vvi-miR164c	VIT_219s0014g02200.1	PREDICTED: protein CUP-SHAPED COTYLEDON 2 [Vitis vinifera]
vvi-miR164c	VIT_219s0027g00230.1	PREDICTED: NAC domain-containing protein 21/22-like [Vitis vinifera]
vvi-miR164c	VIT_219s0027g00230.2	unnamed protein product [Vitis vinifera]
vvi-miR164c	VIT_201s0010g02560.3	PREDICTED: uncharacterized protein LOC100853782 [Vitis vinifera]
vvi-miR164c	VIT_201s0010g02560.1	PREDICTED: uncharacterized protein LOC100853782 [Vitis vinifera]
vvi-miR164c	VIT_200s0322g00020.1	PREDICTED: heptahelical transmembrane protein 4-like [Vitis vinifera]
vvi-miR164c	VIT_200s0322g00020.2	PREDICTED: heptahelical transmembrane protein 4-like [Vitis vinifera]
vvi-miR164c	VIT_201s0010g02560.2	PREDICTED: uncharacterized protein LOC100853782 [Vitis vinifera]
vvi-miR164c	VIT_200s0322g00020.3	PREDICTED: heptahelical transmembrane protein 4-like [Vitis vinifera]
vvi-miR164c	VIT_200s1860g00010.1	hypothetical protein VITISV_041500 [Vitis vinifera]
vvi-miR164d	VIT_209s0002g00760.1	PREDICTED: uncharacterized protein LOC100241213 isoform X2 [Vitis vinifera]
vvi-miR164d	VIT_209s0002g00760.2	PREDICTED: uncharacterized protein LOC100241213 isoform X2 [Vitis vinifera]
vvi-miR164d	VIT_209s0002g00760.3	PREDICTED: uncharacterized protein LOC100241213 isoform X2 [Vitis vinifera]
vvi-miR164d	VIT_209s0002g00760.4	PREDICTED: uncharacterized protein LOC100241213 isoform X2 [Vitis vinifera]
vvi-miR164d	VIT_209s0002g00760.5	PREDICTED: uncharacterized protein LOC100241213 isoform X2 [Vitis vinifera]
vvi-miR164d	VIT_214s0108g01070.1	PREDICTED: NAC domain-containing protein 100 [Vitis vinifera]
vvi-miR164d	VIT_214s0108g01070.2	PREDICTED: NAC domain-containing protein 100 [Vitis vinifera]
vvi-miR164d	VIT_214s0108g01070.3	PREDICTED: NAC domain-containing protein 100 [Vitis vinifera]
vvi-miR164d	VIT_214s0108g01070.4	PREDICTED: NAC domain-containing protein 100 [Vitis vinifera]
vvi-miR164d	VIT_217s0000g06400.1	PREDICTED: NAC domain-containing protein 100 [Vitis vinifera]
vvi-miR164d	VIT_217s0000g06400.2	PREDICTED: NAC domain-containing protein 100 [Vitis vinifera]
vvi-miR164d	VIT_217s0000g06400.3	PREDICTED: NAC domain-containing protein 100 [Vitis vinifera]
vvi-miR164d	VIT_219s0014g02200.1	PREDICTED: protein CUP-SHAPED COTYLEDON 2 [Vitis vinifera]
vvi-miR164d	VIT_219s0027g00230.1	PREDICTED: NAC domain-containing protein 21/22-like [Vitis vinifera]
vvi-miR164d	VIT_219s0027g00230.2	unnamed protein product [Vitis vinifera]
vvi-miR164d	VIT_200s0322g00020.2	PREDICTED: heptahelical transmembrane protein 4-like [Vitis vinifera]
vvi-miR164d	VIT_201s0010g02560.3	PREDICTED: uncharacterized protein LOC100853782 [Vitis vinifera]
vvi-miR164d	VIT_201s0010g02560.2	PREDICTED: uncharacterized protein LOC100853782 [Vitis vinifera]
vvi-miR164d	VIT_200s0322g00020.3	PREDICTED: heptahelical transmembrane protein 4-like [Vitis vinifera]
vvi-miR164d	VIT_201s0010g02560.1	PREDICTED: uncharacterized protein LOC100853782 [Vitis vinifera]
vvi-miR164d	VIT_200s0322g00020.1	PREDICTED: heptahelical transmembrane protein 4-like [Vitis vinifera]
vvi-miR164d	VIT_200s1860g00010.1	hypothetical protein VITISV_041500 [Vitis vinifera]
vvi-miR166a	VIT_200s1309g00010.1	PREDICTED: L-ascorbate oxidase homolog [Vitis vinifera]
vvi-miR166a	VIT_200s1643g00010.1	PREDICTED: L-ascorbate oxidase homolog [Vitis vinifera]
vvi-miR166a	VIT_204s0008g03250.1	PREDICTED: homeobox-leucine zipper protein ATHB-15 [Vitis vinifera]
vvi-miR166a	VIT_204s0008g03250.2	PREDICTED: homeobox-leucine zipper protein ATHB-15 [Vitis vinifera]
vvi-miR166a	VIT_206s0004g02800.1	PREDICTED: homeobox-leucine zipper protein REVOLUTA [Vitis vinifera]
vvi-miR166a	VIT_206s0004g02800.2	PREDICTED: homeobox-leucine zipper protein REVOLUTA [Vitis vinifera]
vvi-miR166a	VIT_206s0004g02800.3	PREDICTED: homeobox-leucine zipper protein REVOLUTA [Vitis vinifera]
vvi-miR166a	VIT_209s0002g03740.1	PREDICTED: homeobox-leucine zipper protein ATHB-15 [Vitis vinifera]
vvi-miR166a	VIT_210s0003g04670.1	PREDICTED: homeobox-leucine zipper protein HOX32 [Vitis vinifera]
vvi-miR166a	VIT_210s0003g04670.2	PREDICTED: homeobox-leucine zipper protein HOX32 [Vitis vinifera]
vvi-miR166a	VIT_210s0003g04670.3	PREDICTED: homeobox-leucine zipper protein HOX32 [Vitis vinifera]
vvi-miR166a	VIT_213s0019g04320.1	PREDICTED: homeobox-leucine zipper protein REVOLUTA-like isoform X1 [Vitis vinifera]
vvi-miR166a	VIT_213s0019g04320.2	PREDICTED: homeobox-leucine zipper protein REVOLUTA-like isoform X1 [Vitis vinifera]
vvi-miR166a	VIT_213s0019g04320.3	PREDICTED: homeobox-leucine zipper protein REVOLUTA-like isoform X1 [Vitis vinifera]
vvi-miR166a	VIT_213s0019g04320.4	unnamed protein product [Vitis vinifera]
vvi-miR166a	VIT_213s0019g04320.5	unnamed protein product [Vitis vinifera]
vvi-miR166a	VIT_213s0019g04320.6	PREDICTED: homeobox-leucine zipper protein REVOLUTA-like isoform X1 [Vitis vinifera]
vvi-miR166a	VIT_213s0019g04320.7	PREDICTED: homeobox-leucine zipper protein REVOLUTA-like isoform X2 [Vitis vinifera]
vvi-miR166a	VIT_218s0075g00480.1	PREDICTED: TMV resistance protein N-like [Vitis vinifera]
vvi-miR166a	VIT_218s0075g00480.2	PREDICTED: TMV resistance protein N-like [Vitis vinifera]
vvi-miR166a	VIT_218s0075g00480.3	PREDICTED: TMV resistance protein N-like [Vitis vinifera]
vvi-miR166a	VIT_218s0075g00480.4	PREDICTED: TMV resistance protein N-like [Vitis vinifera]
vvi-miR166a	VIT_218s0075g00480.5	hypothetical protein VITISV_029044 [Vitis vinifera]
vvi-miR166a	VIT_218s0075g00480.6	PREDICTED: TMV resistance protein N-like [Vitis vinifera]
vvi-miR166a	VIT_218s0075g00480.7	PREDICTED: TMV resistance protein N-like [Vitis vinifera]
vvi-miR166a	VIT_219s0014g01210.1	PREDICTED: transcription factor HBP-1b(c38) [Vitis vinifera]
vvi-miR166a	VIT_204s0008g01640.2	unnamed protein product [Vitis vinifera]
vvi-miR166a	VIT_218s0001g05380.2	PREDICTED: TPR repeat-containing thioredoxin TTL1 [Vitis vinifera]
vvi-miR166a	VIT_218s0001g05380.1	PREDICTED: TPR repeat-containing thioredoxin TTL1 [Vitis vinifera]
vvi-miR166a	VIT_209s0002g08510.1	PREDICTED: putative expansin-B2 [Vitis vinifera]
vvi-miR166a	VIT_208s0007g07790.2	PREDICTED: protein POLYCHOME [Vitis vinifera]
vvi-miR166a	VIT_215s0046g01370.2	hypothetical protein VITISV_014580 [Vitis vinifera]
vvi-miR166a	VIT_208s0007g03420.1	PREDICTED: protein ABSCISIC ACID-INSENSITIVE 5 [Vitis vinifera]
vvi-miR166a	VIT_216s0050g01140.1	PREDICTED: glutaminyl-peptide cyclotransferase [Vitis vinifera]
vvi-miR166a	VIT_208s0007g07790.1	PREDICTED: protein POLYCHOME [Vitis vinifera]
vvi-miR166b	VIT_200s1309g00010.1	PREDICTED: L-ascorbate oxidase homolog [Vitis vinifera]
vvi-miR166b	VIT_200s1643g00010.1	PREDICTED: L-ascorbate oxidase homolog [Vitis vinifera]
vvi-miR166b	VIT_204s0008g03250.1	PREDICTED: homeobox-leucine zipper protein ATHB-15 [Vitis vinifera]
vvi-miR166b	VIT_204s0008g03250.2	PREDICTED: homeobox-leucine zipper protein ATHB-15 [Vitis vinifera]
vvi-miR166b	VIT_206s0004g02800.1	PREDICTED: homeobox-leucine zipper protein REVOLUTA [Vitis vinifera]
vvi-miR166b	VIT_206s0004g02800.2	PREDICTED: homeobox-leucine zipper protein REVOLUTA [Vitis vinifera]
vvi-miR166b	VIT_206s0004g02800.3	PREDICTED: homeobox-leucine zipper protein REVOLUTA [Vitis vinifera]
vvi-miR166b	VIT_209s0002g03740.1	PREDICTED: homeobox-leucine zipper protein ATHB-15 [Vitis vinifera]
vvi-miR166b	VIT_210s0003g04670.1	PREDICTED: homeobox-leucine zipper protein HOX32 [Vitis vinifera]
vvi-miR166b	VIT_210s0003g04670.2	PREDICTED: homeobox-leucine zipper protein HOX32 [Vitis vinifera]
vvi-miR166b	VIT_210s0003g04670.3	PREDICTED: homeobox-leucine zipper protein HOX32 [Vitis vinifera]
vvi-miR166b	VIT_213s0019g04320.1	PREDICTED: homeobox-leucine zipper protein REVOLUTA-like isoform X1 [Vitis vinifera]
vvi-miR166b	VIT_213s0019g04320.2	PREDICTED: homeobox-leucine zipper protein REVOLUTA-like isoform X1 [Vitis vinifera]
vvi-miR166b	VIT_213s0019g04320.3	PREDICTED: homeobox-leucine zipper protein REVOLUTA-like isoform X1 [Vitis vinifera]
vvi-miR166b	VIT_213s0019g04320.4	unnamed protein product [Vitis vinifera]
vvi-miR166b	VIT_213s0019g04320.5	unnamed protein product [Vitis vinifera]
vvi-miR166b	VIT_213s0019g04320.6	PREDICTED: homeobox-leucine zipper protein REVOLUTA-like isoform X1 [Vitis vinifera]
vvi-miR166b	VIT_213s0019g04320.7	PREDICTED: homeobox-leucine zipper protein REVOLUTA-like isoform X2 [Vitis vinifera]
vvi-miR166b	VIT_218s0075g00480.1	PREDICTED: TMV resistance protein N-like [Vitis vinifera]
vvi-miR166b	VIT_218s0075g00480.2	PREDICTED: TMV resistance protein N-like [Vitis vinifera]
vvi-miR166b	VIT_218s0075g00480.3	PREDICTED: TMV resistance protein N-like [Vitis vinifera]
vvi-miR166b	VIT_218s0075g00480.4	PREDICTED: TMV resistance protein N-like [Vitis vinifera]
vvi-miR166b	VIT_218s0075g00480.5	hypothetical protein VITISV_029044 [Vitis vinifera]
vvi-miR166b	VIT_218s0075g00480.6	PREDICTED: TMV resistance protein N-like [Vitis vinifera]
vvi-miR166b	VIT_218s0075g00480.7	PREDICTED: TMV resistance protein N-like [Vitis vinifera]
vvi-miR166b	VIT_219s0014g01210.1	PREDICTED: transcription factor HBP-1b(c38) [Vitis vinifera]
vvi-miR166b	VIT_218s0001g05380.2	PREDICTED: TPR repeat-containing thioredoxin TTL1 [Vitis vinifera]
vvi-miR166b	VIT_209s0002g08510.1	PREDICTED: putative expansin-B2 [Vitis vinifera]
vvi-miR166b	VIT_204s0008g01640.2	unnamed protein product [Vitis vinifera]
vvi-miR166b	VIT_218s0001g05380.1	PREDICTED: TPR repeat-containing thioredoxin TTL1 [Vitis vinifera]
vvi-miR166b	VIT_208s0007g07790.1	PREDICTED: protein POLYCHOME [Vitis vinifera]
vvi-miR166b	VIT_208s0007g03420.1	PREDICTED: protein ABSCISIC ACID-INSENSITIVE 5 [Vitis vinifera]
vvi-miR166b	VIT_208s0007g07790.2	PREDICTED: protein POLYCHOME [Vitis vinifera]
vvi-miR166b	VIT_216s0050g01140.1	PREDICTED: glutaminyl-peptide cyclotransferase [Vitis vinifera]
vvi-miR166b	VIT_215s0046g01370.2	hypothetical protein VITISV_014580 [Vitis vinifera]
vvi-miR166c	VIT_204s0008g03250.1	PREDICTED: homeobox-leucine zipper protein ATHB-15 [Vitis vinifera]
vvi-miR166c	VIT_204s0008g03250.2	PREDICTED: homeobox-leucine zipper protein ATHB-15 [Vitis vinifera]
vvi-miR166c	VIT_206s0004g02800.1	PREDICTED: homeobox-leucine zipper protein REVOLUTA [Vitis vinifera]
vvi-miR166c	VIT_206s0004g02800.2	PREDICTED: homeobox-leucine zipper protein REVOLUTA [Vitis vinifera]
vvi-miR166c	VIT_206s0004g02800.3	PREDICTED: homeobox-leucine zipper protein REVOLUTA [Vitis vinifera]
vvi-miR166c	VIT_209s0002g03740.1	PREDICTED: homeobox-leucine zipper protein ATHB-15 [Vitis vinifera]
vvi-miR166c	VIT_210s0003g04670.1	PREDICTED: homeobox-leucine zipper protein HOX32 [Vitis vinifera]
vvi-miR166c	VIT_210s0003g04670.2	PREDICTED: homeobox-leucine zipper protein HOX32 [Vitis vinifera]
vvi-miR166c	VIT_210s0003g04670.3	PREDICTED: homeobox-leucine zipper protein HOX32 [Vitis vinifera]
vvi-miR166c	VIT_213s0019g04320.1	PREDICTED: homeobox-leucine zipper protein REVOLUTA-like isoform X1 [Vitis vinifera]
vvi-miR166c	VIT_213s0019g04320.2	PREDICTED: homeobox-leucine zipper protein REVOLUTA-like isoform X1 [Vitis vinifera]
vvi-miR166c	VIT_213s0019g04320.3	PREDICTED: homeobox-leucine zipper protein REVOLUTA-like isoform X1 [Vitis vinifera]
vvi-miR166c	VIT_213s0019g04320.4	unnamed protein product [Vitis vinifera]
vvi-miR166c	VIT_213s0019g04320.5	unnamed protein product [Vitis vinifera]
vvi-miR166c	VIT_213s0019g04320.6	PREDICTED: homeobox-leucine zipper protein REVOLUTA-like isoform X1 [Vitis vinifera]
vvi-miR166c	VIT_213s0019g04320.7	PREDICTED: homeobox-leucine zipper protein REVOLUTA-like isoform X2 [Vitis vinifera]
vvi-miR166c	VIT_204s0008g01640.2	unnamed protein product [Vitis vinifera]
vvi-miR166c	VIT_218s0075g00480.2	PREDICTED: TMV resistance protein N-like [Vitis vinifera]
vvi-miR166c	VIT_218s0075g00480.5	hypothetical protein VITISV_029044 [Vitis vinifera]
vvi-miR166c	VIT_218s0075g00480.6	PREDICTED: TMV resistance protein N-like [Vitis vinifera]
vvi-miR166c	VIT_218s0075g00480.4	PREDICTED: TMV resistance protein N-like [Vitis vinifera]
vvi-miR166c	VIT_218s0075g00480.7	PREDICTED: TMV resistance protein N-like [Vitis vinifera]
vvi-miR166c	VIT_218s0075g00480.1	PREDICTED: TMV resistance protein N-like [Vitis vinifera]
vvi-miR166c	VIT_218s0075g00480.3	PREDICTED: TMV resistance protein N-like [Vitis vinifera]
vvi-miR166d	VIT_204s0008g03250.1	PREDICTED: homeobox-leucine zipper protein ATHB-15 [Vitis vinifera]
vvi-miR166d	VIT_204s0008g03250.2	PREDICTED: homeobox-leucine zipper protein ATHB-15 [Vitis vinifera]
vvi-miR166d	VIT_206s0004g02800.1	PREDICTED: homeobox-leucine zipper protein REVOLUTA [Vitis vinifera]
vvi-miR166d	VIT_206s0004g02800.2	PREDICTED: homeobox-leucine zipper protein REVOLUTA [Vitis vinifera]
vvi-miR166d	VIT_206s0004g02800.3	PREDICTED: homeobox-leucine zipper protein REVOLUTA [Vitis vinifera]
vvi-miR166d	VIT_209s0002g03740.1	PREDICTED: homeobox-leucine zipper protein ATHB-15 [Vitis vinifera]
vvi-miR166d	VIT_210s0003g04670.1	PREDICTED: homeobox-leucine zipper protein HOX32 [Vitis vinifera]
vvi-miR166d	VIT_210s0003g04670.2	PREDICTED: homeobox-leucine zipper protein HOX32 [Vitis vinifera]
vvi-miR166d	VIT_210s0003g04670.3	PREDICTED: homeobox-leucine zipper protein HOX32 [Vitis vinifera]
vvi-miR166d	VIT_213s0019g04320.1	PREDICTED: homeobox-leucine zipper protein REVOLUTA-like isoform X1 [Vitis vinifera]
vvi-miR166d	VIT_213s0019g04320.2	PREDICTED: homeobox-leucine zipper protein REVOLUTA-like isoform X1 [Vitis vinifera]
vvi-miR166d	VIT_213s0019g04320.3	PREDICTED: homeobox-leucine zipper protein REVOLUTA-like isoform X1 [Vitis vinifera]
vvi-miR166d	VIT_213s0019g04320.4	unnamed protein product [Vitis vinifera]
vvi-miR166d	VIT_213s0019g04320.5	unnamed protein product [Vitis vinifera]
vvi-miR166d	VIT_213s0019g04320.6	PREDICTED: homeobox-leucine zipper protein REVOLUTA-like isoform X1 [Vitis vinifera]
vvi-miR166d	VIT_213s0019g04320.7	PREDICTED: homeobox-leucine zipper protein REVOLUTA-like isoform X2 [Vitis vinifera]
vvi-miR166d	VIT_204s0008g01640.2	unnamed protein product [Vitis vinifera]
vvi-miR166d	VIT_218s0075g00480.4	PREDICTED: TMV resistance protein N-like [Vitis vinifera]
vvi-miR166d	VIT_218s0075g00480.3	PREDICTED: TMV resistance protein N-like [Vitis vinifera]
vvi-miR166d	VIT_218s0075g00480.2	PREDICTED: TMV resistance protein N-like [Vitis vinifera]
vvi-miR166d	VIT_218s0075g00480.5	hypothetical protein VITISV_029044 [Vitis vinifera]
vvi-miR166d	VIT_218s0075g00480.6	PREDICTED: TMV resistance protein N-like [Vitis vinifera]
vvi-miR166d	VIT_218s0075g00480.7	PREDICTED: TMV resistance protein N-like [Vitis vinifera]
vvi-miR166d	VIT_218s0075g00480.1	PREDICTED: TMV resistance protein N-like [Vitis vinifera]
vvi-miR166e	VIT_204s0008g03250.1	PREDICTED: homeobox-leucine zipper protein ATHB-15 [Vitis vinifera]
vvi-miR166e	VIT_204s0008g03250.2	PREDICTED: homeobox-leucine zipper protein ATHB-15 [Vitis vinifera]
vvi-miR166e	VIT_206s0004g02800.1	PREDICTED: homeobox-leucine zipper protein REVOLUTA [Vitis vinifera]
vvi-miR166e	VIT_206s0004g02800.2	PREDICTED: homeobox-leucine zipper protein REVOLUTA [Vitis vinifera]
vvi-miR166e	VIT_206s0004g02800.3	PREDICTED: homeobox-leucine zipper protein REVOLUTA [Vitis vinifera]
vvi-miR166e	VIT_209s0002g03740.1	PREDICTED: homeobox-leucine zipper protein ATHB-15 [Vitis vinifera]
vvi-miR166e	VIT_210s0003g04670.1	PREDICTED: homeobox-leucine zipper protein HOX32 [Vitis vinifera]
vvi-miR166e	VIT_210s0003g04670.2	PREDICTED: homeobox-leucine zipper protein HOX32 [Vitis vinifera]
vvi-miR166e	VIT_210s0003g04670.3	PREDICTED: homeobox-leucine zipper protein HOX32 [Vitis vinifera]
vvi-miR166e	VIT_213s0019g04320.1	PREDICTED: homeobox-leucine zipper protein REVOLUTA-like isoform X1 [Vitis vinifera]
vvi-miR166e	VIT_213s0019g04320.2	PREDICTED: homeobox-leucine zipper protein REVOLUTA-like isoform X1 [Vitis vinifera]
vvi-miR166e	VIT_213s0019g04320.3	PREDICTED: homeobox-leucine zipper protein REVOLUTA-like isoform X1 [Vitis vinifera]
vvi-miR166e	VIT_213s0019g04320.4	unnamed protein product [Vitis vinifera]
vvi-miR166e	VIT_213s0019g04320.5	unnamed protein product [Vitis vinifera]
vvi-miR166e	VIT_213s0019g04320.6	PREDICTED: homeobox-leucine zipper protein REVOLUTA-like isoform X1 [Vitis vinifera]
vvi-miR166e	VIT_213s0019g04320.7	PREDICTED: homeobox-leucine zipper protein REVOLUTA-like isoform X2 [Vitis vinifera]
vvi-miR166e	VIT_204s0008g01640.2	unnamed protein product [Vitis vinifera]
vvi-miR166e	VIT_218s0075g00480.2	PREDICTED: TMV resistance protein N-like [Vitis vinifera]
vvi-miR166e	VIT_218s0075g00480.4	PREDICTED: TMV resistance protein N-like [Vitis vinifera]
vvi-miR166e	VIT_218s0075g00480.3	PREDICTED: TMV resistance protein N-like [Vitis vinifera]
vvi-miR166e	VIT_218s0075g00480.7	PREDICTED: TMV resistance protein N-like [Vitis vinifera]
vvi-miR166e	VIT_218s0075g00480.5	hypothetical protein VITISV_029044 [Vitis vinifera]
vvi-miR166e	VIT_218s0075g00480.6	PREDICTED: TMV resistance protein N-like [Vitis vinifera]
vvi-miR166f	VIT_204s0008g03250.1	PREDICTED: homeobox-leucine zipper protein ATHB-15 [Vitis vinifera]
vvi-miR166f	VIT_204s0008g03250.2	PREDICTED: homeobox-leucine zipper protein ATHB-15 [Vitis vinifera]
vvi-miR166f	VIT_206s0004g02800.1	PREDICTED: homeobox-leucine zipper protein REVOLUTA [Vitis vinifera]
vvi-miR166f	VIT_206s0004g02800.2	PREDICTED: homeobox-leucine zipper protein REVOLUTA [Vitis vinifera]
vvi-miR166f	VIT_206s0004g02800.3	PREDICTED: homeobox-leucine zipper protein REVOLUTA [Vitis vinifera]
vvi-miR166f	VIT_209s0002g03740.1	PREDICTED: homeobox-leucine zipper protein ATHB-15 [Vitis vinifera]
vvi-miR166f	VIT_210s0003g04670.1	PREDICTED: homeobox-leucine zipper protein HOX32 [Vitis vinifera]
vvi-miR166f	VIT_210s0003g04670.2	PREDICTED: homeobox-leucine zipper protein HOX32 [Vitis vinifera]
vvi-miR166f	VIT_210s0003g04670.3	PREDICTED: homeobox-leucine zipper protein HOX32 [Vitis vinifera]
vvi-miR166f	VIT_213s0019g04320.1	PREDICTED: homeobox-leucine zipper protein REVOLUTA-like isoform X1 [Vitis vinifera]
vvi-miR166f	VIT_213s0019g04320.2	PREDICTED: homeobox-leucine zipper protein REVOLUTA-like isoform X1 [Vitis vinifera]
vvi-miR166f	VIT_213s0019g04320.3	PREDICTED: homeobox-leucine zipper protein REVOLUTA-like isoform X1 [Vitis vinifera]
vvi-miR166f	VIT_213s0019g04320.4	unnamed protein product [Vitis vinifera]
vvi-miR166f	VIT_213s0019g04320.5	unnamed protein product [Vitis vinifera]
vvi-miR166f	VIT_213s0019g04320.6	PREDICTED: homeobox-leucine zipper protein REVOLUTA-like isoform X1 [Vitis vinifera]
vvi-miR166f	VIT_213s0019g04320.7	PREDICTED: homeobox-leucine zipper protein REVOLUTA-like isoform X2 [Vitis vinifera]
vvi-miR166f	VIT_204s0008g01640.2	unnamed protein product [Vitis vinifera]
vvi-miR166f	VIT_218s0075g00480.2	PREDICTED: TMV resistance protein N-like [Vitis vinifera]
vvi-miR166f	VIT_218s0075g00480.4	PREDICTED: TMV resistance protein N-like [Vitis vinifera]
vvi-miR166f	VIT_218s0075g00480.6	PREDICTED: TMV resistance protein N-like [Vitis vinifera]
vvi-miR166f	VIT_218s0075g00480.1	PREDICTED: TMV resistance protein N-like [Vitis vinifera]
vvi-miR166f	VIT_218s0075g00480.7	PREDICTED: TMV resistance protein N-like [Vitis vinifera]
vvi-miR166f	VIT_218s0075g00480.5	hypothetical protein VITISV_029044 [Vitis vinifera]
vvi-miR166f	VIT_218s0075g00480.3	PREDICTED: TMV resistance protein N-like [Vitis vinifera]
vvi-miR166g	VIT_204s0008g03250.1	PREDICTED: homeobox-leucine zipper protein ATHB-15 [Vitis vinifera]
vvi-miR166g	VIT_204s0008g03250.2	PREDICTED: homeobox-leucine zipper protein ATHB-15 [Vitis vinifera]
vvi-miR166g	VIT_206s0004g02800.1	PREDICTED: homeobox-leucine zipper protein REVOLUTA [Vitis vinifera]
vvi-miR166g	VIT_206s0004g02800.2	PREDICTED: homeobox-leucine zipper protein REVOLUTA [Vitis vinifera]
vvi-miR166g	VIT_206s0004g02800.3	PREDICTED: homeobox-leucine zipper protein REVOLUTA [Vitis vinifera]
vvi-miR166g	VIT_209s0002g03740.1	PREDICTED: homeobox-leucine zipper protein ATHB-15 [Vitis vinifera]
vvi-miR166g	VIT_210s0003g04670.1	PREDICTED: homeobox-leucine zipper protein HOX32 [Vitis vinifera]
vvi-miR166g	VIT_210s0003g04670.2	PREDICTED: homeobox-leucine zipper protein HOX32 [Vitis vinifera]
vvi-miR166g	VIT_210s0003g04670.3	PREDICTED: homeobox-leucine zipper protein HOX32 [Vitis vinifera]
vvi-miR166g	VIT_213s0019g04320.1	PREDICTED: homeobox-leucine zipper protein REVOLUTA-like isoform X1 [Vitis vinifera]
vvi-miR166g	VIT_213s0019g04320.2	PREDICTED: homeobox-leucine zipper protein REVOLUTA-like isoform X1 [Vitis vinifera]
vvi-miR166g	VIT_213s0019g04320.3	PREDICTED: homeobox-leucine zipper protein REVOLUTA-like isoform X1 [Vitis vinifera]
vvi-miR166g	VIT_213s0019g04320.4	unnamed protein product [Vitis vinifera]
vvi-miR166g	VIT_213s0019g04320.5	unnamed protein product [Vitis vinifera]
vvi-miR166g	VIT_213s0019g04320.6	PREDICTED: homeobox-leucine zipper protein REVOLUTA-like isoform X1 [Vitis vinifera]
vvi-miR166g	VIT_213s0019g04320.7	PREDICTED: homeobox-leucine zipper protein REVOLUTA-like isoform X2 [Vitis vinifera]
vvi-miR166g	VIT_204s0008g01640.2	unnamed protein product [Vitis vinifera]
vvi-miR166g	VIT_218s0075g00480.4	PREDICTED: TMV resistance protein N-like [Vitis vinifera]
vvi-miR166g	VIT_218s0075g00480.5	hypothetical protein VITISV_029044 [Vitis vinifera]
vvi-miR166g	VIT_218s0075g00480.3	PREDICTED: TMV resistance protein N-like [Vitis vinifera]
vvi-miR166g	VIT_218s0075g00480.2	PREDICTED: TMV resistance protein N-like [Vitis vinifera]
vvi-miR166g	VIT_218s0075g00480.1	PREDICTED: TMV resistance protein N-like [Vitis vinifera]
vvi-miR166g	VIT_218s0075g00480.6	PREDICTED: TMV resistance protein N-like [Vitis vinifera]
vvi-miR166g	VIT_218s0075g00480.7	PREDICTED: TMV resistance protein N-like [Vitis vinifera]
vvi-miR166h	VIT_204s0008g03250.1	PREDICTED: homeobox-leucine zipper protein ATHB-15 [Vitis vinifera]
vvi-miR166h	VIT_204s0008g03250.2	PREDICTED: homeobox-leucine zipper protein ATHB-15 [Vitis vinifera]
vvi-miR166h	VIT_206s0004g02800.1	PREDICTED: homeobox-leucine zipper protein REVOLUTA [Vitis vinifera]
vvi-miR166h	VIT_206s0004g02800.2	PREDICTED: homeobox-leucine zipper protein REVOLUTA [Vitis vinifera]
vvi-miR166h	VIT_206s0004g02800.3	PREDICTED: homeobox-leucine zipper protein REVOLUTA [Vitis vinifera]
vvi-miR166h	VIT_209s0002g03740.1	PREDICTED: homeobox-leucine zipper protein ATHB-15 [Vitis vinifera]
vvi-miR166h	VIT_210s0003g04670.1	PREDICTED: homeobox-leucine zipper protein HOX32 [Vitis vinifera]
vvi-miR166h	VIT_210s0003g04670.2	PREDICTED: homeobox-leucine zipper protein HOX32 [Vitis vinifera]
vvi-miR166h	VIT_210s0003g04670.3	PREDICTED: homeobox-leucine zipper protein HOX32 [Vitis vinifera]
vvi-miR166h	VIT_213s0019g04320.1	PREDICTED: homeobox-leucine zipper protein REVOLUTA-like isoform X1 [Vitis vinifera]
vvi-miR166h	VIT_213s0019g04320.2	PREDICTED: homeobox-leucine zipper protein REVOLUTA-like isoform X1 [Vitis vinifera]
vvi-miR166h	VIT_213s0019g04320.3	PREDICTED: homeobox-leucine zipper protein REVOLUTA-like isoform X1 [Vitis vinifera]
vvi-miR166h	VIT_213s0019g04320.4	unnamed protein product [Vitis vinifera]
vvi-miR166h	VIT_213s0019g04320.5	unnamed protein product [Vitis vinifera]
vvi-miR166h	VIT_213s0019g04320.6	PREDICTED: homeobox-leucine zipper protein REVOLUTA-like isoform X1 [Vitis vinifera]
vvi-miR166h	VIT_213s0019g04320.7	PREDICTED: homeobox-leucine zipper protein REVOLUTA-like isoform X2 [Vitis vinifera]
vvi-miR166h	VIT_204s0008g01640.2	unnamed protein product [Vitis vinifera]
vvi-miR166h	VIT_218s0075g00480.2	PREDICTED: TMV resistance protein N-like [Vitis vinifera]
vvi-miR166h	VIT_218s0075g00480.7	PREDICTED: TMV resistance protein N-like [Vitis vinifera]
vvi-miR166h	VIT_218s0075g00480.4	PREDICTED: TMV resistance protein N-like [Vitis vinifera]
vvi-miR166h	VIT_218s0075g00480.6	PREDICTED: TMV resistance protein N-like [Vitis vinifera]
vvi-miR166h	VIT_218s0075g00480.5	hypothetical protein VITISV_029044 [Vitis vinifera]
vvi-miR166h	VIT_218s0075g00480.3	PREDICTED: TMV resistance protein N-like [Vitis vinifera]
vvi-miR167a	VIT_211s0016g02400.1	PREDICTED: K(+) efflux antiporter 4 isoform X1 [Vitis vinifera]
vvi-miR167a	VIT_211s0016g02400.2	PREDICTED: K(+) efflux antiporter 4 isoform X1 [Vitis vinifera]
vvi-miR167a	VIT_211s0016g02400.3	PREDICTED: K(+) efflux antiporter 4 isoform X2 [Vitis vinifera]
vvi-miR167a	VIT_211s0016g02400.4	PREDICTED: K(+) efflux antiporter 4 isoform X2 [Vitis vinifera]
vvi-miR167a	VIT_211s0016g02400.5	PREDICTED: K(+) efflux antiporter 4 isoform X2 [Vitis vinifera]
vvi-miR167a	VIT_210s0003g01430.1	PREDICTED: probable LRR receptor-like serine/threonine-protein kinase At2g24230 [Vitis vinifera]
vvi-miR167b	VIT_214s0068g00630.6	PREDICTED: importin-13 isoform X2 [Vitis vinifera]
vvi-miR167b	VIT_211s0016g02400.5	PREDICTED: K(+) efflux antiporter 4 isoform X2 [Vitis vinifera]
vvi-miR167b	VIT_214s0068g00630.7	PREDICTED: importin-13 isoform X2 [Vitis vinifera]
vvi-miR167b	VIT_211s0016g02400.4	PREDICTED: K(+) efflux antiporter 4 isoform X2 [Vitis vinifera]
vvi-miR167b	VIT_211s0016g02400.3	PREDICTED: K(+) efflux antiporter 4 isoform X2 [Vitis vinifera]
vvi-miR167b	VIT_211s0016g02400.1	PREDICTED: K(+) efflux antiporter 4 isoform X1 [Vitis vinifera]
vvi-miR167c	VIT_204s0079g00200.1	PREDICTED: auxin response factor 8 [Vitis vinifera]
vvi-miR167c	VIT_204s0079g00200.2	PREDICTED: auxin response factor 8 [Vitis vinifera]
vvi-miR167c	VIT_204s0079g00200.3	PREDICTED: auxin response factor 8 [Vitis vinifera]
vvi-miR167c	VIT_204s0079g00200.4	PREDICTED: auxin response factor 8 [Vitis vinifera]
vvi-miR167c	VIT_204s0079g00200.5	PREDICTED: auxin response factor 8 [Vitis vinifera]
vvi-miR167c	VIT_204s0079g00200.6	PREDICTED: auxin response factor 8 [Vitis vinifera]
vvi-miR167c	VIT_204s0079g00200.7	PREDICTED: auxin response factor 8 [Vitis vinifera]
vvi-miR167c	VIT_207s0104g00390.1	PREDICTED: mediator of RNA polymerase II transcription subunit 33A isoform X1 [Vitis vinifera]
vvi-miR167c	VIT_207s0104g00390.2	PREDICTED: mediator of RNA polymerase II transcription subunit 33A isoform X1 [Vitis vinifera]
vvi-miR167c	VIT_207s0104g00390.3	PREDICTED: mediator of RNA polymerase II transcription subunit 33A isoform X1 [Vitis vinifera]
vvi-miR167c	VIT_207s0104g00390.4	PREDICTED: mediator of RNA polymerase II transcription subunit 33A isoform X1 [Vitis vinifera]
vvi-miR167c	VIT_207s0104g00390.5	PREDICTED: mediator of RNA polymerase II transcription subunit 33A isoform X1 [Vitis vinifera]
vvi-miR167c	VIT_207s0104g00390.6	PREDICTED: mediator of RNA polymerase II transcription subunit 33A isoform X1 [Vitis vinifera]
vvi-miR167c	VIT_210s0003g04100.1	PREDICTED: auxin response factor 6 [Vitis vinifera]
vvi-miR167c	VIT_210s0003g04100.2	PREDICTED: auxin response factor 6 [Vitis vinifera]
vvi-miR167c	VIT_212s0028g01170.1	PREDICTED: auxin response factor 17-like [Vitis vinifera]
vvi-miR167c	VIT_219s0014g02450.1	PREDICTED: MATE efflux family protein ALF5 [Vitis vinifera]
vvi-miR167c	VIT_208s0105g00310.1	PREDICTED: rhodanese-like domain-containing protein 10 isoform X1 [Vitis vinifera]
vvi-miR167c	VIT_211s0016g02400.3	PREDICTED: K(+) efflux antiporter 4 isoform X2 [Vitis vinifera]
vvi-miR167c	VIT_214s0068g00630.7	PREDICTED: importin-13 isoform X2 [Vitis vinifera]
vvi-miR167c	VIT_211s0016g02400.1	PREDICTED: K(+) efflux antiporter 4 isoform X1 [Vitis vinifera]
vvi-miR167c	VIT_211s0016g02400.4	PREDICTED: K(+) efflux antiporter 4 isoform X2 [Vitis vinifera]
vvi-miR167c	VIT_211s0016g02400.5	PREDICTED: K(+) efflux antiporter 4 isoform X2 [Vitis vinifera]
vvi-miR167c	VIT_214s0068g00630.6	PREDICTED: importin-13 isoform X2 [Vitis vinifera]
vvi-miR167c	VIT_201s0150g00240.1	-
vvi-miR167c	VIT_211s0016g02400.2	PREDICTED: K(+) efflux antiporter 4 isoform X1 [Vitis vinifera]
vvi-miR167d	VIT_214s0068g00630.6	PREDICTED: importin-13 isoform X2 [Vitis vinifera]
vvi-miR167d	VIT_211s0016g02400.2	PREDICTED: K(+) efflux antiporter 4 isoform X1 [Vitis vinifera]
vvi-miR167d	VIT_211s0016g02400.3	PREDICTED: K(+) efflux antiporter 4 isoform X2 [Vitis vinifera]
vvi-miR167d	VIT_211s0016g02400.4	PREDICTED: K(+) efflux antiporter 4 isoform X2 [Vitis vinifera]
vvi-miR167d	VIT_214s0068g00630.7	PREDICTED: importin-13 isoform X2 [Vitis vinifera]
vvi-miR167e	VIT_211s0016g02400.2	PREDICTED: K(+) efflux antiporter 4 isoform X1 [Vitis vinifera]
vvi-miR167e	VIT_211s0016g02400.1	PREDICTED: K(+) efflux antiporter 4 isoform X1 [Vitis vinifera]
vvi-miR167e	VIT_214s0068g00630.7	PREDICTED: importin-13 isoform X2 [Vitis vinifera]
vvi-miR167e	VIT_211s0016g02400.3	PREDICTED: K(+) efflux antiporter 4 isoform X2 [Vitis vinifera]
vvi-miR167e	VIT_214s0068g00630.6	PREDICTED: importin-13 isoform X2 [Vitis vinifera]
vvi-miR167e	VIT_211s0016g02400.5	PREDICTED: K(+) efflux antiporter 4 isoform X2 [Vitis vinifera]
vvi-miR167e	VIT_211s0016g02400.4	PREDICTED: K(+) efflux antiporter 4 isoform X2 [Vitis vinifera]
vvi-miR168	VIT_217s0053g00680.1	PREDICTED: protein argonaute 1 [Vitis vinifera]
vvi-miR168	VIT_215s0046g00270.1	unnamed protein product [Vitis vinifera]
vvi-miR169a	VIT_206s0004g02270.1	PREDICTED: nuclear transcription factor Y subunit A-1 [Vitis vinifera]
vvi-miR169a	VIT_208s0007g08250.1	unnamed protein product [Vitis vinifera]
vvi-miR169a	VIT_208s0007g08250.10	unnamed protein product [Vitis vinifera]
vvi-miR169a	VIT_208s0007g08250.11	unnamed protein product [Vitis vinifera]
vvi-miR169a	VIT_208s0007g08250.12	unnamed protein product [Vitis vinifera]
vvi-miR169a	VIT_208s0007g08250.13	unnamed protein product [Vitis vinifera]
vvi-miR169a	VIT_208s0007g08250.14	unnamed protein product [Vitis vinifera]
vvi-miR169a	VIT_208s0007g08250.2	unnamed protein product [Vitis vinifera]
vvi-miR169a	VIT_208s0007g08250.3	unnamed protein product [Vitis vinifera]
vvi-miR169a	VIT_208s0007g08250.4	unnamed protein product [Vitis vinifera]
vvi-miR169a	VIT_208s0007g08250.5	unnamed protein product [Vitis vinifera]
vvi-miR169a	VIT_208s0007g08250.6	unnamed protein product [Vitis vinifera]
vvi-miR169a	VIT_208s0007g08250.7	unnamed protein product [Vitis vinifera]
vvi-miR169a	VIT_208s0007g08250.8	unnamed protein product [Vitis vinifera]
vvi-miR169a	VIT_208s0007g08250.9	unnamed protein product [Vitis vinifera]
vvi-miR169a	VIT_209s0002g01590.1	PREDICTED: nuclear transcription factor Y subunit A-3 isoform X1 [Vitis vinifera]
vvi-miR169a	VIT_209s0002g01590.2	PREDICTED: nuclear transcription factor Y subunit A-3 isoform X1 [Vitis vinifera]
vvi-miR169a	VIT_209s0002g01590.3	PREDICTED: nuclear transcription factor Y subunit A-3 isoform X1 [Vitis vinifera]
vvi-miR169a	VIT_211s0016g01480.1	PREDICTED: nuclear transcription factor Y subunit A-3-like isoform X1 [Vitis vinifera]
vvi-miR169a	VIT_211s0016g01480.2	PREDICTED: nuclear transcription factor Y subunit A-3-like isoform X1 [Vitis vinifera]
vvi-miR169a	VIT_211s0016g01480.3	PREDICTED: nuclear transcription factor Y subunit A-3-like isoform X1 [Vitis vinifera]
vvi-miR169a	VIT_211s0016g01480.4	PREDICTED: nuclear transcription factor Y subunit A-3-like isoform X1 [Vitis vinifera]
vvi-miR169a	VIT_213s0064g00860.1	unnamed protein product [Vitis vinifera]
vvi-miR169a	VIT_213s0064g00860.2	unnamed protein product [Vitis vinifera]
vvi-miR169a	VIT_213s0064g00860.3	unnamed protein product [Vitis vinifera]
vvi-miR169a	VIT_214s0068g01840.1	PREDICTED: uncharacterized protein LOC100261671 isoform X2 [Vitis vinifera]
vvi-miR169a	VIT_208s0032g01190.2	PREDICTED: nuclear transcription factor Y subunit A-10-like isoform X1 [Vitis vinifera]
vvi-miR169a	VIT_200s0125g00290.1	PREDICTED: LOB domain-containing protein 4 [Vitis vinifera]
vvi-miR169a	VIT_201s0146g00380.2	PREDICTED: uncharacterized protein LOC100242123 [Vitis vinifera]
vvi-miR169a	VIT_206s0061g01560.1	PREDICTED: serine/threonine-protein kinase D6PKL2 [Vitis vinifera]
vvi-miR169a	VIT_201s0146g00380.1	PREDICTED: uncharacterized protein LOC100242123 [Vitis vinifera]
vvi-miR169b	VIT_206s0009g01630.1	PREDICTED: putative disease resistance RPP13-like protein 1 [Vitis vinifera]
vvi-miR169b	VIT_206s0009g01630.2	PREDICTED: putative disease resistance RPP13-like protein 1 [Vitis vinifera]
vvi-miR169b	VIT_206s0009g01630.3	PREDICTED: putative disease resistance RPP13-like protein 1 [Vitis vinifera]
vvi-miR169b	VIT_208s0032g01190.2	PREDICTED: nuclear transcription factor Y subunit A-10-like isoform X1 [Vitis vinifera]
vvi-miR169b	VIT_217s0000g04010.1	unnamed protein product [Vitis vinifera]
vvi-miR169b	VIT_208s0007g09020.1	unnamed protein product [Vitis vinifera]
vvi-miR169b	VIT_201s0011g05560.2	PREDICTED: protein TIFY 6B isoform X1 [Vitis vinifera]
vvi-miR169b	VIT_210s0003g00110.1	PREDICTED: protein FRIGIDA-ESSENTIAL 1 isoform X2 [Vitis vinifera]
vvi-miR169b	VIT_201s0011g05560.1	PREDICTED: protein TIFY 6B isoform X2 [Vitis vinifera]
vvi-miR169b	VIT_208s0007g04290.6	PREDICTED: E3 ubiquitin-protein ligase UPL7 isoform X2 [Vitis vinifera]
vvi-miR169b	VIT_208s0007g04290.3	PREDICTED: E3 ubiquitin-protein ligase UPL7 isoform X1 [Vitis vinifera]
vvi-miR169b	VIT_208s0007g04290.7	PREDICTED: E3 ubiquitin-protein ligase UPL7 isoform X1 [Vitis vinifera]
vvi-miR169b	VIT_214s0219g00130.1	PREDICTED: cystinosin homolog [Vitis vinifera]
vvi-miR169c	VIT_206s0004g02270.1	PREDICTED: nuclear transcription factor Y subunit A-1 [Vitis vinifera]
vvi-miR169c	VIT_208s0007g08250.1	unnamed protein product [Vitis vinifera]
vvi-miR169c	VIT_208s0007g08250.10	unnamed protein product [Vitis vinifera]
vvi-miR169c	VIT_208s0007g08250.11	unnamed protein product [Vitis vinifera]
vvi-miR169c	VIT_208s0007g08250.12	unnamed protein product [Vitis vinifera]
vvi-miR169c	VIT_208s0007g08250.13	unnamed protein product [Vitis vinifera]
vvi-miR169c	VIT_208s0007g08250.14	unnamed protein product [Vitis vinifera]
vvi-miR169c	VIT_208s0007g08250.2	unnamed protein product [Vitis vinifera]
vvi-miR169c	VIT_208s0007g08250.3	unnamed protein product [Vitis vinifera]
vvi-miR169c	VIT_208s0007g08250.4	unnamed protein product [Vitis vinifera]
vvi-miR169c	VIT_208s0007g08250.5	unnamed protein product [Vitis vinifera]
vvi-miR169c	VIT_208s0007g08250.6	unnamed protein product [Vitis vinifera]
vvi-miR169c	VIT_208s0007g08250.7	unnamed protein product [Vitis vinifera]
vvi-miR169c	VIT_208s0007g08250.8	unnamed protein product [Vitis vinifera]
vvi-miR169c	VIT_208s0007g08250.9	unnamed protein product [Vitis vinifera]
vvi-miR169c	VIT_209s0002g01590.1	PREDICTED: nuclear transcription factor Y subunit A-3 isoform X1 [Vitis vinifera]
vvi-miR169c	VIT_209s0002g01590.2	PREDICTED: nuclear transcription factor Y subunit A-3 isoform X1 [Vitis vinifera]
vvi-miR169c	VIT_209s0002g01590.3	PREDICTED: nuclear transcription factor Y subunit A-3 isoform X1 [Vitis vinifera]
vvi-miR169c	VIT_211s0016g01480.1	PREDICTED: nuclear transcription factor Y subunit A-3-like isoform X1 [Vitis vinifera]
vvi-miR169c	VIT_211s0016g01480.2	PREDICTED: nuclear transcription factor Y subunit A-3-like isoform X1 [Vitis vinifera]
vvi-miR169c	VIT_211s0016g01480.3	PREDICTED: nuclear transcription factor Y subunit A-3-like isoform X1 [Vitis vinifera]
vvi-miR169c	VIT_211s0016g01480.4	PREDICTED: nuclear transcription factor Y subunit A-3-like isoform X1 [Vitis vinifera]
vvi-miR169c	VIT_213s0064g00860.1	unnamed protein product [Vitis vinifera]
vvi-miR169c	VIT_213s0064g00860.2	unnamed protein product [Vitis vinifera]
vvi-miR169c	VIT_213s0064g00860.3	unnamed protein product [Vitis vinifera]
vvi-miR169c	VIT_214s0068g01840.1	PREDICTED: uncharacterized protein LOC100261671 isoform X2 [Vitis vinifera]
vvi-miR169c	VIT_208s0032g01190.2	PREDICTED: nuclear transcription factor Y subunit A-10-like isoform X1 [Vitis vinifera]
vvi-miR169c	VIT_200s0125g00290.1	PREDICTED: LOB domain-containing protein 4 [Vitis vinifera]
vvi-miR169c	VIT_201s0146g00380.2	PREDICTED: uncharacterized protein LOC100242123 [Vitis vinifera]
vvi-miR169c	VIT_201s0146g00380.1	PREDICTED: uncharacterized protein LOC100242123 [Vitis vinifera]
vvi-miR169c	VIT_206s0061g01560.1	PREDICTED: serine/threonine-protein kinase D6PKL2 [Vitis vinifera]
vvi-miR169d	VIT_206s0004g02270.1	PREDICTED: nuclear transcription factor Y subunit A-1 [Vitis vinifera]
vvi-miR169d	VIT_208s0007g08250.1	unnamed protein product [Vitis vinifera]
vvi-miR169d	VIT_208s0007g08250.10	unnamed protein product [Vitis vinifera]
vvi-miR169d	VIT_208s0007g08250.11	unnamed protein product [Vitis vinifera]
vvi-miR169d	VIT_208s0007g08250.12	unnamed protein product [Vitis vinifera]
vvi-miR169d	VIT_208s0007g08250.13	unnamed protein product [Vitis vinifera]
vvi-miR169d	VIT_208s0007g08250.14	unnamed protein product [Vitis vinifera]
vvi-miR169d	VIT_208s0007g08250.2	unnamed protein product [Vitis vinifera]
vvi-miR169d	VIT_208s0007g08250.3	unnamed protein product [Vitis vinifera]
vvi-miR169d	VIT_208s0007g08250.4	unnamed protein product [Vitis vinifera]
vvi-miR169d	VIT_208s0007g08250.5	unnamed protein product [Vitis vinifera]
vvi-miR169d	VIT_208s0007g08250.6	unnamed protein product [Vitis vinifera]
vvi-miR169d	VIT_208s0007g08250.7	unnamed protein product [Vitis vinifera]
vvi-miR169d	VIT_208s0007g08250.8	unnamed protein product [Vitis vinifera]
vvi-miR169d	VIT_208s0007g08250.9	unnamed protein product [Vitis vinifera]
vvi-miR169d	VIT_213s0064g00860.1	unnamed protein product [Vitis vinifera]
vvi-miR169d	VIT_213s0064g00860.2	unnamed protein product [Vitis vinifera]
vvi-miR169d	VIT_213s0064g00860.3	unnamed protein product [Vitis vinifera]
vvi-miR169d	VIT_214s0030g01350.5	PREDICTED: WD repeat-containing protein 48 [Vitis vinifera]
vvi-miR169d	VIT_214s0030g01350.4	PREDICTED: WD repeat-containing protein 48 [Vitis vinifera]
vvi-miR169d	VIT_214s0030g01350.2	PREDICTED: WD repeat-containing protein 48 [Vitis vinifera]
vvi-miR169d	VIT_209s0054g00830.3	PREDICTED: uncharacterized protein LOC100244390 isoform X2 [Vitis vinifera]
vvi-miR169d	VIT_209s0054g00830.4	PREDICTED: uncharacterized protein LOC100244390 isoform X1 [Vitis vinifera]
vvi-miR169d	VIT_214s0030g01350.6	PREDICTED: WD repeat-containing protein 48 [Vitis vinifera]
vvi-miR169d	VIT_218s0001g12660.2	PREDICTED: proteoglycan 4 [Vitis vinifera]
vvi-miR169d	VIT_214s0036g00980.5	PREDICTED: transcription initiation factor TFIID subunit 10 [Vitis vinifera]
vvi-miR169d	VIT_206s0061g01560.1	PREDICTED: serine/threonine-protein kinase D6PKL2 [Vitis vinifera]
vvi-miR169d	VIT_218s0001g07090.1	PREDICTED: UPF0483 protein AGAP003155 [Vitis vinifera]
vvi-miR169d	VIT_214s0219g00120.1	PREDICTED: cystinosin homolog [Vitis vinifera]
vvi-miR169d	VIT_218s0001g12660.1	PREDICTED: proteoglycan 4 [Vitis vinifera]
vvi-miR169e	VIT_201s0146g00380.1	PREDICTED: uncharacterized protein LOC100242123 [Vitis vinifera]
vvi-miR169e	VIT_201s0146g00380.2	PREDICTED: uncharacterized protein LOC100242123 [Vitis vinifera]
vvi-miR169e	VIT_206s0004g02270.1	PREDICTED: nuclear transcription factor Y subunit A-1 [Vitis vinifera]
vvi-miR169e	VIT_208s0007g08250.1	unnamed protein product [Vitis vinifera]
vvi-miR169e	VIT_208s0007g08250.10	unnamed protein product [Vitis vinifera]
vvi-miR169e	VIT_208s0007g08250.11	unnamed protein product [Vitis vinifera]
vvi-miR169e	VIT_208s0007g08250.12	unnamed protein product [Vitis vinifera]
vvi-miR169e	VIT_208s0007g08250.13	unnamed protein product [Vitis vinifera]
vvi-miR169e	VIT_208s0007g08250.14	unnamed protein product [Vitis vinifera]
vvi-miR169e	VIT_208s0007g08250.2	unnamed protein product [Vitis vinifera]
vvi-miR169e	VIT_208s0007g08250.3	unnamed protein product [Vitis vinifera]
vvi-miR169e	VIT_208s0007g08250.4	unnamed protein product [Vitis vinifera]
vvi-miR169e	VIT_208s0007g08250.5	unnamed protein product [Vitis vinifera]
vvi-miR169e	VIT_208s0007g08250.6	unnamed protein product [Vitis vinifera]
vvi-miR169e	VIT_208s0007g08250.7	unnamed protein product [Vitis vinifera]
vvi-miR169e	VIT_208s0007g08250.8	unnamed protein product [Vitis vinifera]
vvi-miR169e	VIT_208s0007g08250.9	unnamed protein product [Vitis vinifera]
vvi-miR169e	VIT_209s0002g01590.1	PREDICTED: nuclear transcription factor Y subunit A-3 isoform X1 [Vitis vinifera]
vvi-miR169e	VIT_209s0002g01590.2	PREDICTED: nuclear transcription factor Y subunit A-3 isoform X1 [Vitis vinifera]
vvi-miR169e	VIT_209s0002g01590.3	PREDICTED: nuclear transcription factor Y subunit A-3 isoform X1 [Vitis vinifera]
vvi-miR169e	VIT_211s0016g01480.1	PREDICTED: nuclear transcription factor Y subunit A-3-like isoform X1 [Vitis vinifera]
vvi-miR169e	VIT_211s0016g01480.2	PREDICTED: nuclear transcription factor Y subunit A-3-like isoform X1 [Vitis vinifera]
vvi-miR169e	VIT_211s0016g01480.3	PREDICTED: nuclear transcription factor Y subunit A-3-like isoform X1 [Vitis vinifera]
vvi-miR169e	VIT_211s0016g01480.4	PREDICTED: nuclear transcription factor Y subunit A-3-like isoform X1 [Vitis vinifera]
vvi-miR169e	VIT_213s0064g00860.1	unnamed protein product [Vitis vinifera]
vvi-miR169e	VIT_213s0064g00860.2	unnamed protein product [Vitis vinifera]
vvi-miR169e	VIT_213s0064g00860.3	unnamed protein product [Vitis vinifera]
vvi-miR169f	VIT_201s0146g00380.1	PREDICTED: uncharacterized protein LOC100242123 [Vitis vinifera]
vvi-miR169f	VIT_201s0146g00380.2	PREDICTED: uncharacterized protein LOC100242123 [Vitis vinifera]
vvi-miR169f	VIT_206s0004g02270.1	PREDICTED: nuclear transcription factor Y subunit A-1 [Vitis vinifera]
vvi-miR169f	VIT_208s0007g08250.1	unnamed protein product [Vitis vinifera]
vvi-miR169f	VIT_208s0007g08250.10	unnamed protein product [Vitis vinifera]
vvi-miR169f	VIT_208s0007g08250.11	unnamed protein product [Vitis vinifera]
vvi-miR169f	VIT_208s0007g08250.12	unnamed protein product [Vitis vinifera]
vvi-miR169f	VIT_208s0007g08250.13	unnamed protein product [Vitis vinifera]
vvi-miR169f	VIT_208s0007g08250.14	unnamed protein product [Vitis vinifera]
vvi-miR169f	VIT_208s0007g08250.2	unnamed protein product [Vitis vinifera]
vvi-miR169f	VIT_208s0007g08250.3	unnamed protein product [Vitis vinifera]
vvi-miR169f	VIT_208s0007g08250.4	unnamed protein product [Vitis vinifera]
vvi-miR169f	VIT_208s0007g08250.5	unnamed protein product [Vitis vinifera]
vvi-miR169f	VIT_208s0007g08250.6	unnamed protein product [Vitis vinifera]
vvi-miR169f	VIT_208s0007g08250.7	unnamed protein product [Vitis vinifera]
vvi-miR169f	VIT_208s0007g08250.8	unnamed protein product [Vitis vinifera]
vvi-miR169f	VIT_208s0007g08250.9	unnamed protein product [Vitis vinifera]
vvi-miR169f	VIT_208s0032g01190.2	PREDICTED: nuclear transcription factor Y subunit A-10-like isoform X1 [Vitis vinifera]
vvi-miR169f	VIT_209s0002g01590.1	PREDICTED: nuclear transcription factor Y subunit A-3 isoform X1 [Vitis vinifera]
vvi-miR169f	VIT_209s0002g01590.2	PREDICTED: nuclear transcription factor Y subunit A-3 isoform X1 [Vitis vinifera]
vvi-miR169f	VIT_209s0002g01590.3	PREDICTED: nuclear transcription factor Y subunit A-3 isoform X1 [Vitis vinifera]
vvi-miR169f	VIT_211s0016g01480.1	PREDICTED: nuclear transcription factor Y subunit A-3-like isoform X1 [Vitis vinifera]
vvi-miR169f	VIT_211s0016g01480.2	PREDICTED: nuclear transcription factor Y subunit A-3-like isoform X1 [Vitis vinifera]
vvi-miR169f	VIT_211s0016g01480.3	PREDICTED: nuclear transcription factor Y subunit A-3-like isoform X1 [Vitis vinifera]
vvi-miR169f	VIT_211s0016g01480.4	PREDICTED: nuclear transcription factor Y subunit A-3-like isoform X1 [Vitis vinifera]
vvi-miR169f	VIT_203s0091g00470.4	PREDICTED: probable protein phosphatase 2C 63 [Vitis vinifera]
vvi-miR169f	VIT_203s0091g00470.7	PREDICTED: probable protein phosphatase 2C 63 [Vitis vinifera]
vvi-miR169f	VIT_203s0091g00470.5	PREDICTED: probable protein phosphatase 2C 63 [Vitis vinifera]
vvi-miR169f	VIT_219s0090g01430.1	hypothetical protein VITISV_020586 [Vitis vinifera]
vvi-miR169f	VIT_200s0125g00290.1	PREDICTED: LOB domain-containing protein 4 [Vitis vinifera]
vvi-miR169f	VIT_206s0061g01560.1	PREDICTED: serine/threonine-protein kinase D6PKL2 [Vitis vinifera]
vvi-miR169g	VIT_201s0146g00380.1	PREDICTED: uncharacterized protein LOC100242123 [Vitis vinifera]
vvi-miR169g	VIT_201s0146g00380.2	PREDICTED: uncharacterized protein LOC100242123 [Vitis vinifera]
vvi-miR169g	VIT_206s0004g02270.1	PREDICTED: nuclear transcription factor Y subunit A-1 [Vitis vinifera]
vvi-miR169g	VIT_208s0007g08250.1	unnamed protein product [Vitis vinifera]
vvi-miR169g	VIT_208s0007g08250.10	unnamed protein product [Vitis vinifera]
vvi-miR169g	VIT_208s0007g08250.11	unnamed protein product [Vitis vinifera]
vvi-miR169g	VIT_208s0007g08250.12	unnamed protein product [Vitis vinifera]
vvi-miR169g	VIT_208s0007g08250.13	unnamed protein product [Vitis vinifera]
vvi-miR169g	VIT_208s0007g08250.14	unnamed protein product [Vitis vinifera]
vvi-miR169g	VIT_208s0007g08250.2	unnamed protein product [Vitis vinifera]
vvi-miR169g	VIT_208s0007g08250.3	unnamed protein product [Vitis vinifera]
vvi-miR169g	VIT_208s0007g08250.4	unnamed protein product [Vitis vinifera]
vvi-miR169g	VIT_208s0007g08250.5	unnamed protein product [Vitis vinifera]
vvi-miR169g	VIT_208s0007g08250.6	unnamed protein product [Vitis vinifera]
vvi-miR169g	VIT_208s0007g08250.7	unnamed protein product [Vitis vinifera]
vvi-miR169g	VIT_208s0007g08250.8	unnamed protein product [Vitis vinifera]
vvi-miR169g	VIT_208s0007g08250.9	unnamed protein product [Vitis vinifera]
vvi-miR169g	VIT_208s0032g01190.2	PREDICTED: nuclear transcription factor Y subunit A-10-like isoform X1 [Vitis vinifera]
vvi-miR169g	VIT_209s0002g01590.1	PREDICTED: nuclear transcription factor Y subunit A-3 isoform X1 [Vitis vinifera]
vvi-miR169g	VIT_209s0002g01590.2	PREDICTED: nuclear transcription factor Y subunit A-3 isoform X1 [Vitis vinifera]
vvi-miR169g	VIT_209s0002g01590.3	PREDICTED: nuclear transcription factor Y subunit A-3 isoform X1 [Vitis vinifera]
vvi-miR169g	VIT_211s0016g01480.1	PREDICTED: nuclear transcription factor Y subunit A-3-like isoform X1 [Vitis vinifera]
vvi-miR169g	VIT_211s0016g01480.2	PREDICTED: nuclear transcription factor Y subunit A-3-like isoform X1 [Vitis vinifera]
vvi-miR169g	VIT_211s0016g01480.3	PREDICTED: nuclear transcription factor Y subunit A-3-like isoform X1 [Vitis vinifera]
vvi-miR169g	VIT_211s0016g01480.4	PREDICTED: nuclear transcription factor Y subunit A-3-like isoform X1 [Vitis vinifera]
vvi-miR169g	VIT_203s0091g00470.7	PREDICTED: probable protein phosphatase 2C 63 [Vitis vinifera]
vvi-miR169g	VIT_203s0091g00470.5	PREDICTED: probable protein phosphatase 2C 63 [Vitis vinifera]
vvi-miR169g	VIT_203s0091g00470.4	PREDICTED: probable protein phosphatase 2C 63 [Vitis vinifera]
vvi-miR169g	VIT_206s0061g01560.1	PREDICTED: serine/threonine-protein kinase D6PKL2 [Vitis vinifera]
vvi-miR169g	VIT_219s0090g01430.1	hypothetical protein VITISV_020586 [Vitis vinifera]
vvi-miR169g	VIT_200s0125g00290.1	PREDICTED: LOB domain-containing protein 4 [Vitis vinifera]
vvi-miR169h	VIT_206s0009g01630.1	PREDICTED: putative disease resistance RPP13-like protein 1 [Vitis vinifera]
vvi-miR169h	VIT_206s0009g01630.2	PREDICTED: putative disease resistance RPP13-like protein 1 [Vitis vinifera]
vvi-miR169h	VIT_206s0009g01630.3	PREDICTED: putative disease resistance RPP13-like protein 1 [Vitis vinifera]
vvi-miR169h	VIT_208s0032g01190.2	PREDICTED: nuclear transcription factor Y subunit A-10-like isoform X1 [Vitis vinifera]
vvi-miR169h	VIT_217s0000g04010.1	unnamed protein product [Vitis vinifera]
vvi-miR169h	VIT_201s0011g05560.2	PREDICTED: protein TIFY 6B isoform X1 [Vitis vinifera]
vvi-miR169h	VIT_201s0011g05560.1	PREDICTED: protein TIFY 6B isoform X2 [Vitis vinifera]
vvi-miR169h	VIT_210s0003g00110.1	PREDICTED: protein FRIGIDA-ESSENTIAL 1 isoform X2 [Vitis vinifera]
vvi-miR169h	VIT_208s0007g09020.1	unnamed protein product [Vitis vinifera]
vvi-miR169h	VIT_208s0007g04290.6	PREDICTED: E3 ubiquitin-protein ligase UPL7 isoform X2 [Vitis vinifera]
vvi-miR169h	VIT_208s0007g04290.3	PREDICTED: E3 ubiquitin-protein ligase UPL7 isoform X1 [Vitis vinifera]
vvi-miR169h	VIT_214s0219g00130.1	PREDICTED: cystinosin homolog [Vitis vinifera]
vvi-miR169h	VIT_208s0007g04290.7	PREDICTED: E3 ubiquitin-protein ligase UPL7 isoform X1 [Vitis vinifera]
vvi-miR169i	VIT_206s0004g02270.1	PREDICTED: nuclear transcription factor Y subunit A-1 [Vitis vinifera]
vvi-miR169i	VIT_208s0032g01190.2	PREDICTED: nuclear transcription factor Y subunit A-10-like isoform X1 [Vitis vinifera]
vvi-miR169j	VIT_206s0004g02270.1	PREDICTED: nuclear transcription factor Y subunit A-1 [Vitis vinifera]
vvi-miR169j	VIT_208s0007g08250.1	unnamed protein product [Vitis vinifera]
vvi-miR169j	VIT_208s0007g08250.10	unnamed protein product [Vitis vinifera]
vvi-miR169j	VIT_208s0007g08250.11	unnamed protein product [Vitis vinifera]
vvi-miR169j	VIT_208s0007g08250.12	unnamed protein product [Vitis vinifera]
vvi-miR169j	VIT_208s0007g08250.13	unnamed protein product [Vitis vinifera]
vvi-miR169j	VIT_208s0007g08250.14	unnamed protein product [Vitis vinifera]
vvi-miR169j	VIT_208s0007g08250.2	unnamed protein product [Vitis vinifera]
vvi-miR169j	VIT_208s0007g08250.3	unnamed protein product [Vitis vinifera]
vvi-miR169j	VIT_208s0007g08250.4	unnamed protein product [Vitis vinifera]
vvi-miR169j	VIT_208s0007g08250.5	unnamed protein product [Vitis vinifera]
vvi-miR169j	VIT_208s0007g08250.6	unnamed protein product [Vitis vinifera]
vvi-miR169j	VIT_208s0007g08250.7	unnamed protein product [Vitis vinifera]
vvi-miR169j	VIT_208s0007g08250.8	unnamed protein product [Vitis vinifera]
vvi-miR169j	VIT_208s0007g08250.9	unnamed protein product [Vitis vinifera]
vvi-miR169j	VIT_209s0002g01590.1	PREDICTED: nuclear transcription factor Y subunit A-3 isoform X1 [Vitis vinifera]
vvi-miR169j	VIT_209s0002g01590.2	PREDICTED: nuclear transcription factor Y subunit A-3 isoform X1 [Vitis vinifera]
vvi-miR169j	VIT_209s0002g01590.3	PREDICTED: nuclear transcription factor Y subunit A-3 isoform X1 [Vitis vinifera]
vvi-miR169j	VIT_211s0016g01480.1	PREDICTED: nuclear transcription factor Y subunit A-3-like isoform X1 [Vitis vinifera]
vvi-miR169j	VIT_211s0016g01480.2	PREDICTED: nuclear transcription factor Y subunit A-3-like isoform X1 [Vitis vinifera]
vvi-miR169j	VIT_211s0016g01480.3	PREDICTED: nuclear transcription factor Y subunit A-3-like isoform X1 [Vitis vinifera]
vvi-miR169j	VIT_211s0016g01480.4	PREDICTED: nuclear transcription factor Y subunit A-3-like isoform X1 [Vitis vinifera]
vvi-miR169j	VIT_213s0064g00860.1	unnamed protein product [Vitis vinifera]
vvi-miR169j	VIT_213s0064g00860.2	unnamed protein product [Vitis vinifera]
vvi-miR169j	VIT_213s0064g00860.3	unnamed protein product [Vitis vinifera]
vvi-miR169j	VIT_214s0068g01840.1	PREDICTED: uncharacterized protein LOC100261671 isoform X2 [Vitis vinifera]
vvi-miR169j	VIT_208s0032g01190.2	PREDICTED: nuclear transcription factor Y subunit A-10-like isoform X1 [Vitis vinifera]
vvi-miR169j	VIT_201s0146g00380.1	PREDICTED: uncharacterized protein LOC100242123 [Vitis vinifera]
vvi-miR169j	VIT_201s0146g00380.2	PREDICTED: uncharacterized protein LOC100242123 [Vitis vinifera]
vvi-miR169j	VIT_206s0061g01560.1	PREDICTED: serine/threonine-protein kinase D6PKL2 [Vitis vinifera]
vvi-miR169j	VIT_200s0125g00290.1	PREDICTED: LOB domain-containing protein 4 [Vitis vinifera]
vvi-miR169k	VIT_206s0004g02270.1	PREDICTED: nuclear transcription factor Y subunit A-1 [Vitis vinifera]
vvi-miR169k	VIT_208s0007g08250.1	unnamed protein product [Vitis vinifera]
vvi-miR169k	VIT_208s0007g08250.10	unnamed protein product [Vitis vinifera]
vvi-miR169k	VIT_208s0007g08250.11	unnamed protein product [Vitis vinifera]
vvi-miR169k	VIT_208s0007g08250.12	unnamed protein product [Vitis vinifera]
vvi-miR169k	VIT_208s0007g08250.13	unnamed protein product [Vitis vinifera]
vvi-miR169k	VIT_208s0007g08250.14	unnamed protein product [Vitis vinifera]
vvi-miR169k	VIT_208s0007g08250.2	unnamed protein product [Vitis vinifera]
vvi-miR169k	VIT_208s0007g08250.3	unnamed protein product [Vitis vinifera]
vvi-miR169k	VIT_208s0007g08250.4	unnamed protein product [Vitis vinifera]
vvi-miR169k	VIT_208s0007g08250.5	unnamed protein product [Vitis vinifera]
vvi-miR169k	VIT_208s0007g08250.6	unnamed protein product [Vitis vinifera]
vvi-miR169k	VIT_208s0007g08250.7	unnamed protein product [Vitis vinifera]
vvi-miR169k	VIT_208s0007g08250.8	unnamed protein product [Vitis vinifera]
vvi-miR169k	VIT_208s0007g08250.9	unnamed protein product [Vitis vinifera]
vvi-miR169k	VIT_209s0002g01590.1	PREDICTED: nuclear transcription factor Y subunit A-3 isoform X1 [Vitis vinifera]
vvi-miR169k	VIT_209s0002g01590.2	PREDICTED: nuclear transcription factor Y subunit A-3 isoform X1 [Vitis vinifera]
vvi-miR169k	VIT_209s0002g01590.3	PREDICTED: nuclear transcription factor Y subunit A-3 isoform X1 [Vitis vinifera]
vvi-miR169k	VIT_211s0016g01480.1	PREDICTED: nuclear transcription factor Y subunit A-3-like isoform X1 [Vitis vinifera]
vvi-miR169k	VIT_211s0016g01480.2	PREDICTED: nuclear transcription factor Y subunit A-3-like isoform X1 [Vitis vinifera]
vvi-miR169k	VIT_211s0016g01480.3	PREDICTED: nuclear transcription factor Y subunit A-3-like isoform X1 [Vitis vinifera]
vvi-miR169k	VIT_211s0016g01480.4	PREDICTED: nuclear transcription factor Y subunit A-3-like isoform X1 [Vitis vinifera]
vvi-miR169k	VIT_213s0064g00860.1	unnamed protein product [Vitis vinifera]
vvi-miR169k	VIT_213s0064g00860.2	unnamed protein product [Vitis vinifera]
vvi-miR169k	VIT_213s0064g00860.3	unnamed protein product [Vitis vinifera]
vvi-miR169k	VIT_214s0068g01840.1	PREDICTED: uncharacterized protein LOC100261671 isoform X2 [Vitis vinifera]
vvi-miR169k	VIT_208s0032g01190.2	PREDICTED: nuclear transcription factor Y subunit A-10-like isoform X1 [Vitis vinifera]
vvi-miR169k	VIT_200s0125g00290.1	PREDICTED: LOB domain-containing protein 4 [Vitis vinifera]
vvi-miR169k	VIT_201s0146g00380.2	PREDICTED: uncharacterized protein LOC100242123 [Vitis vinifera]
vvi-miR169k	VIT_206s0061g01560.1	PREDICTED: serine/threonine-protein kinase D6PKL2 [Vitis vinifera]
vvi-miR169k	VIT_201s0146g00380.1	PREDICTED: uncharacterized protein LOC100242123 [Vitis vinifera]
vvi-miR169l	VIT_206s0004g02270.1	PREDICTED: nuclear transcription factor Y subunit A-1 [Vitis vinifera]
vvi-miR169l	VIT_208s0032g01190.2	PREDICTED: nuclear transcription factor Y subunit A-10-like isoform X1 [Vitis vinifera]
vvi-miR169l	VIT_209s0002g01590.1	PREDICTED: nuclear transcription factor Y subunit A-3 isoform X1 [Vitis vinifera]
vvi-miR169l	VIT_209s0002g01590.2	PREDICTED: nuclear transcription factor Y subunit A-3 isoform X1 [Vitis vinifera]
vvi-miR169l	VIT_209s0002g01590.3	PREDICTED: nuclear transcription factor Y subunit A-3 isoform X1 [Vitis vinifera]
vvi-miR169l	VIT_211s0016g01480.1	PREDICTED: nuclear transcription factor Y subunit A-3-like isoform X1 [Vitis vinifera]
vvi-miR169l	VIT_211s0016g01480.2	PREDICTED: nuclear transcription factor Y subunit A-3-like isoform X1 [Vitis vinifera]
vvi-miR169l	VIT_211s0016g01480.3	PREDICTED: nuclear transcription factor Y subunit A-3-like isoform X1 [Vitis vinifera]
vvi-miR169l	VIT_211s0016g01480.4	PREDICTED: nuclear transcription factor Y subunit A-3-like isoform X1 [Vitis vinifera]
vvi-miR169l	VIT_201s0146g00380.1	PREDICTED: uncharacterized protein LOC100242123 [Vitis vinifera]
vvi-miR169l	VIT_213s0064g00860.2	unnamed protein product [Vitis vinifera]
vvi-miR169l	VIT_208s0007g08250.10	unnamed protein product [Vitis vinifera]
vvi-miR169l	VIT_208s0007g08250.1	unnamed protein product [Vitis vinifera]
vvi-miR169l	VIT_208s0007g08250.3	unnamed protein product [Vitis vinifera]
vvi-miR169l	VIT_200s0125g00290.1	PREDICTED: LOB domain-containing protein 4 [Vitis vinifera]
vvi-miR169l	VIT_208s0007g08250.11	unnamed protein product [Vitis vinifera]
vvi-miR169l	VIT_208s0007g08250.8	unnamed protein product [Vitis vinifera]
vvi-miR169l	VIT_213s0064g00860.1	unnamed protein product [Vitis vinifera]
vvi-miR169l	VIT_208s0007g08250.2	unnamed protein product [Vitis vinifera]
vvi-miR169l	VIT_208s0007g08250.5	unnamed protein product [Vitis vinifera]
vvi-miR169l	VIT_208s0007g08250.9	unnamed protein product [Vitis vinifera]
vvi-miR169l	VIT_208s0007g08250.4	unnamed protein product [Vitis vinifera]
vvi-miR169l	VIT_208s0007g08250.13	unnamed protein product [Vitis vinifera]
vvi-miR169l	VIT_208s0007g08250.7	unnamed protein product [Vitis vinifera]
vvi-miR169l	VIT_213s0064g00860.3	unnamed protein product [Vitis vinifera]
vvi-miR169l	VIT_208s0007g08250.6	unnamed protein product [Vitis vinifera]
vvi-miR169m	VIT_206s0004g02270.1	PREDICTED: nuclear transcription factor Y subunit A-1 [Vitis vinifera]
vvi-miR169m	VIT_208s0007g08250.1	unnamed protein product [Vitis vinifera]
vvi-miR169m	VIT_208s0007g08250.10	unnamed protein product [Vitis vinifera]
vvi-miR169m	VIT_208s0007g08250.11	unnamed protein product [Vitis vinifera]
vvi-miR169m	VIT_208s0007g08250.12	unnamed protein product [Vitis vinifera]
vvi-miR169m	VIT_208s0007g08250.13	unnamed protein product [Vitis vinifera]
vvi-miR169m	VIT_208s0007g08250.14	unnamed protein product [Vitis vinifera]
vvi-miR169m	VIT_208s0007g08250.2	unnamed protein product [Vitis vinifera]
vvi-miR169m	VIT_208s0007g08250.3	unnamed protein product [Vitis vinifera]
vvi-miR169m	VIT_208s0007g08250.4	unnamed protein product [Vitis vinifera]
vvi-miR169m	VIT_208s0007g08250.5	unnamed protein product [Vitis vinifera]
vvi-miR169m	VIT_208s0007g08250.6	unnamed protein product [Vitis vinifera]
vvi-miR169m	VIT_208s0007g08250.7	unnamed protein product [Vitis vinifera]
vvi-miR169m	VIT_208s0007g08250.8	unnamed protein product [Vitis vinifera]
vvi-miR169m	VIT_208s0007g08250.9	unnamed protein product [Vitis vinifera]
vvi-miR169m	VIT_208s0032g01190.2	PREDICTED: nuclear transcription factor Y subunit A-10-like isoform X1 [Vitis vinifera]
vvi-miR169m	VIT_209s0002g01590.1	PREDICTED: nuclear transcription factor Y subunit A-3 isoform X1 [Vitis vinifera]
vvi-miR169m	VIT_209s0002g01590.2	PREDICTED: nuclear transcription factor Y subunit A-3 isoform X1 [Vitis vinifera]
vvi-miR169m	VIT_209s0002g01590.3	PREDICTED: nuclear transcription factor Y subunit A-3 isoform X1 [Vitis vinifera]
vvi-miR169m	VIT_211s0016g01480.1	PREDICTED: nuclear transcription factor Y subunit A-3-like isoform X1 [Vitis vinifera]
vvi-miR169m	VIT_211s0016g01480.2	PREDICTED: nuclear transcription factor Y subunit A-3-like isoform X1 [Vitis vinifera]
vvi-miR169m	VIT_211s0016g01480.3	PREDICTED: nuclear transcription factor Y subunit A-3-like isoform X1 [Vitis vinifera]
vvi-miR169m	VIT_211s0016g01480.4	PREDICTED: nuclear transcription factor Y subunit A-3-like isoform X1 [Vitis vinifera]
vvi-miR169m	VIT_213s0064g00860.1	unnamed protein product [Vitis vinifera]
vvi-miR169m	VIT_213s0064g00860.2	unnamed protein product [Vitis vinifera]
vvi-miR169m	VIT_213s0064g00860.3	unnamed protein product [Vitis vinifera]
vvi-miR169m	VIT_218s0001g13230.3	hypothetical protein VITISV_013292 [Vitis vinifera]
vvi-miR169m	VIT_218s0001g13230.2	hypothetical protein VITISV_013292 [Vitis vinifera]
vvi-miR169m	VIT_218s0001g13230.1	unnamed protein product [Vitis vinifera]
vvi-miR169m	VIT_201s0146g00380.1	PREDICTED: uncharacterized protein LOC100242123 [Vitis vinifera]
vvi-miR169m	VIT_206s0061g01560.1	PREDICTED: serine/threonine-protein kinase D6PKL2 [Vitis vinifera]
vvi-miR169m	VIT_201s0011g02990.2	PREDICTED: NAC domain-containing protein 8 isoform X1 [Vitis vinifera]
vvi-miR169m	VIT_201s0011g02990.1	PREDICTED: NAC domain-containing protein 8 isoform X1 [Vitis vinifera]
vvi-miR169n	VIT_206s0004g02270.1	PREDICTED: nuclear transcription factor Y subunit A-1 [Vitis vinifera]
vvi-miR169n	VIT_208s0007g08250.1	unnamed protein product [Vitis vinifera]
vvi-miR169n	VIT_208s0007g08250.10	unnamed protein product [Vitis vinifera]
vvi-miR169n	VIT_208s0007g08250.11	unnamed protein product [Vitis vinifera]
vvi-miR169n	VIT_208s0007g08250.12	unnamed protein product [Vitis vinifera]
vvi-miR169n	VIT_208s0007g08250.13	unnamed protein product [Vitis vinifera]
vvi-miR169n	VIT_208s0007g08250.14	unnamed protein product [Vitis vinifera]
vvi-miR169n	VIT_208s0007g08250.2	unnamed protein product [Vitis vinifera]
vvi-miR169n	VIT_208s0007g08250.3	unnamed protein product [Vitis vinifera]
vvi-miR169n	VIT_208s0007g08250.4	unnamed protein product [Vitis vinifera]
vvi-miR169n	VIT_208s0007g08250.5	unnamed protein product [Vitis vinifera]
vvi-miR169n	VIT_208s0007g08250.6	unnamed protein product [Vitis vinifera]
vvi-miR169n	VIT_208s0007g08250.7	unnamed protein product [Vitis vinifera]
vvi-miR169n	VIT_208s0007g08250.8	unnamed protein product [Vitis vinifera]
vvi-miR169n	VIT_208s0007g08250.9	unnamed protein product [Vitis vinifera]
vvi-miR169n	VIT_208s0032g01190.2	PREDICTED: nuclear transcription factor Y subunit A-10-like isoform X1 [Vitis vinifera]
vvi-miR169n	VIT_209s0002g01590.1	PREDICTED: nuclear transcription factor Y subunit A-3 isoform X1 [Vitis vinifera]
vvi-miR169n	VIT_209s0002g01590.2	PREDICTED: nuclear transcription factor Y subunit A-3 isoform X1 [Vitis vinifera]
vvi-miR169n	VIT_209s0002g01590.3	PREDICTED: nuclear transcription factor Y subunit A-3 isoform X1 [Vitis vinifera]
vvi-miR169n	VIT_211s0016g01480.1	PREDICTED: nuclear transcription factor Y subunit A-3-like isoform X1 [Vitis vinifera]
vvi-miR169n	VIT_211s0016g01480.2	PREDICTED: nuclear transcription factor Y subunit A-3-like isoform X1 [Vitis vinifera]
vvi-miR169n	VIT_211s0016g01480.3	PREDICTED: nuclear transcription factor Y subunit A-3-like isoform X1 [Vitis vinifera]
vvi-miR169n	VIT_211s0016g01480.4	PREDICTED: nuclear transcription factor Y subunit A-3-like isoform X1 [Vitis vinifera]
vvi-miR169n	VIT_213s0064g00860.1	unnamed protein product [Vitis vinifera]
vvi-miR169n	VIT_213s0064g00860.2	unnamed protein product [Vitis vinifera]
vvi-miR169n	VIT_213s0064g00860.3	unnamed protein product [Vitis vinifera]
vvi-miR169n	VIT_218s0001g13230.2	hypothetical protein VITISV_013292 [Vitis vinifera]
vvi-miR169n	VIT_218s0001g13230.3	hypothetical protein VITISV_013292 [Vitis vinifera]
vvi-miR169n	VIT_218s0001g13230.1	unnamed protein product [Vitis vinifera]
vvi-miR169n	VIT_214s0108g00620.1	PREDICTED: vacuolar amino acid transporter 1 [Vitis vinifera]
vvi-miR169n	VIT_201s0011g02990.1	PREDICTED: NAC domain-containing protein 8 isoform X1 [Vitis vinifera]
vvi-miR169n	VIT_201s0146g00380.2	PREDICTED: uncharacterized protein LOC100242123 [Vitis vinifera]
vvi-miR169n	VIT_206s0061g01560.1	PREDICTED: serine/threonine-protein kinase D6PKL2 [Vitis vinifera]
vvi-miR169n	VIT_201s0146g00380.1	PREDICTED: uncharacterized protein LOC100242123 [Vitis vinifera]
vvi-miR169n	VIT_201s0011g02990.2	PREDICTED: NAC domain-containing protein 8 isoform X1 [Vitis vinifera]
vvi-miR169o	VIT_206s0004g02270.1	PREDICTED: nuclear transcription factor Y subunit A-1 [Vitis vinifera]
vvi-miR169o	VIT_208s0032g01190.2	PREDICTED: nuclear transcription factor Y subunit A-10-like isoform X1 [Vitis vinifera]
vvi-miR169o	VIT_209s0002g01590.1	PREDICTED: nuclear transcription factor Y subunit A-3 isoform X1 [Vitis vinifera]
vvi-miR169o	VIT_209s0002g01590.2	PREDICTED: nuclear transcription factor Y subunit A-3 isoform X1 [Vitis vinifera]
vvi-miR169o	VIT_209s0002g01590.3	PREDICTED: nuclear transcription factor Y subunit A-3 isoform X1 [Vitis vinifera]
vvi-miR169o	VIT_211s0016g01480.1	PREDICTED: nuclear transcription factor Y subunit A-3-like isoform X1 [Vitis vinifera]
vvi-miR169o	VIT_211s0016g01480.2	PREDICTED: nuclear transcription factor Y subunit A-3-like isoform X1 [Vitis vinifera]
vvi-miR169o	VIT_211s0016g01480.3	PREDICTED: nuclear transcription factor Y subunit A-3-like isoform X1 [Vitis vinifera]
vvi-miR169o	VIT_211s0016g01480.4	PREDICTED: nuclear transcription factor Y subunit A-3-like isoform X1 [Vitis vinifera]
vvi-miR169o	VIT_219s0015g01060.1	PREDICTED: uncharacterized protein LOC100249836 isoform X1 [Vitis vinifera]
vvi-miR169o	VIT_200s0125g00290.1	PREDICTED: LOB domain-containing protein 4 [Vitis vinifera]
vvi-miR169o	VIT_211s0016g00450.6	PREDICTED: eukaryotic translation initiation factor 3 subunit K [Vitis vinifera]
vvi-miR169o	VIT_201s0146g00380.1	PREDICTED: uncharacterized protein LOC100242123 [Vitis vinifera]
vvi-miR169o	VIT_201s0146g00380.2	PREDICTED: uncharacterized protein LOC100242123 [Vitis vinifera]
vvi-miR169p	VIT_206s0004g02270.1	PREDICTED: nuclear transcription factor Y subunit A-1 [Vitis vinifera]
vvi-miR169p	VIT_208s0007g08250.1	unnamed protein product [Vitis vinifera]
vvi-miR169p	VIT_208s0007g08250.10	unnamed protein product [Vitis vinifera]
vvi-miR169p	VIT_208s0007g08250.11	unnamed protein product [Vitis vinifera]
vvi-miR169p	VIT_208s0007g08250.12	unnamed protein product [Vitis vinifera]
vvi-miR169p	VIT_208s0007g08250.13	unnamed protein product [Vitis vinifera]
vvi-miR169p	VIT_208s0007g08250.14	unnamed protein product [Vitis vinifera]
vvi-miR169p	VIT_208s0007g08250.2	unnamed protein product [Vitis vinifera]
vvi-miR169p	VIT_208s0007g08250.3	unnamed protein product [Vitis vinifera]
vvi-miR169p	VIT_208s0007g08250.4	unnamed protein product [Vitis vinifera]
vvi-miR169p	VIT_208s0007g08250.5	unnamed protein product [Vitis vinifera]
vvi-miR169p	VIT_208s0007g08250.6	unnamed protein product [Vitis vinifera]
vvi-miR169p	VIT_208s0007g08250.7	unnamed protein product [Vitis vinifera]
[truncated: 2,572 more rows]
