# Supplementary material for: Small RNA and degradome deep sequencing reveal respective roles of cold-related microRNAs across Chinese wild grapevine and cultivated grapevine
Source: BMC Genomics. 2019 Oct 15;20:740. doi: 10.1186/s12864-019-6111-5 (PMC6794902; doi:10.1186/s12864-019-6111-5)
Supplement: Supplementary file 10 — Additional file 10: Table S10. Target genes of cultivated grape DEMs. [file 12864_2019_6111_MOESM10_ESM.xls]

Target genes of cultivated grape DEMs				
miRNA id	Target id	NR description		
vvi-miR166a	VIT_213s0019g04320.7	PREDICTED: homeobox-leucine zipper protein REVOLUTA-like isoform X2 [Vitis vinifera]		
vvi-miR166a	VIT_208s0007g07790.1	PREDICTED: protein POLYCHOME [Vitis vinifera]		
vvi-miR166a	VIT_210s0003g04670.2	PREDICTED: homeobox-leucine zipper protein HOX32 [Vitis vinifera]		
vvi-miR166a	VIT_218s0075g00480.2	PREDICTED: TMV resistance protein N-like [Vitis vinifera]		
vvi-miR166a	VIT_210s0003g04670.1	PREDICTED: homeobox-leucine zipper protein HOX32 [Vitis vinifera]		
vvi-miR166a	VIT_206s0004g02800.2	PREDICTED: homeobox-leucine zipper protein REVOLUTA [Vitis vinifera]		
vvi-miR166a	VIT_218s0075g00480.4	PREDICTED: TMV resistance protein N-like [Vitis vinifera]		
vvi-miR166a	VIT_208s0007g03420.1	PREDICTED: protein ABSCISIC ACID-INSENSITIVE 5 [Vitis vinifera]		
vvi-miR166a	VIT_216s0050g01140.1	PREDICTED: glutaminyl-peptide cyclotransferase [Vitis vinifera]		
vvi-miR166a	VIT_204s0008g03250.1	PREDICTED: homeobox-leucine zipper protein ATHB-15 [Vitis vinifera]		
vvi-miR166a	VIT_208s0007g07790.2	PREDICTED: protein POLYCHOME [Vitis vinifera]		
vvi-miR166a	VIT_218s0075g00480.6	PREDICTED: TMV resistance protein N-like [Vitis vinifera]		
vvi-miR166a	VIT_218s0001g05380.1	PREDICTED: TPR repeat-containing thioredoxin TTL1 [Vitis vinifera]		
vvi-miR166a	VIT_213s0019g04320.4	unnamed protein product [Vitis vinifera]		
vvi-miR166a	VIT_218s0001g05380.2	PREDICTED: TPR repeat-containing thioredoxin TTL1 [Vitis vinifera]
vvi-miR166a	VIT_206s0004g02800.1	PREDICTED: homeobox-leucine zipper protein REVOLUTA [Vitis vinifera]
vvi-miR166a	VIT_218s0075g00480.5	hypothetical protein VITISV_029044 [Vitis vinifera]
vvi-miR166a	VIT_204s0008g01640.2	unnamed protein product [Vitis vinifera]
vvi-miR166a	VIT_209s0002g03740.1	PREDICTED: homeobox-leucine zipper protein ATHB-15 [Vitis vinifera]
vvi-miR166a	VIT_200s1309g00010.1	PREDICTED: L-ascorbate oxidase homolog [Vitis vinifera]
vvi-miR166a	VIT_213s0019g04320.2	PREDICTED: homeobox-leucine zipper protein REVOLUTA-like isoform X1 [Vitis vinifera]
vvi-miR166a	VIT_206s0004g02800.3	PREDICTED: homeobox-leucine zipper protein REVOLUTA [Vitis vinifera]
vvi-miR166a	VIT_218s0075g00480.3	PREDICTED: TMV resistance protein N-like [Vitis vinifera]
vvi-miR166a	VIT_213s0019g04320.3	PREDICTED: homeobox-leucine zipper protein REVOLUTA-like isoform X1 [Vitis vinifera]
vvi-miR166a	VIT_215s0046g01370.2	hypothetical protein VITISV_014580 [Vitis vinifera]
vvi-miR166a	VIT_213s0019g04320.1	PREDICTED: homeobox-leucine zipper protein REVOLUTA-like isoform X1 [Vitis vinifera]
vvi-miR166a	VIT_200s1643g00010.1	PREDICTED: L-ascorbate oxidase homolog [Vitis vinifera]
vvi-miR166a	VIT_213s0019g04320.6	PREDICTED: homeobox-leucine zipper protein REVOLUTA-like isoform X1 [Vitis vinifera]
vvi-miR166a	VIT_218s0075g00480.1	PREDICTED: TMV resistance protein N-like [Vitis vinifera]
vvi-miR166a	VIT_218s0075g00480.7	PREDICTED: TMV resistance protein N-like [Vitis vinifera]
vvi-miR166a	VIT_204s0008g03250.2	PREDICTED: homeobox-leucine zipper protein ATHB-15 [Vitis vinifera]
vvi-miR166a	VIT_209s0002g08510.1	PREDICTED: putative expansin-B2 [Vitis vinifera]
vvi-miR166a	VIT_213s0019g04320.5	unnamed protein product [Vitis vinifera]
vvi-miR166a	VIT_210s0003g04670.3	PREDICTED: homeobox-leucine zipper protein HOX32 [Vitis vinifera]
vvi-miR166a	VIT_219s0014g01210.1	PREDICTED: transcription factor HBP-1b(c38) [Vitis vinifera]
vvi-miR166b	VIT_213s0019g04320.7	PREDICTED: homeobox-leucine zipper protein REVOLUTA-like isoform X2 [Vitis vinifera]
vvi-miR166b	VIT_208s0007g07790.1	PREDICTED: protein POLYCHOME [Vitis vinifera]
vvi-miR166b	VIT_210s0003g04670.2	PREDICTED: homeobox-leucine zipper protein HOX32 [Vitis vinifera]
vvi-miR166b	VIT_218s0075g00480.2	PREDICTED: TMV resistance protein N-like [Vitis vinifera]
vvi-miR166b	VIT_210s0003g04670.1	PREDICTED: homeobox-leucine zipper protein HOX32 [Vitis vinifera]
vvi-miR166b	VIT_206s0004g02800.2	PREDICTED: homeobox-leucine zipper protein REVOLUTA [Vitis vinifera]
vvi-miR166b	VIT_218s0075g00480.4	PREDICTED: TMV resistance protein N-like [Vitis vinifera]
vvi-miR166b	VIT_208s0007g03420.1	PREDICTED: protein ABSCISIC ACID-INSENSITIVE 5 [Vitis vinifera]
vvi-miR166b	VIT_216s0050g01140.1	PREDICTED: glutaminyl-peptide cyclotransferase [Vitis vinifera]
vvi-miR166b	VIT_204s0008g03250.1	PREDICTED: homeobox-leucine zipper protein ATHB-15 [Vitis vinifera]
vvi-miR166b	VIT_208s0007g07790.2	PREDICTED: protein POLYCHOME [Vitis vinifera]
vvi-miR166b	VIT_218s0075g00480.6	PREDICTED: TMV resistance protein N-like [Vitis vinifera]
vvi-miR166b	VIT_218s0001g05380.1	PREDICTED: TPR repeat-containing thioredoxin TTL1 [Vitis vinifera]
vvi-miR166b	VIT_213s0019g04320.4	unnamed protein product [Vitis vinifera]
vvi-miR166b	VIT_218s0001g05380.2	PREDICTED: TPR repeat-containing thioredoxin TTL1 [Vitis vinifera]
vvi-miR166b	VIT_206s0004g02800.1	PREDICTED: homeobox-leucine zipper protein REVOLUTA [Vitis vinifera]
vvi-miR166b	VIT_218s0075g00480.5	hypothetical protein VITISV_029044 [Vitis vinifera]
vvi-miR166b	VIT_204s0008g01640.2	unnamed protein product [Vitis vinifera]
vvi-miR166b	VIT_209s0002g03740.1	PREDICTED: homeobox-leucine zipper protein ATHB-15 [Vitis vinifera]
vvi-miR166b	VIT_200s1309g00010.1	PREDICTED: L-ascorbate oxidase homolog [Vitis vinifera]
vvi-miR166b	VIT_213s0019g04320.2	PREDICTED: homeobox-leucine zipper protein REVOLUTA-like isoform X1 [Vitis vinifera]
vvi-miR166b	VIT_206s0004g02800.3	PREDICTED: homeobox-leucine zipper protein REVOLUTA [Vitis vinifera]
vvi-miR166b	VIT_218s0075g00480.3	PREDICTED: TMV resistance protein N-like [Vitis vinifera]
vvi-miR166b	VIT_215s0046g01370.2	hypothetical protein VITISV_014580 [Vitis vinifera]
vvi-miR166b	VIT_213s0019g04320.3	PREDICTED: homeobox-leucine zipper protein REVOLUTA-like isoform X1 [Vitis vinifera]
vvi-miR166b	VIT_213s0019g04320.1	PREDICTED: homeobox-leucine zipper protein REVOLUTA-like isoform X1 [Vitis vinifera]
vvi-miR166b	VIT_200s1643g00010.1	PREDICTED: L-ascorbate oxidase homolog [Vitis vinifera]
vvi-miR166b	VIT_213s0019g04320.6	PREDICTED: homeobox-leucine zipper protein REVOLUTA-like isoform X1 [Vitis vinifera]
vvi-miR166b	VIT_218s0075g00480.1	PREDICTED: TMV resistance protein N-like [Vitis vinifera]
vvi-miR166b	VIT_218s0075g00480.7	PREDICTED: TMV resistance protein N-like [Vitis vinifera]
vvi-miR166b	VIT_204s0008g03250.2	PREDICTED: homeobox-leucine zipper protein ATHB-15 [Vitis vinifera]
vvi-miR166b	VIT_209s0002g08510.1	PREDICTED: putative expansin-B2 [Vitis vinifera]
vvi-miR166b	VIT_213s0019g04320.5	unnamed protein product [Vitis vinifera]
vvi-miR166b	VIT_210s0003g04670.3	PREDICTED: homeobox-leucine zipper protein HOX32 [Vitis vinifera]
vvi-miR166b	VIT_219s0014g01210.1	PREDICTED: transcription factor HBP-1b(c38) [Vitis vinifera]
vvi-miR167b	VIT_211s0016g02400.5	PREDICTED: K(+) efflux antiporter 4 isoform X2 [Vitis vinifera]
vvi-miR167b	VIT_211s0016g02400.3	PREDICTED: K(+) efflux antiporter 4 isoform X2 [Vitis vinifera]
vvi-miR167b	VIT_214s0068g00630.6	PREDICTED: importin-13 isoform X2 [Vitis vinifera]
vvi-miR167b	VIT_211s0016g02400.1	PREDICTED: K(+) efflux antiporter 4 isoform X1 [Vitis vinifera]
vvi-miR167b	VIT_211s0016g02400.4	PREDICTED: K(+) efflux antiporter 4 isoform X2 [Vitis vinifera]
vvi-miR167b	VIT_214s0068g00630.7	PREDICTED: importin-13 isoform X2 [Vitis vinifera]
vvi-miR167e	VIT_211s0016g02400.5	PREDICTED: K(+) efflux antiporter 4 isoform X2 [Vitis vinifera]
vvi-miR167e	VIT_214s0068g00630.6	PREDICTED: importin-13 isoform X2 [Vitis vinifera]
vvi-miR167e	VIT_211s0016g02400.3	PREDICTED: K(+) efflux antiporter 4 isoform X2 [Vitis vinifera]
vvi-miR167e	VIT_211s0016g02400.1	PREDICTED: K(+) efflux antiporter 4 isoform X1 [Vitis vinifera]
vvi-miR167e	VIT_211s0016g02400.4	PREDICTED: K(+) efflux antiporter 4 isoform X2 [Vitis vinifera]
vvi-miR167e	VIT_214s0068g00630.7	PREDICTED: importin-13 isoform X2 [Vitis vinifera]
vvi-miR167e	VIT_211s0016g02400.2	PREDICTED: K(+) efflux antiporter 4 isoform X1 [Vitis vinifera]
vvi-miR535b	VIT_205s0051g00930.1	PREDICTED: probable DNA primase large subunit [Vitis vinifera]
vvi-miR535b	VIT_211s0065g00170.7	promoter-binding protein SPL10 [Vitis vinifera]
vvi-miR535b	VIT_205s0051g00930.6	PREDICTED: probable DNA primase large subunit [Vitis vinifera]
vvi-miR535b	VIT_213s0156g00540.4	PREDICTED: putative disease resistance RPP13-like protein 1 isoform X1 [Vitis vinifera]
vvi-miR535b	VIT_213s0156g00540.1	PREDICTED: putative disease resistance RPP13-like protein 1 isoform X1 [Vitis vinifera]
vvi-miR535b	VIT_200s0358g00010.1	unnamed protein product [Vitis vinifera]
vvi-miR535b	VIT_213s0156g00540.2	PREDICTED: putative disease resistance RPP13-like protein 1 isoform X1 [Vitis vinifera]
vvi-miR535b	VIT_207s0104g00030.1	unnamed protein product [Vitis vinifera]
vvi-miR535b	VIT_211s0065g00170.5	promoter-binding protein SPL10 [Vitis vinifera]
vvi-miR535b	VIT_201s0244g00100.2	PREDICTED: serine carboxypeptidase-like 45 [Vitis vinifera]
vvi-miR535b	VIT_205s0051g00930.3	PREDICTED: probable DNA primase large subunit [Vitis vinifera]
vvi-miR535b	VIT_213s0156g00440.1	PREDICTED: putative disease resistance protein At3g14460 [Vitis vinifera]
vvi-miR535b	VIT_203s0097g00660.1	PREDICTED: protein RMD5 homolog A [Vitis vinifera]
vvi-miR535b	VIT_211s0065g00170.8	hypothetical protein VITISV_037586 [Vitis vinifera]
vvi-miR535b	VIT_211s0065g00170.2	promoter-binding protein SPL10 [Vitis vinifera]
vvi-miR535b	VIT_201s0026g02490.1	PREDICTED: probable apyrase 6 isoform X1 [Vitis vinifera]
vvi-miR535b	VIT_205s0051g00930.4	PREDICTED: probable DNA primase large subunit [Vitis vinifera]
vvi-miR535b	VIT_211s0065g00170.3	promoter-binding protein SPL10 [Vitis vinifera]
vvi-miR535b	VIT_209s0002g06080.1	PREDICTED: late embryogenesis abundant protein 2 [Vitis vinifera]
vvi-miR535b	VIT_205s0051g00930.2	PREDICTED: probable DNA primase large subunit [Vitis vinifera]
vvi-miR535b	VIT_211s0065g00170.4	promoter-binding protein SPL10 [Vitis vinifera]
vvi-miR535b	VIT_201s0244g00100.4	PREDICTED: serine carboxypeptidase-like 45 [Vitis vinifera]
vvi-miR535b	VIT_201s0244g00100.3	PREDICTED: serine carboxypeptidase-like 45 [Vitis vinifera]
vvi-miR535b	VIT_205s0051g00930.5	PREDICTED: probable DNA primase large subunit [Vitis vinifera]
vvi-miR535b	VIT_205s0051g00930.8	PREDICTED: probable DNA primase large subunit [Vitis vinifera]
vvi-miR535b	VIT_201s0026g02490.2	PREDICTED: probable apyrase 6 isoform X2 [Vitis vinifera]
vvi-miR535b	VIT_211s0065g00170.1	promoter-binding protein SPL10 [Vitis vinifera]
vvi-miR535b	VIT_205s0051g00930.7	PREDICTED: probable DNA primase large subunit [Vitis vinifera]
vvi-miR535b	VIT_213s0156g00540.3	PREDICTED: putative disease resistance RPP13-like protein 1 isoform X1 [Vitis vinifera]
vvi-miR396b	VIT_201s0146g00490.1	"PREDICTED: putative pentatricopeptide repeat-containing protein At5g13230, mitochondrial [Vitis vinifera]"
vvi-miR396b	VIT_219s0015g00920.2	hypothetical protein CICLE_v10009293mg [Citrus clementina]
vvi-miR396b	VIT_213s0019g05260.1	PREDICTED: 4-coumarate--CoA ligase-like 5 [Vitis vinifera]
vvi-miR396b	VIT_213s0019g05260.2	PREDICTED: 4-coumarate--CoA ligase-like 5 [Vitis vinifera]
vvi-miR396b	VIT_212s0035g01750.3	PREDICTED: uncharacterized protein LOC100262534 [Vitis vinifera]
vvi-miR396b	VIT_205s0049g01460.2	PREDICTED: tetratricopeptide repeat protein 7A-like [Vitis vinifera]
vvi-miR396b	VIT_214s0030g01710.6	PREDICTED: uncharacterized protein LOC100264176 isoform X1 [Vitis vinifera]
vvi-miR396b	VIT_202s0033g01260.1	PREDICTED: uncharacterized protein LOC104877533 [Vitis vinifera]
vvi-miR396b	VIT_217s0000g04440.2	unnamed protein product [Vitis vinifera]
vvi-miR396b	VIT_205s0051g00460.2	PREDICTED: probable leucine-rich repeat receptor-like protein kinase At2g33170 [Vitis vinifera]
vvi-miR396b	VIT_217s0000g10090.1	PREDICTED: adenine/guanine permease AZG2 [Vitis vinifera]
vvi-miR396b	VIT_217s0000g04440.1	PREDICTED: G patch domain-containing protein 1 [Vitis vinifera]
vvi-miR396b	VIT_202s0025g00280.4	Heat shock protein 90.1 isoform 1 [Theobroma cacao]
vvi-miR396b	VIT_206s0009g02520.1	PREDICTED: replication factor C subunit 1 [Vitis vinifera]
vvi-miR396b	VIT_206s0004g02380.1	PREDICTED: cinnamoyl-CoA reductase 1 [Vitis vinifera]
vvi-miR396b	VIT_207s0129g00280.1	PREDICTED: UPF0553 protein [Vitis vinifera]
vvi-miR396b	VIT_206s0004g00080.1	hypothetical protein VITISV_001463 [Vitis vinifera]
vvi-miR396b	VIT_204s0008g00915.1	PREDICTED: receptor-like protein kinase HSL1 [Vitis vinifera]
vvi-miR396b	VIT_208s0032g00740.1	PREDICTED: pentatricopeptide repeat-containing protein At5g06540 [Vitis vinifera]
vvi-miR396b	VIT_212s0035g01750.2	PREDICTED: uncharacterized protein LOC100262534 [Vitis vinifera]
vvi-miR396b	VIT_207s0005g03860.1	PREDICTED: uncharacterized protein LOC104879853 [Vitis vinifera]
vvi-miR396b	VIT_217s0000g07520.2	PREDICTED: serine/threonine-protein kinase AtPK2/AtPK19-like [Vitis vinifera]
vvi-miR396b	VIT_213s0019g05260.4	PREDICTED: 4-coumarate--CoA ligase-like 5 [Vitis vinifera]
vvi-miR396b	VIT_214s0030g01710.4	PREDICTED: uncharacterized protein LOC100264176 isoform X1 [Vitis vinifera]
vvi-miR396b	VIT_219s0014g02930.1	unnamed protein product [Vitis vinifera]
vvi-miR396b	VIT_210s0597g00040.1	"PREDICTED: pentatricopeptide repeat-containing protein At4g21705, mitochondrial [Vitis vinifera]"
vvi-miR396b	VIT_212s0034g01980.1	PREDICTED: glutelin type-A 3 [Vitis vinifera]
vvi-miR396b	VIT_202s0012g02250.7	hypothetical protein VITISV_014255 [Vitis vinifera]
vvi-miR396b	VIT_218s0001g08650.1	PREDICTED: growth-regulating factor 1-like isoform X1 [Vitis vinifera]
vvi-miR396b	VIT_200s0357g00120.1	PREDICTED: putative ETHYLENE INSENSITIVE 3-like 4 protein [Vitis vinifera]
vvi-miR396b	VIT_217s0000g04440.3	unnamed protein product [Vitis vinifera]
vvi-miR396b	VIT_219s0015g00920.1	PREDICTED: heterogeneous nuclear ribonucleoprotein 1 [Vitis vinifera]
vvi-miR396b	VIT_202s0012g02250.5	PREDICTED: transcription factor HBP-1a [Vitis vinifera]
vvi-miR396b	VIT_202s0025g02680.1	PREDICTED: growth-regulating factor 8 [Vitis vinifera]
vvi-miR396b	VIT_216s0098g01080.1	PREDICTED: growth-regulating factor 4 isoform X1 [Vitis vinifera]
vvi-miR396b	VIT_212s0057g01320.1	"PREDICTED: ribonuclease E/G-like protein, chloroplastic isoform X3 [Vitis vinifera]"
vvi-miR396b	VIT_202s0025g00280.3	PREDICTED: heat shock protein 83 [Vitis vinifera]
vvi-miR396b	VIT_212s0034g01980.2	PREDICTED: glutelin type-A 3 [Vitis vinifera]
vvi-miR396b	VIT_211s0016g01250.1	PREDICTED: growth-regulating factor 1 isoform X2 [Vitis vinifera]
vvi-miR396b	VIT_214s0030g01710.3	PREDICTED: uncharacterized protein LOC100264176 isoform X5 [Vitis vinifera]
vvi-miR396b	VIT_202s0012g02250.4	PREDICTED: transcription factor HBP-1a [Vitis vinifera]
vvi-miR396b	VIT_209s0002g03160.1	unnamed protein product [Vitis vinifera]
vvi-miR396b	VIT_202s0012g02250.6	PREDICTED: transcription factor HBP-1a [Vitis vinifera]
vvi-miR396b	VIT_202s0025g00280.2	Heat shock protein 90.1 isoform 1 [Theobroma cacao]
vvi-miR396b	VIT_209s0002g01350.1	PREDICTED: growth-regulating factor 1-like [Vitis vinifera]
vvi-miR396b	VIT_214s0030g01710.2	PREDICTED: uncharacterized protein LOC100264176 isoform X1 [Vitis vinifera]
vvi-miR396b	VIT_202s0012g02250.1	PREDICTED: transcription factor HBP-1a [Vitis vinifera]
vvi-miR396b	VIT_213s0064g00920.1	zinc finger CCCH domain-containing protein 30-like [Vitis vinifera]
vvi-miR396b	VIT_205s0049g01460.6	PREDICTED: tetratricopeptide repeat protein 7A-like [Vitis vinifera]
vvi-miR396b	VIT_206s0009g02740.1	"PREDICTED: pentatricopeptide repeat-containing protein At3g24000, mitochondrial-like [Vitis vinifera]"
vvi-miR396b	VIT_202s0012g02250.2	PREDICTED: transcription factor HBP-1a [Vitis vinifera]
vvi-miR396b	VIT_207s0191g00220.1	PREDICTED: uncharacterized protein LOC100251922 [Vitis vinifera]
vvi-miR396b	VIT_202s0025g00280.5	PREDICTED: heat shock protein 83 [Vitis vinifera]
vvi-miR396b	VIT_207s0191g00220.2	PREDICTED: uncharacterized protein LOC100251922 [Vitis vinifera]
vvi-miR396b	VIT_216s0039g01450.5	unnamed protein product [Vitis vinifera]
vvi-miR396b	VIT_216s0039g01450.4	PREDICTED: growth-regulating factor 4-like isoform X1 [Vitis vinifera]
vvi-miR396b	VIT_202s0025g00280.1	PREDICTED: heat shock protein 83 [Vitis vinifera]
vvi-miR396b	VIT_218s0001g00640.1	"PREDICTED: pentatricopeptide repeat-containing protein At5g40410, mitochondrial [Vitis vinifera]"
vvi-miR396b	VIT_202s0025g00280.6	Heat shock protein 90.1 isoform 1 [Theobroma cacao]
vvi-miR396b	VIT_214s0030g01710.5	PREDICTED: uncharacterized protein LOC100264176 isoform X4 [Vitis vinifera]
vvi-miR396b	VIT_213s0019g05260.3	PREDICTED: 4-coumarate--CoA ligase-like 5 [Vitis vinifera]
vvi-miR396b	VIT_202s0012g02250.3	PREDICTED: transcription factor HBP-1a [Vitis vinifera]
vvi-miR396b	VIT_205s0049g01460.5	PREDICTED: tetratricopeptide repeat protein 7A-like [Vitis vinifera]
vvi-miR396b	VIT_207s0005g03870.1	unnamed protein product [Vitis vinifera]
vvi-miR396b	VIT_214s0030g01710.1	PREDICTED: uncharacterized protein LOC100264176 isoform X1 [Vitis vinifera]
vvi-miR396b	VIT_218s0089g00100.1	unnamed protein product [Vitis vinifera]
vvi-miR396b	VIT_209s0002g04250.1	PREDICTED: protein disulfide isomerase-like 1-6 [Vitis vinifera]
vvi-miR396b	VIT_212s0057g01320.2	"PREDICTED: ribonuclease E/G-like protein, chloroplastic isoform X3 [Vitis vinifera]"
vvi-miR396b	VIT_200s0304g00060.1	PREDICTED: TPR repeat-containing thioredoxin TTL1 [Vitis vinifera]
vvi-miR396b	VIT_208s0007g03760.1	PREDICTED: growth-regulating factor 3 [Vitis vinifera]
vvi-miR396b	VIT_205s0049g01460.1	PREDICTED: tetratricopeptide repeat protein 7A-like [Vitis vinifera]
vvi-miR396b	VIT_200s0494g00010.1	PREDICTED: growth-regulating factor 1-like [Vitis vinifera]
vvi-miR396b	VIT_201s0146g00490.2	"PREDICTED: putative pentatricopeptide repeat-containing protein At5g13230, mitochondrial [Vitis vinifera]"
vvi-miR396b	VIT_206s0009g02520.2	PREDICTED: replication factor C subunit 1 [Vitis vinifera]
vvi-miR171c	VIT_204s0023g01380.1	unnamed protein product [Vitis vinifera]
vvi-miR171c	VIT_202s0154g00400.1	PREDICTED: scarecrow-like protein 22 isoform X2 [Vitis vinifera]
vvi-miR171c	VIT_213s0019g02940.1	PREDICTED: 7-deoxyloganetic acid glucosyltransferase [Vitis vinifera]
vvi-miR171c	VIT_214s0068g01780.1	PREDICTED: squamosa promoter-binding-like protein 13A [Vitis vinifera]
vvi-miR171c	VIT_217s0000g01250.5	PREDICTED: F-box/LRR-repeat protein At5g63520 [Vitis vinifera]
vvi-miR171c	VIT_215s0021g02420.1	unnamed protein product [Vitis vinifera]
vvi-miR171c	VIT_215s0048g00270.1	PREDICTED: scarecrow-like protein 27 [Vitis vinifera]
vvi-miR171c	VIT_213s0019g02940.2	PREDICTED: 7-deoxyloganetic acid glucosyltransferase [Vitis vinifera]
vvi-miR535c	VIT_205s0051g00930.1	PREDICTED: probable DNA primase large subunit [Vitis vinifera]
vvi-miR535c	VIT_211s0065g00170.7	promoter-binding protein SPL10 [Vitis vinifera]
vvi-miR535c	VIT_205s0051g00930.6	PREDICTED: probable DNA primase large subunit [Vitis vinifera]
vvi-miR535c	VIT_213s0156g00540.4	PREDICTED: putative disease resistance RPP13-like protein 1 isoform X1 [Vitis vinifera]
vvi-miR535c	VIT_213s0156g00540.1	PREDICTED: putative disease resistance RPP13-like protein 1 isoform X1 [Vitis vinifera]
vvi-miR535c	VIT_200s0358g00010.1	unnamed protein product [Vitis vinifera]
vvi-miR535c	VIT_213s0156g00540.2	PREDICTED: putative disease resistance RPP13-like protein 1 isoform X1 [Vitis vinifera]
vvi-miR535c	VIT_207s0104g00030.1	unnamed protein product [Vitis vinifera]
vvi-miR535c	VIT_201s0244g00100.2	PREDICTED: serine carboxypeptidase-like 45 [Vitis vinifera]
vvi-miR535c	VIT_213s0106g00020.1	PREDICTED: putative disease resistance protein At3g14460 [Vitis vinifera]
vvi-miR535c	VIT_205s0051g00930.3	PREDICTED: probable DNA primase large subunit [Vitis vinifera]
vvi-miR535c	VIT_203s0097g00660.1	PREDICTED: protein RMD5 homolog A [Vitis vinifera]
vvi-miR535c	VIT_201s0244g00100.1	PREDICTED: serine carboxypeptidase-like 45 [Vitis vinifera]
vvi-miR535c	VIT_211s0065g00170.8	hypothetical protein VITISV_037586 [Vitis vinifera]
vvi-miR535c	VIT_201s0026g02490.1	PREDICTED: probable apyrase 6 isoform X1 [Vitis vinifera]
vvi-miR535c	VIT_205s0051g00930.4	PREDICTED: probable DNA primase large subunit [Vitis vinifera]
vvi-miR535c	VIT_209s0002g06080.1	PREDICTED: late embryogenesis abundant protein 2 [Vitis vinifera]
vvi-miR535c	VIT_205s0051g00930.2	PREDICTED: probable DNA primase large subunit [Vitis vinifera]
vvi-miR535c	VIT_211s0065g00170.4	promoter-binding protein SPL10 [Vitis vinifera]
vvi-miR535c	VIT_201s0244g00100.4	PREDICTED: serine carboxypeptidase-like 45 [Vitis vinifera]
vvi-miR535c	VIT_201s0244g00100.3	PREDICTED: serine carboxypeptidase-like 45 [Vitis vinifera]
vvi-miR535c	VIT_205s0051g00930.5	PREDICTED: probable DNA primase large subunit [Vitis vinifera]
vvi-miR535c	VIT_205s0051g00930.8	PREDICTED: probable DNA primase large subunit [Vitis vinifera]
vvi-miR535c	VIT_201s0026g02490.2	PREDICTED: probable apyrase 6 isoform X2 [Vitis vinifera]
vvi-miR535c	VIT_205s0051g00930.7	PREDICTED: probable DNA primase large subunit [Vitis vinifera]
vvi-miR535c	VIT_213s0156g00540.3	PREDICTED: putative disease resistance RPP13-like protein 1 isoform X1 [Vitis vinifera]
vvi-miR164d	VIT_214s0108g01070.3	PREDICTED: NAC domain-containing protein 100 [Vitis vinifera]
vvi-miR164d	VIT_219s0027g00230.1	PREDICTED: NAC domain-containing protein 21/22-like [Vitis vinifera]
vvi-miR164d	VIT_209s0002g00760.5	PREDICTED: uncharacterized protein LOC100241213 isoform X2 [Vitis vinifera]
vvi-miR164d	VIT_209s0002g00760.2	PREDICTED: uncharacterized protein LOC100241213 isoform X2 [Vitis vinifera]
vvi-miR164d	VIT_201s0010g02560.1	PREDICTED: uncharacterized protein LOC100853782 [Vitis vinifera]
vvi-miR164d	VIT_217s0000g06400.2	PREDICTED: NAC domain-containing protein 100 [Vitis vinifera]
vvi-miR164d	VIT_201s0010g02560.2	PREDICTED: uncharacterized protein LOC100853782 [Vitis vinifera]
vvi-miR164d	VIT_217s0000g06400.3	PREDICTED: NAC domain-containing protein 100 [Vitis vinifera]
vvi-miR164d	VIT_200s0322g00020.2	PREDICTED: heptahelical transmembrane protein 4-like [Vitis vinifera]
vvi-miR164d	VIT_214s0108g01070.2	PREDICTED: NAC domain-containing protein 100 [Vitis vinifera]
vvi-miR164d	VIT_200s0322g00020.3	PREDICTED: heptahelical transmembrane protein 4-like [Vitis vinifera]
vvi-miR164d	VIT_219s0014g02200.1	PREDICTED: protein CUP-SHAPED COTYLEDON 2 [Vitis vinifera]
vvi-miR164d	VIT_209s0002g00760.1	PREDICTED: uncharacterized protein LOC100241213 isoform X2 [Vitis vinifera]
vvi-miR164d	VIT_200s0322g00020.1	PREDICTED: heptahelical transmembrane protein 4-like [Vitis vinifera]
vvi-miR164d	VIT_209s0002g00760.4	PREDICTED: uncharacterized protein LOC100241213 isoform X2 [Vitis vinifera]
vvi-miR164d	VIT_217s0000g06400.1	PREDICTED: NAC domain-containing protein 100 [Vitis vinifera]
vvi-miR164d	VIT_214s0108g01070.1	PREDICTED: NAC domain-containing protein 100 [Vitis vinifera]
vvi-miR164d	VIT_219s0027g00230.2	unnamed protein product [Vitis vinifera]
vvi-miR164d	VIT_200s1860g00010.1	hypothetical protein VITISV_041500 [Vitis vinifera]
vvi-miR164d	VIT_209s0002g00760.3	PREDICTED: uncharacterized protein LOC100241213 isoform X2 [Vitis vinifera]
vvi-miR164d	VIT_201s0010g02560.3	PREDICTED: uncharacterized protein LOC100853782 [Vitis vinifera]
vvi-miR164d	VIT_214s0108g01070.4	PREDICTED: NAC domain-containing protein 100 [Vitis vinifera]
vvi-miR164a	VIT_214s0108g01070.3	PREDICTED: NAC domain-containing protein 100 [Vitis vinifera]
vvi-miR164a	VIT_219s0027g00230.1	PREDICTED: NAC domain-containing protein 21/22-like [Vitis vinifera]
vvi-miR164a	VIT_209s0002g00760.5	PREDICTED: uncharacterized protein LOC100241213 isoform X2 [Vitis vinifera]
vvi-miR164a	VIT_209s0002g00760.2	PREDICTED: uncharacterized protein LOC100241213 isoform X2 [Vitis vinifera]
vvi-miR164a	VIT_201s0010g02560.1	PREDICTED: uncharacterized protein LOC100853782 [Vitis vinifera]
vvi-miR164a	VIT_217s0000g06400.2	PREDICTED: NAC domain-containing protein 100 [Vitis vinifera]
vvi-miR164a	VIT_201s0010g02560.2	PREDICTED: uncharacterized protein LOC100853782 [Vitis vinifera]
vvi-miR164a	VIT_217s0000g06400.3	PREDICTED: NAC domain-containing protein 100 [Vitis vinifera]
vvi-miR164a	VIT_214s0108g01070.2	PREDICTED: NAC domain-containing protein 100 [Vitis vinifera]
vvi-miR164a	VIT_200s0322g00020.3	PREDICTED: heptahelical transmembrane protein 4-like [Vitis vinifera]
vvi-miR164a	VIT_219s0014g02200.1	PREDICTED: protein CUP-SHAPED COTYLEDON 2 [Vitis vinifera]
vvi-miR164a	VIT_209s0002g00760.1	PREDICTED: uncharacterized protein LOC100241213 isoform X2 [Vitis vinifera]
vvi-miR164a	VIT_209s0002g00760.4	PREDICTED: uncharacterized protein LOC100241213 isoform X2 [Vitis vinifera]
vvi-miR164a	VIT_217s0000g06400.1	PREDICTED: NAC domain-containing protein 100 [Vitis vinifera]
vvi-miR164a	VIT_214s0108g01070.1	PREDICTED: NAC domain-containing protein 100 [Vitis vinifera]
vvi-miR164a	VIT_219s0027g00230.2	unnamed protein product [Vitis vinifera]
vvi-miR164a	VIT_200s1860g00010.1	hypothetical protein VITISV_041500 [Vitis vinifera]
vvi-miR164a	VIT_209s0002g00760.3	PREDICTED: uncharacterized protein LOC100241213 isoform X2 [Vitis vinifera]
vvi-miR164a	VIT_214s0108g01070.4	PREDICTED: NAC domain-containing protein 100 [Vitis vinifera]
vvi-miR164a	VIT_201s0010g02560.3	PREDICTED: uncharacterized protein LOC100853782 [Vitis vinifera]
vvi-miR396d	VIT_214s0081g00150.1	PREDICTED: ankyrin-1 [Vitis vinifera]
vvi-miR396d	VIT_201s0146g00490.1	"PREDICTED: putative pentatricopeptide repeat-containing protein At5g13230, mitochondrial [Vitis vinifera]"
vvi-miR396d	VIT_211s0037g00130.1	PREDICTED: FIP1[V]-like protein [Vitis vinifera]
vvi-miR396d	VIT_204s0008g00915.1	PREDICTED: receptor-like protein kinase HSL1 [Vitis vinifera]
vvi-miR396d	VIT_206s0004g00080.1	hypothetical protein VITISV_001463 [Vitis vinifera]
vvi-miR396d	VIT_202s0012g02250.3	PREDICTED: transcription factor HBP-1a [Vitis vinifera]
vvi-miR396d	VIT_208s0032g00740.1	PREDICTED: pentatricopeptide repeat-containing protein At5g06540 [Vitis vinifera]
vvi-miR396d	VIT_218s0089g00100.1	unnamed protein product [Vitis vinifera]
vvi-miR396d	VIT_217s0000g07520.2	PREDICTED: serine/threonine-protein kinase AtPK2/AtPK19-like [Vitis vinifera]
vvi-miR396d	VIT_210s0597g00040.1	"PREDICTED: pentatricopeptide repeat-containing protein At4g21705, mitochondrial [Vitis vinifera]"
vvi-miR396d	VIT_202s0012g02250.4	PREDICTED: transcription factor HBP-1a [Vitis vinifera]
vvi-miR396d	VIT_205s0051g00460.1	PREDICTED: probable leucine-rich repeat receptor-like protein kinase At2g33170 [Vitis vinifera]
vvi-miR396d	VIT_217s0000g04440.2	unnamed protein product [Vitis vinifera]
vvi-miR396d	VIT_202s0012g02250.7	hypothetical protein VITISV_014255 [Vitis vinifera]
vvi-miR396d	VIT_200s0304g00060.1	PREDICTED: TPR repeat-containing thioredoxin TTL1 [Vitis vinifera]
vvi-miR396d	VIT_205s0051g00460.2	PREDICTED: probable leucine-rich repeat receptor-like protein kinase At2g33170 [Vitis vinifera]
vvi-miR396d	VIT_217s0000g04440.1	PREDICTED: G patch domain-containing protein 1 [Vitis vinifera]
vvi-miR396d	VIT_202s0012g02250.1	PREDICTED: transcription factor HBP-1a [Vitis vinifera]
vvi-miR396d	VIT_202s0012g02250.2	PREDICTED: transcription factor HBP-1a [Vitis vinifera]
vvi-miR396d	VIT_207s0191g00220.1	PREDICTED: uncharacterized protein LOC100251922 [Vitis vinifera]
vvi-miR396d	VIT_201s0146g00490.2	"PREDICTED: putative pentatricopeptide repeat-containing protein At5g13230, mitochondrial [Vitis vinifera]"
vvi-miR396d	VIT_207s0191g00220.2	PREDICTED: uncharacterized protein LOC100251922 [Vitis vinifera]
vvi-miR396d	VIT_206s0009g02520.2	PREDICTED: replication factor C subunit 1 [Vitis vinifera]
vvi-miR396d	VIT_217s0000g04440.3	unnamed protein product [Vitis vinifera]
vvi-miR396d	VIT_206s0009g02520.1	PREDICTED: replication factor C subunit 1 [Vitis vinifera]
vvi-miR160c	VIT_206s0004g02750.3	PREDICTED: auxin response factor 18 [Vitis vinifera]
vvi-miR160c	VIT_218s0001g04180.2	PREDICTED: LOW QUALITY PROTEIN: auxin response factor 17 [Vitis vinifera]
vvi-miR160c	VIT_206s0004g02750.2	PREDICTED: auxin response factor 18 [Vitis vinifera]
vvi-miR160c	VIT_208s0040g01810.2	PREDICTED: auxin response factor 18-like [Vitis vinifera]
vvi-miR160c	VIT_213s0019g04380.4	PREDICTED: auxin response factor 18 [Vitis vinifera]
vvi-miR160c	VIT_208s0040g01810.1	PREDICTED: auxin response factor 18-like [Vitis vinifera]
vvi-miR160c	VIT_208s0040g01810.4	PREDICTED: auxin response factor 18-like [Vitis vinifera]
vvi-miR160c	VIT_206s0004g02750.1	PREDICTED: auxin response factor 18 [Vitis vinifera]
vvi-miR160c	VIT_213s0019g04380.3	PREDICTED: auxin response factor 18 [Vitis vinifera]
vvi-miR160c	VIT_213s0019g04380.1	PREDICTED: auxin response factor 18 [Vitis vinifera]
vvi-miR160c	VIT_206s0004g02750.5	PREDICTED: auxin response factor 18 [Vitis vinifera]
vvi-miR160c	VIT_218s0001g04180.1	PREDICTED: LOW QUALITY PROTEIN: auxin response factor 17 [Vitis vinifera]
vvi-miR160c	VIT_213s0019g04380.2	PREDICTED: auxin response factor 18 [Vitis vinifera]
vvi-miR160c	VIT_206s0004g02750.4	PREDICTED: auxin response factor 18 [Vitis vinifera]
vvi-miR160c	VIT_208s0040g01810.3	PREDICTED: auxin response factor 18-like [Vitis vinifera]
vvi-miR167d	VIT_211s0016g02400.3	PREDICTED: K(+) efflux antiporter 4 isoform X2 [Vitis vinifera]
vvi-miR167d	VIT_214s0068g00630.6	PREDICTED: importin-13 isoform X2 [Vitis vinifera]
vvi-miR167d	VIT_211s0016g02400.4	PREDICTED: K(+) efflux antiporter 4 isoform X2 [Vitis vinifera]
vvi-miR167d	VIT_214s0068g00630.7	PREDICTED: importin-13 isoform X2 [Vitis vinifera]
vvi-miR167d	VIT_211s0016g02400.2	PREDICTED: K(+) efflux antiporter 4 isoform X1 [Vitis vinifera]
vvi-miR171a	VIT_213s0019g02940.1	PREDICTED: 7-deoxyloganetic acid glucosyltransferase [Vitis vinifera]
vvi-miR171a	VIT_217s0000g01250.5	PREDICTED: F-box/LRR-repeat protein At5g63520 [Vitis vinifera]
vvi-miR171a	VIT_213s0019g02940.2	PREDICTED: 7-deoxyloganetic acid glucosyltransferase [Vitis vinifera]
vvi-miR171a	VIT_204s0023g01380.1	unnamed protein product [Vitis vinifera]
vvi-miR171a	VIT_202s0154g00400.1	PREDICTED: scarecrow-like protein 22 isoform X2 [Vitis vinifera]
vvi-miR171a	VIT_214s0068g01780.1	PREDICTED: squamosa promoter-binding-like protein 13A [Vitis vinifera]
vvi-miR171a	VIT_212s0059g00650.1	-
vvi-miR171a	VIT_215s0048g00270.1	PREDICTED: scarecrow-like protein 27 [Vitis vinifera]
vvi-miR171a	VIT_215s0021g02420.1	unnamed protein product [Vitis vinifera]
vvi-miR171i	VIT_213s0019g02940.1	PREDICTED: 7-deoxyloganetic acid glucosyltransferase [Vitis vinifera]
vvi-miR171i	VIT_217s0000g01250.5	PREDICTED: F-box/LRR-repeat protein At5g63520 [Vitis vinifera]
vvi-miR171i	VIT_213s0019g02940.2	PREDICTED: 7-deoxyloganetic acid glucosyltransferase [Vitis vinifera]
vvi-miR171i	VIT_204s0023g01380.1	unnamed protein product [Vitis vinifera]
vvi-miR171i	VIT_202s0154g00400.1	PREDICTED: scarecrow-like protein 22 isoform X2 [Vitis vinifera]
vvi-miR171i	VIT_214s0068g01780.1	PREDICTED: squamosa promoter-binding-like protein 13A [Vitis vinifera]
vvi-miR171i	VIT_212s0059g00650.1	-
vvi-miR171i	VIT_215s0048g00270.1	PREDICTED: scarecrow-like protein 27 [Vitis vinifera]
vvi-miR171i	VIT_215s0021g02420.1	unnamed protein product [Vitis vinifera]
vvi-miR403d	VIT_205s0077g00800.1	PREDICTED: DNA replication complex GINS protein SLD5 [Vitis vinifera]
vvi-miR403d	VIT_210s0003g02690.3	PREDICTED: uncharacterized protein LOC100258847 isoform X2 [Vitis vinifera]
vvi-miR403d	VIT_210s0042g01200.2	PREDICTED: protein argonaute 2-like [Vitis vinifera]
vvi-miR403d	VIT_210s0042g01200.1	PREDICTED: protein argonaute 2-like [Vitis vinifera]
vvi-miR403d	VIT_210s0042g01180.2	hypothetical protein VITISV_026177 [Vitis vinifera]
vvi-miR403d	VIT_205s0077g00800.2	PREDICTED: DNA replication complex GINS protein SLD5 [Vitis vinifera]
vvi-miR403d	VIT_210s0003g02690.2	PREDICTED: uncharacterized protein LOC100258847 isoform X3 [Vitis vinifera]
vvi-miR403d	VIT_210s0042g01150.1	PREDICTED: protein argonaute 2-like [Vitis vinifera]
vvi-miR403d	VIT_210s0042g01180.1	PREDICTED: protein argonaute 2-like [Vitis vinifera]
vvi-miR403d	VIT_207s0005g01690.1	PREDICTED: uncharacterized protein LOC104879798 isoform X17 [Vitis vinifera]
vvi-miR403d	VIT_210s0003g02690.6	PREDICTED: uncharacterized protein LOC100258847 isoform X2 [Vitis vinifera]
vvi-miR160e	VIT_206s0004g02750.3	PREDICTED: auxin response factor 18 [Vitis vinifera]
vvi-miR160e	VIT_218s0001g04180.2	PREDICTED: LOW QUALITY PROTEIN: auxin response factor 17 [Vitis vinifera]
vvi-miR160e	VIT_206s0004g02750.2	PREDICTED: auxin response factor 18 [Vitis vinifera]
vvi-miR160e	VIT_208s0040g01810.2	PREDICTED: auxin response factor 18-like [Vitis vinifera]
vvi-miR160e	VIT_213s0019g04380.4	PREDICTED: auxin response factor 18 [Vitis vinifera]
vvi-miR160e	VIT_208s0040g01810.1	PREDICTED: auxin response factor 18-like [Vitis vinifera]
vvi-miR160e	VIT_208s0040g01810.4	PREDICTED: auxin response factor 18-like [Vitis vinifera]
vvi-miR160e	VIT_206s0004g02750.1	PREDICTED: auxin response factor 18 [Vitis vinifera]
vvi-miR160e	VIT_213s0019g04380.3	PREDICTED: auxin response factor 18 [Vitis vinifera]
vvi-miR160e	VIT_213s0019g04380.1	PREDICTED: auxin response factor 18 [Vitis vinifera]
vvi-miR160e	VIT_206s0004g02750.5	PREDICTED: auxin response factor 18 [Vitis vinifera]
vvi-miR160e	VIT_218s0001g04180.1	PREDICTED: LOW QUALITY PROTEIN: auxin response factor 17 [Vitis vinifera]
vvi-miR160e	VIT_213s0019g04380.2	PREDICTED: auxin response factor 18 [Vitis vinifera]
vvi-miR160e	VIT_206s0004g02750.4	PREDICTED: auxin response factor 18 [Vitis vinifera]
vvi-miR160e	VIT_208s0040g01810.3	PREDICTED: auxin response factor 18-like [Vitis vinifera]
vvi-miR164c	VIT_214s0108g01070.3	PREDICTED: NAC domain-containing protein 100 [Vitis vinifera]
vvi-miR164c	VIT_219s0027g00230.1	PREDICTED: NAC domain-containing protein 21/22-like [Vitis vinifera]
vvi-miR164c	VIT_209s0002g00760.5	PREDICTED: uncharacterized protein LOC100241213 isoform X2 [Vitis vinifera]
vvi-miR164c	VIT_209s0002g00760.2	PREDICTED: uncharacterized protein LOC100241213 isoform X2 [Vitis vinifera]
vvi-miR164c	VIT_201s0010g02560.1	PREDICTED: uncharacterized protein LOC100853782 [Vitis vinifera]
vvi-miR164c	VIT_217s0000g06400.2	PREDICTED: NAC domain-containing protein 100 [Vitis vinifera]
vvi-miR164c	VIT_201s0010g02560.2	PREDICTED: uncharacterized protein LOC100853782 [Vitis vinifera]
vvi-miR164c	VIT_217s0000g06400.3	PREDICTED: NAC domain-containing protein 100 [Vitis vinifera]
vvi-miR164c	VIT_200s0322g00020.2	PREDICTED: heptahelical transmembrane protein 4-like [Vitis vinifera]
vvi-miR164c	VIT_214s0108g01070.2	PREDICTED: NAC domain-containing protein 100 [Vitis vinifera]
vvi-miR164c	VIT_200s0322g00020.3	PREDICTED: heptahelical transmembrane protein 4-like [Vitis vinifera]
vvi-miR164c	VIT_219s0014g02200.1	PREDICTED: protein CUP-SHAPED COTYLEDON 2 [Vitis vinifera]
vvi-miR164c	VIT_209s0002g00760.1	PREDICTED: uncharacterized protein LOC100241213 isoform X2 [Vitis vinifera]
vvi-miR164c	VIT_200s0322g00020.1	PREDICTED: heptahelical transmembrane protein 4-like [Vitis vinifera]
vvi-miR164c	VIT_209s0002g00760.4	PREDICTED: uncharacterized protein LOC100241213 isoform X2 [Vitis vinifera]
vvi-miR164c	VIT_217s0000g06400.1	PREDICTED: NAC domain-containing protein 100 [Vitis vinifera]
vvi-miR164c	VIT_214s0108g01070.1	PREDICTED: NAC domain-containing protein 100 [Vitis vinifera]
vvi-miR164c	VIT_219s0027g00230.2	unnamed protein product [Vitis vinifera]
vvi-miR164c	VIT_200s1860g00010.1	hypothetical protein VITISV_041500 [Vitis vinifera]
vvi-miR164c	VIT_209s0002g00760.3	PREDICTED: uncharacterized protein LOC100241213 isoform X2 [Vitis vinifera]
vvi-miR164c	VIT_214s0108g01070.4	PREDICTED: NAC domain-containing protein 100 [Vitis vinifera]
vvi-miR164c	VIT_201s0010g02560.3	PREDICTED: uncharacterized protein LOC100853782 [Vitis vinifera]
vvi-miR319b	VIT_215s0046g00340.3	PREDICTED: lysine-specific demethylase JMJ25 [Vitis vinifera]
vvi-miR319b	VIT_210s0003g03910.1	PREDICTED: transcription factor TCP2-like [Vitis vinifera]
vvi-miR319b	VIT_202s0025g00870.1	unnamed protein product [Vitis vinifera]
vvi-miR319b	VIT_215s0046g00340.1	PREDICTED: lysine-specific demethylase JMJ25 [Vitis vinifera]
vvi-miR319b	VIT_200s0226g00040.3	PREDICTED: uncharacterized protein LOC100257710 isoform X1 [Vitis vinifera]
vvi-miR319b	VIT_211s0016g05010.1	PREDICTED: uncharacterized protein LOC100244070 [Vitis vinifera]
vvi-miR319b	VIT_212s0028g02520.2	PREDICTED: transcription factor TCP4 [Vitis vinifera]
vvi-miR319b	VIT_213s0067g01630.1	PREDICTED: transcription factor GAMYB [Vitis vinifera]
vvi-miR319b	VIT_212s0028g02520.3	PREDICTED: transcription factor TCP4 [Vitis vinifera]
vvi-miR319b	VIT_212s0028g02520.5	PREDICTED: transcription factor TCP4 [Vitis vinifera]
vvi-miR319b	VIT_219s0014g01680.1	PREDICTED: transcription factor TCP4 [Vitis vinifera]
vvi-miR319b	VIT_215s0046g00340.2	PREDICTED: lysine-specific demethylase JMJ25 [Vitis vinifera]
vvi-miR535a	VIT_205s0051g00930.1	PREDICTED: probable DNA primase large subunit [Vitis vinifera]
vvi-miR535a	VIT_211s0065g00170.7	promoter-binding protein SPL10 [Vitis vinifera]
vvi-miR535a	VIT_205s0051g00930.6	PREDICTED: probable DNA primase large subunit [Vitis vinifera]
vvi-miR535a	VIT_213s0156g00540.4	PREDICTED: putative disease resistance RPP13-like protein 1 isoform X1 [Vitis vinifera]
vvi-miR535a	VIT_213s0156g00540.1	PREDICTED: putative disease resistance RPP13-like protein 1 isoform X1 [Vitis vinifera]
vvi-miR535a	VIT_200s0358g00010.1	unnamed protein product [Vitis vinifera]
vvi-miR535a	VIT_207s0104g00030.1	unnamed protein product [Vitis vinifera]
vvi-miR535a	VIT_211s0065g00170.5	promoter-binding protein SPL10 [Vitis vinifera]
vvi-miR535a	VIT_201s0244g00100.2	PREDICTED: serine carboxypeptidase-like 45 [Vitis vinifera]
vvi-miR535a	VIT_213s0106g00020.1	PREDICTED: putative disease resistance protein At3g14460 [Vitis vinifera]
vvi-miR535a	VIT_205s0051g00930.3	PREDICTED: probable DNA primase large subunit [Vitis vinifera]
vvi-miR535a	VIT_213s0156g00440.1	PREDICTED: putative disease resistance protein At3g14460 [Vitis vinifera]
vvi-miR535a	VIT_203s0097g00660.1	PREDICTED: protein RMD5 homolog A [Vitis vinifera]
vvi-miR535a	VIT_201s0244g00100.1	PREDICTED: serine carboxypeptidase-like 45 [Vitis vinifera]
vvi-miR535a	VIT_211s0065g00170.2	promoter-binding protein SPL10 [Vitis vinifera]
vvi-miR535a	VIT_201s0026g02490.1	PREDICTED: probable apyrase 6 isoform X1 [Vitis vinifera]
vvi-miR535a	VIT_205s0051g00930.4	PREDICTED: probable DNA primase large subunit [Vitis vinifera]
vvi-miR535a	VIT_209s0002g06080.1	PREDICTED: late embryogenesis abundant protein 2 [Vitis vinifera]
vvi-miR535a	VIT_205s0051g00930.2	PREDICTED: probable DNA primase large subunit [Vitis vinifera]
vvi-miR535a	VIT_211s0065g00170.4	promoter-binding protein SPL10 [Vitis vinifera]
vvi-miR535a	VIT_201s0244g00100.4	PREDICTED: serine carboxypeptidase-like 45 [Vitis vinifera]
vvi-miR535a	VIT_201s0244g00100.3	PREDICTED: serine carboxypeptidase-like 45 [Vitis vinifera]
vvi-miR535a	VIT_205s0051g00930.5	PREDICTED: probable DNA primase large subunit [Vitis vinifera]
vvi-miR535a	VIT_205s0051g00930.8	PREDICTED: probable DNA primase large subunit [Vitis vinifera]
vvi-miR535a	VIT_201s0026g02490.2	PREDICTED: probable apyrase 6 isoform X2 [Vitis vinifera]
vvi-miR535a	VIT_211s0065g00170.1	promoter-binding protein SPL10 [Vitis vinifera]
vvi-miR535a	VIT_205s0051g00930.7	PREDICTED: probable DNA primase large subunit [Vitis vinifera]
vvi-miR535a	VIT_213s0156g00540.3	PREDICTED: putative disease resistance RPP13-like protein 1 isoform X1 [Vitis vinifera]
vvi-miR398c	VIT_211s0016g05520.1	PREDICTED: umecyanin [Vitis vinifera]
vvi-miR160d	VIT_206s0004g02750.3	PREDICTED: auxin response factor 18 [Vitis vinifera]
vvi-miR160d	VIT_218s0001g04180.2	PREDICTED: LOW QUALITY PROTEIN: auxin response factor 17 [Vitis vinifera]
vvi-miR160d	VIT_206s0004g02750.2	PREDICTED: auxin response factor 18 [Vitis vinifera]
vvi-miR160d	VIT_208s0040g01810.2	PREDICTED: auxin response factor 18-like [Vitis vinifera]
vvi-miR160d	VIT_213s0019g04380.4	PREDICTED: auxin response factor 18 [Vitis vinifera]
vvi-miR160d	VIT_208s0040g01810.1	PREDICTED: auxin response factor 18-like [Vitis vinifera]
vvi-miR160d	VIT_208s0040g01810.4	PREDICTED: auxin response factor 18-like [Vitis vinifera]
vvi-miR160d	VIT_206s0004g02750.1	PREDICTED: auxin response factor 18 [Vitis vinifera]
vvi-miR160d	VIT_213s0019g04380.3	PREDICTED: auxin response factor 18 [Vitis vinifera]
vvi-miR160d	VIT_213s0019g04380.1	PREDICTED: auxin response factor 18 [Vitis vinifera]
vvi-miR160d	VIT_206s0004g02750.5	PREDICTED: auxin response factor 18 [Vitis vinifera]
vvi-miR160d	VIT_218s0001g04180.1	PREDICTED: LOW QUALITY PROTEIN: auxin response factor 17 [Vitis vinifera]
vvi-miR160d	VIT_213s0019g04380.2	PREDICTED: auxin response factor 18 [Vitis vinifera]
vvi-miR160d	VIT_206s0004g02750.4	PREDICTED: auxin response factor 18 [Vitis vinifera]
vvi-miR160d	VIT_208s0040g01810.3	PREDICTED: auxin response factor 18-like [Vitis vinifera]
novel_mir8	VIT_200s1881g00010.1	hypothetical protein VITISV_008976 [Vitis vinifera]
novel_mir8	VIT_200s0301g00050.2	PREDICTED: PAP-specific phosphatase HAL2-like [Vitis vinifera]
novel_mir8	VIT_200s0366g00010.1	hypothetical protein VITISV_008976 [Vitis vinifera]
novel_mir8	VIT_207s0129g01040.4	"PREDICTED: probable cadmium/zinc-transporting ATPase HMA1, chloroplastic isoform X2 [Vitis vinifera]"
vvi-miR403e	VIT_205s0077g00800.1	PREDICTED: DNA replication complex GINS protein SLD5 [Vitis vinifera]
vvi-miR403e	VIT_210s0003g02690.3	PREDICTED: uncharacterized protein LOC100258847 isoform X2 [Vitis vinifera]
vvi-miR403e	VIT_210s0042g01200.2	PREDICTED: protein argonaute 2-like [Vitis vinifera]
vvi-miR403e	VIT_210s0042g01200.1	PREDICTED: protein argonaute 2-like [Vitis vinifera]
vvi-miR403e	VIT_210s0042g01180.2	hypothetical protein VITISV_026177 [Vitis vinifera]
vvi-miR403e	VIT_205s0077g00800.2	PREDICTED: DNA replication complex GINS protein SLD5 [Vitis vinifera]
vvi-miR403e	VIT_210s0003g02690.2	PREDICTED: uncharacterized protein LOC100258847 isoform X3 [Vitis vinifera]
vvi-miR403e	VIT_210s0042g01150.1	PREDICTED: protein argonaute 2-like [Vitis vinifera]
vvi-miR403e	VIT_210s0042g01180.1	PREDICTED: protein argonaute 2-like [Vitis vinifera]
vvi-miR403e	VIT_207s0005g01690.1	PREDICTED: uncharacterized protein LOC104879798 isoform X17 [Vitis vinifera]
vvi-miR403e	VIT_210s0003g02690.6	PREDICTED: uncharacterized protein LOC100258847 isoform X2 [Vitis vinifera]
vvi-miR403c	VIT_205s0077g00800.1	PREDICTED: DNA replication complex GINS protein SLD5 [Vitis vinifera]
vvi-miR403c	VIT_210s0003g02690.3	PREDICTED: uncharacterized protein LOC100258847 isoform X2 [Vitis vinifera]
vvi-miR403c	VIT_210s0042g01200.2	PREDICTED: protein argonaute 2-like [Vitis vinifera]
vvi-miR403c	VIT_210s0042g01200.1	PREDICTED: protein argonaute 2-like [Vitis vinifera]
vvi-miR403c	VIT_210s0042g01180.2	hypothetical protein VITISV_026177 [Vitis vinifera]
vvi-miR403c	VIT_205s0077g00800.2	PREDICTED: DNA replication complex GINS protein SLD5 [Vitis vinifera]
vvi-miR403c	VIT_210s0003g02690.2	PREDICTED: uncharacterized protein LOC100258847 isoform X3 [Vitis vinifera]
vvi-miR403c	VIT_210s0042g01150.1	PREDICTED: protein argonaute 2-like [Vitis vinifera]
vvi-miR403c	VIT_210s0042g01180.1	PREDICTED: protein argonaute 2-like [Vitis vinifera]
vvi-miR403c	VIT_207s0005g01690.1	PREDICTED: uncharacterized protein LOC104879798 isoform X17 [Vitis vinifera]
vvi-miR403c	VIT_210s0003g02690.6	PREDICTED: uncharacterized protein LOC100258847 isoform X2 [Vitis vinifera]
novel_mir100	VIT_216s0050g01460.3	PREDICTED: dnaJ protein ERDJ2A [Vitis vinifera]
novel_mir100	VIT_216s0050g01460.2	PREDICTED: dnaJ protein ERDJ2A [Vitis vinifera]
novel_mir100	VIT_216s0050g01460.1	PREDICTED: dnaJ protein ERDJ2A [Vitis vinifera]
vvi-miR171f	VIT_218s0001g03310.1	PREDICTED: nodulation-signaling pathway 2 protein [Vitis vinifera]
vvi-miR171f	VIT_204s0023g01380.1	unnamed protein product [Vitis vinifera]
vvi-miR171f	VIT_202s0109g00382.1	PREDICTED: agamous-like MADS-box protein AGL86 [Vitis vinifera]
vvi-miR171f	VIT_202s0154g00400.1	PREDICTED: scarecrow-like protein 22 isoform X2 [Vitis vinifera]
vvi-miR171f	VIT_214s0068g01780.1	PREDICTED: squamosa promoter-binding-like protein 13A [Vitis vinifera]
vvi-miR171f	VIT_217s0000g01250.5	PREDICTED: F-box/LRR-repeat protein At5g63520 [Vitis vinifera]
vvi-miR171f	VIT_212s0059g00650.1	-
vvi-miR171f	VIT_215s0048g00270.1	PREDICTED: scarecrow-like protein 27 [Vitis vinifera]
vvi-miR319c	VIT_215s0046g00340.3	PREDICTED: lysine-specific demethylase JMJ25 [Vitis vinifera]
vvi-miR319c	VIT_210s0003g03910.1	PREDICTED: transcription factor TCP2-like [Vitis vinifera]
vvi-miR319c	VIT_202s0025g00870.1	unnamed protein product [Vitis vinifera]
vvi-miR319c	VIT_215s0046g00340.1	PREDICTED: lysine-specific demethylase JMJ25 [Vitis vinifera]
vvi-miR319c	VIT_200s0226g00040.3	PREDICTED: uncharacterized protein LOC100257710 isoform X1 [Vitis vinifera]
vvi-miR319c	VIT_211s0016g05010.1	PREDICTED: uncharacterized protein LOC100244070 [Vitis vinifera]
vvi-miR319c	VIT_212s0028g02520.2	PREDICTED: transcription factor TCP4 [Vitis vinifera]
vvi-miR319c	VIT_212s0028g02520.4	PREDICTED: transcription factor TCP4 [Vitis vinifera]
vvi-miR319c	VIT_213s0067g01630.1	PREDICTED: transcription factor GAMYB [Vitis vinifera]
vvi-miR319c	VIT_212s0028g02520.3	PREDICTED: transcription factor TCP4 [Vitis vinifera]
vvi-miR319c	VIT_200s0226g00040.1	PREDICTED: uncharacterized protein LOC100257710 isoform X1 [Vitis vinifera]
vvi-miR319c	VIT_212s0028g02520.5	PREDICTED: transcription factor TCP4 [Vitis vinifera]
vvi-miR319c	VIT_219s0014g01680.1	PREDICTED: transcription factor TCP4 [Vitis vinifera]
vvi-miR319c	VIT_215s0046g00340.2	PREDICTED: lysine-specific demethylase JMJ25 [Vitis vinifera]
vvi-miR166f	VIT_213s0019g04320.7	PREDICTED: homeobox-leucine zipper protein REVOLUTA-like isoform X2 [Vitis vinifera]
vvi-miR166f	VIT_206s0004g02800.1	PREDICTED: homeobox-leucine zipper protein REVOLUTA [Vitis vinifera]
vvi-miR166f	VIT_218s0075g00480.5	hypothetical protein VITISV_029044 [Vitis vinifera]
vvi-miR166f	VIT_204s0008g01640.2	unnamed protein product [Vitis vinifera]
vvi-miR166f	VIT_209s0002g03740.1	PREDICTED: homeobox-leucine zipper protein ATHB-15 [Vitis vinifera]
vvi-miR166f	VIT_210s0003g04670.2	PREDICTED: homeobox-leucine zipper protein HOX32 [Vitis vinifera]
vvi-miR166f	VIT_218s0075g00480.2	PREDICTED: TMV resistance protein N-like [Vitis vinifera]
vvi-miR166f	VIT_210s0003g04670.1	PREDICTED: homeobox-leucine zipper protein HOX32 [Vitis vinifera]
vvi-miR166f	VIT_213s0019g04320.2	PREDICTED: homeobox-leucine zipper protein REVOLUTA-like isoform X1 [Vitis vinifera]
vvi-miR166f	VIT_218s0075g00480.3	PREDICTED: TMV resistance protein N-like [Vitis vinifera]
vvi-miR166f	VIT_206s0004g02800.3	PREDICTED: homeobox-leucine zipper protein REVOLUTA [Vitis vinifera]
vvi-miR166f	VIT_206s0004g02800.2	PREDICTED: homeobox-leucine zipper protein REVOLUTA [Vitis vinifera]
vvi-miR166f	VIT_213s0019g04320.3	PREDICTED: homeobox-leucine zipper protein REVOLUTA-like isoform X1 [Vitis vinifera]
vvi-miR166f	VIT_213s0019g04320.1	PREDICTED: homeobox-leucine zipper protein REVOLUTA-like isoform X1 [Vitis vinifera]
vvi-miR166f	VIT_213s0019g04320.6	PREDICTED: homeobox-leucine zipper protein REVOLUTA-like isoform X1 [Vitis vinifera]
vvi-miR166f	VIT_218s0075g00480.1	PREDICTED: TMV resistance protein N-like [Vitis vinifera]
vvi-miR166f	VIT_218s0075g00480.4	PREDICTED: TMV resistance protein N-like [Vitis vinifera]
vvi-miR166f	VIT_218s0075g00480.7	PREDICTED: TMV resistance protein N-like [Vitis vinifera]
vvi-miR166f	VIT_204s0008g03250.2	PREDICTED: homeobox-leucine zipper protein ATHB-15 [Vitis vinifera]
vvi-miR166f	VIT_213s0019g04320.5	unnamed protein product [Vitis vinifera]
vvi-miR166f	VIT_204s0008g03250.1	PREDICTED: homeobox-leucine zipper protein ATHB-15 [Vitis vinifera]
vvi-miR166f	VIT_218s0075g00480.6	PREDICTED: TMV resistance protein N-like [Vitis vinifera]
vvi-miR166f	VIT_210s0003g04670.3	PREDICTED: homeobox-leucine zipper protein HOX32 [Vitis vinifera]
vvi-miR166f	VIT_213s0019g04320.4	unnamed protein product [Vitis vinifera]
vvi-miR156f	VIT_212s0142g00100.1	PREDICTED: protein MEI2-like 2 [Vitis vinifera]
vvi-miR156f	VIT_217s0000g01260.1	PREDICTED: squamosa promoter-binding-like protein 13A [Vitis vinifera]
vvi-miR156f	VIT_211s0065g00170.7	promoter-binding protein SPL10 [Vitis vinifera]
vvi-miR156f	VIT_204s0008g00960.1	PREDICTED: calcineurin B-like protein 07 isoform X1 [Vitis vinifera]
vvi-miR156f	VIT_217s0000g05210.5	PREDICTED: protein LONGIFOLIA 1 [Vitis vinifera]
vvi-miR156f	VIT_201s0011g00130.1	PREDICTED: squamosa promoter-binding-like protein 6 isoform X1 [Vitis vinifera]
vvi-miR156f	VIT_201s0010g03710.2	PREDICTED: squamosa promoter-binding-like protein 2 isoform X1 [Vitis vinifera]
vvi-miR156f	VIT_201s0010g03710.4	PREDICTED: squamosa promoter-binding-like protein 2 isoform X1 [Vitis vinifera]
vvi-miR156f	VIT_217s0000g05020.1	PREDICTED: squamosa promoter-binding-like protein 6 isoform X2 [Vitis vinifera]
vvi-miR156f	VIT_216s0050g00200.1	PREDICTED: LRR receptor-like serine/threonine-protein kinase FLS2 [Vitis vinifera]
vvi-miR156f	VIT_211s0065g00170.5	promoter-binding protein SPL10 [Vitis vinifera]
vvi-miR156f	VIT_212s0142g00100.2	PREDICTED: protein MEI2-like 2 [Vitis vinifera]
vvi-miR156f	VIT_212s0142g00100.3	PREDICTED: protein MEI2-like 2 [Vitis vinifera]
vvi-miR156f	VIT_209s0002g03270.1	PREDICTED: probable disease resistance protein At5g63020 [Vitis vinifera]
vvi-miR156f	VIT_201s0010g03710.6	PREDICTED: squamosa promoter-binding-like protein 2 isoform X1 [Vitis vinifera]
vvi-miR156f	VIT_217s0000g05210.2	PREDICTED: protein LONGIFOLIA 1 [Vitis vinifera]
vvi-miR156f	VIT_206s0004g00940.3	PREDICTED: extensin [Vitis vinifera]
vvi-miR156f	VIT_217s0000g05210.3	PREDICTED: protein LONGIFOLIA 1 [Vitis vinifera]
vvi-miR156f	VIT_201s0010g03910.2	PREDICTED: squamosa promoter-binding-like protein 16 [Vitis vinifera]
vvi-miR156f	VIT_208s0007g06270.1	promoter-binding protein SPL9 [Vitis vinifera]
vvi-miR156f	VIT_212s0028g03350.1	PREDICTED: squamosa promoter-binding protein 1 isoform X2 [Vitis vinifera]
vvi-miR156f	VIT_201s0010g03710.3	PREDICTED: squamosa promoter-binding-like protein 2 isoform X1 [Vitis vinifera]
vvi-miR156f	VIT_215s0021g02290.1	PREDICTED: squamosa promoter-binding-like protein 7 isoform X1 [Vitis vinifera]
vvi-miR156f	VIT_211s0065g00170.4	promoter-binding protein SPL10 [Vitis vinifera]
vvi-miR156f	VIT_217s0000g05210.6	PREDICTED: protein LONGIFOLIA 1 [Vitis vinifera]
vvi-miR156f	VIT_211s0065g00170.1	promoter-binding protein SPL10 [Vitis vinifera]
vvi-miR156f	VIT_215s0046g01230.1	PREDICTED: protein trichome birefringence-like 25 [Vitis vinifera]
vvi-miR156f	VIT_204s0023g00600.4	unnamed protein product [Vitis vinifera]
vvi-miR156f	VIT_201s0010g03910.3	PREDICTED: squamosa promoter-binding-like protein 16 [Vitis vinifera]
vvi-miR156f	VIT_210s0003g00050.1	PREDICTED: squamosa promoter-binding protein 1 isoform X1 [Vitis vinifera]
vvi-miR156f	VIT_216s0039g02000.8	"PREDICTED: peptidyl-tRNA hydrolase 2, mitochondrial isoform X3 [Vitis vinifera]"
vvi-miR156f	VIT_216s0039g02000.7	"PREDICTED: peptidyl-tRNA hydrolase 2, mitochondrial isoform X3 [Vitis vinifera]"
vvi-miR156f	VIT_201s0010g03710.5	PREDICTED: squamosa promoter-binding-like protein 2 isoform X1 [Vitis vinifera]
vvi-miR156f	VIT_210s0003g00050.2	PREDICTED: squamosa promoter-binding protein 1 isoform X2 [Vitis vinifera]
vvi-miR156f	VIT_206s0004g00940.2	PREDICTED: extensin [Vitis vinifera]
vvi-miR156f	VIT_206s0004g00940.4	PREDICTED: extensin [Vitis vinifera]
vvi-miR156f	VIT_211s0065g00170.2	promoter-binding protein SPL10 [Vitis vinifera]
vvi-miR156f	VIT_211s0065g00170.8	hypothetical protein VITISV_037586 [Vitis vinifera]
vvi-miR156f	VIT_211s0065g00170.3	promoter-binding protein SPL10 [Vitis vinifera]
vvi-miR156f	VIT_217s0000g05020.2	PREDICTED: squamosa promoter-binding-like protein 6 isoform X2 [Vitis vinifera]
vvi-miR156f	VIT_216s0050g00180.1	PREDICTED: LRR receptor-like serine/threonine-protein kinase GSO1 isoform X2 [Vitis vinifera]
vvi-miR156f	VIT_217s0000g05210.4	PREDICTED: protein LONGIFOLIA 1 [Vitis vinifera]
vvi-miR156f	VIT_201s0010g03910.1	PREDICTED: squamosa promoter-binding-like protein 16 [Vitis vinifera]
vvi-miR156f	VIT_211s0118g00770.4	PREDICTED: uncharacterized protein LOC100263642 [Vitis vinifera]
vvi-miR156f	VIT_204s0008g00960.2	PREDICTED: calcineurin B-like protein 07 isoform X1 [Vitis vinifera]
vvi-miR156f	VIT_201s0010g03710.1	PREDICTED: squamosa promoter-binding-like protein 2 isoform X1 [Vitis vinifera]
vvi-miR156f	VIT_217s0000g05210.1	PREDICTED: protein LONGIFOLIA 1 [Vitis vinifera]
vvi-miR156f	VIT_214s0068g01780.1	PREDICTED: squamosa promoter-binding-like protein 13A [Vitis vinifera]
vvi-miR156f	VIT_217s0000g05020.3	PREDICTED: squamosa promoter-binding-like protein 6 isoform X2 [Vitis vinifera]
vvi-miR156f	VIT_203s0063g01730.1	PREDICTED: transmembrane protein 45B [Vitis vinifera]
vvi-miR156f	VIT_201s0011g00130.2	PREDICTED: squamosa promoter-binding-like protein 6 isoform X1 [Vitis vinifera]
novel_mir77	VIT_203s0038g01990.1	PREDICTED: putative amidase C869.01 [Vitis vinifera]
vvi-miR319f	VIT_215s0046g00340.3	PREDICTED: lysine-specific demethylase JMJ25 [Vitis vinifera]
vvi-miR319f	VIT_210s0003g03910.1	PREDICTED: transcription factor TCP2-like [Vitis vinifera]
vvi-miR319f	VIT_202s0025g00870.1	unnamed protein product [Vitis vinifera]
vvi-miR319f	VIT_215s0046g00340.1	PREDICTED: lysine-specific demethylase JMJ25 [Vitis vinifera]
vvi-miR319f	VIT_200s0226g00040.3	PREDICTED: uncharacterized protein LOC100257710 isoform X1 [Vitis vinifera]
vvi-miR319f	VIT_212s0028g02520.1	PREDICTED: transcription factor TCP4 [Vitis vinifera]
vvi-miR319f	VIT_211s0016g05010.1	PREDICTED: uncharacterized protein LOC100244070 [Vitis vinifera]
vvi-miR319f	VIT_212s0028g02520.2	PREDICTED: transcription factor TCP4 [Vitis vinifera]
vvi-miR319f	VIT_212s0028g02520.4	PREDICTED: transcription factor TCP4 [Vitis vinifera]
vvi-miR319f	VIT_213s0067g01630.1	PREDICTED: transcription factor GAMYB [Vitis vinifera]
vvi-miR319f	VIT_212s0028g02520.3	PREDICTED: transcription factor TCP4 [Vitis vinifera]
vvi-miR319f	VIT_200s0226g00040.1	PREDICTED: uncharacterized protein LOC100257710 isoform X1 [Vitis vinifera]
vvi-miR319f	VIT_212s0028g02520.5	PREDICTED: transcription factor TCP4 [Vitis vinifera]
vvi-miR319f	VIT_219s0014g01680.1	PREDICTED: transcription factor TCP4 [Vitis vinifera]
vvi-miR319f	VIT_215s0046g00340.2	PREDICTED: lysine-specific demethylase JMJ25 [Vitis vinifera]
vvi-miR166e	VIT_213s0019g04320.7	PREDICTED: homeobox-leucine zipper protein REVOLUTA-like isoform X2 [Vitis vinifera]
vvi-miR166e	VIT_206s0004g02800.1	PREDICTED: homeobox-leucine zipper protein REVOLUTA [Vitis vinifera]
vvi-miR166e	VIT_218s0075g00480.5	hypothetical protein VITISV_029044 [Vitis vinifera]
vvi-miR166e	VIT_204s0008g01640.2	unnamed protein product [Vitis vinifera]
vvi-miR166e	VIT_209s0002g03740.1	PREDICTED: homeobox-leucine zipper protein ATHB-15 [Vitis vinifera]
vvi-miR166e	VIT_210s0003g04670.2	PREDICTED: homeobox-leucine zipper protein HOX32 [Vitis vinifera]
vvi-miR166e	VIT_218s0075g00480.2	PREDICTED: TMV resistance protein N-like [Vitis vinifera]
vvi-miR166e	VIT_210s0003g04670.1	PREDICTED: homeobox-leucine zipper protein HOX32 [Vitis vinifera]
vvi-miR166e	VIT_213s0019g04320.2	PREDICTED: homeobox-leucine zipper protein REVOLUTA-like isoform X1 [Vitis vinifera]
vvi-miR166e	VIT_218s0075g00480.3	PREDICTED: TMV resistance protein N-like [Vitis vinifera]
vvi-miR166e	VIT_206s0004g02800.3	PREDICTED: homeobox-leucine zipper protein REVOLUTA [Vitis vinifera]
vvi-miR166e	VIT_206s0004g02800.2	PREDICTED: homeobox-leucine zipper protein REVOLUTA [Vitis vinifera]
vvi-miR166e	VIT_213s0019g04320.3	PREDICTED: homeobox-leucine zipper protein REVOLUTA-like isoform X1 [Vitis vinifera]
vvi-miR166e	VIT_213s0019g04320.1	PREDICTED: homeobox-leucine zipper protein REVOLUTA-like isoform X1 [Vitis vinifera]
vvi-miR166e	VIT_213s0019g04320.6	PREDICTED: homeobox-leucine zipper protein REVOLUTA-like isoform X1 [Vitis vinifera]
vvi-miR166e	VIT_218s0075g00480.4	PREDICTED: TMV resistance protein N-like [Vitis vinifera]
vvi-miR166e	VIT_218s0075g00480.7	PREDICTED: TMV resistance protein N-like [Vitis vinifera]
vvi-miR166e	VIT_204s0008g03250.2	PREDICTED: homeobox-leucine zipper protein ATHB-15 [Vitis vinifera]
vvi-miR166e	VIT_213s0019g04320.5	unnamed protein product [Vitis vinifera]
vvi-miR166e	VIT_204s0008g03250.1	PREDICTED: homeobox-leucine zipper protein ATHB-15 [Vitis vinifera]
vvi-miR166e	VIT_218s0075g00480.6	PREDICTED: TMV resistance protein N-like [Vitis vinifera]
vvi-miR166e	VIT_210s0003g04670.3	PREDICTED: homeobox-leucine zipper protein HOX32 [Vitis vinifera]
vvi-miR166e	VIT_213s0019g04320.4	unnamed protein product [Vitis vinifera]
vvi-miR399i	VIT_200s0265g00070.4	PREDICTED: probable ubiquitin-conjugating enzyme E2 24 [Vitis vinifera]
vvi-miR399i	VIT_213s0067g03280.1	PREDICTED: probable inorganic phosphate transporter 1-3 [Vitis vinifera]
vvi-miR399i	VIT_200s0265g00070.1	PREDICTED: probable ubiquitin-conjugating enzyme E2 24 [Vitis vinifera]
novel_mir95	VIT_200s0189g00040.1	PREDICTED: uncharacterized protein LOC104881386 [Vitis vinifera]
novel_mir95	VIT_219s0085g00450.1	PREDICTED: uncharacterized protein LOC104881386 [Vitis vinifera]
novel_mir95	VIT_215s0048g02960.1	PREDICTED: uncharacterized protein LOC104881386 [Vitis vinifera]
novel_mir95	VIT_212s0059g02200.1	PREDICTED: uncharacterized protein LOC104881386 [Vitis vinifera]
novel_mir95	VIT_204s0159g00010.1	PREDICTED: uncharacterized protein LOC104881386 [Vitis vinifera]
vvi-miR3639-5p	VIT_201s0010g03790.1	PREDICTED: nuclear transport factor 2 [Vitis vinifera]
vvi-miR3639-5p	VIT_209s0002g06380.2	unnamed protein product [Vitis vinifera]
vvi-miR396a	VIT_202s0012g02250.5	PREDICTED: transcription factor HBP-1a [Vitis vinifera]
vvi-miR396a	VIT_218s0001g00640.1	"PREDICTED: pentatricopeptide repeat-containing protein At5g40410, mitochondrial [Vitis vinifera]"
vvi-miR396a	VIT_207s0129g00280.1	PREDICTED: UPF0553 protein [Vitis vinifera]
vvi-miR396a	VIT_212s0034g01980.2	PREDICTED: glutelin type-A 3 [Vitis vinifera]
vvi-miR396a	VIT_202s0012g02250.3	PREDICTED: transcription factor HBP-1a [Vitis vinifera]
vvi-miR396a	VIT_218s0089g00100.1	unnamed protein product [Vitis vinifera]
vvi-miR396a	VIT_209s0002g04250.1	PREDICTED: protein disulfide isomerase-like 1-6 [Vitis vinifera]
vvi-miR396a	VIT_210s0597g00040.1	"PREDICTED: pentatricopeptide repeat-containing protein At4g21705, mitochondrial [Vitis vinifera]"
vvi-miR396a	VIT_202s0012g02250.4	PREDICTED: transcription factor HBP-1a [Vitis vinifera]
vvi-miR396a	VIT_212s0034g01980.3	PREDICTED: glutelin type-A 3 [Vitis vinifera]
vvi-miR396a	VIT_212s0034g01980.1	PREDICTED: glutelin type-A 3 [Vitis vinifera]
vvi-miR396a	VIT_217s0000g04440.2	unnamed protein product [Vitis vinifera]
vvi-miR396a	VIT_213s0067g01210.1	PREDICTED: anaphase-promoting complex subunit 1 isoform X2 [Vitis vinifera]
vvi-miR396a	VIT_202s0012g02250.6	PREDICTED: transcription factor HBP-1a [Vitis vinifera]
vvi-miR396a	VIT_202s0012g02250.7	hypothetical protein VITISV_014255 [Vitis vinifera]
vvi-miR396a	VIT_217s0000g04440.1	PREDICTED: G patch domain-containing protein 1 [Vitis vinifera]
vvi-miR396a	VIT_202s0012g02250.1	PREDICTED: transcription factor HBP-1a [Vitis vinifera]
vvi-miR396a	VIT_218s0089g00080.1	unnamed protein product [Vitis vinifera]
vvi-miR396a	VIT_200s0357g00120.1	PREDICTED: putative ETHYLENE INSENSITIVE 3-like 4 protein [Vitis vinifera]
vvi-miR396a	VIT_207s0191g00220.1	PREDICTED: uncharacterized protein LOC100251922 [Vitis vinifera]
vvi-miR396a	VIT_202s0012g02250.2	PREDICTED: transcription factor HBP-1a [Vitis vinifera]
vvi-miR396a	VIT_207s0191g00220.2	PREDICTED: uncharacterized protein LOC100251922 [Vitis vinifera]
vvi-miR396a	VIT_217s0000g04440.3	unnamed protein product [Vitis vinifera]
vvi-miR169h	VIT_201s0011g05560.1	PREDICTED: protein TIFY 6B isoform X2 [Vitis vinifera]
vvi-miR169h	VIT_208s0007g04290.6	PREDICTED: E3 ubiquitin-protein ligase UPL7 isoform X2 [Vitis vinifera]
vvi-miR169h	VIT_210s0003g00110.1	PREDICTED: protein FRIGIDA-ESSENTIAL 1 isoform X2 [Vitis vinifera]
vvi-miR169h	VIT_208s0007g04290.7	PREDICTED: E3 ubiquitin-protein ligase UPL7 isoform X1 [Vitis vinifera]
vvi-miR169h	VIT_208s0007g09020.1	unnamed protein product [Vitis vinifera]
vvi-miR169h	VIT_206s0009g01630.3	PREDICTED: putative disease resistance RPP13-like protein 1 [Vitis vinifera]
vvi-miR169h	VIT_208s0032g01190.2	PREDICTED: nuclear transcription factor Y subunit A-10-like isoform X1 [Vitis vinifera]
vvi-miR169h	VIT_201s0011g05560.2	PREDICTED: protein TIFY 6B isoform X1 [Vitis vinifera]
vvi-miR169h	VIT_217s0000g04010.1	unnamed protein product [Vitis vinifera]
vvi-miR169h	VIT_206s0009g01630.1	PREDICTED: putative disease resistance RPP13-like protein 1 [Vitis vinifera]
vvi-miR169h	VIT_214s0219g00130.1	PREDICTED: cystinosin homolog [Vitis vinifera]
vvi-miR169h	VIT_206s0009g01630.2	PREDICTED: putative disease resistance RPP13-like protein 1 [Vitis vinifera]
vvi-miR169h	VIT_208s0007g04290.3	PREDICTED: E3 ubiquitin-protein ligase UPL7 isoform X1 [Vitis vinifera]
novel_mir103	VIT_200s1881g00010.1	hypothetical protein VITISV_008976 [Vitis vinifera]
novel_mir103	VIT_200s0366g00010.1	hypothetical protein VITISV_008976 [Vitis vinifera]
vvi-miR390	VIT_211s0016g00640.2	PREDICTED: auxin response factor 7-like isoform X1 [Vitis vinifera]
vvi-miR390	VIT_205s0077g00540.1	-
vvi-miR390	VIT_216s0098g01090.1	unnamed protein product [Vitis vinifera]
vvi-miR390	VIT_210s0003g01890.1	PREDICTED: probable LRR receptor-like serine/threonine-protein kinase RFK1 isoform X4 [Vitis vinifera]
vvi-miR390	VIT_206s0009g01210.1	PREDICTED: somatic embryogenesis receptor kinase 1 [Vitis vinifera]
vvi-miR390	VIT_212s0059g01410.1	-
vvi-miR390	VIT_210s0003g01880.1	PREDICTED: probable LRR receptor-like serine/threonine-protein kinase RFK1 isoform X1 [Vitis vinifera]
vvi-miR390	VIT_211s0016g00640.1	PREDICTED: auxin response factor 7-like isoform X1 [Vitis vinifera]
vvi-miR390	VIT_206s0004g01080.1	PREDICTED: DNA (cytosine-5)-methyltransferase CMT3 [Vitis vinifera]
vvi-miR166g	VIT_213s0019g04320.7	PREDICTED: homeobox-leucine zipper protein REVOLUTA-like isoform X2 [Vitis vinifera]
vvi-miR166g	VIT_206s0004g02800.1	PREDICTED: homeobox-leucine zipper protein REVOLUTA [Vitis vinifera]
vvi-miR166g	VIT_218s0075g00480.5	hypothetical protein VITISV_029044 [Vitis vinifera]
vvi-miR166g	VIT_204s0008g01640.2	unnamed protein product [Vitis vinifera]
vvi-miR166g	VIT_209s0002g03740.1	PREDICTED: homeobox-leucine zipper protein ATHB-15 [Vitis vinifera]
vvi-miR166g	VIT_210s0003g04670.2	PREDICTED: homeobox-leucine zipper protein HOX32 [Vitis vinifera]
vvi-miR166g	VIT_218s0075g00480.2	PREDICTED: TMV resistance protein N-like [Vitis vinifera]
vvi-miR166g	VIT_210s0003g04670.1	PREDICTED: homeobox-leucine zipper protein HOX32 [Vitis vinifera]
vvi-miR166g	VIT_213s0019g04320.2	PREDICTED: homeobox-leucine zipper protein REVOLUTA-like isoform X1 [Vitis vinifera]
vvi-miR166g	VIT_218s0075g00480.3	PREDICTED: TMV resistance protein N-like [Vitis vinifera]
vvi-miR166g	VIT_206s0004g02800.3	PREDICTED: homeobox-leucine zipper protein REVOLUTA [Vitis vinifera]
vvi-miR166g	VIT_206s0004g02800.2	PREDICTED: homeobox-leucine zipper protein REVOLUTA [Vitis vinifera]
vvi-miR166g	VIT_213s0019g04320.3	PREDICTED: homeobox-leucine zipper protein REVOLUTA-like isoform X1 [Vitis vinifera]
vvi-miR166g	VIT_213s0019g04320.1	PREDICTED: homeobox-leucine zipper protein REVOLUTA-like isoform X1 [Vitis vinifera]
vvi-miR166g	VIT_213s0019g04320.6	PREDICTED: homeobox-leucine zipper protein REVOLUTA-like isoform X1 [Vitis vinifera]
vvi-miR166g	VIT_218s0075g00480.1	PREDICTED: TMV resistance protein N-like [Vitis vinifera]
vvi-miR166g	VIT_218s0075g00480.4	PREDICTED: TMV resistance protein N-like [Vitis vinifera]
vvi-miR166g	VIT_218s0075g00480.7	PREDICTED: TMV resistance protein N-like [Vitis vinifera]
vvi-miR166g	VIT_204s0008g03250.2	PREDICTED: homeobox-leucine zipper protein ATHB-15 [Vitis vinifera]
vvi-miR166g	VIT_213s0019g04320.5	unnamed protein product [Vitis vinifera]
vvi-miR166g	VIT_204s0008g03250.1	PREDICTED: homeobox-leucine zipper protein ATHB-15 [Vitis vinifera]
vvi-miR166g	VIT_218s0075g00480.6	PREDICTED: TMV resistance protein N-like [Vitis vinifera]
vvi-miR166g	VIT_210s0003g04670.3	PREDICTED: homeobox-leucine zipper protein HOX32 [Vitis vinifera]
vvi-miR166g	VIT_213s0019g04320.4	unnamed protein product [Vitis vinifera]
vvi-miR393b	VIT_209s0002g00320.1	PREDICTED: pectinesterase [Vitis vinifera]
vvi-miR393b	VIT_207s0104g01320.1	PREDICTED: protein TRANSPORT INHIBITOR RESPONSE 1 [Vitis vinifera]
vvi-miR393b	VIT_207s0031g01540.1	"PREDICTED: 4-alpha-glucanotransferase, chloroplastic/amyloplastic [Vitis vinifera]"
vvi-miR393b	VIT_205s0029g00390.1	PREDICTED: transcription factor bHLH77-like [Vitis vinifera]
vvi-miR393b	VIT_214s0030g01240.4	PREDICTED: protein TRANSPORT INHIBITOR RESPONSE 1 [Vitis vinifera]
vvi-miR393b	VIT_214s0030g01240.3	PREDICTED: protein TRANSPORT INHIBITOR RESPONSE 1 [Vitis vinifera]
vvi-miR393b	VIT_206s0061g00780.1	PREDICTED: protein SENSITIVE TO PROTON RHIZOTOXICITY 1 [Vitis vinifera]
vvi-miR393b	VIT_207s0104g01320.2	PREDICTED: protein TRANSPORT INHIBITOR RESPONSE 1 [Vitis vinifera]
vvi-miR393b	VIT_207s0031g01540.2	"PREDICTED: 4-alpha-glucanotransferase, chloroplastic/amyloplastic [Vitis vinifera]"
vvi-miR393b	VIT_214s0030g01240.1	PREDICTED: protein TRANSPORT INHIBITOR RESPONSE 1 [Vitis vinifera]
vvi-miR393b	VIT_214s0068g01330.1	PREDICTED: protein AUXIN SIGNALING F-BOX 2 [Vitis vinifera]
vvi-miR393b	VIT_207s0031g01540.3	"PREDICTED: 4-alpha-glucanotransferase, chloroplastic/amyloplastic [Vitis vinifera]"
vvi-miR393b	VIT_214s0030g01240.2	PREDICTED: protein TRANSPORT INHIBITOR RESPONSE 1 [Vitis vinifera]
vvi-miR393b	VIT_205s0029g00390.2	PREDICTED: transcription factor bHLH77-like [Vitis vinifera]
novel_mir3	VIT_218s0001g08850.4	"PREDICTED: calcium-transporting ATPase 3, endoplasmic reticulum-type isoform X1 [Vitis vinifera]"
novel_mir3	VIT_214s0060g00040.3	PREDICTED: uncharacterized protein LOC100263061 isoform X1 [Vitis vinifera]
novel_mir3	VIT_218s0001g08850.5	"PREDICTED: calcium-transporting ATPase 3, endoplasmic reticulum-type isoform X1 [Vitis vinifera]"
novel_mir3	VIT_218s0001g08850.2	"PREDICTED: calcium-transporting ATPase 3, endoplasmic reticulum-type isoform X1 [Vitis vinifera]"
novel_mir3	VIT_216s0050g01600.1	"PREDICTED: anthocyanidin 5,3-O-glucosyltransferase-like [Vitis vinifera]"
novel_mir3	VIT_212s0028g01870.1	PREDICTED: LRR receptor-like serine/threonine-protein kinase EFR [Vitis vinifera]
novel_mir3	VIT_212s0028g01860.1	PREDICTED: LRR receptor-like serine/threonine-protein kinase FLS2 isoform X1 [Vitis vinifera]
novel_mir3	VIT_218s0001g08850.7	"PREDICTED: calcium-transporting ATPase 3, endoplasmic reticulum-type isoform X1 [Vitis vinifera]"
novel_mir3	VIT_213s0019g00460.1	PREDICTED: putative nuclease HARBI1 [Vitis vinifera]
novel_mir40	VIT_218s0166g00310.1	unnamed protein product [Vitis vinifera]
novel_mir40	VIT_203s0091g00590.1	PREDICTED: uncharacterized protein LOC100256708 [Vitis vinifera]
vvi-miR169k	VIT_206s0061g01560.1	PREDICTED: serine/threonine-protein kinase D6PKL2 [Vitis vinifera]
vvi-miR169k	VIT_209s0002g01590.1	PREDICTED: nuclear transcription factor Y subunit A-3 isoform X1 [Vitis vinifera]
vvi-miR169k	VIT_208s0007g08250.4	unnamed protein product [Vitis vinifera]
vvi-miR169k	VIT_208s0007g08250.8	unnamed protein product [Vitis vinifera]
vvi-miR169k	VIT_214s0068g01840.1	PREDICTED: uncharacterized protein LOC100261671 isoform X2 [Vitis vinifera]
vvi-miR169k	VIT_208s0007g08250.10	unnamed protein product [Vitis vinifera]
vvi-miR169k	VIT_208s0007g08250.13	unnamed protein product [Vitis vinifera]
vvi-miR169k	VIT_213s0064g00860.2	unnamed protein product [Vitis vinifera]
vvi-miR169k	VIT_209s0002g01590.3	PREDICTED: nuclear transcription factor Y subunit A-3 isoform X1 [Vitis vinifera]
vvi-miR169k	VIT_208s0007g08250.1	unnamed protein product [Vitis vinifera]
vvi-miR169k	VIT_201s0146g00380.2	PREDICTED: uncharacterized protein LOC100242123 [Vitis vinifera]
vvi-miR169k	VIT_211s0016g01480.4	PREDICTED: nuclear transcription factor Y subunit A-3-like isoform X1 [Vitis vinifera]
vvi-miR169k	VIT_211s0016g01480.1	PREDICTED: nuclear transcription factor Y subunit A-3-like isoform X1 [Vitis vinifera]
vvi-miR169k	VIT_208s0007g08250.2	unnamed protein product [Vitis vinifera]
vvi-miR169k	VIT_213s0064g00860.3	unnamed protein product [Vitis vinifera]
vvi-miR169k	VIT_208s0007g08250.12	unnamed protein product [Vitis vinifera]
vvi-miR169k	VIT_208s0007g08250.14	unnamed protein product [Vitis vinifera]
vvi-miR169k	VIT_208s0032g01190.2	PREDICTED: nuclear transcription factor Y subunit A-10-like isoform X1 [Vitis vinifera]
vvi-miR169k	VIT_208s0007g08250.11	unnamed protein product [Vitis vinifera]
vvi-miR169k	VIT_208s0007g08250.3	unnamed protein product [Vitis vinifera]
vvi-miR169k	VIT_201s0146g00380.1	PREDICTED: uncharacterized protein LOC100242123 [Vitis vinifera]
vvi-miR169k	VIT_209s0002g01590.2	PREDICTED: nuclear transcription factor Y subunit A-3 isoform X1 [Vitis vinifera]
vvi-miR169k	VIT_213s0064g00860.1	unnamed protein product [Vitis vinifera]
vvi-miR169k	VIT_208s0007g08250.9	unnamed protein product [Vitis vinifera]
vvi-miR169k	VIT_208s0007g08250.7	unnamed protein product [Vitis vinifera]
vvi-miR169k	VIT_211s0016g01480.2	PREDICTED: nuclear transcription factor Y subunit A-3-like isoform X1 [Vitis vinifera]
vvi-miR169k	VIT_211s0016g01480.3	PREDICTED: nuclear transcription factor Y subunit A-3-like isoform X1 [Vitis vinifera]
vvi-miR169k	VIT_200s0125g00290.1	PREDICTED: LOB domain-containing protein 4 [Vitis vinifera]
vvi-miR169k	VIT_206s0004g02270.1	PREDICTED: nuclear transcription factor Y subunit A-1 [Vitis vinifera]
vvi-miR169k	VIT_208s0007g08250.5	unnamed protein product [Vitis vinifera]
vvi-miR169k	VIT_208s0007g08250.6	unnamed protein product [Vitis vinifera]
vvi-miR169v	VIT_209s0002g01590.1	PREDICTED: nuclear transcription factor Y subunit A-3 isoform X1 [Vitis vinifera]
vvi-miR169v	VIT_208s0007g08250.4	unnamed protein product [Vitis vinifera]
vvi-miR169v	VIT_208s0007g08250.8	unnamed protein product [Vitis vinifera]
vvi-miR169v	VIT_208s0007g08250.10	unnamed protein product [Vitis vinifera]
vvi-miR169v	VIT_208s0007g08250.13	unnamed protein product [Vitis vinifera]
vvi-miR169v	VIT_213s0064g00860.2	unnamed protein product [Vitis vinifera]
vvi-miR169v	VIT_209s0002g01590.3	PREDICTED: nuclear transcription factor Y subunit A-3 isoform X1 [Vitis vinifera]
vvi-miR169v	VIT_208s0007g08250.1	unnamed protein product [Vitis vinifera]
vvi-miR169v	VIT_211s0016g01480.4	PREDICTED: nuclear transcription factor Y subunit A-3-like isoform X1 [Vitis vinifera]
vvi-miR169v	VIT_211s0016g01480.1	PREDICTED: nuclear transcription factor Y subunit A-3-like isoform X1 [Vitis vinifera]
vvi-miR169v	VIT_208s0007g08250.2	unnamed protein product [Vitis vinifera]
vvi-miR169v	VIT_213s0064g00860.3	unnamed protein product [Vitis vinifera]
vvi-miR169v	VIT_208s0007g08250.12	unnamed protein product [Vitis vinifera]
vvi-miR169v	VIT_208s0007g08250.14	unnamed protein product [Vitis vinifera]
vvi-miR169v	VIT_208s0007g08250.11	unnamed protein product [Vitis vinifera]
vvi-miR169v	VIT_208s0007g08250.3	unnamed protein product [Vitis vinifera]
vvi-miR169v	VIT_208s0032g01190.2	PREDICTED: nuclear transcription factor Y subunit A-10-like isoform X1 [Vitis vinifera]
vvi-miR169v	VIT_209s0002g01590.2	PREDICTED: nuclear transcription factor Y subunit A-3 isoform X1 [Vitis vinifera]
vvi-miR169v	VIT_213s0064g00860.1	unnamed protein product [Vitis vinifera]
vvi-miR169v	VIT_208s0007g08250.9	unnamed protein product [Vitis vinifera]
vvi-miR169v	VIT_208s0007g08250.7	unnamed protein product [Vitis vinifera]
vvi-miR169v	VIT_211s0016g01480.2	PREDICTED: nuclear transcription factor Y subunit A-3-like isoform X1 [Vitis vinifera]
vvi-miR169v	VIT_211s0016g01480.3	PREDICTED: nuclear transcription factor Y subunit A-3-like isoform X1 [Vitis vinifera]
vvi-miR169v	VIT_208s0032g00930.2	PREDICTED: fasciclin-like arabinogalactan protein 17 [Vitis vinifera]
vvi-miR169v	VIT_206s0004g02270.1	PREDICTED: nuclear transcription factor Y subunit A-1 [Vitis vinifera]
vvi-miR169v	VIT_208s0007g08250.5	unnamed protein product [Vitis vinifera]
vvi-miR169v	VIT_208s0007g08250.6	unnamed protein product [Vitis vinifera]
vvi-miR169v	VIT_208s0032g00930.1	PREDICTED: fasciclin-like arabinogalactan protein 17 [Vitis vinifera]
vvi-miR408	VIT_207s0005g02730.1	hypothetical protein VITISV_040171 [Vitis vinifera]
vvi-miR408	VIT_207s0005g02720.1	unnamed protein product [Vitis vinifera]
vvi-miR408	VIT_217s0000g02760.1	PREDICTED: peroxisome biogenesis protein 3-2 [Vitis vinifera]
vvi-miR408	VIT_217s0000g02760.2	PREDICTED: peroxisome biogenesis protein 3-2 [Vitis vinifera]
vvi-miR408	VIT_204s0008g01960.1	"PREDICTED: copper-transporting ATPase PAA2, chloroplastic [Vitis vinifera]"
vvi-miR408	VIT_207s0005g06460.1	PREDICTED: basic blue protein [Vitis vinifera]
vvi-miR408	VIT_206s0004g07420.1	unnamed protein product [Vitis vinifera]
vvi-miR408	VIT_206s0061g00030.2	PREDICTED: coilin [Vitis vinifera]
vvi-miR408	VIT_211s0078g00440.1	PREDICTED: SART-1 family protein DOT2 isoform X1 [Jatropha curcas]
vvi-miR408	VIT_211s0078g00440.5	PREDICTED: SART-1 family protein DOT2 [Vitis vinifera]
vvi-miR408	VIT_203s0063g01010.1	PREDICTED: uncharacterized protein LOC100255503 [Vitis vinifera]
vvi-miR408	VIT_215s0021g01390.1	hypothetical protein VITISV_027162 [Vitis vinifera]
vvi-miR408	VIT_211s0078g00440.2	PREDICTED: SART-1 family protein DOT2 [Vitis vinifera]
vvi-miR408	VIT_211s0078g00440.3	PREDICTED: SART-1 family protein DOT2 [Vitis vinifera]
vvi-miR408	VIT_210s0003g03290.1	PREDICTED: uncharacterized mitochondrial protein ymf11 [Vitis vinifera]
vvi-miR408	VIT_218s0001g15240.1	unnamed protein product [Vitis vinifera]
vvi-miR408	VIT_203s0063g00990.1	PREDICTED: uncharacterized protein LOC100255503 [Vitis vinifera]
vvi-miR408	VIT_207s0005g02730.3	PREDICTED: protein RADIALIS-like 4 [Vitis vinifera]
vvi-miR408	VIT_211s0078g00440.4	PREDICTED: SART-1 family protein DOT2 [Vitis vinifera]
vvi-miR408	VIT_212s0034g01140.1	PREDICTED: basic blue protein [Vitis vinifera]
vvi-miR408	VIT_201s0011g01910.1	PREDICTED: pentatricopeptide repeat-containing protein At4g19890 [Vitis vinifera]
vvi-miR408	VIT_219s0014g03160.3	"PREDICTED: protochlorophyllide reductase, chloroplastic [Vitis vinifera]"
vvi-miR408	VIT_207s0005g02730.2	unnamed protein product [Vitis vinifera]
vvi-miR408	VIT_217s0000g02760.3	PREDICTED: peroxisome biogenesis protein 3-2 [Vitis vinifera]
novel_mir85	VIT_208s0007g04720.1	unnamed protein product [Vitis vinifera]
vvi-miR3624-3p	VIT_200s0753g00030.1	unnamed protein product [Vitis vinifera]
vvi-miR3624-3p	VIT_200s0259g00100.1	PREDICTED: sulfated surface glycoprotein 185-like [Vitis vinifera]
vvi-miR3624-3p	VIT_200s0194g00340.1	PREDICTED: sulfated surface glycoprotein 185-like isoform X2 [Vitis vinifera]
vvi-miR3624-3p	VIT_200s0259g00100.3	PREDICTED: sulfated surface glycoprotein 185-like [Vitis vinifera]
vvi-miR3624-3p	VIT_207s0005g03075.1	hypothetical protein B456_001G252000 [Gossypium raimondii]
vvi-miR3624-3p	VIT_200s2419g00010.1	PREDICTED: uncharacterized protein LOC104878696 [Vitis vinifera]
vvi-miR3624-3p	VIT_200s0259g00070.2	PREDICTED: sulfated surface glycoprotein 185 isoform X1 [Vitis vinifera]
vvi-miR3624-3p	VIT_200s0194g00300.1	PREDICTED: uncharacterized protein LOC104878151 [Vitis vinifera]
vvi-miR3624-3p	VIT_200s0194g00340.2	PREDICTED: sulfated surface glycoprotein 185-like isoform X2 [Vitis vinifera]
vvi-miR3624-3p	VIT_200s0194g00330.2	PREDICTED: uncharacterized protein LOC104878150 [Vitis vinifera]
vvi-miR3624-3p	VIT_200s0259g00100.4	PREDICTED: sulfated surface glycoprotein 185-like [Vitis vinifera]
vvi-miR3624-3p	VIT_205s0029g00330.1	PREDICTED: adenosylhomocysteinase [Vitis vinifera]
vvi-miR3624-3p	VIT_209s0002g08740.1	unnamed protein product [Vitis vinifera]
vvi-miR3624-3p	VIT_200s0194g00330.1	PREDICTED: uncharacterized protein LOC104878150 [Vitis vinifera]
vvi-miR3624-3p	VIT_200s0259g00100.2	PREDICTED: sulfated surface glycoprotein 185-like [Vitis vinifera]
vvi-miR3624-3p	VIT_200s0753g00010.1	PREDICTED: acrosin-like [Vitis vinifera]
vvi-miR3624-3p	VIT_200s0259g00070.1	PREDICTED: sulfated surface glycoprotein 185 isoform X1 [Vitis vinifera]
novel_mir47	VIT_217s0000g02350.1	unnamed protein product [Vitis vinifera]
novel_mir47	VIT_217s0000g02340.1	hypothetical protein VITISV_022117 [Vitis vinifera]
vvi-miR399a	VIT_206s0004g04430.8	PREDICTED: ubiquitin-conjugating enzyme E2 7 isoform X2 [Vitis vinifera]
vvi-miR399a	VIT_206s0004g01410.1	unnamed protein product [Vitis vinifera]
vvi-miR399a	VIT_212s0035g00200.1	PREDICTED: phospholipase D delta-like isoform X2 [Vitis vinifera]
vvi-miR399a	VIT_200s0265g00070.4	PREDICTED: probable ubiquitin-conjugating enzyme E2 24 [Vitis vinifera]
vvi-miR399a	VIT_213s0067g03280.1	PREDICTED: probable inorganic phosphate transporter 1-3 [Vitis vinifera]
vvi-miR399a	VIT_200s0265g00070.1	PREDICTED: probable ubiquitin-conjugating enzyme E2 24 [Vitis vinifera]
vvi-miR399a	VIT_206s0004g04430.5	PREDICTED: ubiquitin-conjugating enzyme E2 7 isoform X2 [Vitis vinifera]
vvi-miR399a	VIT_206s0004g04430.3	PREDICTED: ubiquitin-conjugating enzyme E2 7 isoform X2 [Vitis vinifera]
novel_mir104	VIT_214s0066g01150.1	PREDICTED: cinnamoyl-CoA reductase 1 [Vitis vinifera]
vvi-miR395c	VIT_207s0031g00940.2	PREDICTED: low affinity sulfate transporter 3 [Vitis vinifera]
vvi-miR395c	VIT_204s0023g01930.3	PREDICTED: transcription factor HBI1 [Vitis vinifera]
vvi-miR395c	VIT_212s0059g00760.3	"PREDICTED: 5'-adenylylsulfate reductase 3, chloroplastic isoform X2 [Vitis vinifera]"
vvi-miR395c	VIT_204s0069g00800.7	PREDICTED: serine/arginine-rich splicing factor RSZ22 isoform X2 [Vitis vinifera]
vvi-miR395c	VIT_204s0069g00800.12	PREDICTED: serine/arginine-rich splicing factor RSZ22 isoform X2 [Vitis vinifera]
vvi-miR395c	VIT_204s0069g00800.3	PREDICTED: serine/arginine-rich splicing factor RSZ22 isoform X2 [Vitis vinifera]
vvi-miR395c	VIT_213s0047g00300.4	PREDICTED: serrate RNA effector molecule-like isoform X1 [Vitis vinifera]
vvi-miR395c	VIT_204s0069g00800.6	PREDICTED: serine/arginine-rich splicing factor RSZ22 isoform X2 [Vitis vinifera]
vvi-miR395c	VIT_205s0020g04210.1	"PREDICTED: ATP sulfurylase 1, chloroplastic [Vitis vinifera]"
vvi-miR395c	VIT_213s0320g00020.3	hypothetical protein VITISV_002153 [Vitis vinifera]
vvi-miR395c	VIT_204s0069g00800.5	PREDICTED: serine/arginine-rich splicing factor RSZ22 isoform X2 [Vitis vinifera]
vvi-miR395c	VIT_213s0320g00020.4	hypothetical protein VITISV_002153 [Vitis vinifera]
vvi-miR395c	VIT_204s0069g00800.11	PREDICTED: serine/arginine-rich splicing factor RSZ22 isoform X2 [Vitis vinifera]
vvi-miR395c	VIT_212s0059g00760.1	"PREDICTED: 5'-adenylylsulfate reductase 3, chloroplastic isoform X2 [Vitis vinifera]"
vvi-miR395c	VIT_204s0069g00800.2	PREDICTED: serine/arginine-rich splicing factor RSZ22 isoform X2 [Vitis vinifera]
vvi-miR395c	VIT_204s0069g00800.9	PREDICTED: serine/arginine-rich splicing factor RSZ22 isoform X2 [Vitis vinifera]
vvi-miR395c	VIT_212s0059g00760.4	"PREDICTED: 5'-adenylylsulfate reductase 3, chloroplastic isoform X1 [Vitis vinifera]"
vvi-miR395c	VIT_213s0320g00020.6	hypothetical protein VITISV_002153 [Vitis vinifera]
vvi-miR395c	VIT_204s0023g01930.5	PREDICTED: transcription factor HBI1 [Vitis vinifera]
vvi-miR395c	VIT_213s0320g00020.10	PREDICTED: protein UPSTREAM OF FLC isoform X2 [Vitis vinifera]
vvi-miR395c	VIT_204s0069g00800.15	PREDICTED: serine/arginine-rich splicing factor RSZ22 isoform X1 [Vitis vinifera]
vvi-miR395c	VIT_216s0098g00430.1	PREDICTED: putative receptor-like protein kinase At3g47110 isoform X1 [Vitis vinifera]
vvi-miR395c	VIT_204s0069g00800.1	PREDICTED: serine/arginine-rich splicing factor RSZ22 isoform X2 [Vitis vinifera]
vvi-miR395c	VIT_213s0320g00020.8	PREDICTED: protein UPSTREAM OF FLC isoform X2 [Vitis vinifera]
vvi-miR395c	VIT_213s0047g00300.1	PREDICTED: serrate RNA effector molecule-like isoform X2 [Vitis vinifera]
vvi-miR395c	VIT_204s0069g00800.8	PREDICTED: serine/arginine-rich splicing factor RSZ22 isoform X2 [Vitis vinifera]
vvi-miR395c	VIT_213s0320g00020.7	hypothetical protein VITISV_002153 [Vitis vinifera]
vvi-miR395c	VIT_213s0047g00300.2	PREDICTED: serrate RNA effector molecule-like isoform X2 [Vitis vinifera]
vvi-miR395c	VIT_204s0069g00800.10	PREDICTED: serine/arginine-rich splicing factor RSZ22 isoform X1 [Vitis vinifera]
vvi-miR395c	VIT_213s0320g00020.9	PREDICTED: protein UPSTREAM OF FLC isoform X2 [Vitis vinifera]
vvi-miR395c	VIT_213s0047g00300.3	PREDICTED: serrate RNA effector molecule-like isoform X2 [Vitis vinifera]
vvi-miR395c	VIT_212s0059g00760.2	"PREDICTED: 5'-adenylylsulfate reductase 3, chloroplastic isoform X1 [Vitis vinifera]"
vvi-miR395c	VIT_213s0320g00020.2	hypothetical protein VITISV_002153 [Vitis vinifera]
vvi-miR395c	VIT_204s0069g00800.4	PREDICTED: serine/arginine-rich splicing factor RSZ22 isoform X1 [Vitis vinifera]
vvi-miR395c	VIT_207s0031g00940.1	PREDICTED: low affinity sulfate transporter 3 [Vitis vinifera]
vvi-miR395c	VIT_213s0320g00020.1	hypothetical protein VITISV_002153 [Vitis vinifera]
vvi-miR395c	VIT_218s0001g04890.1	PREDICTED: low affinity sulfate transporter 3 [Vitis vinifera]
vvi-miR169b	VIT_201s0011g05560.1	PREDICTED: protein TIFY 6B isoform X2 [Vitis vinifera]
vvi-miR169b	VIT_208s0007g04290.6	PREDICTED: E3 ubiquitin-protein ligase UPL7 isoform X2 [Vitis vinifera]
vvi-miR169b	VIT_210s0003g00110.1	PREDICTED: protein FRIGIDA-ESSENTIAL 1 isoform X2 [Vitis vinifera]
vvi-miR169b	VIT_208s0007g04290.7	PREDICTED: E3 ubiquitin-protein ligase UPL7 isoform X1 [Vitis vinifera]
vvi-miR169b	VIT_208s0007g09020.1	unnamed protein product [Vitis vinifera]
vvi-miR169b	VIT_206s0009g01630.3	PREDICTED: putative disease resistance RPP13-like protein 1 [Vitis vinifera]
vvi-miR169b	VIT_208s0032g01190.2	PREDICTED: nuclear transcription factor Y subunit A-10-like isoform X1 [Vitis vinifera]
vvi-miR169b	VIT_201s0011g05560.2	PREDICTED: protein TIFY 6B isoform X1 [Vitis vinifera]
vvi-miR169b	VIT_217s0000g04010.1	unnamed protein product [Vitis vinifera]
vvi-miR169b	VIT_206s0009g01630.1	PREDICTED: putative disease resistance RPP13-like protein 1 [Vitis vinifera]
vvi-miR169b	VIT_214s0219g00130.1	PREDICTED: cystinosin homolog [Vitis vinifera]
vvi-miR169b	VIT_206s0009g01630.2	PREDICTED: putative disease resistance RPP13-like protein 1 [Vitis vinifera]
vvi-miR169b	VIT_208s0007g04290.3	PREDICTED: E3 ubiquitin-protein ligase UPL7 isoform X1 [Vitis vinifera]
vvi-miR399c	VIT_206s0004g04430.8	PREDICTED: ubiquitin-conjugating enzyme E2 7 isoform X2 [Vitis vinifera]
vvi-miR399c	VIT_215s0046g00190.1	PREDICTED: laccase-6 [Vitis vinifera]
vvi-miR399c	VIT_200s0265g00070.4	PREDICTED: probable ubiquitin-conjugating enzyme E2 24 [Vitis vinifera]
vvi-miR399c	VIT_213s0067g03280.1	PREDICTED: probable inorganic phosphate transporter 1-3 [Vitis vinifera]
vvi-miR399c	VIT_200s0265g00070.1	PREDICTED: probable ubiquitin-conjugating enzyme E2 24 [Vitis vinifera]
vvi-miR399c	VIT_206s0004g04430.5	PREDICTED: ubiquitin-conjugating enzyme E2 7 isoform X2 [Vitis vinifera]
vvi-miR399c	VIT_206s0004g04430.3	PREDICTED: ubiquitin-conjugating enzyme E2 7 isoform X2 [Vitis vinifera]
vvi-miR169s	VIT_206s0061g01560.1	PREDICTED: serine/threonine-protein kinase D6PKL2 [Vitis vinifera]
vvi-miR169s	VIT_209s0002g01590.1	PREDICTED: nuclear transcription factor Y subunit A-3 isoform X1 [Vitis vinifera]
vvi-miR169s	VIT_208s0007g08250.4	unnamed protein product [Vitis vinifera]
vvi-miR169s	VIT_208s0007g08250.8	unnamed protein product [Vitis vinifera]
vvi-miR169s	VIT_214s0068g01840.1	PREDICTED: uncharacterized protein LOC100261671 isoform X2 [Vitis vinifera]
vvi-miR169s	VIT_208s0007g08250.10	unnamed protein product [Vitis vinifera]
vvi-miR169s	VIT_208s0007g08250.13	unnamed protein product [Vitis vinifera]
vvi-miR169s	VIT_213s0064g00860.2	unnamed protein product [Vitis vinifera]
vvi-miR169s	VIT_209s0002g01590.3	PREDICTED: nuclear transcription factor Y subunit A-3 isoform X1 [Vitis vinifera]
vvi-miR169s	VIT_208s0007g08250.1	unnamed protein product [Vitis vinifera]
vvi-miR169s	VIT_201s0146g00380.2	PREDICTED: uncharacterized protein LOC100242123 [Vitis vinifera]
vvi-miR169s	VIT_211s0016g01480.4	PREDICTED: nuclear transcription factor Y subunit A-3-like isoform X1 [Vitis vinifera]
vvi-miR169s	VIT_211s0016g01480.1	PREDICTED: nuclear transcription factor Y subunit A-3-like isoform X1 [Vitis vinifera]
vvi-miR169s	VIT_208s0007g08250.2	unnamed protein product [Vitis vinifera]
vvi-miR169s	VIT_213s0064g00860.3	unnamed protein product [Vitis vinifera]
vvi-miR169s	VIT_208s0007g08250.12	unnamed protein product [Vitis vinifera]
vvi-miR169s	VIT_208s0007g08250.14	unnamed protein product [Vitis vinifera]
vvi-miR169s	VIT_208s0032g01190.2	PREDICTED: nuclear transcription factor Y subunit A-10-like isoform X1 [Vitis vinifera]
vvi-miR169s	VIT_208s0007g08250.11	unnamed protein product [Vitis vinifera]
vvi-miR169s	VIT_208s0007g08250.3	unnamed protein product [Vitis vinifera]
vvi-miR169s	VIT_201s0146g00380.1	PREDICTED: uncharacterized protein LOC100242123 [Vitis vinifera]
vvi-miR169s	VIT_209s0002g01590.2	PREDICTED: nuclear transcription factor Y subunit A-3 isoform X1 [Vitis vinifera]
vvi-miR169s	VIT_213s0064g00860.1	unnamed protein product [Vitis vinifera]
vvi-miR169s	VIT_208s0007g08250.9	unnamed protein product [Vitis vinifera]
vvi-miR169s	VIT_208s0007g08250.7	unnamed protein product [Vitis vinifera]
vvi-miR169s	VIT_211s0016g01480.2	PREDICTED: nuclear transcription factor Y subunit A-3-like isoform X1 [Vitis vinifera]
vvi-miR169s	VIT_211s0016g01480.3	PREDICTED: nuclear transcription factor Y subunit A-3-like isoform X1 [Vitis vinifera]
vvi-miR169s	VIT_200s0125g00290.1	PREDICTED: LOB domain-containing protein 4 [Vitis vinifera]
vvi-miR169s	VIT_206s0004g02270.1	PREDICTED: nuclear transcription factor Y subunit A-1 [Vitis vinifera]
vvi-miR169s	VIT_208s0007g08250.5	unnamed protein product [Vitis vinifera]
vvi-miR169s	VIT_208s0007g08250.6	unnamed protein product [Vitis vinifera]
vvi-miR169j	VIT_206s0061g01560.1	PREDICTED: serine/threonine-protein kinase D6PKL2 [Vitis vinifera]
vvi-miR169j	VIT_209s0002g01590.1	PREDICTED: nuclear transcription factor Y subunit A-3 isoform X1 [Vitis vinifera]
vvi-miR169j	VIT_208s0007g08250.4	unnamed protein product [Vitis vinifera]
vvi-miR169j	VIT_208s0007g08250.8	unnamed protein product [Vitis vinifera]
vvi-miR169j	VIT_214s0068g01840.1	PREDICTED: uncharacterized protein LOC100261671 isoform X2 [Vitis vinifera]
vvi-miR169j	VIT_208s0007g08250.10	unnamed protein product [Vitis vinifera]
vvi-miR169j	VIT_208s0007g08250.13	unnamed protein product [Vitis vinifera]
vvi-miR169j	VIT_213s0064g00860.2	unnamed protein product [Vitis vinifera]
vvi-miR169j	VIT_209s0002g01590.3	PREDICTED: nuclear transcription factor Y subunit A-3 isoform X1 [Vitis vinifera]
vvi-miR169j	VIT_208s0007g08250.1	unnamed protein product [Vitis vinifera]
vvi-miR169j	VIT_201s0146g00380.2	PREDICTED: uncharacterized protein LOC100242123 [Vitis vinifera]
vvi-miR169j	VIT_211s0016g01480.4	PREDICTED: nuclear transcription factor Y subunit A-3-like isoform X1 [Vitis vinifera]
vvi-miR169j	VIT_211s0016g01480.1	PREDICTED: nuclear transcription factor Y subunit A-3-like isoform X1 [Vitis vinifera]
vvi-miR169j	VIT_208s0007g08250.2	unnamed protein product [Vitis vinifera]
vvi-miR169j	VIT_213s0064g00860.3	unnamed protein product [Vitis vinifera]
vvi-miR169j	VIT_208s0007g08250.12	unnamed protein product [Vitis vinifera]
vvi-miR169j	VIT_208s0007g08250.14	unnamed protein product [Vitis vinifera]
vvi-miR169j	VIT_208s0032g01190.2	PREDICTED: nuclear transcription factor Y subunit A-10-like isoform X1 [Vitis vinifera]
vvi-miR169j	VIT_208s0007g08250.11	unnamed protein product [Vitis vinifera]
vvi-miR169j	VIT_208s0007g08250.3	unnamed protein product [Vitis vinifera]
vvi-miR169j	VIT_201s0146g00380.1	PREDICTED: uncharacterized protein LOC100242123 [Vitis vinifera]
vvi-miR169j	VIT_209s0002g01590.2	PREDICTED: nuclear transcription factor Y subunit A-3 isoform X1 [Vitis vinifera]
vvi-miR169j	VIT_213s0064g00860.1	unnamed protein product [Vitis vinifera]
vvi-miR169j	VIT_208s0007g08250.9	unnamed protein product [Vitis vinifera]
vvi-miR169j	VIT_208s0007g08250.7	unnamed protein product [Vitis vinifera]
vvi-miR169j	VIT_211s0016g01480.2	PREDICTED: nuclear transcription factor Y subunit A-3-like isoform X1 [Vitis vinifera]
vvi-miR169j	VIT_211s0016g01480.3	PREDICTED: nuclear transcription factor Y subunit A-3-like isoform X1 [Vitis vinifera]
vvi-miR169j	VIT_200s0125g00290.1	PREDICTED: LOB domain-containing protein 4 [Vitis vinifera]
vvi-miR169j	VIT_206s0004g02270.1	PREDICTED: nuclear transcription factor Y subunit A-1 [Vitis vinifera]
vvi-miR169j	VIT_208s0007g08250.5	unnamed protein product [Vitis vinifera]
vvi-miR169j	VIT_208s0007g08250.6	unnamed protein product [Vitis vinifera]
vvi-miR395h	VIT_207s0031g00940.2	PREDICTED: low affinity sulfate transporter 3 [Vitis vinifera]
vvi-miR395h	VIT_204s0069g00800.7	PREDICTED: serine/arginine-rich splicing factor RSZ22 isoform X2 [Vitis vinifera]
vvi-miR395h	VIT_204s0069g00800.12	PREDICTED: serine/arginine-rich splicing factor RSZ22 isoform X2 [Vitis vinifera]
vvi-miR395h	VIT_204s0069g00800.3	PREDICTED: serine/arginine-rich splicing factor RSZ22 isoform X2 [Vitis vinifera]
vvi-miR395h	VIT_213s0047g00300.4	PREDICTED: serrate RNA effector molecule-like isoform X1 [Vitis vinifera]
vvi-miR395h	VIT_204s0069g00800.6	PREDICTED: serine/arginine-rich splicing factor RSZ22 isoform X2 [Vitis vinifera]
vvi-miR395h	VIT_205s0020g04210.1	"PREDICTED: ATP sulfurylase 1, chloroplastic [Vitis vinifera]"
vvi-miR395h	VIT_213s0320g00020.3	hypothetical protein VITISV_002153 [Vitis vinifera]
vvi-miR395h	VIT_204s0069g00800.5	PREDICTED: serine/arginine-rich splicing factor RSZ22 isoform X2 [Vitis vinifera]
vvi-miR395h	VIT_213s0320g00020.4	hypothetical protein VITISV_002153 [Vitis vinifera]
vvi-miR395h	VIT_204s0069g00800.11	PREDICTED: serine/arginine-rich splicing factor RSZ22 isoform X2 [Vitis vinifera]
vvi-miR395h	VIT_204s0069g00800.2	PREDICTED: serine/arginine-rich splicing factor RSZ22 isoform X2 [Vitis vinifera]
vvi-miR395h	VIT_204s0069g00800.9	PREDICTED: serine/arginine-rich splicing factor RSZ22 isoform X2 [Vitis vinifera]
vvi-miR395h	VIT_212s0059g00760.4	"PREDICTED: 5'-adenylylsulfate reductase 3, chloroplastic isoform X1 [Vitis vinifera]"
vvi-miR395h	VIT_204s0023g01930.5	PREDICTED: transcription factor HBI1 [Vitis vinifera]
vvi-miR395h	VIT_213s0320g00020.6	hypothetical protein VITISV_002153 [Vitis vinifera]
vvi-miR395h	VIT_204s0069g00800.15	PREDICTED: serine/arginine-rich splicing factor RSZ22 isoform X1 [Vitis vinifera]
vvi-miR395h	VIT_216s0098g00430.1	PREDICTED: putative receptor-like protein kinase At3g47110 isoform X1 [Vitis vinifera]
vvi-miR395h	VIT_213s0320g00020.8	PREDICTED: protein UPSTREAM OF FLC isoform X2 [Vitis vinifera]
vvi-miR395h	VIT_204s0069g00800.1	PREDICTED: serine/arginine-rich splicing factor RSZ22 isoform X2 [Vitis vinifera]
vvi-miR395h	VIT_202s0025g00120.1	unnamed protein product [Vitis vinifera]
vvi-miR395h	VIT_213s0047g00300.1	PREDICTED: serrate RNA effector molecule-like isoform X2 [Vitis vinifera]
vvi-miR395h	VIT_204s0023g01930.1	PREDICTED: transcription factor HBI1 [Vitis vinifera]
vvi-miR395h	VIT_204s0069g00800.8	PREDICTED: serine/arginine-rich splicing factor RSZ22 isoform X2 [Vitis vinifera]
vvi-miR395h	VIT_213s0320g00020.7	hypothetical protein VITISV_002153 [Vitis vinifera]
vvi-miR395h	VIT_213s0047g00300.2	PREDICTED: serrate RNA effector molecule-like isoform X2 [Vitis vinifera]
vvi-miR395h	VIT_213s0320g00020.9	PREDICTED: protein UPSTREAM OF FLC isoform X2 [Vitis vinifera]
vvi-miR395h	VIT_204s0069g00800.10	PREDICTED: serine/arginine-rich splicing factor RSZ22 isoform X1 [Vitis vinifera]
vvi-miR395h	VIT_213s0047g00300.3	PREDICTED: serrate RNA effector molecule-like isoform X2 [Vitis vinifera]
vvi-miR395h	VIT_212s0059g00760.2	"PREDICTED: 5'-adenylylsulfate reductase 3, chloroplastic isoform X1 [Vitis vinifera]"
vvi-miR395h	VIT_204s0023g01930.2	PREDICTED: transcription factor HBI1 [Vitis vinifera]
vvi-miR395h	VIT_213s0320g00020.2	hypothetical protein VITISV_002153 [Vitis vinifera]
vvi-miR395h	VIT_206s0009g03630.1	PREDICTED: cytochrome P450 94A1-like [Vitis vinifera]
vvi-miR395h	VIT_204s0069g00800.4	PREDICTED: serine/arginine-rich splicing factor RSZ22 isoform X1 [Vitis vinifera]
vvi-miR395h	VIT_207s0031g00940.1	PREDICTED: low affinity sulfate transporter 3 [Vitis vinifera]
vvi-miR395h	VIT_218s0001g04890.1	PREDICTED: low affinity sulfate transporter 3 [Vitis vinifera]
vvi-miR395h	VIT_213s0320g00020.1	hypothetical protein VITISV_002153 [Vitis vinifera]
vvi-miR395h	VIT_204s0023g01930.4	PREDICTED: transcription factor HBI1 [Vitis vinifera]
vvi-miR3632-3p	VIT_215s0021g01810.1	PREDICTED: protein ARABIDILLO 1 [Vitis vinifera]
vvi-miR3632-3p	VIT_213s0067g00760.2	PREDICTED: probable disease resistance RPP8-like protein 2 isoform X3 [Vitis vinifera]
vvi-miR3632-3p	VIT_211s0016g05350.1	PREDICTED: TBC1 domain family member 13 [Vitis vinifera]
vvi-miR3632-3p	VIT_213s0067g00780.1	unnamed protein product [Vitis vinifera]
vvi-miR3632-3p	VIT_213s0067g00830.1	hypothetical protein VITISV_006939 [Vitis vinifera]
vvi-miR3632-3p	VIT_213s0067g00760.1	PREDICTED: probable disease resistance RPP8-like protein 2 isoform X2 [Vitis vinifera]
vvi-miR3632-3p	VIT_213s0067g00830.4	hypothetical protein VITISV_006939 [Vitis vinifera]
vvi-miR3632-3p	VIT_213s0064g00550.1	unnamed protein product [Vitis vinifera]
vvi-miR3632-3p	VIT_213s0067g00830.2	hypothetical protein VITISV_006939 [Vitis vinifera]
vvi-miR3632-3p	VIT_219s0014g05180.1	PREDICTED: disease resistance protein At4g27190-like [Vitis vinifera]
vvi-miR3632-3p	VIT_219s0027g01400.1	PREDICTED: putative disease resistance protein RGA3 isoform X1 [Vitis vinifera]
vvi-miR3632-3p	VIT_215s0021g01810.2	PREDICTED: protein ARABIDILLO 1 [Vitis vinifera]
vvi-miR3632-3p	VIT_213s0067g00830.3	hypothetical protein VITISV_006939 [Vitis vinifera]
vvi-miR3632-3p	VIT_213s0067g00790.1	PREDICTED: putative disease resistance protein At1g50180 [Vitis vinifera]
vvi-miR3632-3p	VIT_215s0021g01810.3	PREDICTED: protein ARABIDILLO 1 [Vitis vinifera]
vvi-miR3632-3p	VIT_215s0021g01810.4	PREDICTED: protein ARABIDILLO 1 [Vitis vinifera]
vvi-miR395b	VIT_207s0031g00940.2	PREDICTED: low affinity sulfate transporter 3 [Vitis vinifera]
vvi-miR395b	VIT_212s0059g00760.3	"PREDICTED: 5'-adenylylsulfate reductase 3, chloroplastic isoform X2 [Vitis vinifera]"
vvi-miR395b	VIT_204s0023g01930.3	PREDICTED: transcription factor HBI1 [Vitis vinifera]
vvi-miR395b	VIT_204s0069g00800.7	PREDICTED: serine/arginine-rich splicing factor RSZ22 isoform X2 [Vitis vinifera]
vvi-miR395b	VIT_204s0069g00800.12	PREDICTED: serine/arginine-rich splicing factor RSZ22 isoform X2 [Vitis vinifera]
vvi-miR395b	VIT_204s0069g00800.3	PREDICTED: serine/arginine-rich splicing factor RSZ22 isoform X2 [Vitis vinifera]
vvi-miR395b	VIT_213s0047g00300.4	PREDICTED: serrate RNA effector molecule-like isoform X1 [Vitis vinifera]
vvi-miR395b	VIT_204s0069g00800.6	PREDICTED: serine/arginine-rich splicing factor RSZ22 isoform X2 [Vitis vinifera]
vvi-miR395b	VIT_205s0020g04210.1	"PREDICTED: ATP sulfurylase 1, chloroplastic [Vitis vinifera]"
vvi-miR395b	VIT_213s0320g00020.3	hypothetical protein VITISV_002153 [Vitis vinifera]
vvi-miR395b	VIT_204s0069g00800.5	PREDICTED: serine/arginine-rich splicing factor RSZ22 isoform X2 [Vitis vinifera]
vvi-miR395b	VIT_213s0320g00020.4	hypothetical protein VITISV_002153 [Vitis vinifera]
vvi-miR395b	VIT_204s0069g00800.11	PREDICTED: serine/arginine-rich splicing factor RSZ22 isoform X2 [Vitis vinifera]
vvi-miR395b	VIT_212s0059g00760.1	"PREDICTED: 5'-adenylylsulfate reductase 3, chloroplastic isoform X2 [Vitis vinifera]"
vvi-miR395b	VIT_204s0069g00800.2	PREDICTED: serine/arginine-rich splicing factor RSZ22 isoform X2 [Vitis vinifera]
vvi-miR395b	VIT_204s0069g00800.9	PREDICTED: serine/arginine-rich splicing factor RSZ22 isoform X2 [Vitis vinifera]
vvi-miR395b	VIT_213s0320g00020.6	hypothetical protein VITISV_002153 [Vitis vinifera]
vvi-miR395b	VIT_204s0023g01930.5	PREDICTED: transcription factor HBI1 [Vitis vinifera]
vvi-miR395b	VIT_213s0320g00020.10	PREDICTED: protein UPSTREAM OF FLC isoform X2 [Vitis vinifera]
vvi-miR395b	VIT_204s0069g00800.15	PREDICTED: serine/arginine-rich splicing factor RSZ22 isoform X1 [Vitis vinifera]
vvi-miR395b	VIT_216s0098g00430.1	PREDICTED: putative receptor-like protein kinase At3g47110 isoform X1 [Vitis vinifera]
vvi-miR395b	VIT_204s0069g00800.1	PREDICTED: serine/arginine-rich splicing factor RSZ22 isoform X2 [Vitis vinifera]
vvi-miR395b	VIT_213s0320g00020.8	PREDICTED: protein UPSTREAM OF FLC isoform X2 [Vitis vinifera]
vvi-miR395b	VIT_213s0047g00300.1	PREDICTED: serrate RNA effector molecule-like isoform X2 [Vitis vinifera]
vvi-miR395b	VIT_204s0069g00800.8	PREDICTED: serine/arginine-rich splicing factor RSZ22 isoform X2 [Vitis vinifera]
vvi-miR395b	VIT_213s0320g00020.7	hypothetical protein VITISV_002153 [Vitis vinifera]
vvi-miR395b	VIT_213s0047g00300.2	PREDICTED: serrate RNA effector molecule-like isoform X2 [Vitis vinifera]
vvi-miR395b	VIT_204s0069g00800.10	PREDICTED: serine/arginine-rich splicing factor RSZ22 isoform X1 [Vitis vinifera]
vvi-miR395b	VIT_213s0320g00020.9	PREDICTED: protein UPSTREAM OF FLC isoform X2 [Vitis vinifera]
vvi-miR395b	VIT_213s0047g00300.3	PREDICTED: serrate RNA effector molecule-like isoform X2 [Vitis vinifera]
vvi-miR395b	VIT_212s0059g00760.2	"PREDICTED: 5'-adenylylsulfate reductase 3, chloroplastic isoform X1 [Vitis vinifera]"
vvi-miR395b	VIT_204s0023g01930.2	PREDICTED: transcription factor HBI1 [Vitis vinifera]
vvi-miR395b	VIT_213s0320g00020.2	hypothetical protein VITISV_002153 [Vitis vinifera]
vvi-miR395b	VIT_206s0009g03630.1	PREDICTED: cytochrome P450 94A1-like [Vitis vinifera]
vvi-miR395b	VIT_204s0069g00800.4	PREDICTED: serine/arginine-rich splicing factor RSZ22 isoform X1 [Vitis vinifera]
vvi-miR395b	VIT_207s0031g00940.1	PREDICTED: low affinity sulfate transporter 3 [Vitis vinifera]
vvi-miR395b	VIT_204s0023g01930.4	PREDICTED: transcription factor HBI1 [Vitis vinifera]
vvi-miR395b	VIT_218s0001g04890.1	PREDICTED: low affinity sulfate transporter 3 [Vitis vinifera]
vvi-miR395k	VIT_207s0031g00940.2	PREDICTED: low affinity sulfate transporter 3 [Vitis vinifera]
vvi-miR395k	VIT_212s0059g00760.3	"PREDICTED: 5'-adenylylsulfate reductase 3, chloroplastic isoform X2 [Vitis vinifera]"
vvi-miR395k	VIT_204s0023g01930.3	PREDICTED: transcription factor HBI1 [Vitis vinifera]
vvi-miR395k	VIT_204s0069g00800.7	PREDICTED: serine/arginine-rich splicing factor RSZ22 isoform X2 [Vitis vinifera]
vvi-miR395k	VIT_204s0069g00800.12	PREDICTED: serine/arginine-rich splicing factor RSZ22 isoform X2 [Vitis vinifera]
vvi-miR395k	VIT_204s0069g00800.3	PREDICTED: serine/arginine-rich splicing factor RSZ22 isoform X2 [Vitis vinifera]
vvi-miR395k	VIT_213s0047g00300.4	PREDICTED: serrate RNA effector molecule-like isoform X1 [Vitis vinifera]
vvi-miR395k	VIT_204s0069g00800.6	PREDICTED: serine/arginine-rich splicing factor RSZ22 isoform X2 [Vitis vinifera]
vvi-miR395k	VIT_205s0020g04210.1	"PREDICTED: ATP sulfurylase 1, chloroplastic [Vitis vinifera]"
vvi-miR395k	VIT_204s0069g00800.5	PREDICTED: serine/arginine-rich splicing factor RSZ22 isoform X2 [Vitis vinifera]
vvi-miR395k	VIT_213s0320g00020.4	hypothetical protein VITISV_002153 [Vitis vinifera]
vvi-miR395k	VIT_204s0069g00800.11	PREDICTED: serine/arginine-rich splicing factor RSZ22 isoform X2 [Vitis vinifera]
vvi-miR395k	VIT_212s0059g00760.1	"PREDICTED: 5'-adenylylsulfate reductase 3, chloroplastic isoform X2 [Vitis vinifera]"
vvi-miR395k	VIT_204s0069g00800.2	PREDICTED: serine/arginine-rich splicing factor RSZ22 isoform X2 [Vitis vinifera]
vvi-miR395k	VIT_204s0008g01820.1	PREDICTED: transcription factor TT2-like [Vitis vinifera]
vvi-miR395k	VIT_204s0069g00800.9	PREDICTED: serine/arginine-rich splicing factor RSZ22 isoform X2 [Vitis vinifera]
vvi-miR395k	VIT_212s0059g00760.4	"PREDICTED: 5'-adenylylsulfate reductase 3, chloroplastic isoform X1 [Vitis vinifera]"
vvi-miR395k	VIT_213s0320g00020.6	hypothetical protein VITISV_002153 [Vitis vinifera]
vvi-miR395k	VIT_204s0023g01930.5	PREDICTED: transcription factor HBI1 [Vitis vinifera]
vvi-miR395k	VIT_213s0320g00020.10	PREDICTED: protein UPSTREAM OF FLC isoform X2 [Vitis vinifera]
vvi-miR395k	VIT_204s0069g00800.15	PREDICTED: serine/arginine-rich splicing factor RSZ22 isoform X1 [Vitis vinifera]
vvi-miR395k	VIT_216s0098g00430.1	PREDICTED: putative receptor-like protein kinase At3g47110 isoform X1 [Vitis vinifera]
vvi-miR395k	VIT_204s0069g00800.1	PREDICTED: serine/arginine-rich splicing factor RSZ22 isoform X2 [Vitis vinifera]
vvi-miR395k	VIT_213s0320g00020.8	PREDICTED: protein UPSTREAM OF FLC isoform X2 [Vitis vinifera]
vvi-miR395k	VIT_202s0025g00120.1	unnamed protein product [Vitis vinifera]
vvi-miR395k	VIT_213s0047g00300.1	PREDICTED: serrate RNA effector molecule-like isoform X2 [Vitis vinifera]
vvi-miR395k	VIT_204s0023g01930.1	PREDICTED: transcription factor HBI1 [Vitis vinifera]
vvi-miR395k	VIT_204s0069g00800.8	PREDICTED: serine/arginine-rich splicing factor RSZ22 isoform X2 [Vitis vinifera]
vvi-miR395k	VIT_213s0320g00020.7	hypothetical protein VITISV_002153 [Vitis vinifera]
vvi-miR395k	VIT_213s0047g00300.2	PREDICTED: serrate RNA effector molecule-like isoform X2 [Vitis vinifera]
vvi-miR395k	VIT_213s0320g00020.9	PREDICTED: protein UPSTREAM OF FLC isoform X2 [Vitis vinifera]
vvi-miR395k	VIT_204s0069g00800.10	PREDICTED: serine/arginine-rich splicing factor RSZ22 isoform X1 [Vitis vinifera]
vvi-miR395k	VIT_213s0047g00300.3	PREDICTED: serrate RNA effector molecule-like isoform X2 [Vitis vinifera]
vvi-miR395k	VIT_212s0059g00760.2	"PREDICTED: 5'-adenylylsulfate reductase 3, chloroplastic isoform X1 [Vitis vinifera]"
vvi-miR395k	VIT_204s0023g01930.2	PREDICTED: transcription factor HBI1 [Vitis vinifera]
vvi-miR395k	VIT_213s0320g00020.2	hypothetical protein VITISV_002153 [Vitis vinifera]
vvi-miR395k	VIT_204s0069g00800.4	PREDICTED: serine/arginine-rich splicing factor RSZ22 isoform X1 [Vitis vinifera]
vvi-miR395k	VIT_207s0031g00940.1	PREDICTED: low affinity sulfate transporter 3 [Vitis vinifera]
vvi-miR395k	VIT_218s0001g04890.1	PREDICTED: low affinity sulfate transporter 3 [Vitis vinifera]
vvi-miR395k	VIT_204s0023g01930.4	PREDICTED: transcription factor HBI1 [Vitis vinifera]
vvi-miR395m	VIT_207s0031g00940.2	PREDICTED: low affinity sulfate transporter 3 [Vitis vinifera]
vvi-miR395m	VIT_204s0023g01930.3	PREDICTED: transcription factor HBI1 [Vitis vinifera]
vvi-miR395m	VIT_204s0069g00800.7	PREDICTED: serine/arginine-rich splicing factor RSZ22 isoform X2 [Vitis vinifera]
vvi-miR395m	VIT_204s0069g00800.12	PREDICTED: serine/arginine-rich splicing factor RSZ22 isoform X2 [Vitis vinifera]
vvi-miR395m	VIT_204s0069g00800.3	PREDICTED: serine/arginine-rich splicing factor RSZ22 isoform X2 [Vitis vinifera]
vvi-miR395m	VIT_213s0047g00300.4	PREDICTED: serrate RNA effector molecule-like isoform X1 [Vitis vinifera]
vvi-miR395m	VIT_204s0069g00800.6	PREDICTED: serine/arginine-rich splicing factor RSZ22 isoform X2 [Vitis vinifera]
vvi-miR395m	VIT_205s0020g04210.1	"PREDICTED: ATP sulfurylase 1, chloroplastic [Vitis vinifera]"
vvi-miR395m	VIT_213s0320g00020.3	hypothetical protein VITISV_002153 [Vitis vinifera]
vvi-miR395m	VIT_204s0069g00800.5	PREDICTED: serine/arginine-rich splicing factor RSZ22 isoform X2 [Vitis vinifera]
vvi-miR395m	VIT_213s0320g00020.4	hypothetical protein VITISV_002153 [Vitis vinifera]
vvi-miR395m	VIT_204s0069g00800.11	PREDICTED: serine/arginine-rich splicing factor RSZ22 isoform X2 [Vitis vinifera]
vvi-miR395m	VIT_204s0069g00800.2	PREDICTED: serine/arginine-rich splicing factor RSZ22 isoform X2 [Vitis vinifera]
vvi-miR395m	VIT_204s0008g01820.1	PREDICTED: transcription factor TT2-like [Vitis vinifera]
vvi-miR395m	VIT_204s0069g00800.9	PREDICTED: serine/arginine-rich splicing factor RSZ22 isoform X2 [Vitis vinifera]
vvi-miR395m	VIT_212s0059g00760.4	"PREDICTED: 5'-adenylylsulfate reductase 3, chloroplastic isoform X1 [Vitis vinifera]"
vvi-miR395m	VIT_204s0023g01930.5	PREDICTED: transcription factor HBI1 [Vitis vinifera]
vvi-miR395m	VIT_213s0320g00020.10	PREDICTED: protein UPSTREAM OF FLC isoform X2 [Vitis vinifera]
vvi-miR395m	VIT_204s0069g00800.15	PREDICTED: serine/arginine-rich splicing factor RSZ22 isoform X1 [Vitis vinifera]
vvi-miR395m	VIT_216s0098g00430.1	PREDICTED: putative receptor-like protein kinase At3g47110 isoform X1 [Vitis vinifera]
vvi-miR395m	VIT_204s0069g00800.1	PREDICTED: serine/arginine-rich splicing factor RSZ22 isoform X2 [Vitis vinifera]
vvi-miR395m	VIT_213s0320g00020.8	PREDICTED: protein UPSTREAM OF FLC isoform X2 [Vitis vinifera]
vvi-miR395m	VIT_202s0025g00120.1	unnamed protein product [Vitis vinifera]
vvi-miR395m	VIT_213s0047g00300.1	PREDICTED: serrate RNA effector molecule-like isoform X2 [Vitis vinifera]
vvi-miR395m	VIT_204s0023g01930.1	PREDICTED: transcription factor HBI1 [Vitis vinifera]
vvi-miR395m	VIT_213s0320g00020.7	hypothetical protein VITISV_002153 [Vitis vinifera]
vvi-miR395m	VIT_204s0069g00800.8	PREDICTED: serine/arginine-rich splicing factor RSZ22 isoform X2 [Vitis vinifera]
vvi-miR395m	VIT_213s0047g00300.2	PREDICTED: serrate RNA effector molecule-like isoform X2 [Vitis vinifera]
vvi-miR395m	VIT_213s0320g00020.9	PREDICTED: protein UPSTREAM OF FLC isoform X2 [Vitis vinifera]
vvi-miR395m	VIT_204s0069g00800.10	PREDICTED: serine/arginine-rich splicing factor RSZ22 isoform X1 [Vitis vinifera]
vvi-miR395m	VIT_213s0047g00300.3	PREDICTED: serrate RNA effector molecule-like isoform X2 [Vitis vinifera]
vvi-miR395m	VIT_204s0023g01930.2	PREDICTED: transcription factor HBI1 [Vitis vinifera]
vvi-miR395m	VIT_213s0320g00020.2	hypothetical protein VITISV_002153 [Vitis vinifera]
vvi-miR395m	VIT_206s0009g03630.1	PREDICTED: cytochrome P450 94A1-like [Vitis vinifera]
vvi-miR395m	VIT_204s0069g00800.4	PREDICTED: serine/arginine-rich splicing factor RSZ22 isoform X1 [Vitis vinifera]
vvi-miR395m	VIT_207s0031g00940.1	PREDICTED: low affinity sulfate transporter 3 [Vitis vinifera]
vvi-miR395m	VIT_204s0023g01930.4	PREDICTED: transcription factor HBI1 [Vitis vinifera]
vvi-miR395m	VIT_218s0001g04890.1	PREDICTED: low affinity sulfate transporter 3 [Vitis vinifera]
vvi-miR395m	VIT_213s0320g00020.1	hypothetical protein VITISV_002153 [Vitis vinifera]
vvi-miR3629a-5p	VIT_212s0028g02670.5	hypothetical protein VITISV_019063 [Vitis vinifera]
vvi-miR3629a-5p	VIT_211s0103g00550.6	PREDICTED: subtilisin-like protease isoform X2 [Vitis vinifera]
vvi-miR3629a-5p	VIT_213s0084g00310.4	hypothetical protein VITISV_013266 [Vitis vinifera]
vvi-miR3629a-5p	VIT_205s0102g00260.6	PREDICTED: ATPase family AAA domain-containing protein At1g05910 [Vitis vinifera]
vvi-miR3629a-5p	VIT_214s0060g01430.9	PREDICTED: uncharacterized protein LOC100264914 [Vitis vinifera]
vvi-miR3629a-5p	VIT_203s0091g00250.3	PREDICTED: uncharacterized protein LOC100260985 isoform X2 [Vitis vinifera]
vvi-miR3629a-5p	VIT_201s0011g06380.2	hypothetical protein VITISV_038800 [Vitis vinifera]
vvi-miR3629a-5p	VIT_213s0064g01230.1	unnamed protein product [Coffea canephora]
vvi-miR3629a-5p	VIT_207s0104g00880.4	PREDICTED: histidine-containing phosphotransfer protein 1 [Vitis vinifera]
vvi-miR3629a-5p	VIT_213s0019g01670.3	PREDICTED: telomere repeat-binding protein 4 isoform X2 [Vitis vinifera]
vvi-miR3629a-5p	VIT_212s0028g01350.4	PREDICTED: probable LRR receptor-like serine/threonine-protein kinase At1g07650 [Vitis vinifera]
vvi-miR3629a-5p	VIT_219s0090g00630.5	"PREDICTED: probable tetraacyldisaccharide 4'-kinase, mitochondrial isoform X2 [Vitis vinifera]"
vvi-miR3629a-5p	VIT_219s0014g02260.3	PREDICTED: uncharacterized protein LOC100248740 [Vitis vinifera]
vvi-miR3629a-5p	VIT_214s0081g00680.3	PREDICTED: pentatricopeptide repeat-containing protein At3g62890-like [Vitis vinifera]
vvi-miR3629a-5p	VIT_201s0011g02840.3	PREDICTED: probable transmembrane ascorbate ferrireductase 4 [Vitis vinifera]
vvi-miR3629a-5p	VIT_203s0091g01030.4	PREDICTED: telomere repeat-binding factor 1 [Vitis vinifera]
vvi-miR3629a-5p	VIT_216s0098g00360.4	PREDICTED: zinc finger protein CONSTANS-LIKE 1 isoform X2 [Vitis vinifera]
vvi-miR3629a-5p	VIT_214s0060g01430.1	PREDICTED: uncharacterized protein LOC100264914 [Vitis vinifera]
vvi-miR3629a-5p	VIT_213s0064g01230.5	unnamed protein product [Coffea canephora]
vvi-miR3629a-5p	VIT_204s0008g02000.1	PREDICTED: uncharacterized protein LOC100260963 [Vitis vinifera]
vvi-miR3629a-5p	VIT_212s0034g02390.2	PREDICTED: uncharacterized protein LOC100253141 [Vitis vinifera]
vvi-miR3629a-5p	VIT_217s0000g06880.4	PREDICTED: heparanase-like protein 1 [Vitis vinifera]
vvi-miR3629a-5p	VIT_212s0028g01350.5	PREDICTED: probable LRR receptor-like serine/threonine-protein kinase At1g07650 [Vitis vinifera]
vvi-miR3629a-5p	VIT_219s0090g00630.3	"PREDICTED: probable tetraacyldisaccharide 4'-kinase, mitochondrial isoform X2 [Vitis vinifera]"
vvi-miR3629a-5p	VIT_208s0007g02220.1	unnamed protein product [Vitis vinifera]
vvi-miR3629a-5p	VIT_212s0028g01350.3	PREDICTED: probable LRR receptor-like serine/threonine-protein kinase At1g07650 [Vitis vinifera]
vvi-miR3629a-5p	VIT_204s0008g05210.3	PREDICTED: transcription factor HY5 isoform X1 [Vitis vinifera]
vvi-miR3629a-5p	VIT_202s0025g01420.3	PREDICTED: mitochondrial inner membrane protein OXA1 [Vitis vinifera]
vvi-miR3629a-5p	VIT_204s0008g06570.5	chorismate mutase 01 [Vitis vinifera]
vvi-miR3629a-5p	VIT_217s0000g06880.3	PREDICTED: heparanase-like protein 1 [Vitis vinifera]
vvi-miR3629a-5p	VIT_217s0000g05820.8	unnamed protein product [Vitis vinifera]
vvi-miR3629a-5p	VIT_204s0008g05210.2	PREDICTED: transcription factor HY5 isoform X1 [Vitis vinifera]
vvi-miR3629a-5p	VIT_218s0001g12860.1	PREDICTED: uncharacterized protein LOC104882563 [Vitis vinifera]
vvi-miR3629a-5p	VIT_213s0084g00310.1	PREDICTED: uncharacterized protein LOC100264272 [Vitis vinifera]
vvi-miR3629a-5p	VIT_202s0241g00110.1	"PREDICTED: putative transferase CAF17 homolog, mitochondrial [Vitis vinifera]"
vvi-miR3629a-5p	VIT_212s0059g01160.1	PREDICTED: uncharacterized protein LOC100249947 [Vitis vinifera]
vvi-miR3629a-5p	VIT_205s0102g00260.8	PREDICTED: ATPase family AAA domain-containing protein At1g05910 [Vitis vinifera]
vvi-miR3629a-5p	VIT_214s0060g01980.14	PREDICTED: uncharacterized protein LOC100266572 isoform X3 [Vitis vinifera]
vvi-miR3629a-5p	VIT_210s0003g02690.8	PREDICTED: uncharacterized protein LOC100258847 isoform X2 [Vitis vinifera]
vvi-miR3629a-5p	VIT_204s0008g04730.2	PREDICTED: uncharacterized protein LOC100249178 [Vitis vinifera]
vvi-miR3629a-5p	VIT_204s0008g06570.2	PREDICTED: chorismate mutase 2 [Vitis vinifera]
vvi-miR3629a-5p	VIT_208s0040g01510.1	-
vvi-miR3629a-5p	VIT_210s0003g00010.1	"PREDICTED: 30S ribosomal protein S5, chloroplastic [Vitis vinifera]"
vvi-miR3629a-5p	VIT_219s0090g00630.6	"PREDICTED: probable tetraacyldisaccharide 4'-kinase, mitochondrial isoform X2 [Vitis vinifera]"
vvi-miR3629a-5p	VIT_214s0081g00680.4	PREDICTED: pentatricopeptide repeat-containing protein At3g62890-like [Vitis vinifera]
vvi-miR3629a-5p	VIT_214s0060g01430.4	PREDICTED: uncharacterized protein LOC100264914 [Vitis vinifera]
vvi-miR3629a-5p	VIT_216s0050g02440.3	unnamed protein product [Vitis vinifera]
vvi-miR3629a-5p	VIT_203s0091g00250.1	unnamed protein product [Vitis vinifera]
vvi-miR3629a-5p	VIT_203s0038g02970.1	PREDICTED: serine/threonine-protein kinase ATR isoform X5 [Vitis vinifera]
vvi-miR3629a-5p	VIT_216s0039g02500.5	hypothetical protein VITISV_019218 [Vitis vinifera]
vvi-miR3629a-5p	VIT_205s0020g02030.4	"PREDICTED: bifunctional 3-dehydroquinate dehydratase/shikimate dehydrogenase, chloroplastic isoform X2 [Vitis vinifera]"
vvi-miR3629a-5p	VIT_215s0024g00820.2	PREDICTED: uncharacterized protein LOC100245378 [Vitis vinifera]
vvi-miR3629a-5p	VIT_219s0090g01230.2	Microtubule-associated proteins 65-1 isoform 1 [Theobroma cacao]
vvi-miR3629a-5p	VIT_204s0008g05210.5	PREDICTED: transcription factor HY5 isoform X1 [Vitis vinifera]
vvi-miR3629a-5p	VIT_207s0031g00840.2	PREDICTED: uncharacterized protein LOC100244129 isoform X1 [Vitis vinifera]
vvi-miR3629a-5p	VIT_207s0104g00880.2	PREDICTED: histidine-containing phosphotransfer protein 1 [Vitis vinifera]
vvi-miR3629a-5p	VIT_212s0059g00900.2	PREDICTED: putative pentatricopeptide repeat-containing protein At1g10330 [Vitis vinifera]
vvi-miR3629a-5p	VIT_204s0008g06570.3	hypothetical protein VITISV_036494 [Vitis vinifera]
vvi-miR3629a-5p	VIT_205s0077g00580.1	PREDICTED: uncharacterized protein LOC100246610 [Vitis vinifera]
vvi-miR3629a-5p	VIT_204s0008g04730.1	PREDICTED: uncharacterized protein LOC100249178 [Vitis vinifera]
vvi-miR3629a-5p	VIT_215s0021g00090.2	PREDICTED: sister chromatid cohesion protein DCC1 [Vitis vinifera]
vvi-miR3629a-5p	VIT_204s0008g06570.1	PREDICTED: chorismate mutase 2 [Vitis vinifera]
vvi-miR3629a-5p	VIT_201s0011g02840.5	PREDICTED: probable transmembrane ascorbate ferrireductase 4 [Vitis vinifera]
vvi-miR3629a-5p	VIT_214s0030g01280.2	PREDICTED: double-stranded RNA-binding protein 2 [Vitis vinifera]
vvi-miR3629a-5p	VIT_216s0039g02270.3	PREDICTED: serine/threonine-protein phosphatase 4 regulatory subunit 2 [Vitis vinifera]
vvi-miR3629a-5p	VIT_208s0032g00590.1	PREDICTED: universal stress protein A-like protein isoform X1 [Vitis vinifera]
vvi-miR3629a-5p	VIT_212s0028g01350.2	PREDICTED: probable LRR receptor-like serine/threonine-protein kinase At1g07650 [Vitis vinifera]
vvi-miR3629a-5p	VIT_217s0000g01160.4	PREDICTED: uncharacterized protein LOC100247479 [Vitis vinifera]
vvi-miR3629a-5p	VIT_212s0059g00920.1	unnamed protein product [Vitis vinifera]
vvi-miR3629a-5p	VIT_209s0002g00990.2	PREDICTED: uncharacterized protein LOC100266986 isoform X1 [Vitis vinifera]
vvi-miR3629a-5p	VIT_217s0000g00570.5	PREDICTED: uncharacterized protein LOC100266395 [Vitis vinifera]
vvi-miR3629a-5p	VIT_217s0000g01860.1	protein BASIC PENTACYSTEINE1-like [Vitis vinifera]
vvi-miR3629a-5p	VIT_212s0028g01350.1	PREDICTED: probable LRR receptor-like serine/threonine-protein kinase At1g07650 [Vitis vinifera]
vvi-miR3629a-5p	VIT_201s0011g06050.1	PREDICTED: uncharacterized protein LOC100252458 isoform X1 [Vitis vinifera]
vvi-miR3629a-5p	VIT_202s0025g01420.4	PREDICTED: mitochondrial inner membrane protein OXA1 [Vitis vinifera]
vvi-miR3629a-5p	VIT_200s0265g00090.1	PREDICTED: uncharacterized protein LOC100261530 [Vitis vinifera]
vvi-miR3629a-5p	VIT_216s0050g02440.2	unnamed protein product [Vitis vinifera]
vvi-miR3629a-5p	VIT_200s2750g00010.1	PREDICTED: phosphatidate cytidylyltransferase [Vitis vinifera]
vvi-miR3629a-5p	VIT_219s0090g01230.3	unnamed protein product [Vitis vinifera]
vvi-miR3629a-5p	VIT_204s0008g05210.4	PREDICTED: transcription factor HY5 isoform X1 [Vitis vinifera]
vvi-miR3629a-5p	VIT_214s0060g01980.2	PREDICTED: uncharacterized protein LOC100266572 isoform X2 [Vitis vinifera]
vvi-miR3629a-5p	VIT_212s0034g02390.3	PREDICTED: uncharacterized protein LOC100253141 [Vitis vinifera]
vvi-miR3629a-5p	VIT_210s0003g02690.3	PREDICTED: uncharacterized protein LOC100258847 isoform X2 [Vitis vinifera]
vvi-miR3629a-5p	VIT_216s0039g02010.2	PREDICTED: TOM1-like protein 2 [Vitis vinifera]
vvi-miR3629a-5p	VIT_203s0038g02970.3	PREDICTED: serine/threonine-protein kinase ATR isoform X5 [Vitis vinifera]
vvi-miR3629a-5p	VIT_208s0040g00970.2	hypothetical protein VITISV_039755 [Vitis vinifera]
vvi-miR3629a-5p	VIT_206s0080g00550.1	PREDICTED: eukaryotic initiation factor 4A-3 [Vitis vinifera]
vvi-miR3629a-5p	VIT_219s0090g00630.2	"PREDICTED: probable tetraacyldisaccharide 4'-kinase, mitochondrial isoform X2 [Vitis vinifera]"
vvi-miR3629a-5p	VIT_212s0028g02670.2	hypothetical protein VITISV_019063 [Vitis vinifera]
vvi-miR3629a-5p	VIT_218s0001g14070.1	PREDICTED: uncharacterized protein LOC100854357 [Vitis vinifera]
vvi-miR3629a-5p	VIT_207s0031g01930.1	PREDICTED: TSL-kinase interacting protein 1 isoform X1 [Vitis vinifera]
vvi-miR3629a-5p	VIT_206s0061g00700.4	PREDICTED: protein UPSTREAM OF FLC isoform X1 [Vitis vinifera]
vvi-miR3629a-5p	VIT_202s0025g01420.2	PREDICTED: mitochondrial inner membrane protein OXA1 [Vitis vinifera]
vvi-miR3629a-5p	VIT_207s0031g01860.1	PREDICTED: UDP-galactose transporter 2 [Vitis vinifera]
vvi-miR3629a-5p	VIT_218s0001g14070.5	PREDICTED: uncharacterized protein LOC100854357 [Vitis vinifera]
vvi-miR3629a-5p	VIT_205s0077g00580.4	PREDICTED: uncharacterized protein LOC100246610 [Vitis vinifera]
vvi-miR3629a-5p	VIT_211s0103g00550.5	PREDICTED: subtilisin-like protease isoform X2 [Vitis vinifera]
vvi-miR3629a-5p	VIT_217s0000g01160.1	PREDICTED: uncharacterized protein LOC100247479 [Vitis vinifera]
vvi-miR3629a-5p	VIT_212s0028g02670.4	hypothetical protein VITISV_019063 [Vitis vinifera]
vvi-miR3629a-5p	VIT_219s0090g00630.4	"PREDICTED: probable tetraacyldisaccharide 4'-kinase, mitochondrial isoform X2 [Vitis vinifera]"
vvi-miR3629a-5p	VIT_218s0001g14070.2	PREDICTED: uncharacterized protein LOC100854357 [Vitis vinifera]
vvi-miR3629a-5p	VIT_212s0028g01040.1	hypothetical protein VITISV_021536 [Vitis vinifera]
vvi-miR3629a-5p	VIT_217s0000g10240.2	PREDICTED: probable ubiquitin-like-specific protease 2A isoform X1 [Vitis vinifera]
vvi-miR3629a-5p	VIT_211s0103g00550.3	PREDICTED: subtilisin-like protease isoform X2 [Vitis vinifera]
vvi-miR3629a-5p	VIT_214s0060g01580.3	PREDICTED: probable protein phosphatase 2C 5 [Vitis vinifera]
vvi-miR3629a-5p	VIT_218s0001g14070.3	PREDICTED: uncharacterized protein LOC100854357 [Vitis vinifera]
vvi-miR3629a-5p	VIT_216s0039g02510.3	"PREDICTED: cell division cycle 20.2, cofactor of APC complex-like [Vitis vinifera]"
vvi-miR3629a-5p	VIT_218s0001g14070.4	PREDICTED: uncharacterized protein LOC100854357 [Vitis vinifera]
vvi-miR3629a-5p	VIT_210s0003g02690.2	PREDICTED: uncharacterized protein LOC100258847 isoform X3 [Vitis vinifera]
vvi-miR3629a-5p	VIT_204s0008g05210.1	PREDICTED: transcription factor HY5 isoform X1 [Vitis vinifera]
vvi-miR3629a-5p	VIT_204s0008g06570.4	hypothetical protein VITISV_036494 [Vitis vinifera]
vvi-miR3629a-5p	VIT_205s0020g02030.1	"PREDICTED: bifunctional 3-dehydroquinate dehydratase/shikimate dehydrogenase, chloroplastic isoform X2 [Vitis vinifera]"
vvi-miR3629a-5p	VIT_211s0103g00550.4	PREDICTED: subtilisin-like protease isoform X3 [Vitis vinifera]
vvi-miR3629a-5p	VIT_216s0039g02270.2	PREDICTED: serine/threonine-protein phosphatase 4 regulatory subunit 2 [Vitis vinifera]
vvi-miR3629a-5p	VIT_212s0059g00900.1	PREDICTED: putative pentatricopeptide repeat-containing protein At1g10330 [Vitis vinifera]
vvi-miR3629a-5p	VIT_219s0090g01230.1	Microtubule-associated proteins 65-1 isoform 1 [Theobroma cacao]
vvi-miR399b	VIT_206s0004g04430.8	PREDICTED: ubiquitin-conjugating enzyme E2 7 isoform X2 [Vitis vinifera]
vvi-miR399b	VIT_215s0046g00190.1	PREDICTED: laccase-6 [Vitis vinifera]
vvi-miR399b	VIT_200s0265g00070.4	PREDICTED: probable ubiquitin-conjugating enzyme E2 24 [Vitis vinifera]
vvi-miR399b	VIT_213s0067g03280.1	PREDICTED: probable inorganic phosphate transporter 1-3 [Vitis vinifera]
vvi-miR399b	VIT_200s0265g00070.1	PREDICTED: probable ubiquitin-conjugating enzyme E2 24 [Vitis vinifera]
vvi-miR399b	VIT_206s0004g04430.5	PREDICTED: ubiquitin-conjugating enzyme E2 7 isoform X2 [Vitis vinifera]
vvi-miR399b	VIT_206s0004g04430.3	PREDICTED: ubiquitin-conjugating enzyme E2 7 isoform X2 [Vitis vinifera]
novel_mir59	VIT_219s0014g02710.4	PREDICTED: uncharacterized protein LOC100246918 isoform X2 [Vitis vinifera]
novel_mir59	VIT_211s0037g00620.1	PREDICTED: putative leucine-rich repeat receptor-like serine/threonine-protein kinase At2g24130 [Vitis vinifera]
novel_mir59	VIT_219s0014g02710.2	PREDICTED: uncharacterized protein LOC100246918 isoform X2 [Vitis vinifera]
novel_mir59	VIT_218s0001g08620.1	unnamed protein product [Vitis vinifera]
novel_mir59	VIT_210s0003g01980.4	unnamed protein product [Vitis vinifera]
novel_mir59	VIT_210s0003g01980.1	PREDICTED: probable LRR receptor-like serine/threonine-protein kinase At1g07650 [Vitis vinifera]
novel_mir59	VIT_219s0014g02710.5	PREDICTED: uncharacterized protein LOC100246918 isoform X2 [Vitis vinifera]
novel_mir59	VIT_218s0001g12770.5	PREDICTED: auxilin-like protein 1 [Vitis vinifera]
novel_mir59	VIT_218s0001g13680.2	hypothetical protein B456_003G041300 [Gossypium raimondii]
novel_mir59	VIT_210s0003g01980.2	PREDICTED: probable LRR receptor-like serine/threonine-protein kinase At1g07650 [Vitis vinifera]
novel_mir59	VIT_209s0002g01120.1	PREDICTED: exportin-T isoform X1 [Vitis vinifera]
novel_mir59	VIT_219s0014g02710.3	PREDICTED: uncharacterized protein LOC100246918 isoform X2 [Vitis vinifera]
novel_mir59	VIT_206s0004g06670.2	PREDICTED: phosphoinositide phospholipase C 2 [Vitis vinifera]
novel_mir59	VIT_208s0007g08250.9	unnamed protein product [Vitis vinifera]
novel_mir59	VIT_206s0004g06670.4	PREDICTED: phosphoinositide phospholipase C 2 [Vitis vinifera]
novel_mir59	VIT_208s0007g03480.1	hypothetical protein VITISV_028348 [Vitis vinifera]
novel_mir59	VIT_219s0014g02710.1	PREDICTED: uncharacterized protein LOC100246918 isoform X2 [Vitis vinifera]
novel_mir59	VIT_218s0001g12770.2	PREDICTED: auxilin-like protein 1 [Vitis vinifera]
novel_mir59	VIT_206s0004g06670.5	PREDICTED: phosphoinositide phospholipase C 2 [Vitis vinifera]
novel_mir59	VIT_208s0007g08250.6	unnamed protein product [Vitis vinifera]
vvi-miR169q	VIT_209s0002g01590.1	PREDICTED: nuclear transcription factor Y subunit A-3 isoform X1 [Vitis vinifera]
vvi-miR169q	VIT_208s0007g08250.4	unnamed protein product [Vitis vinifera]
vvi-miR169q	VIT_218s0001g13230.1	unnamed protein product [Vitis vinifera]
vvi-miR169q	VIT_201s0011g02990.1	PREDICTED: NAC domain-containing protein 8 isoform X1 [Vitis vinifera]
vvi-miR169q	VIT_218s0001g13230.2	hypothetical protein VITISV_013292 [Vitis vinifera]
vvi-miR169q	VIT_208s0007g08250.10	unnamed protein product [Vitis vinifera]
vvi-miR169q	VIT_209s0002g01590.3	PREDICTED: nuclear transcription factor Y subunit A-3 isoform X1 [Vitis vinifera]
vvi-miR169q	VIT_208s0007g08250.1	unnamed protein product [Vitis vinifera]
vvi-miR169q	VIT_211s0016g01480.4	PREDICTED: nuclear transcription factor Y subunit A-3-like isoform X1 [Vitis vinifera]
vvi-miR169q	VIT_211s0016g01480.1	PREDICTED: nuclear transcription factor Y subunit A-3-like isoform X1 [Vitis vinifera]
vvi-miR169q	VIT_208s0007g08250.2	unnamed protein product [Vitis vinifera]
vvi-miR169q	VIT_208s0007g08250.14	unnamed protein product [Vitis vinifera]
vvi-miR169q	VIT_208s0007g08250.11	unnamed protein product [Vitis vinifera]
vvi-miR169q	VIT_208s0007g08250.3	unnamed protein product [Vitis vinifera]
vvi-miR169q	VIT_209s0002g01590.2	PREDICTED: nuclear transcription factor Y subunit A-3 isoform X1 [Vitis vinifera]
vvi-miR169q	VIT_213s0064g00860.1	unnamed protein product [Vitis vinifera]
vvi-miR169q	VIT_208s0007g08250.7	unnamed protein product [Vitis vinifera]
vvi-miR169q	VIT_211s0016g01480.2	PREDICTED: nuclear transcription factor Y subunit A-3-like isoform X1 [Vitis vinifera]
vvi-miR169q	VIT_218s0001g13230.3	hypothetical protein VITISV_013292 [Vitis vinifera]
vvi-miR169q	VIT_206s0004g02270.1	PREDICTED: nuclear transcription factor Y subunit A-1 [Vitis vinifera]
vvi-miR169q	VIT_214s0108g00620.1	PREDICTED: vacuolar amino acid transporter 1 [Vitis vinifera]
vvi-miR169q	VIT_206s0061g01560.1	PREDICTED: serine/threonine-protein kinase D6PKL2 [Vitis vinifera]
vvi-miR169q	VIT_208s0007g08250.8	unnamed protein product [Vitis vinifera]
vvi-miR169q	VIT_201s0011g02990.2	PREDICTED: NAC domain-containing protein 8 isoform X1 [Vitis vinifera]
vvi-miR169q	VIT_208s0007g08250.13	unnamed protein product [Vitis vinifera]
vvi-miR169q	VIT_213s0064g00860.2	unnamed protein product [Vitis vinifera]
vvi-miR169q	VIT_201s0146g00380.2	PREDICTED: uncharacterized protein LOC100242123 [Vitis vinifera]
vvi-miR169q	VIT_208s0007g08250.12	unnamed protein product [Vitis vinifera]
vvi-miR169q	VIT_213s0064g00860.3	unnamed protein product [Vitis vinifera]
vvi-miR169q	VIT_208s0032g01190.2	PREDICTED: nuclear transcription factor Y subunit A-10-like isoform X1 [Vitis vinifera]
vvi-miR169q	VIT_201s0146g00380.1	PREDICTED: uncharacterized protein LOC100242123 [Vitis vinifera]
vvi-miR169q	VIT_208s0007g08250.9	unnamed protein product [Vitis vinifera]
vvi-miR169q	VIT_211s0016g01480.3	PREDICTED: nuclear transcription factor Y subunit A-3-like isoform X1 [Vitis vinifera]
vvi-miR169q	VIT_208s0007g08250.6	unnamed protein product [Vitis vinifera]
vvi-miR169q	VIT_208s0007g08250.5	unnamed protein product [Vitis vinifera]
vvi-miR3639-3p	VIT_212s0035g00760.2	"PREDICTED: ATP phosphoribosyltransferase 2, chloroplastic [Vitis vinifera]"
vvi-miR3639-3p	VIT_212s0035g00760.1	unnamed protein product [Vitis vinifera]
vvi-miR3639-3p	VIT_202s0025g00360.4	PREDICTED: 1-aminocyclopropane-1-carboxylate synthase [Vitis vinifera]
vvi-miR3639-3p	VIT_214s0083g00960.2	PREDICTED: auxin transport protein BIG [Vitis vinifera]
vvi-miR3639-3p	VIT_215s0048g01320.1	gibberellin 20 oxidase 1-D-like [Vitis vinifera]
vvi-miR3639-3p	VIT_214s0083g00960.1	PREDICTED: auxin transport protein BIG [Vitis vinifera]
vvi-miR3639-3p	VIT_205s0020g02600.2	PREDICTED: serine incorporator 3 [Vitis vinifera]
vvi-miR3639-3p	VIT_205s0020g02600.1	PREDICTED: serine incorporator 3 [Vitis vinifera]
vvi-miR3639-3p	VIT_214s0083g00960.3	PREDICTED: auxin transport protein BIG [Vitis vinifera]
vvi-miR3639-3p	VIT_216s0098g01750.3	PREDICTED: putative leucine-rich repeat-containing protein DDB_G0290503 [Vitis vinifera]
vvi-miR3639-3p	VIT_214s0083g00960.4	PREDICTED: auxin transport protein BIG [Vitis vinifera]
vvi-miR3639-3p	VIT_216s0098g01750.1	PREDICTED: putative leucine-rich repeat-containing protein DDB_G0290503 [Vitis vinifera]
vvi-miR3639-3p	VIT_202s0025g00360.1	PREDICTED: 1-aminocyclopropane-1-carboxylate synthase [Vitis vinifera]
vvi-miR3639-3p	VIT_202s0025g00360.3	PREDICTED: 1-aminocyclopropane-1-carboxylate synthase [Vitis vinifera]
vvi-miR3639-3p	VIT_216s0098g01750.2	PREDICTED: putative leucine-rich repeat-containing protein DDB_G0290503 [Vitis vinifera]
vvi-miR3639-3p	VIT_202s0025g00360.2	PREDICTED: 1-aminocyclopropane-1-carboxylate synthase [Vitis vinifera]
vvi-miR319g	VIT_206s0009g02480.2	PREDICTED: transcription factor GAMYB [Vitis vinifera]
vvi-miR319g	VIT_202s0025g00870.1	unnamed protein product [Vitis vinifera]
vvi-miR319g	VIT_210s0003g03910.1	PREDICTED: transcription factor TCP2-like [Vitis vinifera]
vvi-miR319g	VIT_206s0009g02480.3	PREDICTED: transcription factor GAMYB [Vitis vinifera]
vvi-miR319g	VIT_211s0016g05010.1	PREDICTED: uncharacterized protein LOC100244070 [Vitis vinifera]
vvi-miR319g	VIT_213s0067g01630.1	PREDICTED: transcription factor GAMYB [Vitis vinifera]
vvi-miR319g	VIT_206s0009g02480.4	PREDICTED: transcription factor GAMYB [Vitis vinifera]
vvi-miR319g	VIT_206s0009g02480.1	PREDICTED: transcription factor GAMYB [Vitis vinifera]
vvi-miR319e	VIT_204s0023g02440.5	PREDICTED: uncharacterized protein LOC100260906 [Vitis vinifera]
vvi-miR319e	VIT_202s0025g02780.2	"PREDICTED: glucan endo-1,3-beta-glucosidase 11 [Vitis vinifera]"
vvi-miR319e	VIT_204s0023g02440.3	PREDICTED: uncharacterized protein LOC100260906 [Vitis vinifera]
vvi-miR319e	VIT_211s0016g02210.2	PREDICTED: GATA transcription factor 21 isoform X2 [Vitis vinifera]
vvi-miR319e	VIT_210s0003g03910.1	PREDICTED: transcription factor TCP2-like [Vitis vinifera]
vvi-miR319e	VIT_202s0025g02780.1	"PREDICTED: glucan endo-1,3-beta-glucosidase 11 [Vitis vinifera]"
vvi-miR319e	VIT_219s0014g03110.1	unnamed protein product [Vitis vinifera]
vvi-miR319e	VIT_204s0023g02440.2	PREDICTED: uncharacterized protein LOC100260906 [Vitis vinifera]
vvi-miR319e	VIT_211s0016g05010.1	PREDICTED: uncharacterized protein LOC100244070 [Vitis vinifera]
vvi-miR319e	VIT_213s0067g01630.1	PREDICTED: transcription factor GAMYB [Vitis vinifera]
vvi-miR319e	VIT_204s0023g02440.1	PREDICTED: uncharacterized protein LOC100260906 [Vitis vinifera]
vvi-miR319e	VIT_211s0016g02210.1	PREDICTED: GATA transcription factor 21 isoform X1 [Vitis vinifera]
vvi-miR319e	VIT_214s0006g03070.1	unnamed protein product [Vitis vinifera]
vvi-miR169w	VIT_206s0061g01560.1	PREDICTED: serine/threonine-protein kinase D6PKL2 [Vitis vinifera]
vvi-miR169w	VIT_209s0002g01590.1	PREDICTED: nuclear transcription factor Y subunit A-3 isoform X1 [Vitis vinifera]
vvi-miR169w	VIT_208s0007g08250.4	unnamed protein product [Vitis vinifera]
vvi-miR169w	VIT_208s0007g08250.8	unnamed protein product [Vitis vinifera]
vvi-miR169w	VIT_214s0068g01840.1	PREDICTED: uncharacterized protein LOC100261671 isoform X2 [Vitis vinifera]
vvi-miR169w	VIT_208s0007g08250.10	unnamed protein product [Vitis vinifera]
vvi-miR169w	VIT_208s0007g08250.13	unnamed protein product [Vitis vinifera]
vvi-miR169w	VIT_213s0064g00860.2	unnamed protein product [Vitis vinifera]
vvi-miR169w	VIT_209s0002g01590.3	PREDICTED: nuclear transcription factor Y subunit A-3 isoform X1 [Vitis vinifera]
vvi-miR169w	VIT_208s0007g08250.1	unnamed protein product [Vitis vinifera]
vvi-miR169w	VIT_201s0146g00380.2	PREDICTED: uncharacterized protein LOC100242123 [Vitis vinifera]
vvi-miR169w	VIT_211s0016g01480.4	PREDICTED: nuclear transcription factor Y subunit A-3-like isoform X1 [Vitis vinifera]
vvi-miR169w	VIT_211s0016g01480.1	PREDICTED: nuclear transcription factor Y subunit A-3-like isoform X1 [Vitis vinifera]
vvi-miR169w	VIT_208s0007g08250.2	unnamed protein product [Vitis vinifera]
vvi-miR169w	VIT_213s0064g00860.3	unnamed protein product [Vitis vinifera]
vvi-miR169w	VIT_208s0007g08250.12	unnamed protein product [Vitis vinifera]
vvi-miR169w	VIT_208s0007g08250.14	unnamed protein product [Vitis vinifera]
vvi-miR169w	VIT_208s0032g01190.2	PREDICTED: nuclear transcription factor Y subunit A-10-like isoform X1 [Vitis vinifera]
vvi-miR169w	VIT_208s0007g08250.11	unnamed protein product [Vitis vinifera]
vvi-miR169w	VIT_208s0007g08250.3	unnamed protein product [Vitis vinifera]
vvi-miR169w	VIT_201s0146g00380.1	PREDICTED: uncharacterized protein LOC100242123 [Vitis vinifera]
vvi-miR169w	VIT_209s0002g01590.2	PREDICTED: nuclear transcription factor Y subunit A-3 isoform X1 [Vitis vinifera]
vvi-miR169w	VIT_213s0064g00860.1	unnamed protein product [Vitis vinifera]
vvi-miR169w	VIT_208s0007g08250.9	unnamed protein product [Vitis vinifera]
vvi-miR169w	VIT_208s0007g08250.7	unnamed protein product [Vitis vinifera]
vvi-miR169w	VIT_211s0016g01480.2	PREDICTED: nuclear transcription factor Y subunit A-3-like isoform X1 [Vitis vinifera]
vvi-miR169w	VIT_211s0016g01480.3	PREDICTED: nuclear transcription factor Y subunit A-3-like isoform X1 [Vitis vinifera]
vvi-miR169w	VIT_200s0125g00290.1	PREDICTED: LOB domain-containing protein 4 [Vitis vinifera]
vvi-miR169w	VIT_206s0004g02270.1	PREDICTED: nuclear transcription factor Y subunit A-1 [Vitis vinifera]
vvi-miR169w	VIT_208s0007g08250.5	unnamed protein product [Vitis vinifera]
vvi-miR169w	VIT_208s0007g08250.6	unnamed protein product [Vitis vinifera]
vvi-miR169m	VIT_209s0002g01590.1	PREDICTED: nuclear transcription factor Y subunit A-3 isoform X1 [Vitis vinifera]
vvi-miR169m	VIT_208s0007g08250.4	unnamed protein product [Vitis vinifera]
vvi-miR169m	VIT_218s0001g13230.1	unnamed protein product [Vitis vinifera]
vvi-miR169m	VIT_201s0011g02990.1	PREDICTED: NAC domain-containing protein 8 isoform X1 [Vitis vinifera]
vvi-miR169m	VIT_218s0001g13230.2	hypothetical protein VITISV_013292 [Vitis vinifera]
vvi-miR169m	VIT_208s0007g08250.10	unnamed protein product [Vitis vinifera]
vvi-miR169m	VIT_209s0002g01590.3	PREDICTED: nuclear transcription factor Y subunit A-3 isoform X1 [Vitis vinifera]
vvi-miR169m	VIT_208s0007g08250.1	unnamed protein product [Vitis vinifera]
vvi-miR169m	VIT_211s0016g01480.4	PREDICTED: nuclear transcription factor Y subunit A-3-like isoform X1 [Vitis vinifera]
vvi-miR169m	VIT_211s0016g01480.1	PREDICTED: nuclear transcription factor Y subunit A-3-like isoform X1 [Vitis vinifera]
vvi-miR169m	VIT_208s0007g08250.2	unnamed protein product [Vitis vinifera]
vvi-miR169m	VIT_208s0007g08250.14	unnamed protein product [Vitis vinifera]
vvi-miR169m	VIT_208s0007g08250.11	unnamed protein product [Vitis vinifera]
vvi-miR169m	VIT_208s0007g08250.3	unnamed protein product [Vitis vinifera]
vvi-miR169m	VIT_209s0002g01590.2	PREDICTED: nuclear transcription factor Y subunit A-3 isoform X1 [Vitis vinifera]
vvi-miR169m	VIT_213s0064g00860.1	unnamed protein product [Vitis vinifera]
vvi-miR169m	VIT_208s0007g08250.7	unnamed protein product [Vitis vinifera]
vvi-miR169m	VIT_211s0016g01480.2	PREDICTED: nuclear transcription factor Y subunit A-3-like isoform X1 [Vitis vinifera]
vvi-miR169m	VIT_218s0001g13230.3	hypothetical protein VITISV_013292 [Vitis vinifera]
vvi-miR169m	VIT_206s0004g02270.1	PREDICTED: nuclear transcription factor Y subunit A-1 [Vitis vinifera]
vvi-miR169m	VIT_206s0061g01560.1	PREDICTED: serine/threonine-protein kinase D6PKL2 [Vitis vinifera]
vvi-miR169m	VIT_208s0007g08250.8	unnamed protein product [Vitis vinifera]
vvi-miR169m	VIT_208s0007g08250.13	unnamed protein product [Vitis vinifera]
vvi-miR169m	VIT_201s0011g02990.2	PREDICTED: NAC domain-containing protein 8 isoform X1 [Vitis vinifera]
vvi-miR169m	VIT_213s0064g00860.2	unnamed protein product [Vitis vinifera]
vvi-miR169m	VIT_208s0007g08250.12	unnamed protein product [Vitis vinifera]
vvi-miR169m	VIT_213s0064g00860.3	unnamed protein product [Vitis vinifera]
vvi-miR169m	VIT_208s0032g01190.2	PREDICTED: nuclear transcription factor Y subunit A-10-like isoform X1 [Vitis vinifera]
vvi-miR169m	VIT_201s0146g00380.1	PREDICTED: uncharacterized protein LOC100242123 [Vitis vinifera]
vvi-miR169m	VIT_208s0007g08250.9	unnamed protein product [Vitis vinifera]
vvi-miR169m	VIT_211s0016g01480.3	PREDICTED: nuclear transcription factor Y subunit A-3-like isoform X1 [Vitis vinifera]
vvi-miR169m	VIT_208s0007g08250.6	unnamed protein product [Vitis vinifera]
vvi-miR169m	VIT_208s0007g08250.5	unnamed protein product [Vitis vinifera]
vvi-miR397a	VIT_206s0004g03760.1	PREDICTED: laccase-17 [Vitis vinifera]
vvi-miR397a	VIT_204s0023g01960.3	PREDICTED: laccase-11 [Vitis vinifera]
vvi-miR397a	VIT_213s0019g01930.1	PREDICTED: laccase-17-like [Vitis vinifera]
vvi-miR397a	VIT_204s0069g00950.1	unnamed protein product [Vitis vinifera]
vvi-miR397a	VIT_208s0007g00680.1	unnamed protein product [Vitis vinifera]
vvi-miR397a	VIT_219s0135g00250.1	PREDICTED: serine/threonine-protein phosphatase 6 regulatory ankyrin repeat subunit C-like [Vitis vinifera]
vvi-miR397a	VIT_204s0023g01960.6	PREDICTED: laccase-11 [Vitis vinifera]
vvi-miR397a	VIT_204s0023g01960.5	PREDICTED: laccase-11 [Vitis vinifera]
vvi-miR397a	VIT_208s0007g06460.5	PREDICTED: laccase-11 [Vitis vinifera]
vvi-miR397a	VIT_204s0023g01960.7	PREDICTED: laccase-11 [Vitis vinifera]
vvi-miR397a	VIT_213s0019g02150.1	unnamed protein product [Vitis vinifera]
vvi-miR397a	VIT_206s0004g04050.1	PREDICTED: laccase-17 [Vitis vinifera]
vvi-miR397a	VIT_208s0007g01550.1	PREDICTED: laccase-7 [Vitis vinifera]
vvi-miR397a	VIT_212s0121g00080.1	PREDICTED: protein BONZAI 3-like isoform X1 [Vitis vinifera]
vvi-miR397a	VIT_218s0001g05260.1	unnamed protein product [Vitis vinifera]
vvi-miR397a	VIT_208s0007g06460.2	PREDICTED: laccase-11 [Vitis vinifera]
vvi-miR397a	VIT_204s0023g01960.2	PREDICTED: laccase-11 [Vitis vinifera]
vvi-miR397a	VIT_213s0019g01340.1	PREDICTED: uncharacterized protein LOC100259872 isoform X1 [Vitis vinifera]
vvi-miR397a	VIT_201s0011g01590.1	PREDICTED: uncharacterized protein LOC100255903 [Vitis vinifera]
vvi-miR397a	VIT_208s0040g01790.5	PREDICTED: laccase-11 [Vitis vinifera]
vvi-miR397a	VIT_208s0007g00670.1	PREDICTED: laccase-17-like isoform X1 [Vitis vinifera]
vvi-miR397a	VIT_208s0007g01910.1	PREDICTED: laccase-4 [Vitis vinifera]
vvi-miR397a	VIT_208s0007g06460.4	hypothetical protein VITISV_040864 [Vitis vinifera]
vvi-miR397a	VIT_208s0007g00600.1	PREDICTED: laccase-2-like [Vitis vinifera]
vvi-miR397a	VIT_218s0122g00420.1	PREDICTED: laccase-15-like [Vitis vinifera]
vvi-miR397a	VIT_208s0040g01790.3	PREDICTED: laccase-11 [Vitis vinifera]
vvi-miR397a	VIT_214s0006g01250.1	PREDICTED: probable ADP-ribosylation factor GTPase-activating protein AGD13 [Vitis vinifera]
vvi-miR397a	VIT_208s0007g01910.2	PREDICTED: laccase-4 [Vitis vinifera]
vvi-miR397a	VIT_208s0007g00600.2	PREDICTED: laccase-2-like [Vitis vinifera]
vvi-miR397a	VIT_208s0040g01790.1	PREDICTED: laccase-11 [Vitis vinifera]
vvi-miR397a	VIT_213s0019g01920.1	PREDICTED: laccase-17 [Vitis vinifera]
vvi-miR397a	VIT_208s0040g01790.2	PREDICTED: laccase-11 [Vitis vinifera]
vvi-miR397a	VIT_213s0019g02160.1	PREDICTED: laccase-17 [Vitis vinifera]
vvi-miR397a	VIT_204s0023g01960.4	PREDICTED: laccase-11 [Vitis vinifera]
vvi-miR397a	VIT_208s0007g06460.1	PREDICTED: laccase-11 [Vitis vinifera]
vvi-miR397a	VIT_206s0004g03760.2	PREDICTED: laccase-17 [Vitis vinifera]
vvi-miR397a	VIT_204s0069g00950.2	unnamed protein product [Vitis vinifera]
vvi-miR397a	VIT_208s0007g06460.3	PREDICTED: laccase-11 [Vitis vinifera]
vvi-miR397a	VIT_206s0004g04050.2	hypothetical protein VITISV_003134 [Vitis vinifera]
vvi-miR397a	VIT_208s0040g01790.4	PREDICTED: laccase-11 [Vitis vinifera]
vvi-miR397a	VIT_213s0019g01940.1	unnamed protein product [Vitis vinifera]
vvi-miR397a	VIT_206s0004g06090.1	PREDICTED: laccase-4 [Vitis vinifera]
vvi-miR397a	VIT_217s0000g06110.3	PREDICTED: glutathione S-transferase U9-like [Vitis vinifera]
vvi-miR169p	VIT_209s0002g01590.1	PREDICTED: nuclear transcription factor Y subunit A-3 isoform X1 [Vitis vinifera]
vvi-miR169p	VIT_208s0007g08250.4	unnamed protein product [Vitis vinifera]
vvi-miR169p	VIT_201s0011g02990.1	PREDICTED: NAC domain-containing protein 8 isoform X1 [Vitis vinifera]
vvi-miR169p	VIT_218s0001g13230.2	hypothetical protein VITISV_013292 [Vitis vinifera]
vvi-miR169p	VIT_208s0007g08250.10	unnamed protein product [Vitis vinifera]
vvi-miR169p	VIT_209s0002g01590.3	PREDICTED: nuclear transcription factor Y subunit A-3 isoform X1 [Vitis vinifera]
vvi-miR169p	VIT_208s0007g08250.1	unnamed protein product [Vitis vinifera]
vvi-miR169p	VIT_211s0016g01480.4	PREDICTED: nuclear transcription factor Y subunit A-3-like isoform X1 [Vitis vinifera]
vvi-miR169p	VIT_211s0016g01480.1	PREDICTED: nuclear transcription factor Y subunit A-3-like isoform X1 [Vitis vinifera]
vvi-miR169p	VIT_208s0007g08250.2	unnamed protein product [Vitis vinifera]
vvi-miR169p	VIT_208s0007g08250.14	unnamed protein product [Vitis vinifera]
vvi-miR169p	VIT_208s0007g08250.11	unnamed protein product [Vitis vinifera]
vvi-miR169p	VIT_208s0007g08250.3	unnamed protein product [Vitis vinifera]
vvi-miR169p	VIT_209s0002g01590.2	PREDICTED: nuclear transcription factor Y subunit A-3 isoform X1 [Vitis vinifera]
vvi-miR169p	VIT_213s0064g00860.1	unnamed protein product [Vitis vinifera]
vvi-miR169p	VIT_208s0007g08250.7	unnamed protein product [Vitis vinifera]
vvi-miR169p	VIT_211s0016g01480.2	PREDICTED: nuclear transcription factor Y subunit A-3-like isoform X1 [Vitis vinifera]
vvi-miR169p	VIT_218s0001g13230.3	hypothetical protein VITISV_013292 [Vitis vinifera]
vvi-miR169p	VIT_206s0004g02270.1	PREDICTED: nuclear transcription factor Y subunit A-1 [Vitis vinifera]
vvi-miR169p	VIT_214s0108g00620.1	PREDICTED: vacuolar amino acid transporter 1 [Vitis vinifera]
vvi-miR169p	VIT_206s0061g01560.1	PREDICTED: serine/threonine-protein kinase D6PKL2 [Vitis vinifera]
vvi-miR169p	VIT_208s0007g08250.8	unnamed protein product [Vitis vinifera]
vvi-miR169p	VIT_208s0007g08250.13	unnamed protein product [Vitis vinifera]
vvi-miR169p	VIT_201s0011g02990.2	PREDICTED: NAC domain-containing protein 8 isoform X1 [Vitis vinifera]
vvi-miR169p	VIT_213s0064g00860.2	unnamed protein product [Vitis vinifera]
vvi-miR169p	VIT_201s0146g00380.2	PREDICTED: uncharacterized protein LOC100242123 [Vitis vinifera]
vvi-miR169p	VIT_208s0007g08250.12	unnamed protein product [Vitis vinifera]
vvi-miR169p	VIT_213s0064g00860.3	unnamed protein product [Vitis vinifera]
vvi-miR169p	VIT_208s0032g01190.2	PREDICTED: nuclear transcription factor Y subunit A-10-like isoform X1 [Vitis vinifera]
vvi-miR169p	VIT_201s0146g00380.1	PREDICTED: uncharacterized protein LOC100242123 [Vitis vinifera]
vvi-miR169p	VIT_208s0007g08250.9	unnamed protein product [Vitis vinifera]
vvi-miR169p	VIT_211s0016g01480.3	PREDICTED: nuclear transcription factor Y subunit A-3-like isoform X1 [Vitis vinifera]
vvi-miR169p	VIT_208s0007g08250.6	unnamed protein product [Vitis vinifera]
vvi-miR169p	VIT_208s0007g08250.5	unnamed protein product [Vitis vinifera]
vvi-miR3634-5p	VIT_202s0012g00460.7	PREDICTED: uncharacterized protein LOC100254039 [Vitis vinifera]
vvi-miR3634-5p	VIT_217s0000g08210.1	PREDICTED: E3 ubiquitin-protein ligase SIS3 [Vitis vinifera]
vvi-miR3634-5p	VIT_203s0063g00600.1	unnamed protein product [Vitis vinifera]
vvi-miR3634-5p	VIT_217s0000g08210.2	PREDICTED: E3 ubiquitin-protein ligase SIS3 [Vitis vinifera]
vvi-miR3634-5p	VIT_202s0012g00460.3	PREDICTED: uncharacterized protein LOC100254039 [Vitis vinifera]
vvi-miR3627-5p	VIT_215s0048g02390.1	PREDICTED: probably inactive receptor-like protein kinase At2g46850 [Vitis vinifera]
vvi-miR3627-5p	VIT_211s0052g00320.6	unnamed protein product [Vitis vinifera]
vvi-miR3627-5p	VIT_211s0052g00320.2	unnamed protein product [Vitis vinifera]
vvi-miR3627-5p	VIT_211s0052g00320.7	unnamed protein product [Vitis vinifera]
vvi-miR3627-5p	VIT_211s0052g00320.5	unnamed protein product [Vitis vinifera]
vvi-miR3627-5p	VIT_211s0052g00320.4	"PREDICTED: calcium-transporting ATPase 10, plasma membrane-type [Vitis vinifera]"
vvi-miR3627-5p	VIT_211s0052g00320.3	unnamed protein product [Vitis vinifera]
vvi-miR169e	VIT_209s0002g01590.1	PREDICTED: nuclear transcription factor Y subunit A-3 isoform X1 [Vitis vinifera]
vvi-miR169e	VIT_208s0007g08250.4	unnamed protein product [Vitis vinifera]
vvi-miR169e	VIT_208s0007g08250.8	unnamed protein product [Vitis vinifera]
vvi-miR169e	VIT_208s0007g08250.10	unnamed protein product [Vitis vinifera]
vvi-miR169e	VIT_208s0007g08250.13	unnamed protein product [Vitis vinifera]
vvi-miR169e	VIT_213s0064g00860.2	unnamed protein product [Vitis vinifera]
vvi-miR169e	VIT_209s0002g01590.3	PREDICTED: nuclear transcription factor Y subunit A-3 isoform X1 [Vitis vinifera]
vvi-miR169e	VIT_208s0007g08250.1	unnamed protein product [Vitis vinifera]
vvi-miR169e	VIT_211s0016g01480.4	PREDICTED: nuclear transcription factor Y subunit A-3-like isoform X1 [Vitis vinifera]
vvi-miR169e	VIT_201s0146g00380.2	PREDICTED: uncharacterized protein LOC100242123 [Vitis vinifera]
vvi-miR169e	VIT_211s0016g01480.1	PREDICTED: nuclear transcription factor Y subunit A-3-like isoform X1 [Vitis vinifera]
vvi-miR169e	VIT_208s0007g08250.2	unnamed protein product [Vitis vinifera]
vvi-miR169e	VIT_213s0064g00860.3	unnamed protein product [Vitis vinifera]
vvi-miR169e	VIT_208s0007g08250.12	unnamed protein product [Vitis vinifera]
vvi-miR169e	VIT_208s0007g08250.14	unnamed protein product [Vitis vinifera]
vvi-miR169e	VIT_208s0007g08250.11	unnamed protein product [Vitis vinifera]
vvi-miR169e	VIT_208s0007g08250.3	unnamed protein product [Vitis vinifera]
vvi-miR169e	VIT_209s0002g01590.2	PREDICTED: nuclear transcription factor Y subunit A-3 isoform X1 [Vitis vinifera]
vvi-miR169e	VIT_201s0146g00380.1	PREDICTED: uncharacterized protein LOC100242123 [Vitis vinifera]
vvi-miR169e	VIT_213s0064g00860.1	unnamed protein product [Vitis vinifera]
vvi-miR169e	VIT_208s0007g08250.9	unnamed protein product [Vitis vinifera]
vvi-miR169e	VIT_208s0007g08250.7	unnamed protein product [Vitis vinifera]
vvi-miR169e	VIT_211s0016g01480.2	PREDICTED: nuclear transcription factor Y subunit A-3-like isoform X1 [Vitis vinifera]
vvi-miR169e	VIT_211s0016g01480.3	PREDICTED: nuclear transcription factor Y subunit A-3-like isoform X1 [Vitis vinifera]
vvi-miR169e	VIT_206s0004g02270.1	PREDICTED: nuclear transcription factor Y subunit A-1 [Vitis vinifera]
vvi-miR169e	VIT_208s0007g08250.5	unnamed protein product [Vitis vinifera]
vvi-miR169e	VIT_208s0007g08250.6	unnamed protein product [Vitis vinifera]
vvi-miR3631b-3p	VIT_201s0011g02160.1	PREDICTED: LOW QUALITY PROTEIN: sacsin [Vitis vinifera]
vvi-miR3631b-3p	VIT_212s0057g00690.6	PREDICTED: histidine kinase 2 [Vitis vinifera]
vvi-miR3631b-3p	VIT_200s0125g00440.1	hypothetical protein VITISV_037663 [Vitis vinifera]
vvi-miR3631b-3p	VIT_218s0089g00030.1	PREDICTED: SCY1-like protein 2 [Vitis vinifera]
vvi-miR3631b-3p	VIT_204s0008g01770.1	PREDICTED: uncharacterized protein LOC100257708 [Vitis vinifera]
vvi-miR3631b-3p	VIT_215s0046g03360.7	PREDICTED: uncharacterized protein LOC100253419 isoform X2 [Vitis vinifera]
vvi-miR3631b-3p	VIT_204s0008g01770.3	PREDICTED: uncharacterized protein LOC100257708 [Vitis vinifera]
vvi-miR3631b-3p	VIT_215s0046g03360.8	PREDICTED: uncharacterized protein LOC100253419 isoform X2 [Vitis vinifera]
vvi-miR3631b-3p	VIT_215s0046g03360.10	PREDICTED: uncharacterized protein LOC100253419 isoform X2 [Vitis vinifera]
vvi-miR3631b-3p	VIT_214s0060g00320.1	PREDICTED: G patch domain-containing protein 8 [Vitis vinifera]
vvi-miR3631b-3p	VIT_207s0005g02450.1	PREDICTED: uncharacterized protein LOC100262404 [Vitis vinifera]
vvi-miR3631b-3p	VIT_205s0020g04610.1	PREDICTED: lysM domain receptor-like kinase 4 [Vitis vinifera]
vvi-miR3631b-3p	VIT_207s0005g00040.2	PREDICTED: dephospho-CoA kinase [Vitis vinifera]
vvi-miR3631b-3p	VIT_215s0046g03360.4	PREDICTED: uncharacterized protein LOC100253419 isoform X1 [Vitis vinifera]
vvi-miR3631b-3p	VIT_202s0012g02420.3	PREDICTED: uncharacterized protein LOC100242086 [Vitis vinifera]
vvi-miR3631b-3p	VIT_202s0012g02420.1	PREDICTED: uncharacterized protein LOC100242086 [Vitis vinifera]
vvi-miR3631b-3p	VIT_208s0056g00160.3	PREDICTED: probable U3 small nucleolar RNA-associated protein 11 [Vitis vinifera]
vvi-miR3631b-3p	VIT_213s0106g00530.1	PREDICTED: LOW QUALITY PROTEIN: sacsin [Vitis vinifera]
vvi-miR3631b-3p	VIT_201s0011g06070.1	PREDICTED: protein POLLEN DEFECTIVE IN GUIDANCE 1 [Vitis vinifera]
vvi-miR3631b-3p	VIT_204s0008g01770.5	PREDICTED: uncharacterized protein LOC100257708 [Vitis vinifera]
vvi-miR3631b-3p	VIT_204s0008g01770.6	PREDICTED: uncharacterized protein LOC100257708 [Vitis vinifera]
vvi-miR3631b-3p	VIT_204s0008g01770.2	PREDICTED: uncharacterized protein LOC100257708 [Vitis vinifera]
vvi-miR3631b-3p	VIT_213s0106g00050.1	unnamed protein product [Vitis vinifera]
vvi-miR3631b-3p	VIT_215s0046g03360.9	PREDICTED: uncharacterized protein LOC100253419 isoform X2 [Vitis vinifera]
vvi-miR3631b-3p	VIT_202s0012g02420.4	PREDICTED: uncharacterized protein LOC100242086 [Vitis vinifera]
vvi-miR3631b-3p	VIT_218s0041g01430.1	unnamed protein product [Vitis vinifera]
vvi-miR3631b-3p	VIT_219s0015g02470.1	unnamed protein product [Vitis vinifera]
vvi-miR3631b-3p	VIT_215s0046g03360.6	PREDICTED: uncharacterized protein LOC100253419 isoform X2 [Vitis vinifera]
vvi-miR477b-5p	VIT_207s0031g02570.1	PREDICTED: mediator of RNA polymerase II transcription subunit 15a-like isoform X2 [Vitis vinifera]
vvi-miR477b-5p	VIT_216s0050g02460.5	"PREDICTED: probable beta-1,3-galactosyltransferase 11 [Vitis vinifera]"
vvi-miR477b-5p	VIT_214s0068g00420.9	PREDICTED: uncharacterized protein LOC100254959 [Vitis vinifera]
vvi-miR477b-5p	VIT_216s0050g02460.4	"PREDICTED: probable beta-1,3-galactosyltransferase 11 [Vitis vinifera]"
vvi-miR477b-5p	VIT_214s0068g00420.5	PREDICTED: uncharacterized protein LOC100254959 [Vitis vinifera]
vvi-miR477b-5p	VIT_207s0031g02570.6	PREDICTED: mediator of RNA polymerase II transcription subunit 15a-like isoform X2 [Vitis vinifera]
vvi-miR477b-5p	VIT_214s0068g00420.4	PREDICTED: uncharacterized protein LOC100254959 [Vitis vinifera]
vvi-miR477b-5p	VIT_216s0050g02460.2	"PREDICTED: probable beta-1,3-galactosyltransferase 11 [Vitis vinifera]"
vvi-miR477b-5p	VIT_213s0067g02380.1	PREDICTED: LOB domain-containing protein 15 [Vitis vinifera]
vvi-miR477b-5p	VIT_216s0050g02460.7	"PREDICTED: probable beta-1,3-galactosyltransferase 11 [Vitis vinifera]"
vvi-miR477b-5p	VIT_214s0068g00420.3	PREDICTED: uncharacterized protein LOC100254959 [Vitis vinifera]
vvi-miR477b-5p	VIT_214s0068g00420.2	PREDICTED: uncharacterized protein LOC100254959 [Vitis vinifera]
vvi-miR477b-5p	VIT_207s0031g02570.3	PREDICTED: mediator of RNA polymerase II transcription subunit 15a-like isoform X2 [Vitis vinifera]
vvi-miR477b-5p	VIT_217s0000g10300.1	PREDICTED: DELLA protein GAI [Vitis vinifera]
vvi-miR477b-5p	VIT_214s0068g00420.8	PREDICTED: uncharacterized protein LOC100254959 [Vitis vinifera]
vvi-miR477b-5p	VIT_214s0068g00420.10	PREDICTED: uncharacterized protein LOC100254959 [Vitis vinifera]
vvi-miR477b-5p	VIT_204s0008g06260.4	PREDICTED: exosome complex component RRP42 [Vitis vinifera]
vvi-miR477b-5p	VIT_216s0050g02460.3	"PREDICTED: probable beta-1,3-galactosyltransferase 11 [Vitis vinifera]"
vvi-miR477b-5p	VIT_216s0050g02460.6	"PREDICTED: probable beta-1,3-galactosyltransferase 11 [Vitis vinifera]"
vvi-miR477b-5p	VIT_216s0050g02460.8	"PREDICTED: probable beta-1,3-galactosyltransferase 11 [Vitis vinifera]"
vvi-miR477b-5p	VIT_204s0008g06260.5	PREDICTED: exosome complex component RRP42 [Vitis vinifera]
vvi-miR477b-5p	VIT_207s0031g02570.4	PREDICTED: mediator of RNA polymerase II transcription subunit 15a-like isoform X2 [Vitis vinifera]
vvi-miR477b-5p	VIT_204s0008g06260.3	PREDICTED: exosome complex component RRP42 [Vitis vinifera]
vvi-miR477b-5p	VIT_214s0068g00420.7	PREDICTED: uncharacterized protein LOC100254959 [Vitis vinifera]
vvi-miR172a	VIT_201s0010g03570.3	PREDICTED: CTD small phosphatase-like protein 2 [Vitis vinifera]
vvi-miR172a	VIT_206s0004g03590.3	PREDICTED: ethylene-responsive transcription factor RAP2-7 isoform X2 [Vitis vinifera]
vvi-miR172a	VIT_201s0010g03570.6	PREDICTED: CTD small phosphatase-like protein 2 [Vitis vinifera]
vvi-miR172a	VIT_201s0010g03570.1	PREDICTED: CTD small phosphatase-like protein 2 [Vitis vinifera]
vvi-miR172a	VIT_203s0038g03600.4	PREDICTED: serine/threonine-protein kinase CDL1-like isoform X1 [Vitis vinifera]
vvi-miR172a	VIT_207s0031g00220.1	PREDICTED: transcription factor APETALA2 isoform X1 [Vitis vinifera]
vvi-miR172a	VIT_218s0089g00660.1	PREDICTED: LRR receptor-like serine/threonine-protein kinase GSO1 [Vitis vinifera]
vvi-miR172a	VIT_208s0040g03180.1	PREDICTED: ethylene-responsive transcription factor RAP2-7 [Vitis vinifera]
vvi-miR172a	VIT_218s0122g01290.1	PREDICTED: protein NLP4-like [Vitis vinifera]
vvi-miR172a	VIT_203s0038g03600.2	PREDICTED: serine/threonine-protein kinase CDL1-like isoform X1 [Vitis vinifera]
vvi-miR172a	VIT_202s0025g00100.1	PREDICTED: beta-adaptin-like protein B [Vitis vinifera]
vvi-miR172a	VIT_206s0004g03590.2	PREDICTED: ethylene-responsive transcription factor RAP2-7 isoform X1 [Vitis vinifera]
vvi-miR172a	VIT_206s0061g00290.1	unnamed protein product [Vitis vinifera]
vvi-miR172a	VIT_203s0038g03600.5	PREDICTED: serine/threonine-protein kinase CDL1-like isoform X1 [Vitis vinifera]
vvi-miR172a	VIT_207s0031g00220.2	transcription factor APETALA2 [Vitis vinifera]
vvi-miR172a	VIT_206s0004g03590.1	PREDICTED: ethylene-responsive transcription factor RAP2-7 isoform X1 [Vitis vinifera]
vvi-miR172a	VIT_213s0019g03550.2	PREDICTED: ethylene-responsive transcription factor RAP2-7-like isoform X2 [Vitis vinifera]
vvi-miR172a	VIT_201s0127g00070.1	PREDICTED: high affinity nitrate transporter 2.5 [Vitis vinifera]
vvi-miR172a	VIT_213s0019g03550.1	PREDICTED: AP2-like ethylene-responsive transcription factor TOE3 isoform X1 [Vitis vinifera]
vvi-miR172a	VIT_201s0010g03570.5	PREDICTED: CTD small phosphatase-like protein 2 [Vitis vinifera]
vvi-miR172a	VIT_211s0052g01530.1	hypothetical protein VITISV_021580 [Vitis vinifera]
vvi-miR172a	VIT_207s0031g00220.3	transcription factor APETALA2 [Vitis vinifera]
vvi-miR172a	VIT_203s0038g03600.1	PREDICTED: serine/threonine-protein kinase CDL1-like isoform X1 [Vitis vinifera]
vvi-miR172a	VIT_203s0038g03600.3	PREDICTED: serine/threonine-protein kinase CDL1-like isoform X1 [Vitis vinifera]
vvi-miR172a	VIT_202s0025g00100.2	PREDICTED: beta-adaptin-like protein B [Vitis vinifera]
vvi-miR172a	VIT_201s0010g03570.4	PREDICTED: CTD small phosphatase-like protein 2 [Vitis vinifera]
vvi-miR169c	VIT_206s0061g01560.1	PREDICTED: serine/threonine-protein kinase D6PKL2 [Vitis vinifera]
vvi-miR169c	VIT_209s0002g01590.1	PREDICTED: nuclear transcription factor Y subunit A-3 isoform X1 [Vitis vinifera]
vvi-miR169c	VIT_208s0007g08250.4	unnamed protein product [Vitis vinifera]
vvi-miR169c	VIT_208s0007g08250.8	unnamed protein product [Vitis vinifera]
vvi-miR169c	VIT_214s0068g01840.1	PREDICTED: uncharacterized protein LOC100261671 isoform X2 [Vitis vinifera]
vvi-miR169c	VIT_208s0007g08250.10	unnamed protein product [Vitis vinifera]
vvi-miR169c	VIT_208s0007g08250.13	unnamed protein product [Vitis vinifera]
vvi-miR169c	VIT_213s0064g00860.2	unnamed protein product [Vitis vinifera]
vvi-miR169c	VIT_209s0002g01590.3	PREDICTED: nuclear transcription factor Y subunit A-3 isoform X1 [Vitis vinifera]
vvi-miR169c	VIT_208s0007g08250.1	unnamed protein product [Vitis vinifera]
vvi-miR169c	VIT_201s0146g00380.2	PREDICTED: uncharacterized protein LOC100242123 [Vitis vinifera]
vvi-miR169c	VIT_211s0016g01480.4	PREDICTED: nuclear transcription factor Y subunit A-3-like isoform X1 [Vitis vinifera]
vvi-miR169c	VIT_211s0016g01480.1	PREDICTED: nuclear transcription factor Y subunit A-3-like isoform X1 [Vitis vinifera]
vvi-miR169c	VIT_208s0007g08250.2	unnamed protein product [Vitis vinifera]
vvi-miR169c	VIT_213s0064g00860.3	unnamed protein product [Vitis vinifera]
vvi-miR169c	VIT_208s0007g08250.12	unnamed protein product [Vitis vinifera]
vvi-miR169c	VIT_208s0007g08250.14	unnamed protein product [Vitis vinifera]
vvi-miR169c	VIT_208s0032g01190.2	PREDICTED: nuclear transcription factor Y subunit A-10-like isoform X1 [Vitis vinifera]
vvi-miR169c	VIT_208s0007g08250.11	unnamed protein product [Vitis vinifera]
vvi-miR169c	VIT_208s0007g08250.3	unnamed protein product [Vitis vinifera]
vvi-miR169c	VIT_201s0146g00380.1	PREDICTED: uncharacterized protein LOC100242123 [Vitis vinifera]
vvi-miR169c	VIT_209s0002g01590.2	PREDICTED: nuclear transcription factor Y subunit A-3 isoform X1 [Vitis vinifera]
vvi-miR169c	VIT_213s0064g00860.1	unnamed protein product [Vitis vinifera]
vvi-miR169c	VIT_208s0007g08250.9	unnamed protein product [Vitis vinifera]
vvi-miR169c	VIT_208s0007g08250.7	unnamed protein product [Vitis vinifera]
vvi-miR169c	VIT_211s0016g01480.2	PREDICTED: nuclear transcription factor Y subunit A-3-like isoform X1 [Vitis vinifera]
vvi-miR169c	VIT_211s0016g01480.3	PREDICTED: nuclear transcription factor Y subunit A-3-like isoform X1 [Vitis vinifera]
vvi-miR169c	VIT_200s0125g00290.1	PREDICTED: LOB domain-containing protein 4 [Vitis vinifera]
vvi-miR169c	VIT_206s0004g02270.1	PREDICTED: nuclear transcription factor Y subunit A-1 [Vitis vinifera]
vvi-miR169c	VIT_208s0007g08250.5	unnamed protein product [Vitis vinifera]
vvi-miR169c	VIT_208s0007g08250.6	unnamed protein product [Vitis vinifera]
vvi-miR3629a-3p	VIT_209s0070g00405.3	hypothetical protein VITISV_029188 [Vitis vinifera]
vvi-miR3629a-3p	VIT_216s0098g01870.7	uncharacterized protein LOC100246874 [Vitis vinifera]
vvi-miR3629a-3p	VIT_208s0056g00550.1	PREDICTED: putative zinc transporter At3g08650 [Vitis vinifera]
vvi-miR3629a-3p	VIT_217s0000g06230.1	PREDICTED: uncharacterized protein LOC100250124 [Vitis vinifera]
vvi-miR3629a-3p	VIT_203s0038g02760.5	PREDICTED: V-type proton ATPase subunit B 2 [Vitis vinifera]
vvi-miR3629a-3p	VIT_217s0000g01150.1	PREDICTED: uncharacterized protein LOC100854062 [Vitis vinifera]
vvi-miR3629a-3p	VIT_218s0072g00140.4	unnamed protein product [Vitis vinifera]
vvi-miR3629a-3p	VIT_209s0002g03240.6	unnamed protein product [Vitis vinifera]
vvi-miR3629a-3p	VIT_207s0031g02270.2	PREDICTED: monosaccharide-sensing protein 2 [Vitis vinifera]
vvi-miR3629a-3p	VIT_209s0002g03240.1	unnamed protein product [Vitis vinifera]
vvi-miR3629a-3p	VIT_201s0011g05270.1	PREDICTED: protein BCCIP homolog isoform X4 [Vitis vinifera]
vvi-miR3629a-3p	VIT_204s0044g01620.4	PREDICTED: E3 ubiquitin-protein ligase RGLG1 isoform X1 [Vitis vinifera]
vvi-miR3629a-3p	VIT_204s0044g01620.2	PREDICTED: E3 ubiquitin-protein ligase RGLG1 isoform X1 [Vitis vinifera]
vvi-miR3629a-3p	VIT_203s0091g01030.4	PREDICTED: telomere repeat-binding factor 1 [Vitis vinifera]
vvi-miR3629a-3p	VIT_217s0053g00980.3	unnamed protein product [Vitis vinifera]
vvi-miR3629a-3p	VIT_213s0073g00550.1	PREDICTED: lysosomal beta glucosidase [Vitis vinifera]
vvi-miR3629a-3p	VIT_209s0054g01080.1	PREDICTED: polygalacturonase QRT3-like [Vitis vinifera]
vvi-miR3629a-3p	VIT_204s0008g02930.1	PREDICTED: oligouridylate-binding protein 1B isoform X1 [Vitis vinifera]
vvi-miR3629a-3p	VIT_214s0060g01430.1	PREDICTED: uncharacterized protein LOC100264914 [Vitis vinifera]
vvi-miR3629a-3p	VIT_211s0016g04820.1	unnamed protein product [Vitis vinifera]
vvi-miR3629a-3p	VIT_206s0004g00450.1	PREDICTED: mediator of RNA polymerase II transcription subunit 13 [Vitis vinifera]
vvi-miR3629a-3p	VIT_207s0005g04370.4	PREDICTED: uncharacterized protein LOC100265138 [Vitis vinifera]
vvi-miR3629a-3p	VIT_201s0011g05270.5	PREDICTED: protein BCCIP homolog isoform X8 [Vitis vinifera]
vvi-miR3629a-3p	VIT_203s0038g02760.3	PREDICTED: V-type proton ATPase subunit B 2 [Vitis vinifera]
vvi-miR3629a-3p	VIT_207s0104g00460.6	PREDICTED: mitochondrial Rho GTPase 1 [Vitis vinifera]
vvi-miR3629a-3p	VIT_216s0098g01880.6	PREDICTED: dipeptidyl peptidase 8 [Vitis vinifera]
vvi-miR3629a-3p	VIT_216s0098g01870.8	hypothetical protein CICLE_v10022148mg [Citrus clementina]
vvi-miR3629a-3p	VIT_214s0066g00830.3	hypothetical protein VITISV_021073 [Vitis vinifera]
vvi-miR3629a-3p	VIT_208s0040g00670.3	PREDICTED: 4-alpha-glucanotransferase DPE2 [Vitis vinifera]
vvi-miR3629a-3p	VIT_207s0104g00460.4	PREDICTED: mitochondrial Rho GTPase 1 [Vitis vinifera]
vvi-miR3629a-3p	VIT_216s0098g01870.1	uncharacterized protein LOC100246874 [Vitis vinifera]
vvi-miR3629a-3p	VIT_205s0049g00940.2	PREDICTED: inorganic phosphate transporter 1-4-like [Vitis vinifera]
vvi-miR3629a-3p	VIT_213s0064g00580.6	PREDICTED: peptidyl-prolyl cis-trans isomerase FKBP42 [Vitis vinifera]
vvi-miR3629a-3p	VIT_201s0011g05270.4	PREDICTED: protein BCCIP homolog isoform X8 [Vitis vinifera]
vvi-miR3629a-3p	VIT_203s0038g02760.2	PREDICTED: V-type proton ATPase subunit B 2 [Vitis vinifera]
vvi-miR3629a-3p	VIT_216s0098g01870.5	uncharacterized protein LOC100246874 [Vitis vinifera]
vvi-miR3629a-3p	VIT_201s0011g04410.1	"PREDICTED: sec-independent protein translocase protein TATC, chloroplastic [Vitis vinifera]"
vvi-miR3629a-3p	VIT_214s0171g00490.9	"PREDICTED: glucose-6-phosphate 1-dehydrogenase, cytoplasmic isoform [Vitis vinifera]"
vvi-miR3629a-3p	VIT_213s0064g00580.1	PREDICTED: peptidyl-prolyl cis-trans isomerase FKBP42 [Vitis vinifera]
vvi-miR3629a-3p	VIT_209s0002g03240.3	unnamed protein product [Vitis vinifera]
vvi-miR3629a-3p	VIT_215s0046g03190.2	PREDICTED: myb-related protein 308 [Vitis vinifera]
vvi-miR3629a-3p	VIT_211s0016g04820.8	PREDICTED: uncharacterized protein LOC100267997 [Vitis vinifera]
vvi-miR3629a-3p	VIT_207s0104g01610.3	PREDICTED: peroxisome biogenesis protein 6 isoform X1 [Vitis vinifera]
vvi-miR3629a-3p	VIT_208s0007g06820.3	PREDICTED: kinesin-related protein 4 [Vitis vinifera]
vvi-miR3629a-3p	VIT_216s0050g01780.1	PREDICTED: probable membrane-associated kinase regulator 2 [Vitis vinifera]
vvi-miR3629a-3p	VIT_204s0008g04490.4	PREDICTED: uncharacterized protein LOC100247517 [Vitis vinifera]
vvi-miR3629a-3p	VIT_204s0023g00310.2	PREDICTED: CBS domain-containing protein CBSX6 [Vitis vinifera]
vvi-miR3629a-3p	VIT_216s0039g01420.4	PREDICTED: uncharacterized protein LOC100264930 [Vitis vinifera]
vvi-miR3629a-3p	VIT_213s0064g00580.5	PREDICTED: peptidyl-prolyl cis-trans isomerase FKBP42 [Vitis vinifera]
vvi-miR3629a-3p	VIT_211s0016g04820.2	PREDICTED: uncharacterized protein LOC100267997 [Vitis vinifera]
vvi-miR3629a-3p	VIT_208s0007g00650.1	unnamed protein product [Vitis vinifera]
vvi-miR3629a-3p	VIT_209s0070g00405.4	hypothetical protein VITISV_029188 [Vitis vinifera]
vvi-miR3629a-3p	VIT_201s0011g05270.3	PREDICTED: protein BCCIP homolog isoform X6 [Vitis vinifera]
vvi-miR3629a-3p	VIT_214s0060g01430.4	PREDICTED: uncharacterized protein LOC100264914 [Vitis vinifera]
vvi-miR3629a-3p	VIT_214s0036g00330.2	hypothetical protein VITISV_021876 [Vitis vinifera]
vvi-miR3629a-3p	VIT_204s0008g00710.4	hypothetical protein VITISV_040194 [Vitis vinifera]
vvi-miR3629a-3p	VIT_216s0098g01880.4	PREDICTED: dipeptidyl peptidase 8 [Vitis vinifera]
vvi-miR3629a-3p	VIT_207s0104g00460.1	PREDICTED: mitochondrial Rho GTPase 1 [Vitis vinifera]
vvi-miR3629a-3p	VIT_213s0064g00580.3	PREDICTED: peptidyl-prolyl cis-trans isomerase FKBP42 [Vitis vinifera]
vvi-miR3629a-3p	VIT_214s0066g01240.2	"PREDICTED: L-aspartate oxidase, chloroplastic [Vitis vinifera]"
vvi-miR3629a-3p	VIT_219s0014g00260.1	PREDICTED: protein FLX-like 1 [Vitis vinifera]
vvi-miR3629a-3p	VIT_201s0127g00895.1	unnamed protein product [Vitis vinifera]
vvi-miR3629a-3p	VIT_201s0137g00590.1	"PREDICTED: pentatricopeptide repeat-containing protein At1g13040, mitochondrial [Vitis vinifera]"
vvi-miR3629a-3p	VIT_212s0028g02540.2	PREDICTED: PLASMODESMATA CALLOSE-BINDING PROTEIN 5 [Vitis vinifera]
vvi-miR3629a-3p	VIT_206s0004g00450.2	PREDICTED: mediator of RNA polymerase II transcription subunit 13 [Vitis vinifera]
vvi-miR3629a-3p	VIT_213s0067g02970.2	PREDICTED: uncharacterized membrane protein At1g06890 [Vitis vinifera]
vvi-miR3629a-3p	VIT_207s0031g01230.2	PREDICTED: 60S ribosomal protein L30 [Vitis vinifera]
vvi-miR3629a-3p	VIT_218s0072g00140.2	unnamed protein product [Vitis vinifera]
vvi-miR3629a-3p	VIT_213s0147g00220.4	unnamed protein product [Vitis vinifera]
vvi-miR3629a-3p	VIT_203s0038g02760.4	PREDICTED: V-type proton ATPase subunit B 2 [Vitis vinifera]
vvi-miR3629a-3p	VIT_211s0065g00140.2	PREDICTED: serine/threonine-protein kinase HT1-like [Vitis vinifera]
vvi-miR3629a-3p	VIT_209s0054g00440.3	PREDICTED: GATA transcription factor 24-like [Vitis vinifera]
vvi-miR3629a-3p	VIT_214s0060g01430.2	PREDICTED: uncharacterized protein LOC100264914 [Vitis vinifera]
vvi-miR3629a-3p	VIT_212s0035g01020.4	PREDICTED: 60S ribosomal protein L3-2 isoform X1 [Vitis vinifera]
vvi-miR3629a-3p	VIT_204s0023g00310.4	PREDICTED: CBS domain-containing protein CBSX6 [Vitis vinifera]
vvi-miR3629a-3p	VIT_216s0098g01870.4	uncharacterized protein LOC100246874 [Vitis vinifera]
vvi-miR3629a-3p	VIT_211s0065g00140.4	PREDICTED: serine/threonine-protein kinase HT1-like [Vitis vinifera]
vvi-miR3629a-3p	VIT_207s0031g02270.1	PREDICTED: monosaccharide-sensing protein 2 [Vitis vinifera]
vvi-miR3629a-3p	VIT_216s0098g01870.6	uncharacterized protein LOC100246874 [Vitis vinifera]
vvi-miR3629a-3p	VIT_209s0002g03240.4	unnamed protein product [Vitis vinifera]
vvi-miR3629a-3p	VIT_204s0044g01620.3	PREDICTED: E3 ubiquitin-protein ligase RGLG1 isoform X5 [Vitis vinifera]
vvi-miR3629a-3p	VIT_209s0002g04340.1	PREDICTED: homeobox-leucine zipper protein GLABRA 2 [Jatropha curcas]
vvi-miR3629a-3p	VIT_201s0011g05270.6	PREDICTED: protein BCCIP homolog isoform X8 [Vitis vinifera]
vvi-miR3629a-3p	VIT_209s0002g01540.2	PREDICTED: protein Brevis radix-like 2 [Vitis vinifera]
vvi-miR3629a-3p	VIT_205s0094g01120.2	PREDICTED: 2-alkenal reductase (NADP(+)-dependent) [Vitis vinifera]
vvi-miR3629a-3p	VIT_211s0016g04820.7	PREDICTED: uncharacterized protein LOC100267997 [Vitis vinifera]
vvi-miR3629a-3p	VIT_209s0070g00405.5	hypothetical protein VITISV_029188 [Vitis vinifera]
vvi-miR3629a-3p	VIT_211s0065g00340.6	PREDICTED: superkiller viralicidic activity 2-like 2 [Vitis vinifera]
vvi-miR3629a-3p	VIT_211s0065g00340.3	PREDICTED: superkiller viralicidic activity 2-like 2 [Vitis vinifera]
vvi-miR3629a-3p	VIT_216s0039g01420.1	PREDICTED: uncharacterized protein LOC100264930 [Vitis vinifera]
vvi-miR3629a-3p	VIT_209s0002g08130.1	PREDICTED: triphosphate tunel metalloenzyme 3 [Vitis vinifera]
vvi-miR3629a-3p	VIT_207s0005g04370.5	PREDICTED: uncharacterized protein LOC100265138 [Vitis vinifera]
vvi-miR3629a-3p	VIT_213s0047g01200.3	PREDICTED: sterol 14-demethylase [Vitis vinifera]
vvi-miR3629a-3p	VIT_218s0001g07240.2	PREDICTED: 14-3-3-like protein GF14 kappa [Vitis vinifera]
vvi-miR3629a-3p	VIT_209s0070g00405.1	hypothetical protein VITISV_029188 [Vitis vinifera]
vvi-miR3629a-3p	VIT_216s0039g02430.3	PREDICTED: uncharacterized protein LOC100259588 isoform X2 [Vitis vinifera]
vvi-miR3629a-3p	VIT_207s0031g01230.1	PREDICTED: 60S ribosomal protein L30 [Vitis vinifera]
vvi-miR3629a-3p	VIT_218s0001g07240.3	PREDICTED: 14-3-3-like protein GF14 kappa [Vitis vinifera]
vvi-miR3629a-3p	VIT_216s0039g02430.4	PREDICTED: uncharacterized protein LOC100259588 isoform X2 [Vitis vinifera]
vvi-miR3629a-3p	VIT_215s0046g00750.3	PREDICTED: DNA-binding protein RHL1 [Vitis vinifera]
vvi-miR3629a-3p	VIT_216s0039g01420.2	PREDICTED: uncharacterized protein LOC100264930 [Vitis vinifera]
vvi-miR3629a-3p	VIT_216s0098g01880.2	PREDICTED: dipeptidyl peptidase 8 [Vitis vinifera]
vvi-miR3629a-3p	VIT_201s0011g05270.2	PREDICTED: protein BCCIP homolog isoform X4 [Vitis vinifera]
vvi-miR3629a-3p	VIT_211s0016g04820.9	PREDICTED: uncharacterized protein LOC100267997 [Vitis vinifera]
vvi-miR3629a-3p	VIT_201s0137g00590.2	"PREDICTED: pentatricopeptide repeat-containing protein At1g13040, mitochondrial [Vitis vinifera]"
vvi-miR3629a-3p	VIT_208s0056g00550.2	PREDICTED: putative zinc transporter At3g08650 [Vitis vinifera]
vvi-miR3629a-3p	VIT_214s0060g01580.3	PREDICTED: probable protein phosphatase 2C 5 [Vitis vinifera]
vvi-miR3629a-3p	VIT_208s0007g08250.9	unnamed protein product [Vitis vinifera]
vvi-miR3629a-3p	VIT_201s0010g03310.1	PREDICTED: nuclear pore complex protein NUP54 [Vitis vinifera]
vvi-miR3629a-3p	VIT_208s0007g08250.6	unnamed protein product [Vitis vinifera]
vvi-miR3629a-3p	VIT_201s0010g03310.2	PREDICTED: nuclear pore complex protein NUP54 [Vitis vinifera]
vvi-miR164b	VIT_219s0027g00230.1	PREDICTED: NAC domain-containing protein 21/22-like [Vitis vinifera]
vvi-miR164b	VIT_209s0002g00760.5	PREDICTED: uncharacterized protein LOC100241213 isoform X2 [Vitis vinifera]
vvi-miR164b	VIT_209s0002g00760.2	PREDICTED: uncharacterized protein LOC100241213 isoform X2 [Vitis vinifera]
vvi-miR164b	VIT_205s0049g00200.1	PREDICTED: uncharacterized protein LOC100256194 [Vitis vinifera]
vvi-miR164b	VIT_217s0000g06400.2	PREDICTED: NAC domain-containing protein 100 [Vitis vinifera]
vvi-miR164b	VIT_218s0041g00100.3	PREDICTED: UPF0586 protein C9orf41 homolog [Vitis vinifera]
vvi-miR164b	VIT_217s0000g06400.3	PREDICTED: NAC domain-containing protein 100 [Vitis vinifera]
vvi-miR164b	VIT_200s0591g00010.7	unnamed protein product [Vitis vinifera]
vvi-miR164b	VIT_218s0041g00100.4	PREDICTED: UPF0586 protein C9orf41 homolog [Vitis vinifera]
vvi-miR164b	VIT_219s0014g02200.1	PREDICTED: protein CUP-SHAPED COTYLEDON 2 [Vitis vinifera]
vvi-miR164b	VIT_218s0041g00100.5	PREDICTED: UPF0586 protein C9orf41 homolog [Vitis vinifera]
vvi-miR164b	VIT_218s0072g01020.1	PREDICTED: uncharacterized protein LOC100248770 [Vitis vinifera]
vvi-miR164b	VIT_204s0008g01050.1	PREDICTED: uncharacterized protein LOC100261115 [Vitis vinifera]
vvi-miR164b	VIT_214s0128g00550.1	PREDICTED: putative receptor-like protein kinase At3g47110 [Vitis vinifera]
vvi-miR164b	VIT_209s0002g00760.1	PREDICTED: uncharacterized protein LOC100241213 isoform X2 [Vitis vinifera]
vvi-miR164b	VIT_218s0041g00100.2	PREDICTED: UPF0586 protein C9orf41 homolog [Vitis vinifera]
vvi-miR164b	VIT_219s0177g00040.2	"hypothetical protein CARUB_v10001095mg, partial [Capsella rubella]"
vvi-miR164b	VIT_209s0002g00760.4	PREDICTED: uncharacterized protein LOC100241213 isoform X2 [Vitis vinifera]
vvi-miR164b	VIT_218s0072g01020.3	PREDICTED: uncharacterized protein LOC100248770 [Vitis vinifera]
vvi-miR164b	VIT_217s0000g06400.1	PREDICTED: NAC domain-containing protein 100 [Vitis vinifera]
vvi-miR164b	VIT_214s0128g00510.1	PREDICTED: putative receptor-like protein kinase At3g47110 isoform X1 [Vitis vinifera]
vvi-miR164b	VIT_219s0027g00230.2	unnamed protein product [Vitis vinifera]
vvi-miR164b	VIT_209s0002g00760.3	PREDICTED: uncharacterized protein LOC100241213 isoform X2 [Vitis vinifera]
vvi-miR164b	VIT_212s0059g01060.1	unnamed protein product [Vitis vinifera]
vvi-miR3630-3p	VIT_207s0005g05420.1	PREDICTED: LRR receptor-like serine/threonine-protein kinase RCH1 isoform X1 [Vitis vinifera]
vvi-miR3630-3p	VIT_208s0040g00990.4	PREDICTED: probable mediator of RNA polymerase II transcription subunit 26b isoform X2 [Vitis vinifera]
vvi-miR3630-3p	VIT_207s0031g02270.2	PREDICTED: monosaccharide-sensing protein 2 [Vitis vinifera]
vvi-miR3630-3p	VIT_216s0098g00970.1	unnamed protein product [Vitis vinifera]
vvi-miR3630-3p	VIT_202s0033g00790.1	PREDICTED: bifunctional nitrilase/nitrile hydratase NIT4B [Vitis vinifera]
vvi-miR3630-3p	VIT_202s0033g00700.1	PREDICTED: bifunctional nitrilase/nitrile hydratase NIT4B-like [Vitis vinifera]
vvi-miR3630-3p	VIT_208s0040g00990.3	PREDICTED: probable mediator of RNA polymerase II transcription subunit 26b isoform X1 [Vitis vinifera]
vvi-miR3630-3p	VIT_204s0023g00310.5	PREDICTED: CBS domain-containing protein CBSX6 [Vitis vinifera]
vvi-miR3630-3p	VIT_208s0040g00990.2	PREDICTED: probable mediator of RNA polymerase II transcription subunit 26b isoform X2 [Vitis vinifera]
vvi-miR3630-3p	VIT_202s0033g00850.1	PREDICTED: bifunctional nitrilase/nitrile hydratase NIT4B-like [Vitis vinifera]
vvi-miR3630-3p	VIT_202s0033g00670.3	PREDICTED: bifunctional nitrilase/nitrile hydratase NIT4B [Vitis vinifera]
vvi-miR3630-3p	VIT_202s0033g00800.1	PREDICTED: bifunctional nitrilase/nitrile hydratase NIT4B [Vitis vinifera]
vvi-miR3630-3p	VIT_216s0098g00970.3	unnamed protein product [Vitis vinifera]
vvi-miR3630-3p	VIT_207s0031g02270.1	PREDICTED: monosaccharide-sensing protein 2 [Vitis vinifera]
vvi-miR3630-3p	VIT_216s0098g00970.4	unnamed protein product [Vitis vinifera]
vvi-miR3630-3p	VIT_202s0033g00840.1	unnamed protein product [Vitis vinifera]
vvi-miR3630-3p	VIT_202s0033g00870.1	PREDICTED: bifunctional nitrilase/nitrile hydratase NIT4B [Vitis vinifera]
vvi-miR3630-3p	VIT_202s0033g00660.1	PREDICTED: bifunctional nitrilase/nitrile hydratase NIT4B [Vitis vinifera]
vvi-miR3630-3p	VIT_204s0023g00310.2	PREDICTED: CBS domain-containing protein CBSX6 [Vitis vinifera]
vvi-miR3630-3p	VIT_208s0040g00990.1	PREDICTED: probable mediator of RNA polymerase II transcription subunit 26b isoform X1 [Vitis vinifera]
vvi-miR3630-3p	VIT_202s0033g00670.1	PREDICTED: bifunctional nitrilase/nitrile hydratase NIT4B [Vitis vinifera]
vvi-miR3630-3p	VIT_216s0098g00970.2	unnamed protein product [Vitis vinifera]
vvi-miR3631a-5p	VIT_214s0108g00190.1	PREDICTED: aldose 1-epimerase [Vitis vinifera]
vvi-miR3631a-5p	VIT_214s0108g00270.1	unnamed protein product [Vitis vinifera]
vvi-miR3631a-5p	VIT_205s0020g04610.1	PREDICTED: lysM domain receptor-like kinase 4 [Vitis vinifera]
vvi-miR3631a-5p	VIT_213s0073g00560.2	PREDICTED: dnaJ protein homolog [Vitis vinifera]
vvi-miR3631a-5p	VIT_208s0032g00940.1	hypothetical protein VITISV_000291 [Vitis vinifera]
vvi-miR3631a-5p	VIT_214s0108g00190.2	PREDICTED: aldose 1-epimerase [Vitis vinifera]
vvi-miR3631a-5p	VIT_207s0031g02660.1	unnamed protein product [Vitis vinifera]
vvi-miR3631a-5p	VIT_213s0073g00560.1	PREDICTED: dnaJ protein homolog [Vitis vinifera]
vvi-miR169t	VIT_211s0016g00450.6	PREDICTED: eukaryotic translation initiation factor 3 subunit K [Vitis vinifera]
vvi-miR169t	VIT_208s0032g01190.2	PREDICTED: nuclear transcription factor Y subunit A-10-like isoform X1 [Vitis vinifera]
