# Supplementary material for: Small RNA and degradome deep sequencing reveal respective roles of cold-related microRNAs across Chinese wild grapevine and cultivated grapevine
Source: BMC Genomics. 2019 Oct 15;20:740. doi: 10.1186/s12864-019-6111-5 (PMC6794902; doi:10.1186/s12864-019-6111-5)
Supplement: Supplementary file 11 — Additional file 11: Table S11. Target genes of Chinese wild grape miRNAs. [file 12864_2019_6111_MOESM11_ESM.xls]

Target genes of Chinese wild grape miRNAs				
miRNA id	Target id			
novel_mir22	VIT_219s0177g00330.1			
miR9470-3p	VIT_219s0177g00310.1			
miR5568f-3p	VIT_219s0177g00300.1			
miR419	VIT_219s0177g00160.1			
miR164b	VIT_219s0177g00040.2			
miR164b	VIT_219s0177g00040.2			
miR1871	VIT_219s0177g00030.1			
miR8038a-3p	VIT_219s0177g00030.1			
miR1027a	VIT_219s0177g00020.1			
miR172a	VIT_219s0140g00255.1			
miR172c-3p	VIT_219s0140g00255.1			
miR3633a-5p	VIT_219s0140g00140.1			
miR5509	VIT_219s0138g00120.1			
miR162	VIT_219s0138g00080.1			
miR397a	VIT_219s0135g00250.1
miR841a-3p	VIT_219s0135g00100.1
miR870-5p	VIT_219s0135g00060.3
miR870-5p	VIT_219s0135g00060.2
miR870-5p	VIT_219s0135g00060.1
miR5487	VIT_219s0093g00560.6
miR5487	VIT_219s0093g00560.5
miR5487	VIT_219s0093g00560.4
miR5487	VIT_219s0093g00560.3
miR5487	VIT_219s0093g00560.2
miR5487	VIT_219s0093g00560.1
miR5067	VIT_219s0093g00440.1
miR5139	VIT_219s0093g00410.1
miR1044-3p	VIT_219s0093g00380.1
miR1510b-3p	VIT_219s0093g00380.1
miR8558a	VIT_219s0093g00380.1
miR6027-3p	VIT_219s0093g00050.1
miR2094-5p	VIT_219s0090g01870.6
miR2094-5p	VIT_219s0090g01870.5
miR2094-5p	VIT_219s0090g01870.4
miR2094-5p	VIT_219s0090g01870.3
miR2094-5p	VIT_219s0090g01870.2
miR2094-5p	VIT_219s0090g01870.1
miR2275a-5p	VIT_219s0090g01780.7
miR2275a-5p	VIT_219s0090g01780.4
miR2275a-5p	VIT_219s0090g01780.3
miR2275a-5p	VIT_219s0090g01780.2
miR2275a-5p	VIT_219s0090g01780.1
miR5649a	VIT_219s0090g01770.9
miR5649a	VIT_219s0090g01770.14
miR5649a	VIT_219s0090g01770.13
miR5649a	VIT_219s0090g01770.12
miR156a-5p	VIT_219s0090g01740.2
miR8137	VIT_219s0090g01720.4
miR8051-5p	VIT_219s0090g01580.4
miR8051-5p	VIT_219s0090g01580.3
miR8051-5p	VIT_219s0090g01580.2
miR8051-5p	VIT_219s0090g01580.1
miR169a-5p	VIT_219s0090g01430.1
miR1167	VIT_219s0090g01410.1
novel_mir126	VIT_219s0090g01390.1
miR9748	VIT_219s0090g01320.1
miR9726	VIT_219s0090g01310.8
miR2950-5p	VIT_219s0090g01310.7
miR5654-5p	VIT_219s0090g01310.7
miR5654-5p	VIT_219s0090g01310.6
miR5654-5p	VIT_219s0090g01310.5
miR9726	VIT_219s0090g01310.5
miR5654-5p	VIT_219s0090g01310.4
miR9726	VIT_219s0090g01310.4
miR5654-5p	VIT_219s0090g01310.3
miR9726	VIT_219s0090g01310.3
miR5654-5p	VIT_219s0090g01310.2
miR9726	VIT_219s0090g01310.2
miR5654-5p	VIT_219s0090g01310.1
miR9726	VIT_219s0090g01310.1
miR1023c-5p	VIT_219s0090g01290.2
miR8777	VIT_219s0090g01280.2
miR8777	VIT_219s0090g01280.1
miR5501	VIT_219s0090g01240.1
miR3629a-5p	VIT_219s0090g01230.3
miR3629a-5p	VIT_219s0090g01230.2
miR3629a-5p	VIT_219s0090g01230.1
miR7539	VIT_219s0090g01220.5
miR3698	VIT_219s0090g01220.4
miR3698	VIT_219s0090g01220.3
miR7539	VIT_219s0090g01220.3
miR7539	VIT_219s0090g01220.2
miR3698	VIT_219s0090g01220.1
miR7539	VIT_219s0090g01220.1
miR156a-5p	VIT_219s0090g01180.7
miR156a-5p	VIT_219s0090g01180.4
miR159a-3p	VIT_219s0090g00960.1
miR1432-5p	VIT_219s0090g00940.2
miR1432-5p	VIT_219s0090g00940.1
miR472b	VIT_219s0090g00850.8
miR472b	VIT_219s0090g00850.6
miR472b	VIT_219s0090g00850.3
miR472b	VIT_219s0090g00850.15
miR472b	VIT_219s0090g00850.14
miR472b	VIT_219s0090g00850.13
miR472b	VIT_219s0090g00850.12
miR472b	VIT_219s0090g00850.11
miR472b	VIT_219s0090g00850.1
miR1028c-5p	VIT_219s0090g00830.1
miR6271	VIT_219s0090g00810.1
miR419	VIT_219s0090g00670.3
miR4414b	VIT_219s0090g00670.3
miR419	VIT_219s0090g00670.2
miR4414b	VIT_219s0090g00670.2
miR419	VIT_219s0090g00670.1
miR4414b	VIT_219s0090g00670.1
miR3629a-3p	VIT_219s0090g00630.6
miR3629a-5p	VIT_219s0090g00630.6
miR7539	VIT_219s0090g00630.6
miR3629a-3p	VIT_219s0090g00630.5
miR3629a-5p	VIT_219s0090g00630.5
miR7539	VIT_219s0090g00630.5
miR3629a-3p	VIT_219s0090g00630.4
miR3629a-5p	VIT_219s0090g00630.4
miR7539	VIT_219s0090g00630.4
miR3629a-3p	VIT_219s0090g00630.3
miR3629a-5p	VIT_219s0090g00630.3
miR7539	VIT_219s0090g00630.3
miR3629a-3p	VIT_219s0090g00630.2
miR3629a-5p	VIT_219s0090g00630.2
miR7539	VIT_219s0090g00630.2
miR7539	VIT_219s0090g00630.1
miR159a-3p	VIT_219s0090g00590.1
miR159a	VIT_219s0090g00590.1
miR159a	VIT_219s0090g00590.1
miR319	VIT_219s0090g00590.1
miR477b-3p	VIT_219s0090g00590.1
miR858a	VIT_219s0090g00590.1
miR5652	VIT_219s0090g00460.1
miR8036-3p	VIT_219s0090g00460.1
miR156g-3p	VIT_219s0090g00340.1
miR2592s-3p	VIT_219s0090g00340.1
miR3698	VIT_219s0090g00300.4
miR3698	VIT_219s0090g00300.3
miR3698	VIT_219s0090g00300.2
miR3698	VIT_219s0090g00300.1
miR1510b-3p	VIT_219s0090g00240.3
miR1510b-3p	VIT_219s0090g00240.2
miR1510b-3p	VIT_219s0090g00240.1
miR2928	VIT_219s0090g00230.2
miR2928	VIT_219s0090g00230.1
miR447c-3p	VIT_219s0090g00020.1
miR3624-3p	VIT_219s0085g01190.1
miR3932b-5p	VIT_219s0085g01090.1
miR6284	VIT_219s0085g01030.1
miR6459b	VIT_219s0085g00980.1
miR6169	VIT_219s0085g00950.1
miR8777	VIT_219s0085g00850.2
miR8777	VIT_219s0085g00850.1
miR444a	VIT_219s0085g00630.2
miR444a	VIT_219s0085g00630.1
miR159a-3p	VIT_219s0085g00510.4
miR159a	VIT_219s0085g00510.4
miR159a	VIT_219s0085g00510.4
miR159a-3p	VIT_219s0085g00510.3
miR159a	VIT_219s0085g00510.3
miR159a	VIT_219s0085g00510.3
miR159a-3p	VIT_219s0085g00510.2
miR159a	VIT_219s0085g00510.2
miR159a	VIT_219s0085g00510.2
miR159a-3p	VIT_219s0085g00510.1
miR159a	VIT_219s0085g00510.1
miR159a	VIT_219s0085g00510.1
miR472b	VIT_219s0085g00480.1
miR472b	VIT_219s0085g00470.1
miR482a	VIT_219s0085g00470.1
miR8558a	VIT_219s0085g00470.1
miR472b	VIT_219s0085g00460.1
miR407	VIT_219s0085g00450.1
miR6460	VIT_219s0085g00450.1
novel_mir122	VIT_219s0085g00450.1
miR1027a	VIT_219s0085g00440.1
miR1510b-3p	VIT_219s0085g00440.1
miR6027-3p	VIT_219s0085g00440.1
miR8036-3p	VIT_219s0085g00440.1
miR472b	VIT_219s0085g00430.1
miR482a	VIT_219s0085g00430.1
miR8558a	VIT_219s0085g00430.1
miR472b	VIT_219s0085g00400.1
miR7722-3p	VIT_219s0085g00390.4
miR7722-3p	VIT_219s0085g00390.3
miR7722-3p	VIT_219s0085g00390.2
miR7722-3p	VIT_219s0085g00390.1
miR3629a-5p	VIT_219s0085g00350.1
miR5227	VIT_219s0085g00220.2
miR5227	VIT_219s0085g00220.1
miR7545	VIT_219s0085g00210.2
miR7543	VIT_219s0085g00140.1
miR5083	VIT_219s0085g00130.1
miR1028c-5p	VIT_219s0027g01890.8
miR5568f-3p	VIT_219s0027g01890.8
miR5568f-3p	VIT_219s0027g01890.7
miR1028c-5p	VIT_219s0027g01890.6
miR5568f-3p	VIT_219s0027g01890.6
miR1028c-5p	VIT_219s0027g01890.5
miR5568f-3p	VIT_219s0027g01890.5
miR1028c-5p	VIT_219s0027g01890.4
miR5568f-3p	VIT_219s0027g01890.4
miR1028c-5p	VIT_219s0027g01890.3
miR5568f-3p	VIT_219s0027g01890.3
miR1028c-5p	VIT_219s0027g01890.2
miR5568f-3p	VIT_219s0027g01890.2
miR1028c-5p	VIT_219s0027g01890.1
miR5568f-3p	VIT_219s0027g01890.1
miR5568f-3p	VIT_219s0027g01860.1
miR5255	VIT_219s0027g01810.1
miR1075	VIT_219s0027g01780.1
miR1507a	VIT_219s0027g01780.1
miR5652	VIT_219s0027g01690.1
miR6171	VIT_219s0027g01680.2
miR9556-3p	VIT_219s0027g01680.2
miR6171	VIT_219s0027g01680.1
miR9556-3p	VIT_219s0027g01680.1
miR5083	VIT_219s0027g01670.1
novel_mir88	VIT_219s0027g01660.2
novel_mir88	VIT_219s0027g01660.1
miR1069-3p	VIT_219s0027g01580.1
miR1510b-3p	VIT_219s0027g01570.1
miR7543	VIT_219s0027g01500.1
miR1507a	VIT_219s0027g01490.1
miR1507a	VIT_219s0027g01400.1
miR3632-3p	VIT_219s0027g01400.1
miR6027-3p	VIT_219s0027g01400.1
miR1507a	VIT_219s0027g01350.3
miR6027-3p	VIT_219s0027g01350.3
miR1507a	VIT_219s0027g01350.2
miR6027-3p	VIT_219s0027g01350.2
miR1507a	VIT_219s0027g01350.1
miR6027-3p	VIT_219s0027g01350.1
miR1507a	VIT_219s0027g01330.1
miR6027-3p	VIT_219s0027g01330.1
miR1087	VIT_219s0027g01310.1
miR9484	VIT_219s0027g01230.1
miR1507a	VIT_219s0027g01170.1
miR6027-3p	VIT_219s0027g01170.1
miR6300	VIT_219s0027g01130.1
miR156a-5p	VIT_219s0027g01120.1
miR5632-5p	VIT_219s0027g01110.1
miR1507a	VIT_219s0027g01070.1
miR1863b	VIT_219s0027g01020.1
miR1863	VIT_219s0027g01020.1
miR7782-3p	VIT_219s0027g01020.1
miR845a	VIT_219s0027g01020.1
miR845d	VIT_219s0027g01020.1
miR477g	VIT_219s0027g00760.2
miR477g	VIT_219s0027g00760.1
miR3629a-5p	VIT_219s0027g00600.4
miR3629a-5p	VIT_219s0027g00600.3
miR3629a-5p	VIT_219s0027g00600.2
miR3629a-5p	VIT_219s0027g00600.1
miR395p-3p	VIT_219s0027g00550.4
miR395p-3p	VIT_219s0027g00550.3
miR395p-3p	VIT_219s0027g00550.2
miR395p-3p	VIT_219s0027g00550.1
miR9748	VIT_219s0027g00520.6
miR9748	VIT_219s0027g00520.5
miR9748	VIT_219s0027g00520.4
miR9748	VIT_219s0027g00520.3
miR9748	VIT_219s0027g00520.2
miR9748	VIT_219s0027g00520.1
miR395p-3p	VIT_219s0027g00450.1
miR3932b-5p	VIT_219s0027g00340.1
miR2093-5p	VIT_219s0027g00310.3
miR2093-5p	VIT_219s0027g00310.2
miR2093-5p	VIT_219s0027g00310.1
miR164b	VIT_219s0027g00230.2
miR164b	VIT_219s0027g00230.2
miR164b	VIT_219s0027g00230.1
miR164b	VIT_219s0027g00230.1
miR6189	VIT_219s0027g00220.1
miR2916	VIT_219s0027g00060.1
miR157a-5p	VIT_219s0015g02940.1
novel_mir116	VIT_219s0015g02580.1
miR952b	VIT_219s0015g02240.1
miR899	VIT_219s0015g02040.1
miR899	VIT_219s0015g02030.1
miR9653a-3p	VIT_219s0015g01940.5
miR9653a-3p	VIT_219s0015g01940.4
miR1507a	VIT_219s0015g01940.3
miR9653a-3p	VIT_219s0015g01940.3
miR1507a	VIT_219s0015g01940.2
miR9653a-3p	VIT_219s0015g01940.2
miR1507a	VIT_219s0015g01940.1
miR9653a-3p	VIT_219s0015g01940.1
miR1440a	VIT_219s0015g01920.2
miR529b	VIT_219s0015g01920.2
miR5654-5p	VIT_219s0015g01920.2
miR529b	VIT_219s0015g01920.1
miR1535b	VIT_219s0015g01890.1
miR1885a	VIT_219s0015g01890.1
miR5501	VIT_219s0015g01850.2
miR5501	VIT_219s0015g01850.1
miR3434-3p	VIT_219s0015g01830.8
novel_mir18	VIT_219s0015g01830.8
novel_mir18	VIT_219s0015g01830.7
novel_mir18	VIT_219s0015g01830.6
miR3434-3p	VIT_219s0015g01830.5
novel_mir18	VIT_219s0015g01830.5
miR3434-3p	VIT_219s0015g01830.4
novel_mir18	VIT_219s0015g01830.4
novel_mir18	VIT_219s0015g01830.3
novel_mir18	VIT_219s0015g01830.2
novel_mir18	VIT_219s0015g01830.1
miR3702	VIT_219s0015g01790.2
miR3702	VIT_219s0015g01790.1
miR530a	VIT_219s0015g01750.8
miR530a	VIT_219s0015g01750.7
miR530a	VIT_219s0015g01750.6
miR530a	VIT_219s0015g01750.5
miR530a	VIT_219s0015g01750.4
miR530a	VIT_219s0015g01750.3
miR530a	VIT_219s0015g01750.2
miR530a	VIT_219s0015g01750.1
miR1028c-5p	VIT_219s0015g01740.1
miR5227	VIT_219s0015g01740.1
miR6027-3p	VIT_219s0015g01543.1
miR157a-3p	VIT_219s0015g01490.1
miR2100-5p	VIT_219s0015g01475.1
miR3640-5p	VIT_219s0015g01390.4
miR3640-5p	VIT_219s0015g01390.3
miR3640-5p	VIT_219s0015g01390.2
miR5678	VIT_219s0015g01340.3
miR5678	VIT_219s0015g01340.2
miR5678	VIT_219s0015g01340.1
miR1429-3p	VIT_219s0015g01150.2
miR1429-3p	VIT_219s0015g01150.1
miR7545	VIT_219s0015g01120.1
miR5227	VIT_219s0015g01100.5
miR5227	VIT_219s0015g01100.4
miR5227	VIT_219s0015g01100.3
novel_mir17	VIT_219s0015g01090.2
novel_mir17	VIT_219s0015g01090.1
miR9748	VIT_219s0015g01040.1
novel_mir21	VIT_219s0015g00940.4
novel_mir21	VIT_219s0015g00940.3
novel_mir21	VIT_219s0015g00940.2
novel_mir21	VIT_219s0015g00940.1
miR1069-3p	VIT_219s0015g00920.2
miR5563-3p	VIT_219s0015g00920.2
miR1069-3p	VIT_219s0015g00920.1
miR5563-3p	VIT_219s0015g00920.1
miR5773	VIT_219s0015g00910.1
miR8668	VIT_219s0015g00890.1
miR5072	VIT_219s0015g00790.1
miR394a	VIT_219s0015g00730.1
miR5563-3p	VIT_219s0015g00710.1
miR7539	VIT_219s0015g00710.1
miR2199	VIT_219s0015g00670.3
miR3706	VIT_219s0015g00670.3
miR394a	VIT_219s0015g00670.3
miR5244	VIT_219s0015g00670.3
miR2199	VIT_219s0015g00670.2
miR3706	VIT_219s0015g00670.2
miR394a	VIT_219s0015g00670.2
miR5244	VIT_219s0015g00670.2
miR7539	VIT_219s0015g00670.2
miR2199	VIT_219s0015g00670.1
miR3706	VIT_219s0015g00670.1
miR394a	VIT_219s0015g00670.1
miR5244	VIT_219s0015g00670.1
miR7539	VIT_219s0015g00670.1
miR952b	VIT_219s0015g00660.1
miR5230	VIT_219s0015g00570.2
miR5230	VIT_219s0015g00570.1
miR415	VIT_219s0015g00520.1
miR6169	VIT_219s0015g00430.2
miR6169	VIT_219s0015g00430.1
miR9408-3p	VIT_219s0015g00160.4
novel_mir22	VIT_219s0015g00160.4
miR9408-3p	VIT_219s0015g00160.3
novel_mir22	VIT_219s0015g00160.3
miR9408-3p	VIT_219s0015g00160.2
miR9408-3p	VIT_219s0015g00160.1
miR2873b	VIT_219s0015g00080.1
miR3635-5p	VIT_219s0015g00060.1
miR3635-5p	VIT_219s0015g00050.1
miR3635-5p	VIT_219s0015g00020.1
miR3635-5p	VIT_219s0015g00010.1
miR395a	VIT_219s0014g05420.3
miR395a	VIT_219s0014g05420.2
miR395a	VIT_219s0014g05420.1
miR9408-3p	VIT_219s0014g05320.1
miR2089-5p	VIT_219s0014g05210.3
miR2089-5p	VIT_219s0014g05210.2
miR4414b	VIT_219s0014g05210.2
miR2089-5p	VIT_219s0014g05210.1
miR4414b	VIT_219s0014g05210.1
miR8038a-3p	VIT_219s0014g05200.6
miR8038a-3p	VIT_219s0014g05200.5
miR8038a-3p	VIT_219s0014g05200.4
miR8038a-3p	VIT_219s0014g05200.3
miR8038a-3p	VIT_219s0014g05200.2
miR8038a-3p	VIT_219s0014g05200.1
miR1507a	VIT_219s0014g05180.1
miR1510b-3p	VIT_219s0014g05180.1
miR3632-3p	VIT_219s0014g05180.1
miR1507a	VIT_219s0014g05170.1
miR1510b-3p	VIT_219s0014g05170.1
miR482a	VIT_219s0014g05150.2
miR8036-3p	VIT_219s0014g05150.2
novel_mir70	VIT_219s0014g05150.2
miR482a	VIT_219s0014g05150.1
miR8036-3p	VIT_219s0014g05150.1
novel_mir70	VIT_219s0014g05150.1
miR2118a-3p	VIT_219s0014g05135.1
miR482a	VIT_219s0014g05135.1
miR5227	VIT_219s0014g05130.3
miR5227	VIT_219s0014g05130.2
miR5227	VIT_219s0014g05130.1
miR2950-5p	VIT_219s0014g05110.1
miR9748	VIT_219s0014g05010.1
miR172a	VIT_219s0014g04960.2
miR172c-3p	VIT_219s0014g04960.2
miR172a	VIT_219s0014g04960.1
miR172c-3p	VIT_219s0014g04960.1
miR1088-5p	VIT_219s0014g04940.1
miR9653a-3p	VIT_219s0014g04790.1
miR9748	VIT_219s0014g04730.3
miR9748	VIT_219s0014g04730.2
miR9748	VIT_219s0014g04730.1
miR6300	VIT_219s0014g04670.6
miR6300	VIT_219s0014g04670.5
miR6300	VIT_219s0014g04670.4
miR6300	VIT_219s0014g04670.3
miR6300	VIT_219s0014g04670.2
miR6300	VIT_219s0014g04670.1
miR7757-5p.2	VIT_219s0014g04660.3
miR7757-5p.2	VIT_219s0014g04660.2
miR7757-5p.2	VIT_219s0014g04660.1
miR8038a-3p	VIT_219s0014g04630.1
miR8038a-3p	VIT_219s0014g04600.1
miR8038a-3p	VIT_219s0014g04540.1
miR8038a-3p	VIT_219s0014g04530.1
miR8038a-3p	VIT_219s0014g04510.1
miR8038a-3p	VIT_219s0014g04490.1
miR8038a-3p	VIT_219s0014g04460.1
miR8038a-3p	VIT_219s0014g04440.1
miR8038a-3p	VIT_219s0014g04430.1
miR8038a-3p	VIT_219s0014g04410.1
miR5373	VIT_219s0014g04300.1
miR2089-5p	VIT_219s0014g04160.1
miR7776-5p.1	VIT_219s0014g04000.1
miR1510b-3p	VIT_219s0014g03950.1
miR3633a-3p	VIT_219s0014g03950.1
miR482-3p	VIT_219s0014g03950.1
miR159a-3p	VIT_219s0014g03940.1
miR159a	VIT_219s0014g03940.1
miR159a	VIT_219s0014g03940.1
miR1167	VIT_219s0014g03930.4
miR1167	VIT_219s0014g03930.3
miR1167	VIT_219s0014g03930.2
miR1167	VIT_219s0014g03930.1
miR5487	VIT_219s0014g03925.1
miR5813	VIT_219s0014g03920.1
miR7532a	VIT_219s0014g03920.1
miR5813	VIT_219s0014g03910.1
miR7532a	VIT_219s0014g03910.1
miR4374b	VIT_219s0014g03670.2
miR4374b	VIT_219s0014g03670.1
miR5024-3p	VIT_219s0014g03640.1
miR7484d	VIT_219s0014g03640.1
miR841a-3p	VIT_219s0014g03640.1
miR3626-3p	VIT_219s0014g03560.1
miR780.2	VIT_219s0014g03430.1
miR5649a	VIT_219s0014g03330.4
miR5649a	VIT_219s0014g03330.3
miR5649a	VIT_219s0014g03330.2
miR5649a	VIT_219s0014g03330.1
miR5248	VIT_219s0014g03320.4
miR827-5p	VIT_219s0014g03260.1
miR5230	VIT_219s0014g03250.4
miR6169	VIT_219s0014g03250.4
miR5230	VIT_219s0014g03250.3
miR6169	VIT_219s0014g03250.3
miR5230	VIT_219s0014g03250.2
miR6169	VIT_219s0014g03250.2
miR5230	VIT_219s0014g03250.1
miR6169	VIT_219s0014g03250.1
miR6230-5p	VIT_219s0014g03240.5
miR6230-5p	VIT_219s0014g03240.4
miR6230-5p	VIT_219s0014g03240.3
miR6230-5p	VIT_219s0014g03240.2
miR6230-5p	VIT_219s0014g03240.1
miR528-3p	VIT_219s0014g03170.2
miR528-3p	VIT_219s0014g03170.1
miR3434-5p	VIT_219s0014g03160.6
miR3706	VIT_219s0014g03160.6
miR3434-5p	VIT_219s0014g03160.5
miR3706	VIT_219s0014g03160.5
miR3434-5p	VIT_219s0014g03160.4
miR3706	VIT_219s0014g03160.4
miR3434-5p	VIT_219s0014g03160.3
miR3706	VIT_219s0014g03160.3
miR408-3p	VIT_219s0014g03160.3
miR408d	VIT_219s0014g03160.3
miR3434-5p	VIT_219s0014g03160.2
miR3706	VIT_219s0014g03160.2
miR3434-5p	VIT_219s0014g03160.1
miR3706	VIT_219s0014g03160.1
miR319	VIT_219s0014g03110.1
miR319	VIT_219s0014g03110.1
miR6169	VIT_219s0014g02990.3
miR6169	VIT_219s0014g02990.2
miR6169	VIT_219s0014g02990.1
miR9777	VIT_219s0014g02820.1
miR5720	VIT_219s0014g02760.3
miR5720	VIT_219s0014g02760.2
miR5720	VIT_219s0014g02760.1
miR948	VIT_219s0014g02750.1
miR9408-3p	VIT_219s0014g02740.1
novel_mir61	VIT_219s0014g02710.5
novel_mir61	VIT_219s0014g02710.4
novel_mir61	VIT_219s0014g02710.3
novel_mir61	VIT_219s0014g02710.2
novel_mir61	VIT_219s0014g02710.1
miR394a-3p	VIT_219s0014g02670.1
miR170-3p	VIT_219s0014g02660.6
miR171a	VIT_219s0014g02660.6
miR170-3p	VIT_219s0014g02660.5
miR171a	VIT_219s0014g02660.5
miR170-3p	VIT_219s0014g02660.4
miR171a	VIT_219s0014g02660.4
miR170-3p	VIT_219s0014g02660.3
miR171a	VIT_219s0014g02660.3
miR170-3p	VIT_219s0014g02660.2
miR171a	VIT_219s0014g02660.2
miR170-3p	VIT_219s0014g02660.1
miR171a	VIT_219s0014g02660.1
miR1088-5p	VIT_219s0014g02650.3
miR3623-5p	VIT_219s0014g02630.1
miR948	VIT_219s0014g02480.1
miR948	VIT_219s0014g02480.1
miR156a-5p	VIT_219s0014g02350.1
miR157a-5p	VIT_219s0014g02350.1
miR529b	VIT_219s0014g02300.2
miR529b	VIT_219s0014g02300.1
miR3629a-5p	VIT_219s0014g02260.3
miR8155	VIT_219s0014g02220.1
miR164b	VIT_219s0014g02200.1
miR164b	VIT_219s0014g02200.1
miR7539	VIT_219s0014g02200.1
miR7545	VIT_219s0014g02160.4
miR5748	VIT_219s0014g02080.2
miR5748	VIT_219s0014g02080.1
miR419	VIT_219s0014g01900.4
miR3629a-3p	VIT_219s0014g01870.1
miR2950-5p	VIT_219s0014g01860.6
miR2950-5p	VIT_219s0014g01860.5
miR2950-5p	VIT_219s0014g01860.4
miR2950-5p	VIT_219s0014g01860.3
miR2950-5p	VIT_219s0014g01860.2
miR2950-5p	VIT_219s0014g01860.1
miR6026-5p	VIT_219s0014g01850.2
miR419	VIT_219s0014g01840.1
miR529b	VIT_219s0014g01770.2
miR6284	VIT_219s0014g01770.2
miR529b	VIT_219s0014g01770.1
miR6284	VIT_219s0014g01770.1
miR159a-3p	VIT_219s0014g01700.1
miR159a	VIT_219s0014g01700.1
miR159a	VIT_219s0014g01700.1
miR319a-3p	VIT_219s0014g01680.1
miR319	VIT_219s0014g01680.1
miR3702	VIT_219s0014g01530.2
miR3702	VIT_219s0014g01530.1
miR952b	VIT_219s0014g01500.5
miR7539	VIT_219s0014g01500.4
miR952b	VIT_219s0014g01500.4
miR952b	VIT_219s0014g01500.3
miR952b	VIT_219s0014g01500.2
miR952b	VIT_219s0014g01500.1
miR6169	VIT_219s0014g01430.3
miR6169	VIT_219s0014g01430.2
miR6169	VIT_219s0014g01430.1
miR8038a-3p	VIT_219s0014g01420.8
miR8038a-3p	VIT_219s0014g01420.7
miR8038a-3p	VIT_219s0014g01420.6
miR8038a-3p	VIT_219s0014g01420.4
miR8038a-3p	VIT_219s0014g01420.3
miR8038a-3p	VIT_219s0014g01420.2
miR838-3p	VIT_219s0014g01390.2
miR7776-5p.1	VIT_219s0014g01350.1
miR530b	VIT_219s0014g01330.1
miR2950-5p	VIT_219s0014g01250.1
miR166h-3p	VIT_219s0014g01210.1
miR9748	VIT_219s0014g01160.2
miR156a-5p	VIT_219s0014g01150.1
miR529b	VIT_219s0014g01020.5
miR529b	VIT_219s0014g01020.4
miR529b	VIT_219s0014g01020.3
miR529b	VIT_219s0014g01020.2
miR529b	VIT_219s0014g01020.1
miR3698	VIT_219s0014g01010.7
miR3698	VIT_219s0014g01010.6
miR3698	VIT_219s0014g01010.5
miR3698	VIT_219s0014g01010.4
miR3698	VIT_219s0014g01010.3
miR3698	VIT_219s0014g01010.2
miR3698	VIT_219s0014g01010.1
miR9748	VIT_219s0014g00960.2
miR9748	VIT_219s0014g00960.1
novel_mir79	VIT_219s0014g00930.2
novel_mir79	VIT_219s0014g00930.1
miR5024-3p	VIT_219s0014g00920.1
miR3698	VIT_219s0014g00820.1
miR419	VIT_219s0014g00810.1
miR3702	VIT_219s0014g00420.1
miR473	VIT_219s0014g00300.9
miR477a	VIT_219s0014g00300.9
miR473	VIT_219s0014g00300.8
miR477a	VIT_219s0014g00300.8
miR473	VIT_219s0014g00300.7
miR477a	VIT_219s0014g00300.7
miR473	VIT_219s0014g00300.6
miR477a	VIT_219s0014g00300.6
miR473	VIT_219s0014g00300.5
miR477a	VIT_219s0014g00300.5
miR473	VIT_219s0014g00300.4
miR477a	VIT_219s0014g00300.4
miR473	VIT_219s0014g00300.3
miR477a	VIT_219s0014g00300.3
miR473	VIT_219s0014g00300.2
miR477a	VIT_219s0014g00300.2
miR473	VIT_219s0014g00300.1
miR477a	VIT_219s0014g00300.1
miR5293	VIT_219s0014g00280.4
miR6026-5p	VIT_219s0014g00280.4
miR5293	VIT_219s0014g00280.3
miR6026-5p	VIT_219s0014g00280.3
miR5293	VIT_219s0014g00280.2
miR6026-5p	VIT_219s0014g00280.2
miR159a	VIT_219s0014g00230.1
miR5490	VIT_219s0014g00210.5
miR6189	VIT_219s0014g00150.1
miR8015-3p	VIT_219s0014g00150.1
miR7122a-3p	VIT_219s0014g00140.5
miR7122a-3p	VIT_219s0014g00140.4
miR7122a-3p	VIT_219s0014g00140.2
miR7122a-3p	VIT_219s0014g00140.1
miR3440	VIT_219s0014g00070.9
miR3440	VIT_219s0014g00070.8
miR3440	VIT_219s0014g00070.7
miR3440	VIT_219s0014g00070.6
miR3440	VIT_219s0014g00070.5
miR3440	VIT_219s0014g00070.4
miR3440	VIT_219s0014g00070.3
miR3440	VIT_219s0014g00070.2
miR3440	VIT_219s0014g00070.1
miR162	VIT_219s0014g00030.1
miR3635-3p	VIT_218s0166g00300.9
miR160d-3p	VIT_218s0166g00210.1
miR7539	VIT_218s0166g00180.8
miR7539	VIT_218s0166g00180.4
miR1167	VIT_218s0166g00130.1
miR169l-3p	VIT_218s0164g00100.2
miR169l-3p	VIT_218s0164g00100.1
miR1087	VIT_218s0164g00090.1
miR3702	VIT_218s0157g00160.1
miR3520-3p	VIT_218s0122g01410.6
miR530b	VIT_218s0122g01410.6
miR3520-3p	VIT_218s0122g01410.5
miR530b	VIT_218s0122g01410.5
miR3520-3p	VIT_218s0122g01410.4
miR530b	VIT_218s0122g01410.4
miR530b	VIT_218s0122g01410.3
miR3520-3p	VIT_218s0122g01410.2
miR530b	VIT_218s0122g01410.2
miR530b	VIT_218s0122g01410.1
miR7539	VIT_218s0122g01330.1
miR1885a	VIT_218s0122g01260.5
miR1885a	VIT_218s0122g01260.4
miR1885a	VIT_218s0122g01260.3
miR1885a	VIT_218s0122g01260.2
novel_mir124	VIT_218s0122g01240.1
miR9777	VIT_218s0122g01230.1
miR3629a-3p	VIT_218s0122g01220.1
miR5649a	VIT_218s0122g01050.1
miR5024-3p	VIT_218s0122g00980.1
miR7755-3p	VIT_218s0122g00960.2
miR7755-3p	VIT_218s0122g00960.1
novel_mir78	VIT_218s0122g00950.1
miR6476a	VIT_218s0122g00930.3
miR6476a	VIT_218s0122g00930.2
miR6476a	VIT_218s0122g00930.1
miR3624-3p	VIT_218s0122g00920.1
miR2100-5p	VIT_218s0122g00890.1
miR1167	VIT_218s0122g00850.3
miR8777	VIT_218s0122g00830.1
miR2093-5p	VIT_218s0122g00780.2
miR8777	VIT_218s0122g00780.2
miR2093-5p	VIT_218s0122g00780.1
miR8777	VIT_218s0122g00780.1
miR828a	VIT_218s0122g00710.3
miR828a	VIT_218s0122g00710.2
miR828a	VIT_218s0122g00710.1
miR9748	VIT_218s0122g00700.5
miR9748	VIT_218s0122g00700.4
miR9748	VIT_218s0122g00700.3
miR9748	VIT_218s0122g00700.2
miR9748	VIT_218s0122g00700.1
miR9748	VIT_218s0122g00690.1
miR6169	VIT_218s0122g00600.3
miR6169	VIT_218s0122g00600.2
miR6169	VIT_218s0122g00600.1
miR5748	VIT_218s0122g00590.1
miR6209	VIT_218s0122g00590.1
miR156a-5p	VIT_218s0122g00570.1
miR3634-5p	VIT_218s0122g00510.2
miR3634-5p	VIT_218s0122g00510.1
miR397a	VIT_218s0122g00420.1
miR5230	VIT_218s0122g00280.1
miR9748	VIT_218s0122g00280.1
miR5678	VIT_218s0122g00230.1
miR6020a-5p	VIT_218s0122g00160.4
miR8155	VIT_218s0122g00160.4
miR6020a-5p	VIT_218s0122g00160.3
miR8155	VIT_218s0122g00160.3
miR6020a-5p	VIT_218s0122g00160.2
miR8155	VIT_218s0122g00160.2
miR6020a-5p	VIT_218s0122g00160.1
miR8155	VIT_218s0122g00160.1
miR472b	VIT_218s0122g00140.2
miR5030	VIT_218s0122g00140.2
miR9408-3p	VIT_218s0122g00140.2
miR472b	VIT_218s0122g00140.1
miR7543	VIT_218s0122g00110.2
miR9726	VIT_218s0122g00110.2
miR7543	VIT_218s0122g00110.1
miR9726	VIT_218s0122g00110.1
miR7122a-3p	VIT_218s0117g00420.1
miR5773	VIT_218s0117g00390.1
miR6169	VIT_218s0117g00390.1
miR1510b-3p	VIT_218s0117g00360.1
miR9484	VIT_218s0117g00320.1
miR779.1	VIT_218s0117g00190.1
miR1429-3p	VIT_218s0117g00160.2
miR1429-3p	VIT_218s0117g00160.1
miR5563-3p	VIT_218s0117g00150.6
miR5563-3p	VIT_218s0117g00150.5
miR5563-3p	VIT_218s0117g00150.4
miR5563-3p	VIT_218s0117g00150.3
miR5563-3p	VIT_218s0117g00150.2
miR5563-3p	VIT_218s0117g00150.1
miR5720	VIT_218s0117g00120.1
miR1510b-3p	VIT_218s0117g00080.1
miR8048-3p	VIT_218s0117g00050.1
miR870-5p	VIT_218s0117g00010.1
miR2105	VIT_218s0089g01300.4
miR2105	VIT_218s0089g01300.3
miR2105	VIT_218s0089g01300.2
miR2105	VIT_218s0089g01300.1
miR3440	VIT_218s0089g01290.1
miR168a-3p	VIT_218s0089g01200.1
miR3520-3p	VIT_218s0089g01060.4
miR3520-3p	VIT_218s0089g01060.3
miR3520-3p	VIT_218s0089g01060.2
miR3520-3p	VIT_218s0089g01060.1
miR8038a-3p	VIT_218s0089g01010.1
miR9654a-3p	VIT_218s0089g00940.1
miR5678	VIT_218s0089g00900.1
miR394a	VIT_218s0089g00730.1
miR394a	VIT_218s0089g00730.1
miR5227	VIT_218s0089g00650.1
miR8048-3p	VIT_218s0089g00600.1
miR5059	VIT_218s0089g00590.2
miR5059	VIT_218s0089g00590.1
miR5059	VIT_218s0089g00560.1
miR8767c	VIT_218s0089g00550.1
miR9752	VIT_218s0089g00420.1
miR6169	VIT_218s0089g00410.9
miR6169	VIT_218s0089g00410.8
miR6169	VIT_218s0089g00410.7
miR6169	VIT_218s0089g00410.6
miR6169	VIT_218s0089g00410.5
miR6169	VIT_218s0089g00410.4
miR6169	VIT_218s0089g00410.3
miR6169	VIT_218s0089g00410.2
miR6169	VIT_218s0089g00410.1
miR838-3p	VIT_218s0089g00400.1
miR1439	VIT_218s0089g00340.4
miR2111-5p	VIT_218s0089g00340.4
miR1439	VIT_218s0089g00340.3
miR2111-5p	VIT_218s0089g00340.3
miR1439	VIT_218s0089g00340.2
miR2111-5p	VIT_218s0089g00340.2
miR1439	VIT_218s0089g00340.1
miR2111-5p	VIT_218s0089g00340.1
miR473	VIT_218s0089g00305.1
miR5563-3p	VIT_218s0089g00250.1
miR477g	VIT_218s0089g00190.1
miR2866	VIT_218s0089g00100.1
miR2866	VIT_218s0089g00090.5
miR8048-3p	VIT_218s0089g00090.5
miR2866	VIT_218s0089g00090.4
miR8048-3p	VIT_218s0089g00090.4
miR2866	VIT_218s0089g00090.3
miR8048-3p	VIT_218s0089g00090.3
miR2866	VIT_218s0089g00090.2
miR8048-3p	VIT_218s0089g00090.2
miR2866	VIT_218s0089g00090.1
miR8048-3p	VIT_218s0089g00090.1
miR9724	VIT_218s0089g00080.1
miR2866	VIT_218s0089g00060.4
miR9408-3p	VIT_218s0089g00060.4
miR2866	VIT_218s0089g00060.3
miR9408-3p	VIT_218s0089g00060.3
miR2866	VIT_218s0089g00060.2
miR9408-3p	VIT_218s0089g00060.2
miR2866	VIT_218s0089g00060.1
miR9408-3p	VIT_218s0089g00060.1
miR5568f-3p	VIT_218s0086g00710.5
miR5568f-3p	VIT_218s0086g00710.4
miR5568f-3p	VIT_218s0086g00710.3
miR5568f-3p	VIT_218s0086g00710.2
miR5568f-3p	VIT_218s0086g00710.1
miR1857-3p	VIT_218s0086g00510.1
novel_mir113	VIT_218s0086g00400.1
miR8767c	VIT_218s0086g00240.1
miR530b	VIT_218s0086g00180.3
miR7539	VIT_218s0086g00180.3
miR7539	VIT_218s0086g00180.2
miR7539	VIT_218s0086g00180.1
miR1511	VIT_218s0082g00234.1
miR8155	VIT_218s0082g00234.1
miR444d.3	VIT_218s0082g00126.1
miR8573	VIT_218s0076g00360.3
miR8573	VIT_218s0076g00360.2
miR8573	VIT_218s0076g00360.1
miR2659a	VIT_218s0076g00350.1
miR2594	VIT_218s0076g00340.1
miR838-3p	VIT_218s0076g00310.2
miR838-3p	VIT_218s0076g00310.1
miR157a-5p	VIT_218s0076g00290.1
miR3629a-5p	VIT_218s0076g00230.1
miR5501	VIT_218s0076g00210.4
miR9748	VIT_218s0075g00660.1
miR1044-3p	VIT_218s0075g00620.4
miR1044-3p	VIT_218s0075g00620.3
miR1044-3p	VIT_218s0075g00620.2
miR1044-3p	VIT_218s0075g00620.1
miR166h-3p	VIT_218s0075g00480.7
miR166u	VIT_218s0075g00480.7
miR2055	VIT_218s0075g00480.7
miR166h-3p	VIT_218s0075g00480.6
miR166u	VIT_218s0075g00480.6
miR2055	VIT_218s0075g00480.6
miR2866	VIT_218s0075g00480.6
miR8048-3p	VIT_218s0075g00480.6
miR166h-3p	VIT_218s0075g00480.5
miR166u	VIT_218s0075g00480.5
miR2055	VIT_218s0075g00480.5
miR2866	VIT_218s0075g00480.5
miR8048-3p	VIT_218s0075g00480.5
miR166h-3p	VIT_218s0075g00480.4
miR166u	VIT_218s0075g00480.4
miR2055	VIT_218s0075g00480.4
miR2866	VIT_218s0075g00480.4
miR8048-3p	VIT_218s0075g00480.4
miR166h-3p	VIT_218s0075g00480.3
miR166u	VIT_218s0075g00480.3
miR2055	VIT_218s0075g00480.3
miR2866	VIT_218s0075g00480.3
miR8048-3p	VIT_218s0075g00480.3
miR166h-3p	VIT_218s0075g00480.2
miR166u	VIT_218s0075g00480.2
miR2055	VIT_218s0075g00480.2
miR2866	VIT_218s0075g00480.2
miR8048-3p	VIT_218s0075g00480.2
miR166h-3p	VIT_218s0075g00480.1
miR166u	VIT_218s0075g00480.1
miR2055	VIT_218s0075g00480.1
miR2866	VIT_218s0075g00480.1
miR8048-3p	VIT_218s0075g00480.1
miR8015-3p	VIT_218s0075g00410.1
miR1069-3p	VIT_218s0075g00320.1
miR171	VIT_218s0075g00220.3
miR171	VIT_218s0075g00220.3
miR5509	VIT_218s0075g00120.1
miR8777	VIT_218s0075g00120.1
miR1429-3p	VIT_218s0075g00010.1
miR1510b-3p	VIT_218s0072g01230.3
miR7122a-3p	VIT_218s0072g01230.3
miR1510b-3p	VIT_218s0072g01230.2
miR7122a-3p	VIT_218s0072g01230.2
miR1510b-3p	VIT_218s0072g01230.1
miR7122a-3p	VIT_218s0072g01230.1
miR2093-5p	VIT_218s0072g01180.4
miR2093-5p	VIT_218s0072g01180.3
miR2093-5p	VIT_218s0072g01180.2
miR2093-5p	VIT_218s0072g01180.1
miR8036-3p	VIT_218s0072g01090.1
miR5568f-3p	VIT_218s0072g01040.7
miR5568f-3p	VIT_218s0072g01040.5
miR164b	VIT_218s0072g01020.3
miR164b	VIT_218s0072g01020.1
miR1432-5p	VIT_218s0072g00870.8
miR1432-5p	VIT_218s0072g00870.7
miR157a-5p	VIT_218s0072g00870.7
miR3702	VIT_218s0072g00870.7
miR1432-5p	VIT_218s0072g00870.6
miR1432-5p	VIT_218s0072g00870.5
miR1432-5p	VIT_218s0072g00870.4
miR1432-5p	VIT_218s0072g00870.3
miR1432-5p	VIT_218s0072g00870.2
miR1432-5p	VIT_218s0072g00870.1
miR7539	VIT_218s0072g00830.3
miR2950-5p	VIT_218s0072g00820.1
miR2089-5p	VIT_218s0072g00780.1
miR9654a-3p	VIT_218s0072g00720.2
miR9654a-3p	VIT_218s0072g00720.1
miR9477-3p	VIT_218s0072g00550.1
miR2950-5p	VIT_218s0072g00530.1
miR2864.1	VIT_218s0072g00510.1
miR7776-5p.1	VIT_218s0072g00470.1
miR472b	VIT_218s0072g00370.4
miR472b	VIT_218s0072g00370.3
miR472b	VIT_218s0072g00370.2
miR472b	VIT_218s0072g00370.1
miR6169	VIT_218s0072g00270.1
miR9748	VIT_218s0072g00260.1
miR5632-5p	VIT_218s0072g00240.1
miR5373	VIT_218s0072g00170.1
miR3629a-3p	VIT_218s0072g00140.4
miR3629a-3p	VIT_218s0072g00140.2
miR2592s-3p	VIT_218s0072g00120.1
miR3623-5p	VIT_218s0041g02440.3
miR482-3p	VIT_218s0041g02440.3
miR3623-5p	VIT_218s0041g02440.2
miR482-3p	VIT_218s0041g02440.2
miR3623-5p	VIT_218s0041g02440.1
miR482-3p	VIT_218s0041g02440.1
miR7755-3p	VIT_218s0041g02430.1
miR7755-3p	VIT_218s0041g02410.1
miR7755-3p	VIT_218s0041g02400.1
miR1517	VIT_218s0041g02380.1
miR482a	VIT_218s0041g02380.1
miR952b	VIT_218s0041g02380.1
miR3635-3p	VIT_218s0041g02230.1
miR1509a-3p	VIT_218s0041g02210.1
miR1509a-3p	VIT_218s0041g02190.1
miR1510b-3p	VIT_218s0041g02190.1
miR1509a-3p	VIT_218s0041g02180.3
miR1510b-3p	VIT_218s0041g02180.3
miR3623-5p	VIT_218s0041g02180.3
miR1509a-3p	VIT_218s0041g02180.2
miR1510b-3p	VIT_218s0041g02180.2
miR3623-5p	VIT_218s0041g02180.2
miR1509a-3p	VIT_218s0041g02180.1
miR1510b-3p	VIT_218s0041g02180.1
miR3626-3p	VIT_218s0041g02150.1
miR5725	VIT_218s0041g02120.1
miR473	VIT_218s0041g01900.2
miR473	VIT_218s0041g01900.1
miR529b	VIT_218s0041g01880.2
miR529b	VIT_218s0041g01880.1
miR6291c-5p	VIT_218s0041g01800.1
miR9726	VIT_218s0041g01730.1
miR3623-5p	VIT_218s0041g01650.1
miR3623-5p	VIT_218s0041g01620.1
miR8048-3p	VIT_218s0041g01460.1
miR3631a-3p	VIT_218s0041g01430.1
miR1027a	VIT_218s0041g01370.1
miR2938	VIT_218s0041g01370.1
miR3518	VIT_218s0041g01350.2
miR1509a-3p	VIT_218s0041g01340.1
miR1510b-3p	VIT_218s0041g01340.1
miR1511	VIT_218s0041g01340.1
miR2873b	VIT_218s0041g01340.1
miR395p-3p	VIT_218s0041g01340.1
miR477g	VIT_218s0041g01340.1
miR477g	VIT_218s0041g01340.1
miR482-3p	VIT_218s0041g01340.1
miR6026-5p	VIT_218s0041g01340.1
miR8155	VIT_218s0041g01340.1
novel_mir65	VIT_218s0041g01340.1
miR1510b-3p	VIT_218s0041g01330.1
miR2873b	VIT_218s0041g01330.1
miR477g	VIT_218s0041g01330.1
miR477g	VIT_218s0041g01330.1
miR482-3p	VIT_218s0041g01330.1
novel_mir65	VIT_218s0041g01330.1
miR6300	VIT_218s0041g01290.1
miR415	VIT_218s0041g01250.1
miR394a	VIT_218s0041g01230.3
miR394a	VIT_218s0041g01230.1
miR2089-5p	VIT_218s0041g00790.1
miR1511-3p	VIT_218s0041g00660.1
miR1511	VIT_218s0041g00660.1
miR8155	VIT_218s0041g00660.1
miR6169	VIT_218s0041g00640.2
miR6169	VIT_218s0041g00640.1
miR477g-3p	VIT_218s0041g00590.3
miR477g-3p	VIT_218s0041g00590.2
miR8668	VIT_218s0041g00590.2
miR477g-3p	VIT_218s0041g00590.1
miR3702	VIT_218s0041g00580.1
miR7782-3p	VIT_218s0041g00465.1
miR8042	VIT_218s0041g00465.1
miR1027a	VIT_218s0041g00440.1
miR1885a	VIT_218s0041g00400.1
miR8777	VIT_218s0041g00340.1
miR952b	VIT_218s0041g00340.1
miR530b	VIT_218s0041g00330.1
miR1087	VIT_218s0041g00280.6
miR1087	VIT_218s0041g00280.5
miR1087	VIT_218s0041g00280.4
miR1087	VIT_218s0041g00280.3
miR1087	VIT_218s0041g00280.2
miR1087	VIT_218s0041g00280.1
miR1507a	VIT_218s0041g00270.2
miR2118a-3p	VIT_218s0041g00270.2
miR2118	VIT_218s0041g00270.2
miR472b	VIT_218s0041g00270.2
miR482a	VIT_218s0041g00270.2
miR6027-3p	VIT_218s0041g00270.2
miR8137	VIT_218s0041g00270.2
miR8558a	VIT_218s0041g00270.2
miR1507a	VIT_218s0041g00270.1
miR2118a-3p	VIT_218s0041g00270.1
miR2118	VIT_218s0041g00270.1
miR472b	VIT_218s0041g00270.1
miR482a	VIT_218s0041g00270.1
miR6027-3p	VIT_218s0041g00270.1
miR8137	VIT_218s0041g00270.1
miR8558a	VIT_218s0041g00270.1
miR8036-3p	VIT_218s0041g00250.1
novel_mir37	VIT_218s0041g00250.1
novel_mir37	VIT_218s0041g00210.1
miR8036-3p	VIT_218s0041g00200.1
miR7757-5p.2	VIT_218s0041g00150.1
miR5144-3p	VIT_218s0041g00100.5
miR5144-3p	VIT_218s0041g00100.4
miR5144-3p	VIT_218s0041g00100.3
miR5144-3p	VIT_218s0041g00100.2
miR5144-3p	VIT_218s0041g00100.1
miR6169	VIT_218s0001g15720.1
miR7545	VIT_218s0001g15640.1
miR5140	VIT_218s0001g15450.1
miR1871	VIT_218s0001g15370.3
miR869-3p	VIT_218s0001g15370.3
miR9748	VIT_218s0001g15370.3
miR1871	VIT_218s0001g15370.2
miR869-3p	VIT_218s0001g15370.2
miR9748	VIT_218s0001g15370.2
miR1871	VIT_218s0001g15370.1
miR869-3p	VIT_218s0001g15370.1
miR9748	VIT_218s0001g15370.1
miR5678	VIT_218s0001g15360.1
miR415	VIT_218s0001g15330.4
miR9748	VIT_218s0001g15310.1
miR408-3p	VIT_218s0001g15240.1
miR408d	VIT_218s0001g15240.1
miR9748	VIT_218s0001g15230.1
miR838-3p	VIT_218s0001g15220.1
miR9748	VIT_218s0001g15220.1
miR1167	VIT_218s0001g15160.1
miR6151a	VIT_218s0001g15150.1
miR6151a	VIT_218s0001g15140.1
miR5303	VIT_218s0001g15035.6
miR5303	VIT_218s0001g15035.5
miR5303	VIT_218s0001g15035.4
miR5303	VIT_218s0001g15035.3
miR5303	VIT_218s0001g15035.2
miR5303	VIT_218s0001g15035.1
miR5079a	VIT_218s0001g15010.5
miR9748	VIT_218s0001g15010.5
miR5079a	VIT_218s0001g15010.4
miR9748	VIT_218s0001g15010.4
miR5079a	VIT_218s0001g15010.3
miR9748	VIT_218s0001g15010.3
miR9748	VIT_218s0001g15010.2
miR9748	VIT_218s0001g15010.1
miR7709-3p	VIT_218s0001g14990.1
miR845d	VIT_218s0001g14990.1
miR1156.2	VIT_218s0001g14870.1
miR3702	VIT_218s0001g14870.1
miR952b	VIT_218s0001g14870.1
miR444a	VIT_218s0001g14860.3
miR444a	VIT_218s0001g14860.2
miR444a	VIT_218s0001g14860.1
miR9748	VIT_218s0001g14840.1
miR157a-5p	VIT_218s0001g14780.2
miR157a-5p	VIT_218s0001g14780.1
miR5508	VIT_218s0001g14690.1
miR6300	VIT_218s0001g14580.1
miR7539	VIT_218s0001g14520.1
miR1507a	VIT_218s0001g14500.1
miR7696c-3p	VIT_218s0001g14500.1
miR535a	VIT_218s0001g14450.1
miR3631a-3p	VIT_218s0001g14430.1
miR5081	VIT_218s0001g14400.1
miR1439	VIT_218s0001g14390.3
miR1439	VIT_218s0001g14390.1
miR156a-5p	VIT_218s0001g14380.1
miR390a-5p	VIT_218s0001g14180.1
miR529b	VIT_218s0001g14170.2
miR529b	VIT_218s0001g14170.1
miR477g	VIT_218s0001g14160.1
miR5227	VIT_218s0001g14120.3
miR5227	VIT_218s0001g14120.2
miR5227	VIT_218s0001g14120.1
miR3629a-5p	VIT_218s0001g14070.5
miR3629a-5p	VIT_218s0001g14070.4
miR3629a-5p	VIT_218s0001g14070.3
miR3629a-5p	VIT_218s0001g14070.2
miR3629a-5p	VIT_218s0001g14070.1
miR2083-5p	VIT_218s0001g14060.7
miR4376a-3p	VIT_218s0001g14060.7
miR2083-5p	VIT_218s0001g14060.6
miR4376a-3p	VIT_218s0001g14060.6
miR2083-5p	VIT_218s0001g14060.5
miR4376a-3p	VIT_218s0001g14060.5
miR2083-5p	VIT_218s0001g14060.4
miR4376a-3p	VIT_218s0001g14060.4
miR2083-5p	VIT_218s0001g14060.3
miR4376a-3p	VIT_218s0001g14060.3
miR2083-5p	VIT_218s0001g14060.2
miR4376a-3p	VIT_218s0001g14060.2
miR2083-5p	VIT_218s0001g14060.1
miR4376a-3p	VIT_218s0001g14060.1
miR1156.2	VIT_218s0001g14040.2
miR1156.2	VIT_218s0001g14040.1
miR3638-5p	VIT_218s0001g14020.3
miR3638-5p	VIT_218s0001g14020.2
miR3638-5p	VIT_218s0001g14020.1
miR2592s-3p	VIT_218s0001g14010.3
miR2592s-3p	VIT_218s0001g14010.2
miR2592s-3p	VIT_218s0001g14010.1
miR5678	VIT_218s0001g13970.5
miR5678	VIT_218s0001g13970.4
miR5678	VIT_218s0001g13970.3
miR5678	VIT_218s0001g13970.2
miR5678	VIT_218s0001g13970.1
miR1535a	VIT_218s0001g13900.5
miR1535a	VIT_218s0001g13900.4
miR9408-3p	VIT_218s0001g13900.4
miR1535a	VIT_218s0001g13900.3
miR9408-3p	VIT_218s0001g13900.3
miR1535a	VIT_218s0001g13900.2
miR9408-3p	VIT_218s0001g13900.2
miR1535a	VIT_218s0001g13900.1
miR9408-3p	VIT_218s0001g13900.1
miR3625-5p	VIT_218s0001g13850.1
miR3625-5p	VIT_218s0001g13830.1
miR3625-5p	VIT_218s0001g13820.1
miR3625-5p	VIT_218s0001g13770.1
novel_mir61	VIT_218s0001g13680.2
novel_mir61	VIT_218s0001g13680.1
miR473	VIT_218s0001g13646.1
miR472b	VIT_218s0001g13640.5
miR472b	VIT_218s0001g13640.4
miR472b	VIT_218s0001g13640.3
miR472b	VIT_218s0001g13640.2
miR472b	VIT_218s0001g13640.1
miR172a	VIT_218s0001g13630.2
miR415	VIT_218s0001g13630.2
miR172a	VIT_218s0001g13630.1
miR9484	VIT_218s0001g13610.1
miR419	VIT_218s0001g13580.1
miR9752	VIT_218s0001g13560.3
miR9752	VIT_218s0001g13560.2
miR9752	VIT_218s0001g13560.1
miR1535b	VIT_218s0001g13520.2
miR1535b	VIT_218s0001g13520.1
miR444a	VIT_218s0001g13510.1
novel_mir21	VIT_218s0001g13430.1
miR2089-5p	VIT_218s0001g13420.1
miR6253	VIT_218s0001g13350.1
miR7122a-3p	VIT_218s0001g13350.1
miR3706	VIT_218s0001g13340.1
miR6284	VIT_218s0001g13340.1
miR1429-3p	VIT_218s0001g13260.1
miR7542	VIT_218s0001g13190.2
miR7542	VIT_218s0001g13190.1
miR473	VIT_218s0001g13060.1
miR477a	VIT_218s0001g13060.1
miR9748	VIT_218s0001g12990.1
miR8038a-3p	VIT_218s0001g12970.4
miR8038a-3p	VIT_218s0001g12970.3
miR8038a-3p	VIT_218s0001g12970.2
miR8038a-3p	VIT_218s0001g12970.1
miR164b-3p	VIT_218s0001g12940.1
miR4233	VIT_218s0001g12930.1
novel_mir118	VIT_218s0001g12910.1
miR3629a-5p	VIT_218s0001g12860.1
miR9748	VIT_218s0001g12850.1
miR9752	VIT_218s0001g12850.1
miR156a-5p	VIT_218s0001g12820.2
miR156a-5p	VIT_218s0001g12820.1
novel_mir61	VIT_218s0001g12770.5
novel_mir61	VIT_218s0001g12770.2
miR3632-5p	VIT_218s0001g12760.1
miR477g-3p	VIT_218s0001g12680.3
miR477g-3p	VIT_218s0001g12680.2
miR477g-3p	VIT_218s0001g12680.1
miR169z	VIT_218s0001g12660.2
miR530b	VIT_218s0001g12660.2
miR169z	VIT_218s0001g12660.1
miR530b	VIT_218s0001g12660.1
miR1075	VIT_218s0001g12640.6
miR1075	VIT_218s0001g12640.5
miR1075	VIT_218s0001g12640.4
miR1075	VIT_218s0001g12640.3
miR1075	VIT_218s0001g12640.2
miR1075	VIT_218s0001g12640.1
miR5725	VIT_218s0001g12630.2
miR7545	VIT_218s0001g12630.2
miR5725	VIT_218s0001g12630.1
miR7545	VIT_218s0001g12630.1
miR6169	VIT_218s0001g12420.1
miR164g-3p	VIT_218s0001g12350.3
miR530b	VIT_218s0001g12350.3
miR164g-3p	VIT_218s0001g12350.2
miR530b	VIT_218s0001g12350.2
miR164g-3p	VIT_218s0001g12350.1
miR530b	VIT_218s0001g12350.1
miR6151a	VIT_218s0001g12300.2
miR6151a	VIT_218s0001g12300.1
miR395p-3p	VIT_218s0001g12270.1
miR5490	VIT_218s0001g12260.2
miR5490	VIT_218s0001g12260.1
miR6169	VIT_218s0001g12230.1
miR5509	VIT_218s0001g12215.1
miR838-3p	VIT_218s0001g12120.1
miR530a	VIT_218s0001g12100.6
miR9408-3p	VIT_218s0001g12100.6
miR530a	VIT_218s0001g12100.5
miR530a	VIT_218s0001g12100.4
miR9408-3p	VIT_218s0001g12070.1
miR171b-3p	VIT_218s0001g11940.2
miR171b-3p	VIT_218s0001g11940.1
miR5230	VIT_218s0001g11900.1
miR3518	VIT_218s0001g11870.3
miR3518	VIT_218s0001g11870.1
miR5388	VIT_218s0001g11800.2
miR5388	VIT_218s0001g11800.1
miR9408-3p	VIT_218s0001g11710.1
miR3629a-5p	VIT_218s0001g11640.6
miR3629a-5p	VIT_218s0001g11640.4
novel_mir76	VIT_218s0001g11570.1
miR6284	VIT_218s0001g11430.1
miR6027-5p	VIT_218s0001g11400.1
miR1089	VIT_218s0001g11390.1
miR5077	VIT_218s0001g11390.1
miR7539	VIT_218s0001g11380.1
miR2083-5p	VIT_218s0001g11280.2
miR2083-5p	VIT_218s0001g11280.1
miR8048-3p	VIT_218s0001g11270.1
miR6026-3p	VIT_218s0001g11250.1
miR6169	VIT_218s0001g11230.3
miR6169	VIT_218s0001g11230.2
miR6169	VIT_218s0001g11230.1
miR415	VIT_218s0001g11220.2
miR415	VIT_218s0001g11220.1
miR9477-3p	VIT_218s0001g11100.2
miR9477-3p	VIT_218s0001g11100.1
miR477b-3p	VIT_218s0001g11080.3
miR477b-3p	VIT_218s0001g11080.2
miR477b-3p	VIT_218s0001g11080.1
miR5227	VIT_218s0001g11050.7
miR3625-5p	VIT_218s0001g11010.3
miR3625-5p	VIT_218s0001g11010.2
miR3625-5p	VIT_218s0001g11010.1
miR5234	VIT_218s0001g10990.1
miR3625-5p	VIT_218s0001g10970.1
miR3625-5p	VIT_218s0001g10950.1
miR3625-5p	VIT_218s0001g10940.1
miR3625-5p	VIT_218s0001g10920.1
miR3625-5p	VIT_218s0001g10880.1
miR5720	VIT_218s0001g10820.1
miR391	VIT_218s0001g10780.2
miR391	VIT_218s0001g10780.1
miR3625-5p	VIT_218s0001g10680.4
miR3625-5p	VIT_218s0001g10680.3
miR3625-5p	VIT_218s0001g10680.2
miR3625-5p	VIT_218s0001g10680.1
miR1088-5p	VIT_218s0001g10580.1
miR9748	VIT_218s0001g10580.1
miR2950-5p	VIT_218s0001g10560.1
miR8036-3p	VIT_218s0001g10450.2
miR8036-3p	VIT_218s0001g10450.1
miR530a	VIT_218s0001g10320.1
miR530b	VIT_218s0001g10170.1
miR419	VIT_218s0001g09950.1
miR5303	VIT_218s0001g09940.1
miR9748	VIT_218s0001g09920.1
miR839-5p	VIT_218s0001g09810.1
novel_mir22	VIT_218s0001g09690.1
miR3635-3p	VIT_218s0001g09600.1
miR6463	VIT_218s0001g09410.1
miR827-5p	VIT_218s0001g09310.3
miR827-5p	VIT_218s0001g09310.2
miR827-5p	VIT_218s0001g09310.1
miR8577	VIT_218s0001g09290.1
miR9408-3p	VIT_218s0001g09210.1
miR5654-5p	VIT_218s0001g09200.4
novel_mir37	VIT_218s0001g09200.4
miR5654-5p	VIT_218s0001g09200.3
novel_mir37	VIT_218s0001g09200.3
miR5654-5p	VIT_218s0001g09200.2
novel_mir37	VIT_218s0001g09200.2
miR5654-5p	VIT_218s0001g09200.1
novel_mir37	VIT_218s0001g09200.1
miR3629a-5p	VIT_218s0001g09090.5
miR3629a-5p	VIT_218s0001g09090.4
novel_mir78	VIT_218s0001g09080.2
miR1044-3p	VIT_218s0001g09080.1
miR858a	VIT_218s0001g08930.1
miR444b.2	VIT_218s0001g08860.6
miR444b.2	VIT_218s0001g08860.5
miR444b.2	VIT_218s0001g08860.4
miR444b.2	VIT_218s0001g08860.3
miR444b.2	VIT_218s0001g08860.2
miR444b.2	VIT_218s0001g08860.1
novel_mir3	VIT_218s0001g08850.7
novel_mir3	VIT_218s0001g08850.5
novel_mir3	VIT_218s0001g08850.4
novel_mir3	VIT_218s0001g08850.2
miR5081	VIT_218s0001g08840.1
miR4233	VIT_218s0001g08790.1
miR5669	VIT_218s0001g08770.1
miR2089-5p	VIT_218s0001g08690.1
miR9408-3p	VIT_218s0001g08680.1
miR447c-3p	VIT_218s0001g08670.1
miR1510b-3p	VIT_218s0001g08660.1
miR396f	VIT_218s0001g08650.1
miR948	VIT_218s0001g08650.1
miR948	VIT_218s0001g08650.1
miR9408-3p	VIT_218s0001g08620.1
novel_mir61	VIT_218s0001g08620.1
miR529-3p	VIT_218s0001g08610.1
miR171a	VIT_218s0001g08560.2
miR6169	VIT_218s0001g08560.2
miR171a	VIT_218s0001g08560.1
miR6169	VIT_218s0001g08560.1
miR156a-5p	VIT_218s0001g08460.1
miR5227	VIT_218s0001g08460.1
miR9748	VIT_218s0001g08460.1
miR156a-5p	VIT_218s0001g08440.1
miR9748	VIT_218s0001g08440.1
miR3706	VIT_218s0001g08360.4
miR6284	VIT_218s0001g08360.4
miR3706	VIT_218s0001g08360.2
miR6284	VIT_218s0001g08360.2
miR3706	VIT_218s0001g08360.1
miR6284	VIT_218s0001g08360.1
miR4374b	VIT_218s0001g08340.2
miR4374b	VIT_218s0001g08340.1
miR952b	VIT_218s0001g08320.1
miR5671b	VIT_218s0001g08290.9
miR5671b	VIT_218s0001g08290.7
miR5671b	VIT_218s0001g08290.6
miR5671b	VIT_218s0001g08290.5
miR5671b	VIT_218s0001g08290.10
miR9752	VIT_218s0001g08270.3
miR9752	VIT_218s0001g08270.2
miR9752	VIT_218s0001g08270.1
miR397a	VIT_218s0001g08240.1
miR948	VIT_218s0001g08230.1
miR948	VIT_218s0001g08230.1
miR860	VIT_218s0001g08210.6
miR860	VIT_218s0001g08210.5
miR860	VIT_218s0001g08210.4
miR860	VIT_218s0001g08210.3
miR860	VIT_218s0001g08210.2
miR407	VIT_218s0001g08110.2
miR3629a-3p	VIT_218s0001g08030.2
miR3629a-3p	VIT_218s0001g08030.1
miR159a-3p	VIT_218s0001g08020.8
miR159a-3p	VIT_218s0001g08020.7
miR159a-3p	VIT_218s0001g08020.6
miR159a-3p	VIT_218s0001g08020.5
miR159a-3p	VIT_218s0001g08020.4
miR159a-3p	VIT_218s0001g08020.3
miR159a-3p	VIT_218s0001g08020.2
miR159a-3p	VIT_218s0001g08020.1
miR1523b	VIT_218s0001g07980.6
miR1523b	VIT_218s0001g07980.5
miR1523b	VIT_218s0001g07980.4
miR1523b	VIT_218s0001g07980.3
miR1523b	VIT_218s0001g07980.2
miR1523b	VIT_218s0001g07980.1
miR3629a-3p	VIT_218s0001g07940.1
miR5563-3p	VIT_218s0001g07850.3
miR5563-3p	VIT_218s0001g07850.1
miR952b	VIT_218s0001g07770.1
miR1429-3p	VIT_218s0001g07730.7
miR1429-3p	VIT_218s0001g07730.6
miR1429-3p	VIT_218s0001g07730.5
miR1429-3p	VIT_218s0001g07730.4
miR1429-3p	VIT_218s0001g07730.3
miR1429-3p	VIT_218s0001g07730.2
miR1429-3p	VIT_218s0001g07730.1
miR1885a	VIT_218s0001g07710.2
miR2094-5p	VIT_218s0001g07710.2
miR1885a	VIT_218s0001g07710.1
miR2094-5p	VIT_218s0001g07710.1
miR5773	VIT_218s0001g07680.1
miR869-3p	VIT_218s0001g07670.1
miR3633a-5p	VIT_218s0001g07660.7
miR419	VIT_218s0001g07660.7
miR3633a-5p	VIT_218s0001g07660.6
miR419	VIT_218s0001g07660.6
miR3633a-5p	VIT_218s0001g07660.5
miR419	VIT_218s0001g07660.5
miR3633a-5p	VIT_218s0001g07660.4
miR419	VIT_218s0001g07660.4
miR3633a-5p	VIT_218s0001g07660.3
miR419	VIT_218s0001g07660.3
miR3633a-5p	VIT_218s0001g07660.2
miR419	VIT_218s0001g07660.2
miR419	VIT_218s0001g07660.1
miR6195	VIT_218s0001g07620.3
miR6195	VIT_218s0001g07620.2
miR6195	VIT_218s0001g07620.1
miR952b	VIT_218s0001g07600.3
miR952b	VIT_218s0001g07600.2
miR952b	VIT_218s0001g07600.1
miR860	VIT_218s0001g07590.1
novel_mir61	VIT_218s0001g07470.3
novel_mir61	VIT_218s0001g07470.2
novel_mir61	VIT_218s0001g07470.1
miR170-3p	VIT_218s0001g07440.2
miR170-3p	VIT_218s0001g07440.1
miR5773	VIT_218s0001g07430.7
miR5773	VIT_218s0001g07430.5
miR164g-3p	VIT_218s0001g07370.3
miR164g-3p	VIT_218s0001g07370.2
miR164g-3p	VIT_218s0001g07370.1
miR8048-3p	VIT_218s0001g07310.3
miR8048-3p	VIT_218s0001g07310.2
miR8048-3p	VIT_218s0001g07310.1
miR3623-5p	VIT_218s0001g07300.3
miR3623-5p	VIT_218s0001g07300.2
miR3623-5p	VIT_218s0001g07300.1
miR1860-3p	VIT_218s0001g07270.2
miR5720	VIT_218s0001g07270.2
miR6027-3p	VIT_218s0001g07270.2
miR8137	VIT_218s0001g07270.2
miR1860-3p	VIT_218s0001g07270.1
miR5720	VIT_218s0001g07270.1
miR6027-3p	VIT_218s0001g07270.1
miR8137	VIT_218s0001g07270.1
miR3629a-3p	VIT_218s0001g07240.3
miR3629a-3p	VIT_218s0001g07240.2
miR1535a	VIT_218s0001g07220.3
miR1535a	VIT_218s0001g07220.2
miR1535a	VIT_218s0001g07220.1
miR6169	VIT_218s0001g07200.1
miR169z	VIT_218s0001g07090.1
miR530b	VIT_218s0001g06881.2
miR530b	VIT_218s0001g06881.1
miR870-5p	VIT_218s0001g06780.1
novel_mir88	VIT_218s0001g06460.5
novel_mir88	VIT_218s0001g06460.4
novel_mir88	VIT_218s0001g06460.3
novel_mir88	VIT_218s0001g06460.2
novel_mir88	VIT_218s0001g06460.1
miR1509a-3p	VIT_218s0001g06380.1
miR1510b-3p	VIT_218s0001g06380.1
miR472b	VIT_218s0001g06380.1
miR482-3p	VIT_218s0001g06380.1
miR2094-5p	VIT_218s0001g06370.1
miR1510b-3p	VIT_218s0001g06340.1
miR3623-5p	VIT_218s0001g06340.1
miR6020a-5p	VIT_218s0001g06310.2
miR6020a-5p	VIT_218s0001g06310.1
miR2637	VIT_218s0001g06300.2
miR2637	VIT_218s0001g06300.1
miR838-3p	VIT_218s0001g06290.1
miR1511	VIT_218s0001g06280.1
miR8155	VIT_218s0001g06280.1
miR1509a-3p	VIT_218s0001g06240.1
miR1510b-3p	VIT_218s0001g06240.1
miR395p-3p	VIT_218s0001g06240.1
miR7539	VIT_218s0001g06170.1
miR1511	VIT_218s0001g06160.1
miR8155	VIT_218s0001g06160.1
miR482-3p	VIT_218s0001g06110.1
miR5373	VIT_218s0001g06110.1
miR8767c	VIT_218s0001g06110.1
miR5059	VIT_218s0001g06080.1
miR7539	VIT_218s0001g06020.1
miR952b	VIT_218s0001g05950.1
miR159a-3p	VIT_218s0001g05870.1
miR159a	VIT_218s0001g05870.1
miR159a	VIT_218s0001g05870.1
miR477b-3p	VIT_218s0001g05870.1
miR7543	VIT_218s0001g05760.1
miR8042	VIT_218s0001g05730.1
miR9748	VIT_218s0001g05730.1
miR846-3p	VIT_218s0001g05700.1
miR5227	VIT_218s0001g05650.1
miR156a-5p	VIT_218s0001g05590.6
miR156a-5p	VIT_218s0001g05590.5
miR156a-5p	VIT_218s0001g05590.4
miR156a-5p	VIT_218s0001g05590.3
miR156a-5p	VIT_218s0001g05590.2
miR156a-5p	VIT_218s0001g05590.1
miR397a	VIT_218s0001g05570.2
miR397a	VIT_218s0001g05570.1
miR2055	VIT_218s0001g05550.4
miR2055	VIT_218s0001g05550.3
miR2055	VIT_218s0001g05550.2
miR2055	VIT_218s0001g05550.1
miR5720	VIT_218s0001g05470.1
miR5744	VIT_218s0001g05440.3
miR5744	VIT_218s0001g05440.2
miR5744	VIT_218s0001g05440.1
miR9748	VIT_218s0001g05400.1
miR5720	VIT_218s0001g05360.1
miR6421-3p	VIT_218s0001g05340.1
miR473	VIT_218s0001g05305.1
miR858a	VIT_218s0001g05300.3
miR858a	VIT_218s0001g05300.2
miR858a	VIT_218s0001g05300.1
miR6169	VIT_218s0001g05270.5
miR6169	VIT_218s0001g05270.4
miR6169	VIT_218s0001g05270.3
miR6169	VIT_218s0001g05270.2
miR528-3p	VIT_218s0001g05230.1
miR2089-5p	VIT_218s0001g05220.4
miR2089-5p	VIT_218s0001g05220.3
miR2089-5p	VIT_218s0001g05220.2
miR2089-5p	VIT_218s0001g05220.1
miR846-3p	VIT_218s0001g05110.1
miR9752	VIT_218s0001g05080.2
miR7542	VIT_218s0001g05060.6
miR7542	VIT_218s0001g05060.5
miR7542	VIT_218s0001g05060.4
miR7542	VIT_218s0001g05060.3
miR7542	VIT_218s0001g05060.2
miR7542	VIT_218s0001g05060.1
miR8048-3p	VIT_218s0001g05050.1
miR4415a-3p	VIT_218s0001g04970.1
miR6026-5p	VIT_218s0001g04910.1
miR395a	VIT_218s0001g04890.1
miR528-3p	VIT_218s0001g04870.1
miR5227	VIT_218s0001g04860.5
miR5227	VIT_218s0001g04860.4
miR5227	VIT_218s0001g04860.3
miR5227	VIT_218s0001g04860.2
miR5227	VIT_218s0001g04860.1
miR3702	VIT_218s0001g04770.6
miR3702	VIT_218s0001g04770.5
miR3702	VIT_218s0001g04770.4
miR3702	VIT_218s0001g04770.3
miR3702	VIT_218s0001g04770.2
miR3702	VIT_218s0001g04770.1
miR9748	VIT_218s0001g04730.1
miR8577	VIT_218s0001g04690.1
miR839-5p	VIT_218s0001g04610.3
miR839-5p	VIT_218s0001g04610.2
miR839-5p	VIT_218s0001g04610.1
miR3629a-5p	VIT_218s0001g04600.2
miR5748	VIT_218s0001g04590.1
miR5234	VIT_218s0001g04500.1
miR2916	VIT_218s0001g04470.9
miR2916	VIT_218s0001g04470.8
miR2916	VIT_218s0001g04470.7
miR2916	VIT_218s0001g04470.6
miR2916	VIT_218s0001g04470.5
miR2916	VIT_218s0001g04470.4
miR2916	VIT_218s0001g04470.3
miR2916	VIT_218s0001g04470.2
miR2916	VIT_218s0001g04470.12
miR2916	VIT_218s0001g04470.11
miR2916	VIT_218s0001g04470.10
miR2916	VIT_218s0001g04470.1
miR528-3p	VIT_218s0001g04410.1
miR5720	VIT_218s0001g04200.1
miR160b	VIT_218s0001g04180.2
miR160b	VIT_218s0001g04180.1
miR5720	VIT_218s0001g04170.1
miR5720	VIT_218s0001g04080.1
miR5720	VIT_218s0001g04050.1
miR5227	VIT_218s0001g03990.2
miR5227	VIT_218s0001g03990.1
miR2089-5p	VIT_218s0001g03960.1
novel_mir21	VIT_218s0001g03960.1
miR1523b	VIT_218s0001g03900.1
miR7539	VIT_218s0001g03820.5
miR7539	VIT_218s0001g03820.3
miR7539	VIT_218s0001g03820.2
miR7539	VIT_218s0001g03820.1
miR477g	VIT_218s0001g03730.3
miR477g	VIT_218s0001g03730.2
miR477g	VIT_218s0001g03730.1
miR1027a	VIT_218s0001g03710.1
miR477b-3p	VIT_218s0001g03710.1
miR3440	VIT_218s0001g03690.1
miR3440	VIT_218s0001g03690.1
miR4995	VIT_218s0001g03690.1
miR1535a	VIT_218s0001g03660.1
miR477b-3p	VIT_218s0001g03540.2
miR477b-3p	VIT_218s0001g03540.1
miR870-5p	VIT_218s0001g03500.1
miR5501	VIT_218s0001g03450.1
miR1535a	VIT_218s0001g03410.1
miR2275a-5p	VIT_218s0001g03350.4
miR3626-5p	VIT_218s0001g03350.4
miR5813	VIT_218s0001g03350.4
miR5813	VIT_218s0001g03350.3
miR5813	VIT_218s0001g03350.2
miR5813	VIT_218s0001g03350.1
miR171b-3p	VIT_218s0001g03310.1
miR171	VIT_218s0001g03310.1
miR4414a-3p	VIT_218s0001g03290.2
miR8042	VIT_218s0001g03230.3
miR948	VIT_218s0001g03230.3
miR8042	VIT_218s0001g03230.2
miR948	VIT_218s0001g03230.2
miR948	VIT_218s0001g03230.1
miR9726	VIT_218s0001g03180.2
miR9726	VIT_218s0001g03180.1
miR9748	VIT_218s0001g03090.1
miR472b	VIT_218s0001g03020.2
miR472b	VIT_218s0001g03020.1
miR7539	VIT_218s0001g02870.1
miR2100-5p	VIT_218s0001g02830.1
miR7539	VIT_218s0001g02790.1
miR9471b-3p	VIT_218s0001g02780.1
miR7731-3p	VIT_218s0001g02710.1
miR7539	VIT_218s0001g02630.5
miR7539	VIT_218s0001g02630.4
miR7539	VIT_218s0001g02630.3
miR7539	VIT_218s0001g02630.2
miR7539	VIT_218s0001g02630.1
miR9748	VIT_218s0001g02540.4
miR9748	VIT_218s0001g02540.3
miR9748	VIT_218s0001g02540.2
miR9748	VIT_218s0001g02540.1
miR529b	VIT_218s0001g02480.2
miR1069-3p	VIT_218s0001g02480.1
miR6169	VIT_218s0001g02470.2
miR6169	VIT_218s0001g02470.1
miR6169	VIT_218s0001g02380.4
miR6169	VIT_218s0001g02380.3
miR6171	VIT_218s0001g02380.3
miR6169	VIT_218s0001g02380.2
miR6169	VIT_218s0001g02380.1
miR6171	VIT_218s0001g02380.1
miR2916	VIT_218s0001g02340.2
miR5059	VIT_218s0001g02340.2
miR2916	VIT_218s0001g02340.1
miR5059	VIT_218s0001g02340.1
miR4995	VIT_218s0001g02220.3
miR5744	VIT_218s0001g02170.1
miR3440	VIT_218s0001g02150.1
miR3440	VIT_218s0001g02150.1
novel_mir46	VIT_218s0001g02060.4
novel_mir46	VIT_218s0001g02060.1
miR9654a-3p	VIT_218s0001g02030.1
miR7545	VIT_218s0001g01950.1
miR419	VIT_218s0001g01880.1
miR5024-3p	VIT_218s0001g01870.1
miR8767c	VIT_218s0001g01860.1
miR5227	VIT_218s0001g01840.1
miR530b	VIT_218s0001g01800.1
miR3633a-5p	VIT_218s0001g01780.3
novel_mir55	VIT_218s0001g01780.3
miR3633a-5p	VIT_218s0001g01780.2
novel_mir55	VIT_218s0001g01780.2
miR3633a-5p	VIT_218s0001g01780.1
novel_mir55	VIT_218s0001g01780.1
miR2089-5p	VIT_218s0001g01700.3
miR396f	VIT_218s0001g01700.3
miR8777	VIT_218s0001g01700.3
miR9726	VIT_218s0001g01700.3
miR2089-5p	VIT_218s0001g01700.2
miR396f	VIT_218s0001g01700.2
miR8777	VIT_218s0001g01700.2
miR9726	VIT_218s0001g01700.2
miR2089-5p	VIT_218s0001g01700.1
miR396f	VIT_218s0001g01700.1
miR8777	VIT_218s0001g01700.1
miR9726	VIT_218s0001g01700.1
miR394a-3p	VIT_218s0001g01670.3
miR394a-3p	VIT_218s0001g01670.2
miR394a-3p	VIT_218s0001g01670.1
miR1087	VIT_218s0001g01530.1
miR528-3p	VIT_218s0001g01210.4
miR528-3p	VIT_218s0001g01210.2
miR528-3p	VIT_218s0001g01210.1
miR1523b	VIT_218s0001g01160.1
miR846-3p	VIT_218s0001g01130.1
miR1511	VIT_218s0001g00960.6
miR8155	VIT_218s0001g00960.6
miR1511	VIT_218s0001g00960.5
miR8155	VIT_218s0001g00960.5
miR1511	VIT_218s0001g00960.4
miR8155	VIT_218s0001g00960.4
miR1511	VIT_218s0001g00960.3
miR8155	VIT_218s0001g00960.3
miR1511	VIT_218s0001g00960.2
miR8155	VIT_218s0001g00960.2
miR1511	VIT_218s0001g00960.1
miR8155	VIT_218s0001g00960.1
miR447c-3p	VIT_218s0001g00910.1
miR8155	VIT_218s0001g00840.1
miR477g-3p	VIT_218s0001g00800.3
miR477g-3p	VIT_218s0001g00800.2
miR477g-3p	VIT_218s0001g00800.1
miR2938	VIT_218s0001g00750.2
miR6026-5p	VIT_218s0001g00750.2
miR2938	VIT_218s0001g00750.1
miR6026-5p	VIT_218s0001g00750.1
miR9471b-3p	VIT_218s0001g00620.1
miR860	VIT_218s0001g00580.1
miR3440	VIT_218s0001g00470.2
miR3440	VIT_218s0001g00470.1
miR444d.3	VIT_218s0001g00450.1
miR3625-5p	VIT_218s0001g00380.7
miR3625-5p	VIT_218s0001g00380.6
miR3625-5p	VIT_218s0001g00380.5
miR3625-5p	VIT_218s0001g00380.4
miR3625-5p	VIT_218s0001g00380.3
miR3625-5p	VIT_218s0001g00380.2
miR3625-5p	VIT_218s0001g00380.1
miR530b	VIT_218s0001g00290.1
miR5083	VIT_218s0001g00180.6
miR5508	VIT_218s0001g00180.6
miR5083	VIT_218s0001g00180.5
miR5508	VIT_218s0001g00180.5
miR5083	VIT_218s0001g00180.4
miR5083	VIT_218s0001g00180.3
miR5083	VIT_218s0001g00180.2
miR5508	VIT_218s0001g00180.2
miR5083	VIT_218s0001g00180.1
miR5568f-3p	VIT_218s0001g00160.1
novel_mir127	VIT_218s0001g00160.1
miR7545	VIT_218s0001g00110.1
miR7539	VIT_218s0001g00090.5
miR7539	VIT_218s0001g00090.4
miR7539	VIT_218s0001g00090.3
miR7539	VIT_218s0001g00090.2
miR7539	VIT_218s0001g00090.1
miR5059	VIT_217s0119g00280.1
miR9724	VIT_217s0119g00110.1
novel_mir22	VIT_217s0119g00030.1
miR3629a-3p	VIT_217s0053g00980.3
miR7545	VIT_217s0053g00980.1
miR9748	VIT_217s0053g00850.3
miR9748	VIT_217s0053g00850.1
miR5227	VIT_217s0053g00780.6
miR5227	VIT_217s0053g00780.5
miR5227	VIT_217s0053g00780.4
miR5227	VIT_217s0053g00780.3
miR5227	VIT_217s0053g00780.2
miR5227	VIT_217s0053g00780.1
miR2089-5p	VIT_217s0053g00695.1
miR168	VIT_217s0053g00680.1
miR168	VIT_217s0053g00680.1
miR9408-3p	VIT_217s0053g00560.1
miR9748	VIT_217s0053g00555.1
miR6027-3p	VIT_217s0053g00520.1
miR8137	VIT_217s0053g00520.1
miR9748	VIT_217s0053g00506.1
miR9748	VIT_217s0053g00493.1
miR780.2	VIT_217s0053g00405.1
miR6169	VIT_217s0000g10445.1
miR6169	VIT_217s0000g10435.1
miR838-3p	VIT_217s0000g10420.1
miR473	VIT_217s0000g10300.1
miR477a	VIT_217s0000g10300.1
miR3629a-5p	VIT_217s0000g10240.2
miR1044-3p	VIT_217s0000g10170.6
miR156b-3p	VIT_217s0000g10170.6
miR395p-3p	VIT_217s0000g10170.6
miR1044-3p	VIT_217s0000g10170.5
miR156b-3p	VIT_217s0000g10170.5
miR395p-3p	VIT_217s0000g10170.5
miR1044-3p	VIT_217s0000g10170.4
miR156b-3p	VIT_217s0000g10170.4
miR395p-3p	VIT_217s0000g10170.4
miR1044-3p	VIT_217s0000g10170.3
miR156b-3p	VIT_217s0000g10170.3
miR395p-3p	VIT_217s0000g10170.3
miR1044-3p	VIT_217s0000g10170.2
miR156b-3p	VIT_217s0000g10170.2
miR395p-3p	VIT_217s0000g10170.2
miR1044-3p	VIT_217s0000g10170.1
miR156b-3p	VIT_217s0000g10170.1
miR395p-3p	VIT_217s0000g10170.1
miR2928	VIT_217s0000g10120.1
miR396f	VIT_217s0000g10090.1
miR482-3p	VIT_217s0000g10080.3
miR482-3p	VIT_217s0000g10080.2
miR482-3p	VIT_217s0000g10080.1
miR7783-3p	VIT_217s0000g10060.1
miR167f-3p	VIT_217s0000g09990.1
miR3702	VIT_217s0000g09990.1
miR419	VIT_217s0000g09895.1
miR2083-5p	VIT_217s0000g09870.4
miR2083-5p	VIT_217s0000g09870.3
miR472b	VIT_217s0000g09750.3
miR472b	VIT_217s0000g09750.2
miR472b	VIT_217s0000g09750.1
miR6139	VIT_217s0000g09680.2
miR7776-5p.1	VIT_217s0000g09680.2
miR6139	VIT_217s0000g09680.1
miR7776-5p.1	VIT_217s0000g09680.1
miR156a-5p	VIT_217s0000g09620.2
miR1069-3p	VIT_217s0000g09590.1
miR1439	VIT_217s0000g09495.1
miR170-3p	VIT_217s0000g09495.1
miR171	VIT_217s0000g09495.1
miR171	VIT_217s0000g09495.1
miR6169	VIT_217s0000g09495.1
miR529b	VIT_217s0000g09480.3
miR7539	VIT_217s0000g09480.3
miR7539	VIT_217s0000g09480.2
miR5748	VIT_217s0000g09470.1
miR1535a	VIT_217s0000g09420.1
miR4414a-5p	VIT_217s0000g09380.2
miR5234	VIT_217s0000g09380.2
miR4414a-5p	VIT_217s0000g09380.1
miR5234	VIT_217s0000g09380.1
miR6253	VIT_217s0000g09330.1
miR3623-3p	VIT_217s0000g09320.3
miR3629a-5p	VIT_217s0000g09320.3
miR3633a-5p	VIT_217s0000g09320.3
miR3623-3p	VIT_217s0000g09320.2
miR3629a-5p	VIT_217s0000g09320.2
miR3633a-5p	VIT_217s0000g09320.2
miR3623-3p	VIT_217s0000g09320.1
miR3629a-5p	VIT_217s0000g09320.1
miR3633a-5p	VIT_217s0000g09320.1
miR5227	VIT_217s0000g09280.1
miR9748	VIT_217s0000g09270.1
miR7757-5p.2	VIT_217s0000g09080.3
miR7757-5p.2	VIT_217s0000g09080.2
miR7757-5p.2	VIT_217s0000g09080.1
miR5227	VIT_217s0000g09020.7
miR7545	VIT_217s0000g09020.6
miR5501	VIT_217s0000g09020.2
miR5501	VIT_217s0000g09020.1
miR5024-3p	VIT_217s0000g08900.2
miR5024-3p	VIT_217s0000g08900.1
miR8777	VIT_217s0000g08860.3
miR8777	VIT_217s0000g08860.2
miR8777	VIT_217s0000g08860.1
miR6020a-5p	VIT_217s0000g08850.9
miR6020a-5p	VIT_217s0000g08850.3
miR5632-5p	VIT_217s0000g08840.1
miR156a-5p	VIT_217s0000g08780.5
miR156a-5p	VIT_217s0000g08780.4
miR156a-5p	VIT_217s0000g08780.3
miR156a-5p	VIT_217s0000g08780.2
miR156a-5p	VIT_217s0000g08780.1
miR3624-5p	VIT_217s0000g08720.2
miR3624-5p	VIT_217s0000g08720.1
miR3702	VIT_217s0000g08700.1
miR5370	VIT_217s0000g08700.1
miR535a	VIT_217s0000g08670.1
miR477g	VIT_217s0000g08620.1
miR7543	VIT_217s0000g08600.6
miR7543	VIT_217s0000g08600.5
miR7543	VIT_217s0000g08600.4
miR7543	VIT_217s0000g08600.3
miR7543	VIT_217s0000g08600.2
miR7543	VIT_217s0000g08600.1
miR529b	VIT_217s0000g08570.5
miR529b	VIT_217s0000g08570.4
miR529b	VIT_217s0000g08570.3
miR529b	VIT_217s0000g08570.2
miR529b	VIT_217s0000g08570.1
miR6169	VIT_217s0000g08530.3
miR6169	VIT_217s0000g08530.2
miR6169	VIT_217s0000g08530.1
miR5227	VIT_217s0000g08520.5
miR828a	VIT_217s0000g08480.1
miR5748	VIT_217s0000g08370.5
miR5748	VIT_217s0000g08370.4
miR5748	VIT_217s0000g08370.3
miR5748	VIT_217s0000g08370.1
miR7777-5p.1	VIT_217s0000g08280.1
miR419	VIT_217s0000g08230.3
miR419	VIT_217s0000g08230.2
miR419	VIT_217s0000g08230.1
miR3634-5p	VIT_217s0000g08210.2
miR3634-5p	VIT_217s0000g08210.1
miR6459b	VIT_217s0000g08150.2
miR6459b	VIT_217s0000g08150.1
miR472b	VIT_217s0000g08070.1
miR1075	VIT_217s0000g08030.1
miR394a	VIT_217s0000g08020.5
miR394a	VIT_217s0000g08020.4
miR394a	VIT_217s0000g08020.3
miR394a	VIT_217s0000g08020.2
miR394a	VIT_217s0000g08020.1
miR319	VIT_217s0000g07970.1
miR3629a-3p	VIT_217s0000g07960.1
miR408d	VIT_217s0000g07900.3
miR408d	VIT_217s0000g07900.2
miR408d	VIT_217s0000g07900.1
miR473	VIT_217s0000g07780.4
miR477a	VIT_217s0000g07780.4
miR473	VIT_217s0000g07780.3
miR477a	VIT_217s0000g07780.3
miR473	VIT_217s0000g07780.2
miR477a	VIT_217s0000g07780.2
miR5632-5p	VIT_217s0000g07780.2
miR473	VIT_217s0000g07780.1
miR477a	VIT_217s0000g07780.1
miR159a-3p	VIT_217s0000g07760.3
miR159a	VIT_217s0000g07760.3
miR159a	VIT_217s0000g07760.3
miR159a-3p	VIT_217s0000g07760.2
miR159a	VIT_217s0000g07760.2
miR159a	VIT_217s0000g07760.2
miR159a-3p	VIT_217s0000g07760.1
miR159a	VIT_217s0000g07760.1
miR159a	VIT_217s0000g07760.1
miR319	VIT_217s0000g07730.1
miR1069-3p	VIT_217s0000g07720.4
miR1069-3p	VIT_217s0000g07720.3
miR1069-3p	VIT_217s0000g07720.2
miR1069-3p	VIT_217s0000g07720.1
miR2089-5p	VIT_217s0000g07640.1
miR447c-3p	VIT_217s0000g07640.1
miR5303	VIT_217s0000g07640.1
miR3623-3p	VIT_217s0000g07550.4
miR3640-5p	VIT_217s0000g07550.4
miR3623-3p	VIT_217s0000g07550.3
miR3640-5p	VIT_217s0000g07550.3
miR3623-3p	VIT_217s0000g07550.2
miR3640-5p	VIT_217s0000g07550.2
miR3623-3p	VIT_217s0000g07550.1
miR3640-5p	VIT_217s0000g07550.1
miR396f	VIT_217s0000g07520.2
miR5081	VIT_217s0000g07510.3
miR5081	VIT_217s0000g07510.2
miR5081	VIT_217s0000g07510.1
miR5227	VIT_217s0000g07470.2
miR8042	VIT_217s0000g07430.1
miR8570	VIT_217s0000g07375.1
miR838-3p	VIT_217s0000g07350.1
miR2089-5p	VIT_217s0000g07270.3
miR2089-5p	VIT_217s0000g07270.2
miR2089-5p	VIT_217s0000g07270.1
miR5338	VIT_217s0000g07230.1
miR3706	VIT_217s0000g07020.1
miR6271	VIT_217s0000g07000.5
miR6271	VIT_217s0000g07000.4
miR6271	VIT_217s0000g07000.3
miR2878-3p	VIT_217s0000g06970.4
miR5725	VIT_217s0000g06970.4
miR2878-3p	VIT_217s0000g06970.3
miR5725	VIT_217s0000g06970.3
miR2878-3p	VIT_217s0000g06970.2
miR5725	VIT_217s0000g06970.2
miR2878-3p	VIT_217s0000g06970.1
miR5725	VIT_217s0000g06970.1
miR7543	VIT_217s0000g06900.1
miR419	VIT_217s0000g06890.8
miR3629a-5p	VIT_217s0000g06880.4
miR3629a-5p	VIT_217s0000g06880.3
miR8668	VIT_217s0000g06840.9
miR8668	VIT_217s0000g06840.8
miR8668	VIT_217s0000g06840.7
miR8668	VIT_217s0000g06840.6
miR9746i	VIT_217s0000g06840.6
miR8668	VIT_217s0000g06840.5
miR8668	VIT_217s0000g06840.4
miR8668	VIT_217s0000g06840.3
miR8668	VIT_217s0000g06840.2
miR8668	VIT_217s0000g06840.12
miR9746i	VIT_217s0000g06840.12
miR8668	VIT_217s0000g06840.11
miR8668	VIT_217s0000g06840.10
miR8668	VIT_217s0000g06840.1
miR8585	VIT_217s0000g06830.1
miR1028c-5p	VIT_217s0000g06810.2
miR6151a	VIT_217s0000g06810.2
miR6151a	VIT_217s0000g06810.1
miR9752	VIT_217s0000g06805.1
miR6271	VIT_217s0000g06800.4
miR5083	VIT_217s0000g06730.1
miR6476a	VIT_217s0000g06730.1
miR7545	VIT_217s0000g06730.1
miR444d.3	VIT_217s0000g06710.1
miR838-3p	VIT_217s0000g06710.1
miR1857-3p	VIT_217s0000g06702.1
miR8155	VIT_217s0000g06700.2
miR5793	VIT_217s0000g06680.2
miR5793	VIT_217s0000g06680.1
miR9777	VIT_217s0000g06645.1
miR5083	VIT_217s0000g06640.3
miR5144-3p	VIT_217s0000g06640.3
miR5083	VIT_217s0000g06640.2
miR5144-3p	VIT_217s0000g06640.2
miR5083	VIT_217s0000g06640.1
miR5144-3p	VIT_217s0000g06640.1
miR8767c	VIT_217s0000g06620.1
miR5676	VIT_217s0000g06430.2
miR5676	VIT_217s0000g06430.1
miR164b	VIT_217s0000g06400.3
miR164b	VIT_217s0000g06400.3
miR164b	VIT_217s0000g06400.2
miR164b	VIT_217s0000g06400.2
miR164b	VIT_217s0000g06400.1
miR164b	VIT_217s0000g06400.1
miR3638-5p	VIT_217s0000g06380.1
miR5508	VIT_217s0000g06350.2
miR5508	VIT_217s0000g06350.1
miR2089-5p	VIT_217s0000g06330.9
miR2089-5p	VIT_217s0000g06330.8
miR2089-5p	VIT_217s0000g06330.7
miR2089-5p	VIT_217s0000g06330.6
miR2089-5p	VIT_217s0000g06330.5
miR2089-5p	VIT_217s0000g06330.4
miR2089-5p	VIT_217s0000g06330.3
miR2089-5p	VIT_217s0000g06330.2
miR2089-5p	VIT_217s0000g06330.1
miR1871	VIT_217s0000g06300.1
miR9653a-3p	VIT_217s0000g06280.1
miR5508	VIT_217s0000g06270.1
miR2094-5p	VIT_217s0000g06230.2
miR2094-5p	VIT_217s0000g06230.1
miR3629a-3p	VIT_217s0000g06230.1
miR5632-5p	VIT_217s0000g06230.1
miR6026-5p	VIT_217s0000g06220.3
miR6026-5p	VIT_217s0000g06220.1
miR1857-3p	VIT_217s0000g06170.1
miR397a	VIT_217s0000g06110.3
miR3629a-3p	VIT_217s0000g06090.1
miR419	VIT_217s0000g06080.1
miR5568f-3p	VIT_217s0000g06020.1
miR5773	VIT_217s0000g06010.3
miR1507-3p	VIT_217s0000g06010.2
miR1507-3p	VIT_217s0000g06010.1
miR838-3p	VIT_217s0000g05940.4
miR1044-3p	VIT_217s0000g05940.3
miR838-3p	VIT_217s0000g05940.3
miR1044-3p	VIT_217s0000g05940.2
miR838-3p	VIT_217s0000g05940.2
miR1044-3p	VIT_217s0000g05940.1
miR838-3p	VIT_217s0000g05940.1
miR2873b	VIT_217s0000g05860.8
miR2873b	VIT_217s0000g05860.4
miR2873b	VIT_217s0000g05860.3
miR2873b	VIT_217s0000g05860.2
miR2873b	VIT_217s0000g05860.1
miR3635-3p	VIT_217s0000g05850.5
miR3635-3p	VIT_217s0000g05850.4
miR3635-3p	VIT_217s0000g05850.3
miR3635-3p	VIT_217s0000g05850.2
miR3635-3p	VIT_217s0000g05850.1
miR3629a-5p	VIT_217s0000g05820.8
miR5773	VIT_217s0000g05820.8
miR7777-5p.1	VIT_217s0000g05790.4
miR7777-5p.1	VIT_217s0000g05790.3
miR7777-5p.1	VIT_217s0000g05790.2
miR7777-5p.1	VIT_217s0000g05790.1
miR6169	VIT_217s0000g05770.1
miR5649a	VIT_217s0000g05720.2
miR5649a	VIT_217s0000g05720.1
miR1044-3p	VIT_217s0000g05700.1
miR6027-3p	VIT_217s0000g05700.1
miR6253	VIT_217s0000g05640.3
miR6253	VIT_217s0000g05640.2
miR6253	VIT_217s0000g05640.1
miR9748	VIT_217s0000g05540.2
miR9748	VIT_217s0000g05540.1
miR6230-5p	VIT_217s0000g05510.1
miR3629a-3p	VIT_217s0000g05480.4
miR7545	VIT_217s0000g05460.1
miR3627-5p	VIT_217s0000g05440.1
miR9748	VIT_217s0000g05440.1
miR3623-5p	VIT_217s0000g05430.1
miR5748	VIT_217s0000g05260.1
miR415	VIT_217s0000g05230.1
miR157a-5p	VIT_217s0000g05210.6
miR9748	VIT_217s0000g05210.6
miR1167	VIT_217s0000g05210.5
miR157a-5p	VIT_217s0000g05210.5
miR9748	VIT_217s0000g05210.5
miR157a-5p	VIT_217s0000g05210.4
miR9748	VIT_217s0000g05210.4
miR157a-5p	VIT_217s0000g05210.3
miR9748	VIT_217s0000g05210.3
miR157a-5p	VIT_217s0000g05210.2
miR9748	VIT_217s0000g05210.2
miR157a-5p	VIT_217s0000g05210.1
miR9748	VIT_217s0000g05210.1
miR6271	VIT_217s0000g05200.5
miR6271	VIT_217s0000g05200.4
miR6271	VIT_217s0000g05200.3
miR6271	VIT_217s0000g05200.2
miR6271	VIT_217s0000g05200.1
miR415	VIT_217s0000g05150.4
miR415	VIT_217s0000g05150.3
miR415	VIT_217s0000g05150.2
miR415	VIT_217s0000g05150.1
miR9748	VIT_217s0000g05090.1
miR3629a-3p	VIT_217s0000g05060.1
miR1028b-5p	VIT_217s0000g05040.1
miR156a-5p	VIT_217s0000g05020.3
miR157a-5p	VIT_217s0000g05020.3
miR3630-3p	VIT_217s0000g05020.3
miR529b	VIT_217s0000g05020.3
miR535a	VIT_217s0000g05020.3
miR156a-5p	VIT_217s0000g05020.2
miR157a-5p	VIT_217s0000g05020.2
miR3630-3p	VIT_217s0000g05020.2
miR529b	VIT_217s0000g05020.2
miR535a	VIT_217s0000g05020.2
miR156a-5p	VIT_217s0000g05020.1
miR157a-5p	VIT_217s0000g05020.1
miR3630-3p	VIT_217s0000g05020.1
miR529b	VIT_217s0000g05020.1
miR535a	VIT_217s0000g05020.1
miR172c-3p	VIT_217s0000g04970.2
miR9408-3p	VIT_217s0000g04860.5
miR9408-3p	VIT_217s0000g04860.3
miR9408-3p	VIT_217s0000g04860.2
miR5773	VIT_217s0000g04840.3
miR5773	VIT_217s0000g04840.2
miR5773	VIT_217s0000g04840.1
miR395a	VIT_217s0000g04790.1
miR3633a-5p	VIT_217s0000g04770.1
miR3631a-3p	VIT_217s0000g04750.1
miR8155	VIT_217s0000g04740.2
miR8155	VIT_217s0000g04740.1
miR6284	VIT_217s0000g04620.1
miR157a-5p	VIT_217s0000g04610.1
miR8042	VIT_217s0000g04560.4
miR8042	VIT_217s0000g04560.3
miR8042	VIT_217s0000g04560.2
miR8042	VIT_217s0000g04560.1
miR162-3p	VIT_217s0000g04470.1
miR162	VIT_217s0000g04470.1
miR396f	VIT_217s0000g04440.3
miR396f	VIT_217s0000g04440.2
miR396f	VIT_217s0000g04440.1
miR952b	VIT_217s0000g04420.1
miR952b	VIT_217s0000g04390.1
miR952b	VIT_217s0000g04370.1
novel_mir18	VIT_217s0000g04370.1
miR838-3p	VIT_217s0000g04350.1
miR5227	VIT_217s0000g04310.2
miR5227	VIT_217s0000g04310.1
miR172c-3p	VIT_217s0000g04120.3
miR9408-3p	VIT_217s0000g04120.3
novel_mir82	VIT_217s0000g04120.3
miR9408-3p	VIT_217s0000g04120.2
novel_mir82	VIT_217s0000g04120.2
miR9408-3p	VIT_217s0000g04120.1
miR1885a	VIT_217s0000g03930.1
miR3635-3p	VIT_217s0000g03910.1
miR3635-3p	VIT_217s0000g03890.1
miR5139	VIT_217s0000g03850.1
miR838-3p	VIT_217s0000g03850.1
miR838-3p	VIT_217s0000g03720.1
miR849	VIT_217s0000g03710.3
novel_mir22	VIT_217s0000g03710.3
miR390a-5p	VIT_217s0000g03440.1
miR9748	VIT_217s0000g03440.1
miR528-3p	VIT_217s0000g03380.6
miR528-3p	VIT_217s0000g03380.5
miR528-3p	VIT_217s0000g03380.4
miR528-3p	VIT_217s0000g03380.3
miR528-3p	VIT_217s0000g03380.2
miR528-3p	VIT_217s0000g03380.1
miR3629a-3p	VIT_217s0000g03340.1
miR419	VIT_217s0000g03330.2
miR419	VIT_217s0000g03330.1
miR7722-3p	VIT_217s0000g03250.1
miR1167	VIT_217s0000g03110.7
miR1167	VIT_217s0000g03110.6
miR1167	VIT_217s0000g03110.5
miR1167	VIT_217s0000g03110.4
miR1167	VIT_217s0000g03110.2
miR1167	VIT_217s0000g03110.1
miR1507a	VIT_217s0000g03080.1
miR2089-5p	VIT_217s0000g03060.4
miR2089-5p	VIT_217s0000g03060.2
miR2089-5p	VIT_217s0000g03060.1
miR5083	VIT_217s0000g03030.1
novel_mir101	VIT_217s0000g02990.3
novel_mir101	VIT_217s0000g02990.2
novel_mir101	VIT_217s0000g02990.1
novel_mir101	VIT_217s0000g02970.1
miR160b	VIT_217s0000g02910.3
miR160b	VIT_217s0000g02910.2
miR160b	VIT_217s0000g02910.1
miR2105	VIT_217s0000g02900.2
miR2105	VIT_217s0000g02900.1
miR319	VIT_217s0000g02850.1
miR408-3p	VIT_217s0000g02760.3
miR5487	VIT_217s0000g02760.3
miR408-3p	VIT_217s0000g02760.2
miR5487	VIT_217s0000g02760.2
miR408-3p	VIT_217s0000g02760.1
miR5487	VIT_217s0000g02760.1
miR157a-3p	VIT_217s0000g02720.1
miR6209	VIT_217s0000g02680.1
miR394a	VIT_217s0000g02670.1
miR6169	VIT_217s0000g02610.1
miR3625-3p	VIT_217s0000g02580.2
miR3625-5p	VIT_217s0000g02580.2
miR3625-3p	VIT_217s0000g02580.1
miR3625-5p	VIT_217s0000g02580.1
miR3625-3p	VIT_217s0000g02570.1
miR3625-5p	VIT_217s0000g02570.1
miR473	VIT_217s0000g02450.1
novel_mir52	VIT_217s0000g02390.1
novel_mir52	VIT_217s0000g02370.1
novel_mir71	VIT_217s0000g02370.1
novel_mir52	VIT_217s0000g02360.1
novel_mir52	VIT_217s0000g02350.1
novel_mir52	VIT_217s0000g02340.1
miR3702	VIT_217s0000g02280.1
miR6151a	VIT_217s0000g02280.1
miR5227	VIT_217s0000g02250.3
miR5227	VIT_217s0000g02250.2
miR5227	VIT_217s0000g02250.1
miR2105	VIT_217s0000g02210.2
miR2105	VIT_217s0000g02210.1
miR3626-3p	VIT_217s0000g02170.7
miR172a	VIT_217s0000g02170.6
miR172c-3p	VIT_217s0000g02170.6
miR3626-3p	VIT_217s0000g02170.6
miR172a	VIT_217s0000g02170.5
miR172c-3p	VIT_217s0000g02170.5
miR3626-3p	VIT_217s0000g02170.5
miR172a	VIT_217s0000g02170.4
miR172c-3p	VIT_217s0000g02170.4
miR3626-3p	VIT_217s0000g02170.4
miR172a	VIT_217s0000g02170.3
miR172c-3p	VIT_217s0000g02170.3
miR3626-3p	VIT_217s0000g02170.3
miR172a	VIT_217s0000g02170.2
miR172c-3p	VIT_217s0000g02170.2
miR3626-3p	VIT_217s0000g02170.2
miR172a	VIT_217s0000g02170.1
miR172c-3p	VIT_217s0000g02170.1
miR3626-3p	VIT_217s0000g02170.1
miR477g-3p	VIT_217s0000g02070.3
miR838-3p	VIT_217s0000g02070.3
miR477g-3p	VIT_217s0000g02070.2
miR838-3p	VIT_217s0000g02070.2
miR477g-3p	VIT_217s0000g02070.1
miR838-3p	VIT_217s0000g02070.1
miR156a-5p	VIT_217s0000g02030.1
miR157a-5p	VIT_217s0000g02030.1
miR415	VIT_217s0000g02010.1
miR3623-3p	VIT_217s0000g02000.6
miR3623-3p	VIT_217s0000g02000.5
miR3623-3p	VIT_217s0000g02000.4
miR3623-3p	VIT_217s0000g02000.3
miR3623-3p	VIT_217s0000g02000.2
miR3623-3p	VIT_217s0000g02000.1
miR6027-5p	VIT_217s0000g01930.1
miR2109-5p	VIT_217s0000g01910.1
miR3629a-5p	VIT_217s0000g01860.2
miR3629a-5p	VIT_217s0000g01860.1
miR157a-3p	VIT_217s0000g01820.1
miR444b.2	VIT_217s0000g01810.1
miR1439	VIT_217s0000g01750.2
miR5227	VIT_217s0000g01530.4
miR164b	VIT_217s0000g01460.4
miR164b	VIT_217s0000g01460.3
miR164b	VIT_217s0000g01460.2
miR164b	VIT_217s0000g01460.1
miR6169	VIT_217s0000g01430.1
miR8585	VIT_217s0000g01420.1
miR5072	VIT_217s0000g01410.1
miR5072	VIT_217s0000g01400.1
miR9484	VIT_217s0000g01400.1
miR3633a-3p	VIT_217s0000g01380.4
miR3633a-3p	VIT_217s0000g01380.3
miR3633a-3p	VIT_217s0000g01380.2
miR6169	VIT_217s0000g01380.2
miR6169	VIT_217s0000g01380.1
miR156a-5p	VIT_217s0000g01260.1
miR157a-5p	VIT_217s0000g01260.1
miR529b	VIT_217s0000g01260.1
miR170-3p	VIT_217s0000g01250.5
miR171a	VIT_217s0000g01250.5
miR171b-3p	VIT_217s0000g01250.5
miR171	VIT_217s0000g01250.5
miR171	VIT_217s0000g01250.5
miR1075	VIT_217s0000g01180.1
miR3440-3p	VIT_217s0000g01160.4
miR3629a-5p	VIT_217s0000g01160.4
miR8179	VIT_217s0000g01160.4
miR3440-3p	VIT_217s0000g01160.3
miR8179	VIT_217s0000g01160.3
miR3440-3p	VIT_217s0000g01160.2
miR8179	VIT_217s0000g01160.2
miR3440-3p	VIT_217s0000g01160.1
miR3629a-5p	VIT_217s0000g01160.1
miR8179	VIT_217s0000g01160.1
miR3629a-3p	VIT_217s0000g01150.1
miR5059	VIT_217s0000g01000.7
miR5059	VIT_217s0000g01000.6
miR5059	VIT_217s0000g01000.5
miR5059	VIT_217s0000g01000.4
miR5059	VIT_217s0000g01000.3
miR5059	VIT_217s0000g01000.2
miR5059	VIT_217s0000g01000.1
miR172d-5p	VIT_217s0000g00990.5
miR172d-5p	VIT_217s0000g00990.4
miR172d-5p	VIT_217s0000g00990.3
miR172d-5p	VIT_217s0000g00990.2
miR1169-3p	VIT_217s0000g00940.1
miR2094-5p	VIT_217s0000g00860.2
miR2094-5p	VIT_217s0000g00860.1
miR1044-3p	VIT_217s0000g00850.3
miR1044-3p	VIT_217s0000g00850.2
miR1044-3p	VIT_217s0000g00850.1
miR1432-5p	VIT_217s0000g00840.2
miR1432-5p	VIT_217s0000g00840.1
miR9748	VIT_217s0000g00750.1
miR948	VIT_217s0000g00680.1
miR2950-5p	VIT_217s0000g00600.1
miR6230-5p	VIT_217s0000g00570.8
miR6230-5p	VIT_217s0000g00570.7
miR6230-5p	VIT_217s0000g00570.6
miR7539	VIT_217s0000g00570.6
miR3629a-5p	VIT_217s0000g00570.5
miR6230-5p	VIT_217s0000g00570.5
miR7539	VIT_217s0000g00570.5
miR6230-5p	VIT_217s0000g00570.4
miR7539	VIT_217s0000g00570.4
miR6230-5p	VIT_217s0000g00570.3
miR7539	VIT_217s0000g00570.3
miR6230-5p	VIT_217s0000g00570.2
miR7539	VIT_217s0000g00570.2
miR6230-5p	VIT_217s0000g00570.1
miR1510b-3p	VIT_217s0000g00520.3
miR1510b-3p	VIT_217s0000g00520.2
miR1510b-3p	VIT_217s0000g00520.1
miR473	VIT_217s0000g00490.1
miR1089	VIT_217s0000g00410.1
miR1156.2	VIT_217s0000g00310.1
novel_mir64	VIT_217s0000g00290.3
novel_mir64	VIT_217s0000g00290.2
novel_mir64	VIT_217s0000g00290.1
miR5368	VIT_217s0000g00280.1
miR1535a	VIT_217s0000g00240.7
miR5652	VIT_217s0000g00240.7
miR1535a	VIT_217s0000g00240.6
miR5652	VIT_217s0000g00240.6
miR1535a	VIT_217s0000g00240.5
miR5652	VIT_217s0000g00240.5
miR1535a	VIT_217s0000g00240.4
miR5652	VIT_217s0000g00240.4
miR1535a	VIT_217s0000g00240.3
miR5652	VIT_217s0000g00240.3
miR1535a	VIT_217s0000g00240.2
miR5652	VIT_217s0000g00240.2
miR1535a	VIT_217s0000g00240.1
miR5652	VIT_217s0000g00240.1
miR9556-3p	VIT_217s0000g00230.4
miR2950-5p	VIT_217s0000g00165.1
miR395a	VIT_217s0000g00160.1
miR1023c-5p	VIT_217s0000g00150.1
miR6169	VIT_217s0000g00120.3
miR6169	VIT_217s0000g00120.2
miR6169	VIT_217s0000g00120.1
miR2100-5p	VIT_217s0000g00090.1
miR3630-3p	VIT_217s0000g00090.1
miR9748	VIT_217s0000g00010.9
miR9748	VIT_217s0000g00010.8
miR9748	VIT_217s0000g00010.6
miR9748	VIT_217s0000g00010.2
miR5368	VIT_216s0307g00005.1
miR870-5p	VIT_216s0300g00007.1
miR3629a-3p	VIT_216s0200g00024.1
miR952b	VIT_216s0148g00410.1
novel_mir71	VIT_216s0148g00360.1
novel_mir71	VIT_216s0148g00290.1
miR952b	VIT_216s0148g00240.1
miR5031	VIT_216s0148g00210.1
miR952b	VIT_216s0148g00160.1
miR835-5p	VIT_216s0148g00030.1
miR9477-3p	VIT_216s0148g00030.1
miR780.2	VIT_216s0115g00494.1
miR860	VIT_216s0115g00330.1
miR5059	VIT_216s0115g00300.1
miR5059	VIT_216s0115g00070.1
miR1517	VIT_216s0100g00940.1
miR9777	VIT_216s0100g00720.1
miR5227	VIT_216s0100g00680.1
miR8577	VIT_216s0100g00680.1
miR7539	VIT_216s0100g00640.4
miR7539	VIT_216s0100g00640.3
miR7539	VIT_216s0100g00640.2
miR7539	VIT_216s0100g00640.1
miR172d-5p	VIT_216s0100g00630.1
miR1509a-3p	VIT_216s0100g00600.3
miR1509a-3p	VIT_216s0100g00600.2
miR1509a-3p	VIT_216s0100g00600.1
miR5227	VIT_216s0100g00500.2
miR5227	VIT_216s0100g00500.1
miR157a-3p	VIT_216s0100g00460.1
miR8668	VIT_216s0100g00430.1
novel_mir21	VIT_216s0100g00300.3
novel_mir21	VIT_216s0100g00300.2
novel_mir21	VIT_216s0100g00300.1
miR7776-5p.1	VIT_216s0100g00270.1
miR9777	VIT_216s0100g00250.1
miR9777	VIT_216s0100g00230.1
miR415	VIT_216s0100g00040.1
miR948	VIT_216s0100g00030.1
miR162-3p	VIT_216s0098g01880.6
miR3629a-3p	VIT_216s0098g01880.6
miR162-3p	VIT_216s0098g01880.5
miR162-3p	VIT_216s0098g01880.4
miR3629a-3p	VIT_216s0098g01880.4
miR162-3p	VIT_216s0098g01880.3
miR162-3p	VIT_216s0098g01880.2
miR3629a-3p	VIT_216s0098g01880.2
miR162-3p	VIT_216s0098g01880.1
miR3629a-3p	VIT_216s0098g01870.8
miR8155	VIT_216s0098g01870.8
miR3629a-3p	VIT_216s0098g01870.7
miR8155	VIT_216s0098g01870.7
miR3629a-3p	VIT_216s0098g01870.6
miR8155	VIT_216s0098g01870.6
miR3629a-3p	VIT_216s0098g01870.5
miR8155	VIT_216s0098g01870.5
miR3629a-3p	VIT_216s0098g01870.4
miR8155	VIT_216s0098g01870.4
miR8155	VIT_216s0098g01870.3
miR8155	VIT_216s0098g01870.2
miR3629a-3p	VIT_216s0098g01870.1
miR8155	VIT_216s0098g01870.1
miR9408-3p	VIT_216s0098g01840.1
miR3702	VIT_216s0098g01830.2
miR3702	VIT_216s0098g01830.1
miR6253	VIT_216s0098g01760.4
miR6253	VIT_216s0098g01760.3
miR6253	VIT_216s0098g01760.2
miR6253	VIT_216s0098g01760.1
miR3639-3p	VIT_216s0098g01750.3
miR3639-3p	VIT_216s0098g01750.2
miR3639-3p	VIT_216s0098g01750.1
miR869-3p	VIT_216s0098g01730.1
miR3629a-5p	VIT_216s0098g01710.2
miR3629a-5p	VIT_216s0098g01710.1
novel_mir78	VIT_216s0098g01680.6
novel_mir78	VIT_216s0098g01680.5
novel_mir78	VIT_216s0098g01680.4
novel_mir78	VIT_216s0098g01680.3
novel_mir78	VIT_216s0098g01680.2
novel_mir78	VIT_216s0098g01680.1
miR3434-3p	VIT_216s0098g01640.2
miR3434-3p	VIT_216s0098g01640.1
miR157a-5p	VIT_216s0098g01630.1
miR870-5p	VIT_216s0098g01630.1
miR447c-3p	VIT_216s0098g01560.1
miR415	VIT_216s0098g01520.1
miR393a-3p	VIT_216s0098g01510.4
miR393a-3p	VIT_216s0098g01510.3
miR393a-3p	VIT_216s0098g01510.2
miR393a-3p	VIT_216s0098g01510.1
miR5508	VIT_216s0098g01420.1
miR3629a-3p	VIT_216s0098g01380.2
miR3629a-3p	VIT_216s0098g01380.1
miR948	VIT_216s0098g01370.1
miR6209	VIT_216s0098g01250.2
miR6209	VIT_216s0098g01250.1
miR7539	VIT_216s0098g01210.1
miR2950-5p	VIT_216s0098g01130.1
miR390a-5p	VIT_216s0098g01090.1
miR8767c	VIT_216s0098g01090.1
miR396f	VIT_216s0098g01080.1
miR5568f-3p	VIT_216s0098g01080.1
novel_mir22	VIT_216s0098g01020.16
novel_mir22	VIT_216s0098g01020.15
novel_mir22	VIT_216s0098g01020.12
miR7539	VIT_216s0098g01010.1
miR3630-3p	VIT_216s0098g00970.4
miR3630-3p	VIT_216s0098g00970.3
miR3630-3p	VIT_216s0098g00970.2
miR3630-3p	VIT_216s0098g00970.1
miR3626-5p	VIT_216s0098g00830.1
miR6026-3p	VIT_216s0098g00780.1
miR415	VIT_216s0098g00770.1
miR1167	VIT_216s0098g00590.2
miR9748	VIT_216s0098g00590.2
miR1167	VIT_216s0098g00590.1
miR9748	VIT_216s0098g00590.1
miR162	VIT_216s0098g00580.3
miR162	VIT_216s0098g00580.2
miR162	VIT_216s0098g00580.1
novel_mir71	VIT_216s0098g00570.1
miR1511-3p	VIT_216s0098g00520.1
miR1863	VIT_216s0098g00520.1
miR5139	VIT_216s0098g00520.1
miR8155	VIT_216s0098g00520.1
miR845d	VIT_216s0098g00520.1
miR1885a	VIT_216s0098g00460.1
miR395a	VIT_216s0098g00430.1
novel_mir89	VIT_216s0098g00380.1
miR3629a-5p	VIT_216s0098g00360.4
miR419	VIT_216s0098g00360.3
miR1075	VIT_216s0098g00350.1
miR5809	VIT_216s0098g00350.1
miR8558a	VIT_216s0098g00350.1
miR6209	VIT_216s0098g00290.8
miR6209	VIT_216s0098g00290.7
miR6209	VIT_216s0098g00290.5
miR6209	VIT_216s0098g00290.4
miR6209	VIT_216s0098g00290.3
miR3706	VIT_216s0098g00240.3
miR3706	VIT_216s0098g00240.2
miR3706	VIT_216s0098g00240.1
miR5653	VIT_216s0098g00190.2
miR5653	VIT_216s0098g00190.1
miR396f	VIT_216s0098g00170.1
miR835-5p	VIT_216s0098g00020.1
miR952b	VIT_216s0098g00020.1
miR952b	VIT_216s0050g02760.1
miR1439	VIT_216s0050g02630.1
miR1885a	VIT_216s0050g02490.4
miR9748	VIT_216s0050g02490.4
miR1535a	VIT_216s0050g02480.7
miR1535a	VIT_216s0050g02480.6
miR1535a	VIT_216s0050g02480.5
miR1535a	VIT_216s0050g02480.4
miR1535a	VIT_216s0050g02480.3
miR1535a	VIT_216s0050g02480.2
miR1535a	VIT_216s0050g02480.1
miR156a-5p	VIT_216s0050g02440.3
miR3629a-5p	VIT_216s0050g02440.3
miR156a-5p	VIT_216s0050g02440.2
miR3629a-5p	VIT_216s0050g02440.2
miR9408-3p	VIT_216s0050g02400.1
miR1167	VIT_216s0050g02390.1
miR8777	VIT_216s0050g02370.1
miR415	VIT_216s0050g02320.4
miR415	VIT_216s0050g02320.3
miR415	VIT_216s0050g02320.2
miR415	VIT_216s0050g02320.1
miR1069-3p	VIT_216s0050g02280.2
miR394a-3p	VIT_216s0050g02280.2
miR1069-3p	VIT_216s0050g02280.1
miR394a-3p	VIT_216s0050g02280.1
miR3434-5p	VIT_216s0050g02230.1
miR3434-5p	VIT_216s0050g02220.1
miR3434-5p	VIT_216s0050g02210.1
miR2592s-3p	VIT_216s0050g02190.1
miR3624-5p	VIT_216s0050g02040.1
miR473	VIT_216s0050g02000.4
miR477a	VIT_216s0050g02000.4
novel_mir18	VIT_216s0050g02000.4
miR473	VIT_216s0050g02000.3
miR477a	VIT_216s0050g02000.3
novel_mir18	VIT_216s0050g02000.3
miR473	VIT_216s0050g02000.2
miR477a	VIT_216s0050g02000.2
novel_mir18	VIT_216s0050g02000.2
miR473	VIT_216s0050g02000.1
miR477a	VIT_216s0050g02000.1
novel_mir18	VIT_216s0050g02000.1
miR1510b-3p	VIT_216s0050g01980.1
miR1510b-3p	VIT_216s0050g01950.2
miR1510b-3p	VIT_216s0050g01950.1
miR1510b-3p	VIT_216s0050g01930.1
miR9748	VIT_216s0050g01930.1
miR1510b-3p	VIT_216s0050g01900.1
miR3633b-3p	VIT_216s0050g01810.1
miR3626-3p	VIT_216s0050g01790.1
miR3629a-3p	VIT_216s0050g01780.1
miR9408-3p	VIT_216s0050g01720.1
miR9748	VIT_216s0050g01620.1
miR3633a-5p	VIT_216s0050g01440.1
novel_mir55	VIT_216s0050g01440.1
miR5568f-3p	VIT_216s0050g01380.1
miR2659a	VIT_216s0050g01370.1
miR415	VIT_216s0050g01370.1
miR5568f-3p	VIT_216s0050g01330.1
miR8570	VIT_216s0050g01290.3
miR8570	VIT_216s0050g01290.2
miR8570	VIT_216s0050g01290.1
miR166h-3p	VIT_216s0050g01140.1
miR2089-5p	VIT_216s0050g01050.2
miR3629a-3p	VIT_216s0050g00990.1
miR7528	VIT_216s0050g00990.1
miR9748	VIT_216s0050g00950.1
miR9752	VIT_216s0050g00860.1
miR1432-5p	VIT_216s0050g00850.1
miR9748	VIT_216s0050g00770.7
miR9748	VIT_216s0050g00770.6
miR9748	VIT_216s0050g00770.5
miR9748	VIT_216s0050g00770.4
miR9748	VIT_216s0050g00770.3
miR9748	VIT_216s0050g00770.2
miR9748	VIT_216s0050g00770.1
miR419	VIT_216s0050g00540.1
miR172a	VIT_216s0050g00490.4
miR5725	VIT_216s0050g00490.4
miR172a	VIT_216s0050g00490.3
miR5725	VIT_216s0050g00490.3
miR172a	VIT_216s0050g00490.2
miR5725	VIT_216s0050g00490.2
miR172a	VIT_216s0050g00490.1
miR5725	VIT_216s0050g00490.1
miR3631b-3p	VIT_216s0050g00470.1
miR3631b-3p	VIT_216s0050g00460.1
miR9748	VIT_216s0050g00390.1
miR3629a-5p	VIT_216s0050g00380.1
miR1885a	VIT_216s0050g00370.3
miR1885a	VIT_216s0050g00370.2
miR1885a	VIT_216s0050g00370.1
miR9777	VIT_216s0050g00300.1
miR1885a	VIT_216s0050g00270.1
miR7696c-3p	VIT_216s0050g00210.1
miR157a-5p	VIT_216s0050g00200.1
miR157a-5p	VIT_216s0050g00180.1
miR860	VIT_216s0050g00110.3
miR860	VIT_216s0050g00110.2
miR860	VIT_216s0050g00110.1
miR2873b	VIT_216s0050g00060.1
miR6169	VIT_216s0039g02810.1
miR1440a	VIT_216s0039g02800.2
miR1440a	VIT_216s0039g02800.1
miR6459b	VIT_216s0039g02750.5
miR5140	VIT_216s0039g02750.4
miR6459b	VIT_216s0039g02750.4
miR5140	VIT_216s0039g02750.3
miR6459b	VIT_216s0039g02750.3
miR5140	VIT_216s0039g02750.2
miR6459b	VIT_216s0039g02750.2
miR5140	VIT_216s0039g02750.1
miR6459b	VIT_216s0039g02750.1
miR4233	VIT_216s0039g02680.3
novel_mir21	VIT_216s0039g02680.3
miR4233	VIT_216s0039g02680.2
novel_mir21	VIT_216s0039g02680.2
miR4233	VIT_216s0039g02680.1
novel_mir21	VIT_216s0039g02680.1
miR2055	VIT_216s0039g02530.2
miR2055	VIT_216s0039g02530.1
miR3629a-5p	VIT_216s0039g02510.3
miR3629a-5p	VIT_216s0039g02500.5
miR3629a-3p	VIT_216s0039g02430.4
miR3629a-3p	VIT_216s0039g02430.3
miR1167	VIT_216s0039g02410.2
miR1167	VIT_216s0039g02410.1
miR3629a-5p	VIT_216s0039g02390.2
miR5793	VIT_216s0039g02360.1
miR3629a-5p	VIT_216s0039g02270.3
miR7539	VIT_216s0039g02270.3
miR3629a-5p	VIT_216s0039g02270.2
miR7539	VIT_216s0039g02270.2
miR8141	VIT_216s0039g02200.7
miR8141	VIT_216s0039g02200.4
miR3629a-3p	VIT_216s0039g02190.7
miR3629a-3p	VIT_216s0039g02190.3
miR3629a-3p	VIT_216s0039g02190.2
miR529b	VIT_216s0039g02020.2
miR529b	VIT_216s0039g02020.1
miR477g	VIT_216s0039g02010.3
miR477g	VIT_216s0039g02010.2
miR477g	VIT_216s0039g02010.1
miR157a-5p	VIT_216s0039g02000.8
miR157a-5p	VIT_216s0039g02000.7
miR6195	VIT_216s0039g01840.2
miR9748	VIT_216s0039g01830.1
novel_mir21	VIT_216s0039g01810.7
novel_mir21	VIT_216s0039g01810.5
miR5678	VIT_216s0039g01800.1
miR477g-3p	VIT_216s0039g01754.1
miR7539	VIT_216s0039g01560.2
miR7539	VIT_216s0039g01560.1
miR529-3p	VIT_216s0039g01550.1
miR529-3p	VIT_216s0039g01540.1
miR7122a-3p	VIT_216s0039g01540.1
miR8042	VIT_216s0039g01500.1
miR9748	VIT_216s0039g01490.2
miR171b-3p	VIT_216s0039g01480.9
miR171b-3p	VIT_216s0039g01480.8
miR171b-3p	VIT_216s0039g01480.7
miR171b-3p	VIT_216s0039g01480.6
miR171b-3p	VIT_216s0039g01480.5
miR171b-3p	VIT_216s0039g01480.4
miR171b-3p	VIT_216s0039g01480.3
miR171b-3p	VIT_216s0039g01480.2
miR171b-3p	VIT_216s0039g01480.12
miR171b-3p	VIT_216s0039g01480.11
miR171b-3p	VIT_216s0039g01480.10
miR171b-3p	VIT_216s0039g01480.1
miR396f	VIT_216s0039g01450.5
miR396f	VIT_216s0039g01450.4
miR396f	VIT_216s0039g01450.3
miR396f	VIT_216s0039g01450.2
miR396f	VIT_216s0039g01450.1
miR870-5p	VIT_216s0039g01430.2
miR870-5p	VIT_216s0039g01430.1
miR3629a-3p	VIT_216s0039g01420.4
miR3629a-3p	VIT_216s0039g01420.2
miR3629a-3p	VIT_216s0039g01420.1
miR7122a-3p	VIT_216s0039g01350.1
miR841a-3p	VIT_216s0039g01250.1
miR952b	VIT_216s0039g01200.1
miR8777	VIT_216s0039g01030.6
miR3629a-5p	VIT_216s0039g01030.5
miR8777	VIT_216s0039g01030.5
miR3629a-5p	VIT_216s0039g01030.4
miR8777	VIT_216s0039g01030.4
miR3629a-5p	VIT_216s0039g01030.3
miR8777	VIT_216s0039g01030.3
miR8777	VIT_216s0039g01030.2
miR8777	VIT_216s0039g01030.1
miR1044-3p	VIT_216s0039g01010.1
miR7757-5p.2	VIT_216s0039g00730.1
miR9408-3p	VIT_216s0039g00700.6
miR9408-3p	VIT_216s0039g00700.5
miR9408-3p	VIT_216s0039g00700.4
miR9408-3p	VIT_216s0039g00700.3
miR9408-3p	VIT_216s0039g00700.2
miR9408-3p	VIT_216s0039g00700.1
miR5748	VIT_216s0039g00690.2
miR7545	VIT_216s0039g00690.2
miR5748	VIT_216s0039g00690.1
miR7545	VIT_216s0039g00690.1
miR529-3p	VIT_216s0039g00660.4
miR529-3p	VIT_216s0039g00660.3
miR529-3p	VIT_216s0039g00660.2
miR529-3p	VIT_216s0039g00660.1
miR472b	VIT_216s0039g00610.2
miR472b	VIT_216s0039g00610.1
miR408-3p	VIT_216s0039g00570.1
miR408d	VIT_216s0039g00570.1
miR5490	VIT_216s0039g00570.1
miR5773	VIT_216s0039g00520.4
miR5773	VIT_216s0039g00520.3
miR7545	VIT_216s0039g00520.3
novel_mir21	VIT_216s0039g00520.3
miR5773	VIT_216s0039g00520.2
miR7545	VIT_216s0039g00520.2
novel_mir21	VIT_216s0039g00520.2
miR5773	VIT_216s0039g00520.1
miR7545	VIT_216s0039g00520.1
novel_mir21	VIT_216s0039g00520.1
miR2938	VIT_216s0039g00490.7
miR2938	VIT_216s0039g00490.6
miR2938	VIT_216s0039g00490.5
miR5516a	VIT_216s0039g00410.1
miR3624-5p	VIT_216s0039g00390.4
miR3624-5p	VIT_216s0039g00390.3
miR3624-5p	VIT_216s0039g00390.2
miR5678	VIT_216s0039g00390.2
miR3624-5p	VIT_216s0039g00390.1
miR5678	VIT_216s0039g00390.1
miR7696c-3p	VIT_216s0039g00240.1
miR172a	VIT_216s0039g00230.1
miR172c-3p	VIT_216s0039g00230.1
miR6209	VIT_216s0039g00160.7
miR6209	VIT_216s0039g00160.3
miR156a-5p	VIT_216s0039g00040.1
miR9748	VIT_216s0039g00010.1
miR948	VIT_216s0022g02450.1
miR415	VIT_216s0022g02380.2
miR530a	VIT_216s0022g02350.4
miR530a	VIT_216s0022g02350.3
miR530a	VIT_216s0022g02350.2
miR530a	VIT_216s0022g02350.1
miR3626-3p	VIT_216s0022g02280.3
miR3626-3p	VIT_216s0022g02280.2
miR3626-3p	VIT_216s0022g02280.1
miR9484	VIT_216s0022g02230.3
miR9484	VIT_216s0022g02230.2
miR9484	VIT_216s0022g02230.1
miR162-3p	VIT_216s0022g02150.1
miR6169	VIT_216s0022g02140.2
miR6169	VIT_216s0022g02140.1
miR7696c-3p	VIT_216s0022g02100.1
miR9752	VIT_216s0022g02080.1
miR9408-3p	VIT_216s0022g02030.1
miR530b	VIT_216s0022g02000.1
miR3440	VIT_216s0022g01980.1
miR7539	VIT_216s0022g01870.1
miR9777	VIT_216s0022g01860.1
miR3440	VIT_216s0022g01740.1
miR3440	VIT_216s0022g01740.1
miR9556-3p	VIT_216s0022g01720.1
miR5508	VIT_216s0022g01520.1
miR6284	VIT_216s0022g01510.1
miR5508	VIT_216s0022g01490.1
novel_mir118	VIT_216s0022g01460.3
novel_mir118	VIT_216s0022g01460.2
novel_mir118	VIT_216s0022g01460.1
miR5373	VIT_216s0022g01330.1
miR156a-5p	VIT_216s0022g01240.1
miR395p-3p	VIT_216s0022g01240.1
miR846-3p	VIT_216s0022g01210.1
miR3633a-5p	VIT_216s0022g00980.9
novel_mir55	VIT_216s0022g00980.9
miR3633a-5p	VIT_216s0022g00980.8
novel_mir55	VIT_216s0022g00980.8
miR3633a-5p	VIT_216s0022g00980.7
novel_mir55	VIT_216s0022g00980.7
miR3633a-5p	VIT_216s0022g00980.6
novel_mir55	VIT_216s0022g00980.6
miR3633a-5p	VIT_216s0022g00980.5
novel_mir55	VIT_216s0022g00980.5
miR3633a-5p	VIT_216s0022g00980.4
novel_mir55	VIT_216s0022g00980.4
miR3633a-5p	VIT_216s0022g00980.3
novel_mir55	VIT_216s0022g00980.3
miR3633a-5p	VIT_216s0022g00980.2
novel_mir55	VIT_216s0022g00980.2
miR3633a-5p	VIT_216s0022g00980.10
novel_mir55	VIT_216s0022g00980.10
miR3633a-5p	VIT_216s0022g00980.1
novel_mir55	VIT_216s0022g00980.1
miR2659a	VIT_216s0022g00870.1
miR2659a	VIT_216s0022g00860.1
miR2659a	VIT_216s0022g00840.1
miR2659a	VIT_216s0022g00830.1
miR5067	VIT_216s0022g00750.1
miR9748	VIT_216s0022g00750.1
miR9748	VIT_216s0022g00730.1
miR5067	VIT_216s0022g00720.1
miR8155	VIT_216s0022g00680.2
miR8155	VIT_216s0022g00680.1
novel_mir55	VIT_216s0022g00640.1
miR3625-5p	VIT_216s0022g00625.1
miR3629a-5p	VIT_216s0022g00600.5
miR8767c	VIT_216s0022g00600.5
miR3629a-5p	VIT_216s0022g00600.4
miR8767c	VIT_216s0022g00600.4
miR8767c	VIT_216s0022g00600.2
miR8767c	VIT_216s0022g00600.1
miR5248	VIT_216s0022g00595.1
novel_mir11	VIT_216s0022g00480.9
novel_mir11	VIT_216s0022g00480.9
miR5773	VIT_216s0022g00480.7
novel_mir11	VIT_216s0022g00480.7
novel_mir11	VIT_216s0022g00480.7
novel_mir11	VIT_216s0022g00480.6
novel_mir11	VIT_216s0022g00480.6
novel_mir11	VIT_216s0022g00480.5
novel_mir11	VIT_216s0022g00480.5
novel_mir11	VIT_216s0022g00480.3
novel_mir11	VIT_216s0022g00480.3
novel_mir11	VIT_216s0022g00480.2
novel_mir11	VIT_216s0022g00480.2
novel_mir11	VIT_216s0022g00480.1
novel_mir11	VIT_216s0022g00480.1
miR172a	VIT_216s0022g00375.1
miR822-5p	VIT_216s0022g00330.1
miR172d-5p	VIT_216s0022g00320.3
miR172d-5p	VIT_216s0022g00320.2
miR172d-5p	VIT_216s0022g00320.1
miR9408-3p	VIT_216s0022g00310.1
miR9752	VIT_216s0022g00290.1
miR9408-3p	VIT_216s0022g00240.1
miR5083	VIT_216s0022g00150.1
miR9408-3p	VIT_216s0022g00150.1
miR3434-3p	VIT_216s0022g00030.9
miR3434-3p	VIT_216s0022g00030.8
miR3434-3p	VIT_216s0022g00030.7
miR3434-3p	VIT_216s0022g00030.6
miR9484	VIT_216s0022g00030.6
miR3434-3p	VIT_216s0022g00030.5
miR9484	VIT_216s0022g00030.5
miR3434-3p	VIT_216s0022g00030.4
miR9484	VIT_216s0022g00030.4
miR3434-3p	VIT_216s0022g00030.3
miR9484	VIT_216s0022g00030.3
miR3434-3p	VIT_216s0022g00030.2
miR9484	VIT_216s0022g00030.2
miR3434-3p	VIT_216s0022g00030.10
miR3434-3p	VIT_216s0022g00030.1
miR9484	VIT_216s0022g00030.1
miR2916	VIT_216s0013g02204.1
novel_mir22	VIT_216s0013g02140.2
miR8767c	VIT_216s0013g02110.1
miR2109-5p	VIT_216s0013g02100.4
miR2109-5p	VIT_216s0013g02100.2
miR2109-5p	VIT_216s0013g02100.1
miR780.2	VIT_216s0013g02090.1
miR156g-3p	VIT_216s0013g01976.1
miR157a-3p	VIT_216s0013g01976.1
miR164b-3p	VIT_216s0013g01920.4
miR164b-3p	VIT_216s0013g01920.3
miR164b-3p	VIT_216s0013g01920.2
miR164b-3p	VIT_216s0013g01920.1
miR1088-5p	VIT_216s0013g01740.1
miR162-3p	VIT_216s0013g01700.1
miR172d-5p	VIT_216s0013g01540.6
miR172d-5p	VIT_216s0013g01540.5
miR172d-5p	VIT_216s0013g01540.4
miR172d-5p	VIT_216s0013g01540.3
miR172d-5p	VIT_216s0013g01540.2
miR3631b-3p	VIT_216s0013g01530.1
miR9408-3p	VIT_216s0013g01500.1
miR477g	VIT_216s0013g01450.1
miR2089-5p	VIT_216s0013g01410.1
miR6169	VIT_216s0013g01390.1
miR6169	VIT_216s0013g01350.1
miR6169	VIT_216s0013g01310.1
miR6169	VIT_216s0013g01235.1
miR6169	VIT_216s0013g01220.1
miR6169	VIT_216s0013g01160.1
miR477g-3p	VIT_216s0013g01110.1
miR1023c-5p	VIT_216s0013g01070.1
miR1507a	VIT_216s0013g01066.1
miR7545	VIT_216s0013g01050.1
miR7545	VIT_216s0013g00980.1
miR7545	VIT_216s0013g00950.1
miR5227	VIT_216s0013g00890.1
miR2093-5p	VIT_216s0013g00720.1
miR4233	VIT_216s0013g00720.1
miR5748	VIT_216s0013g00620.1
miR860	VIT_216s0013g00620.1
miR860	VIT_216s0013g00620.1
miR530b	VIT_216s0013g00610.1
miR1535b	VIT_216s0013g00520.1
miR164b-3p	VIT_216s0013g00200.1
miR2950-5p	VIT_215s0107g00520.1
miR7528	VIT_215s0107g00520.1
miR5255	VIT_215s0107g00410.6
miR5255	VIT_215s0107g00410.5
miR5255	VIT_215s0107g00410.4
miR1432-5p	VIT_215s0107g00380.1
novel_mir22	VIT_215s0107g00320.2
novel_mir22	VIT_215s0107g00320.1
miR5509	VIT_215s0107g00200.1
miR6026-5p	VIT_215s0107g00200.1
miR9777	VIT_215s0107g00090.1
miR6460	VIT_215s0048g02960.1
novel_mir122	VIT_215s0048g02960.1
miR1440a	VIT_215s0048g02880.1
miR1871	VIT_215s0048g02830.1
miR1535a	VIT_215s0048g02780.1
miR870-5p	VIT_215s0048g02770.2
miR9484	VIT_215s0048g02740.4
miR9484	VIT_215s0048g02740.3
miR1044-3p	VIT_215s0048g02680.5
miR1044-3p	VIT_215s0048g02680.3
miR1044-3p	VIT_215s0048g02680.2
miR1044-3p	VIT_215s0048g02680.1
miR8668	VIT_215s0048g02570.1
miR6139	VIT_215s0048g02540.6
miR9748	VIT_215s0048g02530.2
miR9748	VIT_215s0048g02530.1
miR7539	VIT_215s0048g02510.2
miR7539	VIT_215s0048g02510.1
miR529b	VIT_215s0048g02500.5
miR9726	VIT_215s0048g02500.5
miR9726	VIT_215s0048g02500.4
miR447c-3p	VIT_215s0048g02430.3
miR447c-3p	VIT_215s0048g02430.2
miR447c-3p	VIT_215s0048g02430.1
miR5653	VIT_215s0048g02390.1
miR7539	VIT_215s0048g02390.1
miR162-3p	VIT_215s0048g02380.3
miR162	VIT_215s0048g02380.3
miR162-3p	VIT_215s0048g02380.2
miR162	VIT_215s0048g02380.2
miR477g	VIT_215s0048g02380.2
miR162-3p	VIT_215s0048g02380.1
miR162	VIT_215s0048g02380.1
miR477g	VIT_215s0048g02380.1
miR9748	VIT_215s0048g02370.1
miR1027a	VIT_215s0048g02360.2
novel_mir42	VIT_215s0048g02320.1
novel_mir42	VIT_215s0048g02300.1
novel_mir42	VIT_215s0048g02290.1
miR9748	VIT_215s0048g02280.4
miR9748	VIT_215s0048g02280.3
miR9748	VIT_215s0048g02280.2
miR9748	VIT_215s0048g02280.1
novel_mir42	VIT_215s0048g02270.9
novel_mir42	VIT_215s0048g02270.6
novel_mir42	VIT_215s0048g02270.3
miR5809	VIT_215s0048g02120.1
miR1885a	VIT_215s0048g02080.2
miR9748	VIT_215s0048g02000.7
miR9748	VIT_215s0048g02000.6
miR9748	VIT_215s0048g02000.5
miR9748	VIT_215s0048g02000.4
miR9748	VIT_215s0048g02000.3
miR9748	VIT_215s0048g02000.2
novel_mir62	VIT_215s0048g01910.1
novel_mir62	VIT_215s0048g01910.1
miR394a	VIT_215s0048g01895.1
miR394a	VIT_215s0048g01895.1
miR170-3p	VIT_215s0048g01840.2
miR170-3p	VIT_215s0048g01840.1
miR6171	VIT_215s0048g01840.1
miR1075	VIT_215s0048g01780.1
miR396f	VIT_215s0048g01740.7
miR396f	VIT_215s0048g01740.6
miR396f	VIT_215s0048g01740.5
miR396f	VIT_215s0048g01740.4
miR396f	VIT_215s0048g01740.3
miR396f	VIT_215s0048g01740.2
miR396f	VIT_215s0048g01740.1
miR5255	VIT_215s0048g01700.3
miR5255	VIT_215s0048g01700.2
miR5255	VIT_215s0048g01700.1
miR395p-3p	VIT_215s0048g01530.1
miR9752	VIT_215s0048g01460.1
miR2950-3p	VIT_215s0048g01410.3
miR2950-3p	VIT_215s0048g01410.2
miR2950-3p	VIT_215s0048g01410.1
miR8175	VIT_215s0048g01390.1
miR8175	VIT_215s0048g01350.1
miR3639-3p	VIT_215s0048g01320.1
miR171b-3p	VIT_215s0048g01300.1
miR1432-5p	VIT_215s0048g01220.1
miR2105	VIT_215s0048g01200.1
miR5169a	VIT_215s0048g01200.1
miR949a	VIT_215s0048g01200.1
miR2105	VIT_215s0048g01180.1
miR444d.3	VIT_215s0048g01170.1
miR9484	VIT_215s0048g01170.1
miR1871	VIT_215s0048g01160.1
miR5744	VIT_215s0048g01160.1
miR444d.3	VIT_215s0048g01130.1
miR3520-3p	VIT_215s0048g01110.1
miR5079a	VIT_215s0048g01100.2
miR5079a	VIT_215s0048g01100.1
miR5720	VIT_215s0048g01040.2
miR5720	VIT_215s0048g01040.1
miR2637	VIT_215s0048g00980.1
miR6026-3p	VIT_215s0048g00950.4
miR6026-3p	VIT_215s0048g00950.3
miR6026-3p	VIT_215s0048g00950.2
miR6026-3p	VIT_215s0048g00950.1
miR1511	VIT_215s0048g00810.1
miR1511	VIT_215s0048g00810.1
miR6447	VIT_215s0048g00800.1
miR838-3p	VIT_215s0048g00790.1
miR5748	VIT_215s0048g00770.7
miR5748	VIT_215s0048g00770.6
miR5748	VIT_215s0048g00770.4
miR5748	VIT_215s0048g00770.3
miR5748	VIT_215s0048g00770.2
miR3633a-5p	VIT_215s0048g00710.2
miR3633a-5p	VIT_215s0048g00710.1
miR5676	VIT_215s0048g00600.3
novel_mir71	VIT_215s0048g00600.3
miR5676	VIT_215s0048g00600.2
miR5676	VIT_215s0048g00600.1
miR156a-5p	VIT_215s0048g00530.1
novel_mir61	VIT_215s0048g00470.1
miR5373	VIT_215s0048g00440.4
miR835-5p	VIT_215s0048g00440.4
miR5373	VIT_215s0048g00440.3
miR835-5p	VIT_215s0048g00440.3
miR5373	VIT_215s0048g00440.2
miR835-5p	VIT_215s0048g00440.2
miR5373	VIT_215s0048g00440.1
miR5508	VIT_215s0048g00410.1
miR170-3p	VIT_215s0048g00270.1
miR171a	VIT_215s0048g00270.1
miR171b-3p	VIT_215s0048g00270.1
miR171	VIT_215s0048g00270.1
miR171	VIT_215s0048g00270.1
miR5508	VIT_215s0048g00270.1
miR846-3p	VIT_215s0048g00270.1
miR6027-3p	VIT_215s0048g00140.1
miR396a-3p	VIT_215s0046g03670.3
miR396a-3p	VIT_215s0046g03670.2
miR396a-3p	VIT_215s0046g03670.1
miR482-3p	VIT_215s0046g03660.1
miR5303	VIT_215s0046g03620.1
miR6171	VIT_215s0046g03230.1
miR6171	VIT_215s0046g03210.1
novel_mir82	VIT_215s0046g03210.1
miR2594	VIT_215s0046g03200.5
miR5067	VIT_215s0046g03200.5
miR2594	VIT_215s0046g03200.4
miR2594	VIT_215s0046g03200.3
miR2594	VIT_215s0046g03200.2
miR5067	VIT_215s0046g03200.2
miR2594	VIT_215s0046g03200.1
miR3629a-3p	VIT_215s0046g03190.2
miR5773	VIT_215s0046g03180.3
miR5773	VIT_215s0046g03180.2
miR419	VIT_215s0046g03030.2
miR419	VIT_215s0046g03030.1
miR3640-5p	VIT_215s0046g02860.2
miR3640-5p	VIT_215s0046g02860.1
miR1507-3p	VIT_215s0046g02825.2
miR6026-3p	VIT_215s0046g02825.2
miR1507-3p	VIT_215s0046g02825.1
miR6026-3p	VIT_215s0046g02825.1
miR1507-3p	VIT_215s0046g02820.1
miR2592s-3p	VIT_215s0046g02820.1
miR2873b	VIT_215s0046g02820.1
miR6027-3p	VIT_215s0046g02820.1
miR1507-3p	VIT_215s0046g02810.1
miR2592s-3p	VIT_215s0046g02810.1
miR1507-3p	VIT_215s0046g02800.1
miR2592s-3p	VIT_215s0046g02760.1
miR1507-3p	VIT_215s0046g02750.1
miR2592s-3p	VIT_215s0046g02750.1
miR6027-3p	VIT_215s0046g02750.1
miR1507-3p	VIT_215s0046g02730.1
miR1507-3p	VIT_215s0046g02720.1
miR5649a	VIT_215s0046g02700.2
miR5649a	VIT_215s0046g02700.1
miR472b	VIT_215s0046g02690.1
miR3632-5p	VIT_215s0046g02680.1
miR172d-5p	VIT_215s0046g02640.1
miR5059	VIT_215s0046g02510.6
miR9408-3p	VIT_215s0046g02510.6
miR5059	VIT_215s0046g02510.5
miR9408-3p	VIT_215s0046g02510.5
miR5059	VIT_215s0046g02510.4
miR9408-3p	VIT_215s0046g02510.4
miR5059	VIT_215s0046g02510.3
miR9408-3p	VIT_215s0046g02510.3
miR5059	VIT_215s0046g02510.2
miR9408-3p	VIT_215s0046g02510.2
miR5059	VIT_215s0046g02510.1
miR9408-3p	VIT_215s0046g02510.1
miR2089-5p	VIT_215s0046g02440.1
miR8585	VIT_215s0046g02440.1
miR5509	VIT_215s0046g02410.5
miR477g	VIT_215s0046g02410.4
miR5509	VIT_215s0046g02410.4
miR477g	VIT_215s0046g02410.3
miR5509	VIT_215s0046g02410.3
miR477g	VIT_215s0046g02410.2
miR5509	VIT_215s0046g02410.2
miR5509	VIT_215s0046g02410.1
miR899	VIT_215s0046g02390.2
miR899	VIT_215s0046g02390.1
miR9777	VIT_215s0046g02390.1
miR169z	VIT_215s0046g02370.2
miR169z	VIT_215s0046g02370.1
miR9408-3p	VIT_215s0046g02290.2
miR9408-3p	VIT_215s0046g02290.1
miR415	VIT_215s0046g02270.3
miR415	VIT_215s0046g02270.2
miR415	VIT_215s0046g02270.1
miR5632-5p	VIT_215s0046g02220.3
miR5632-5p	VIT_215s0046g02220.2
miR5632-5p	VIT_215s0046g02220.1
miR1429-3p	VIT_215s0046g02210.1
miR8585	VIT_215s0046g02210.1
miR6151a	VIT_215s0046g02160.1
miR9408-3p	VIT_215s0046g02140.1
miR6189	VIT_215s0046g02060.1
novel_mir44	VIT_215s0046g01980.1
novel_mir44	VIT_215s0046g01970.1
miR2083-5p	VIT_215s0046g01960.1
miR2111-5p	VIT_215s0046g01840.4
novel_mir78	VIT_215s0046g01840.4
miR2111-5p	VIT_215s0046g01840.3
novel_mir78	VIT_215s0046g01840.3
miR2111-5p	VIT_215s0046g01840.2
novel_mir78	VIT_215s0046g01840.2
miR2111-5p	VIT_215s0046g01840.1
novel_mir78	VIT_215s0046g01840.1
miR5748	VIT_215s0046g01830.1
miR952b	VIT_215s0046g01780.1
miR2111-5p	VIT_215s0046g01770.1
miR530b	VIT_215s0046g01770.1
miR952b	VIT_215s0046g01760.6
miR952b	VIT_215s0046g01760.5
miR952b	VIT_215s0046g01760.4
miR952b	VIT_215s0046g01760.3
miR952b	VIT_215s0046g01760.2
miR952b	VIT_215s0046g01760.1
miR7766-3p	VIT_215s0046g01740.5
miR7766-3p	VIT_215s0046g01740.4
miR7766-3p	VIT_215s0046g01740.3
miR7766-3p	VIT_215s0046g01740.2
miR7766-3p	VIT_215s0046g01740.1
miR3624-5p	VIT_215s0046g01670.1
miR5083	VIT_215s0046g01620.2
miR530a	VIT_215s0046g01530.1
miR1535a	VIT_215s0046g01500.1
miR6209	VIT_215s0046g01450.1
miR3629a-3p	VIT_215s0046g01440.2
miR3629a-5p	VIT_215s0046g01440.2
miR3627-5p	VIT_215s0046g01420.3
miR1080	VIT_215s0046g01370.6
miR7545	VIT_215s0046g01350.6
miR7545	VIT_215s0046g01350.5
miR7545	VIT_215s0046g01350.4
miR7545	VIT_215s0046g01350.3
miR7545	VIT_215s0046g01350.2
miR7545	VIT_215s0046g01350.1
miR2275a-5p	VIT_215s0046g01310.4
miR2275a-5p	VIT_215s0046g01310.3
miR2275a-5p	VIT_215s0046g01310.2
miR8051-5p	VIT_215s0046g01230.2
miR157a-5p	VIT_215s0046g01230.1
miR8051-5p	VIT_215s0046g01230.1
miR3629a-5p	VIT_215s0046g01080.4
miR5024-3p	VIT_215s0046g01080.4
miR3629a-5p	VIT_215s0046g01080.3
miR5024-3p	VIT_215s0046g01080.3
miR3629a-5p	VIT_215s0046g01080.2
miR5024-3p	VIT_215s0046g01080.2
miR3629a-5p	VIT_215s0046g01080.1
miR5024-3p	VIT_215s0046g01080.1
miR396f	VIT_215s0046g01040.1
miR3440	VIT_215s0046g01020.5
miR7696c-3p	VIT_215s0046g01020.5
miR3440	VIT_215s0046g01020.4
miR7696c-3p	VIT_215s0046g01020.4
miR3440	VIT_215s0046g01020.3
miR7696c-3p	VIT_215s0046g01020.3
miR3440	VIT_215s0046g01020.2
miR7696c-3p	VIT_215s0046g01020.2
miR3440	VIT_215s0046g01020.1
miR7696c-3p	VIT_215s0046g01020.1
miR5024-3p	VIT_215s0046g01000.4
miR5024-3p	VIT_215s0046g01000.3
miR5024-3p	VIT_215s0046g01000.2
miR5024-3p	VIT_215s0046g01000.1
miR5678	VIT_215s0046g00845.1
miR5509	VIT_215s0046g00772.1
miR1075	VIT_215s0046g00760.1
miR3629a-3p	VIT_215s0046g00750.3
miR159a-3p	VIT_215s0046g00740.6
miR8668	VIT_215s0046g00740.6
miR159a-3p	VIT_215s0046g00740.5
miR159a-3p	VIT_215s0046g00740.4
miR159a-3p	VIT_215s0046g00740.3
miR8668	VIT_215s0046g00740.3
miR159a-3p	VIT_215s0046g00740.2
miR8668	VIT_215s0046g00740.2
miR159a-3p	VIT_215s0046g00740.1
miR8668	VIT_215s0046g00740.1
miR3629a-3p	VIT_215s0046g00730.3
miR5144-3p	VIT_215s0046g00730.3
miR3629a-3p	VIT_215s0046g00730.2
miR3629a-3p	VIT_215s0046g00730.1
miR1044-3p	VIT_215s0046g00470.13
miR5278	VIT_215s0046g00420.2
miR5278	VIT_215s0046g00420.1
miR8606	VIT_215s0046g00360.1
miR319a-3p	VIT_215s0046g00340.3
miR319	VIT_215s0046g00340.3
miR319a-3p	VIT_215s0046g00340.2
miR319	VIT_215s0046g00340.2
miR319a-3p	VIT_215s0046g00340.1
miR319	VIT_215s0046g00340.1
miR9408-3p	VIT_215s0046g00320.1
miR4374b	VIT_215s0046g00250.7
miR7722-3p	VIT_215s0046g00250.7
miR4374b	VIT_215s0046g00250.6
miR7722-3p	VIT_215s0046g00250.6
miR4374b	VIT_215s0046g00250.5
miR7722-3p	VIT_215s0046g00250.5
miR4374b	VIT_215s0046g00250.4
miR7722-3p	VIT_215s0046g00250.4
miR4374b	VIT_215s0046g00250.3
miR7722-3p	VIT_215s0046g00250.3
miR4374b	VIT_215s0046g00250.2
miR7722-3p	VIT_215s0046g00250.2
miR4374b	VIT_215s0046g00250.1
miR7722-3p	VIT_215s0046g00250.1
miR399e	VIT_215s0046g00190.1
miR828a	VIT_215s0046g00180.2
miR828a	VIT_215s0046g00180.1
miR1439	VIT_215s0046g00170.1
miR5373	VIT_215s0046g00150.4
miR5373	VIT_215s0046g00150.3
miR5373	VIT_215s0046g00150.2
miR5373	VIT_215s0046g00150.1
miR6189	VIT_215s0046g00070.1
miR9748	VIT_215s0046g00070.1
miR1873	VIT_215s0046g00040.4
miR5227	VIT_215s0046g00040.4
miR419	VIT_215s0045g01590.1
miR9408-3p	VIT_215s0045g01460.1
miR1088-5p	VIT_215s0045g01403.1
novel_mir101	VIT_215s0045g01390.1
miR2873b	VIT_215s0045g01370.1
miR9408-3p	VIT_215s0045g01260.1
miR3629a-5p	VIT_215s0045g01190.1
miR8141	VIT_215s0045g01170.2
miR5509	VIT_215s0045g01150.1
miR9748	VIT_215s0045g01130.1
miR7539	VIT_215s0045g01090.2
miR7539	VIT_215s0045g01090.1
miR482-3p	VIT_215s0045g01010.1
miR482-3p	VIT_215s0045g00980.1
miR482-3p	VIT_215s0045g00920.1
miR482-3p	VIT_215s0045g00880.1
miR482-3p	VIT_215s0045g00810.1
miR482-3p	VIT_215s0045g00710.8
miR482-3p	VIT_215s0045g00710.7
miR482-3p	VIT_215s0045g00710.6
miR482-3p	VIT_215s0045g00710.5
miR482-3p	VIT_215s0045g00710.4
miR482-3p	VIT_215s0045g00710.3
miR482-3p	VIT_215s0045g00710.2
miR482-3p	VIT_215s0045g00710.1
miR482-3p	VIT_215s0045g00680.1
miR482-3p	VIT_215s0045g00640.1
miR473	VIT_215s0045g00630.1
miR9748	VIT_215s0045g00630.1
novel_mir22	VIT_215s0045g00620.2
novel_mir22	VIT_215s0045g00620.1
miR1446	VIT_215s0045g00530.2
miR473	VIT_215s0045g00530.2
miR477a	VIT_215s0045g00530.2
miR6189	VIT_215s0045g00530.2
miR1446	VIT_215s0045g00530.1
miR473	VIT_215s0045g00530.1
miR477a	VIT_215s0045g00530.1
miR6189	VIT_215s0045g00530.1
miR2118f	VIT_215s0045g00440.1
miR5509	VIT_215s0024g01620.1
miR6026-5p	VIT_215s0024g01620.1
miR6026-5p	VIT_215s0024g01600.1
miR5509	VIT_215s0024g01530.1
miR5501	VIT_215s0024g01515.1
miR6284	VIT_215s0024g01515.1
miR5227	VIT_215s0024g01420.1
miR8668	VIT_215s0024g01366.1
miR6026-5p	VIT_215s0024g01363.2
miR6026-5p	VIT_215s0024g01363.1
miR1535b	VIT_215s0024g01270.1
miR3626-3p	VIT_215s0024g01270.1
miR1511-3p	VIT_215s0024g01240.1
miR8585	VIT_215s0024g01210.1
miR9408-3p	VIT_215s0024g01180.1
miR6026-5p	VIT_215s0024g01170.1
miR444a	VIT_215s0024g01120.1
miR870-5p	VIT_215s0024g00960.1
miR952b	VIT_215s0024g00910.2
miR952b	VIT_215s0024g00910.1
novel_mir101	VIT_215s0024g00860.9
novel_mir61	VIT_215s0024g00860.9
miR7122a-5p	VIT_215s0024g00860.8
novel_mir101	VIT_215s0024g00860.8
novel_mir61	VIT_215s0024g00860.8
miR415	VIT_215s0024g00860.7
novel_mir101	VIT_215s0024g00860.7
novel_mir61	VIT_215s0024g00860.7
novel_mir101	VIT_215s0024g00860.6
novel_mir61	VIT_215s0024g00860.6
miR415	VIT_215s0024g00860.5
novel_mir101	VIT_215s0024g00860.5
novel_mir61	VIT_215s0024g00860.5
miR415	VIT_215s0024g00860.4
novel_mir101	VIT_215s0024g00860.4
novel_mir61	VIT_215s0024g00860.4
miR415	VIT_215s0024g00860.3
novel_mir101	VIT_215s0024g00860.3
novel_mir61	VIT_215s0024g00860.3
novel_mir101	VIT_215s0024g00860.2
novel_mir61	VIT_215s0024g00860.2
novel_mir61	VIT_215s0024g00860.12
novel_mir61	VIT_215s0024g00860.11
novel_mir101	VIT_215s0024g00860.10
novel_mir61	VIT_215s0024g00860.10
novel_mir101	VIT_215s0024g00860.1
novel_mir61	VIT_215s0024g00860.1
miR394a	VIT_215s0024g00830.1
miR394a	VIT_215s0024g00830.1
miR3629a-5p	VIT_215s0024g00820.2
miR2093-5p	VIT_215s0024g00800.6
miR9748	VIT_215s0024g00790.1
miR6169	VIT_215s0024g00765.1
miR2089-5p	VIT_215s0024g00660.9
miR2089-5p	VIT_215s0024g00660.7
miR2089-5p	VIT_215s0024g00660.6
miR2089-5p	VIT_215s0024g00660.5
miR2089-5p	VIT_215s0024g00660.4
miR2089-5p	VIT_215s0024g00660.3
miR2089-5p	VIT_215s0024g00660.2
miR2089-5p	VIT_215s0024g00660.11
miR2089-5p	VIT_215s0024g00660.1
miR6027-3p	VIT_215s0024g00450.3
miR6027-3p	VIT_215s0024g00450.2
miR6027-3p	VIT_215s0024g00450.1
miR6027-3p	VIT_215s0024g00440.1
miR6027-3p	VIT_215s0024g00400.5
miR7122a-3p	VIT_215s0024g00400.5
miR6027-3p	VIT_215s0024g00400.4
miR7122a-3p	VIT_215s0024g00400.4
miR6027-3p	VIT_215s0024g00400.3
miR7122a-3p	VIT_215s0024g00400.3
miR6027-3p	VIT_215s0024g00400.2
miR7122a-3p	VIT_215s0024g00400.2
miR6027-3p	VIT_215s0024g00400.1
miR7122a-3p	VIT_215s0024g00400.1
miR9748	VIT_215s0024g00390.1
miR6476a	VIT_215s0024g00350.1
miR952b	VIT_215s0024g00240.5
miR952b	VIT_215s0024g00240.4
miR952b	VIT_215s0024g00240.3
miR952b	VIT_215s0024g00240.2
miR952b	VIT_215s0024g00240.1
miR399a	VIT_215s0024g00050.8
miR399a	VIT_215s0024g00050.6
miR399a	VIT_215s0024g00050.5
miR399a	VIT_215s0024g00050.4
miR399a	VIT_215s0024g00050.3
miR399a	VIT_215s0024g00050.2
miR399a	VIT_215s0024g00050.1
miR1507-3p	VIT_215s0024g00040.1
miR6284	VIT_215s0024g00040.1
miR9408-3p	VIT_215s0024g00040.1
miR5024-3p	VIT_215s0021g02780.9
miR8777	VIT_215s0021g02780.9
miR9752	VIT_215s0021g02780.9
miR5024-3p	VIT_215s0021g02780.8
miR8777	VIT_215s0021g02780.8
miR9752	VIT_215s0021g02780.8
miR5024-3p	VIT_215s0021g02780.7
miR8777	VIT_215s0021g02780.7
miR9752	VIT_215s0021g02780.7
miR5024-3p	VIT_215s0021g02780.6
miR8777	VIT_215s0021g02780.6
miR9752	VIT_215s0021g02780.6
miR5024-3p	VIT_215s0021g02780.5
miR8777	VIT_215s0021g02780.5
miR9752	VIT_215s0021g02780.5
miR5024-3p	VIT_215s0021g02780.4
miR8777	VIT_215s0021g02780.4
miR9752	VIT_215s0021g02780.4
miR5024-3p	VIT_215s0021g02780.3
miR8777	VIT_215s0021g02780.3
miR9752	VIT_215s0021g02780.3
miR5024-3p	VIT_215s0021g02780.2
miR8777	VIT_215s0021g02780.2
miR9752	VIT_215s0021g02780.2
miR5024-3p	VIT_215s0021g02780.1
miR8777	VIT_215s0021g02780.1
miR9752	VIT_215s0021g02780.1
miR7122a-3p	VIT_215s0021g02720.1
miR5649a	VIT_215s0021g02650.4
miR5649a	VIT_215s0021g02650.2
miR5649a	VIT_215s0021g02650.1
miR170-3p	VIT_215s0021g02420.1
miR171a	VIT_215s0021g02420.1
miR9748	VIT_215s0021g02420.1
miR9777	VIT_215s0021g02340.1
miR5654-5p	VIT_215s0021g02300.3
miR156a-5p	VIT_215s0021g02290.1
miR157a-5p	VIT_215s0021g02290.1
miR4995	VIT_215s0021g02290.1
miR535a	VIT_215s0021g02290.1
miR6189	VIT_215s0021g02290.1
miR156a-5p	VIT_215s0021g02280.1
miR9748	VIT_215s0021g02130.9
miR9748	VIT_215s0021g02130.8
miR9748	VIT_215s0021g02130.7
miR9748	VIT_215s0021g02130.6
miR9748	VIT_215s0021g02130.5
miR9748	VIT_215s0021g02130.4
miR9748	VIT_215s0021g02130.3
miR9748	VIT_215s0021g02130.2
miR9748	VIT_215s0021g02130.10
miR9748	VIT_215s0021g02130.1
miR9748	VIT_215s0021g02110.1
miR319	VIT_215s0021g02040.1
miR472b	VIT_215s0021g01990.1
miR8558a	VIT_215s0021g01990.1
miR408-3p	VIT_215s0021g01910.3
miR408-3p	VIT_215s0021g01910.1
miR2100-5p	VIT_215s0021g01880.2
miR2100-5p	VIT_215s0021g01880.1
miR6189	VIT_215s0021g01840.2
miR6189	VIT_215s0021g01840.1
miR5509	VIT_215s0021g01830.1
miR3632-3p	VIT_215s0021g01810.4
miR530b	VIT_215s0021g01810.4
miR7757-5p.2	VIT_215s0021g01810.4
miR7757-5p.2	VIT_215s0021g01810.4
miR3632-3p	VIT_215s0021g01810.3
miR530b	VIT_215s0021g01810.3
miR7757-5p.2	VIT_215s0021g01810.3
miR7757-5p.2	VIT_215s0021g01810.3
miR3632-3p	VIT_215s0021g01810.2
miR530b	VIT_215s0021g01810.2
miR7757-5p.2	VIT_215s0021g01810.2
miR7757-5p.2	VIT_215s0021g01810.2
miR3632-3p	VIT_215s0021g01810.1
miR530b	VIT_215s0021g01810.1
miR7757-5p.2	VIT_215s0021g01810.1
miR7757-5p.2	VIT_215s0021g01810.1
miR5083	VIT_215s0021g01700.1
miR9726	VIT_215s0021g01620.1
miR170-3p	VIT_215s0021g01580.9
miR170-3p	VIT_215s0021g01580.7
miR170-3p	VIT_215s0021g01580.6
miR170-3p	VIT_215s0021g01580.10
miR477g-3p	VIT_215s0021g01550.1
miR444d.3	VIT_215s0021g01540.3
miR444d.3	VIT_215s0021g01540.2
miR444d.3	VIT_215s0021g01540.1
miR5508	VIT_215s0021g01530.7
miR5508	VIT_215s0021g01530.6
miR5508	VIT_215s0021g01530.5
miR5508	VIT_215s0021g01530.4
miR5508	VIT_215s0021g01530.3
miR5508	VIT_215s0021g01530.2
miR5508	VIT_215s0021g01530.1
miR1075	VIT_215s0021g01420.2
miR408-3p	VIT_215s0021g01390.1
miR408d	VIT_215s0021g01390.1
miR6189	VIT_215s0021g01320.1
miR162-3p	VIT_215s0021g01300.1
miR1444a	VIT_215s0021g01280.1
miR3637-5p	VIT_215s0021g01280.1
miR1509a-3p	VIT_215s0021g01130.1
miR838-3p	VIT_215s0021g01000.1
miR6171	VIT_215s0021g00840.1
miR1860-3p	VIT_215s0021g00810.1
miR2100-5p	VIT_215s0021g00650.1
miR6026-3p	VIT_215s0021g00610.3
miR6026-3p	VIT_215s0021g00610.2
miR6026-3p	VIT_215s0021g00610.1
miR2938	VIT_215s0021g00570.3
miR2938	VIT_215s0021g00570.2
miR2938	VIT_215s0021g00570.1
miR5054	VIT_215s0021g00480.2
miR5054	VIT_215s0021g00480.1
miR477b-3p	VIT_215s0021g00260.1
miR398b	VIT_215s0021g00220.2
miR398b	VIT_215s0021g00220.1
miR7696c-3p	VIT_215s0021g00210.1
miR482-3p	VIT_215s0021g00205.1
miR6171	VIT_215s0021g00180.1
miR1507-3p	VIT_215s0021g00130.1
miR2592s-3p	VIT_215s0021g00125.1
miR3629a-5p	VIT_215s0021g00090.2
miR5255	VIT_215s0021g00090.2
miR419	VIT_215s0021g00070.1
miR419	VIT_215s0021g00050.2
miR419	VIT_215s0021g00050.1
miR419	VIT_215s0021g00040.1
miR7539	VIT_214s0219g00280.1
miR2089-5p	VIT_214s0219g00170.3
miR2089-5p	VIT_214s0219g00170.2
miR2089-5p	VIT_214s0219g00170.1
miR838-3p	VIT_214s0219g00140.3
miR838-3p	VIT_214s0219g00140.2
miR838-3p	VIT_214s0219g00140.1
miR169z	VIT_214s0219g00120.1
miR1535a	VIT_214s0219g00090.3
miR1535a	VIT_214s0219g00090.2
miR1535a	VIT_214s0219g00090.1
miR3624-5p	VIT_214s0219g00080.3
miR3624-5p	VIT_214s0219g00080.2
miR3624-5p	VIT_214s0219g00080.1
miR9726	VIT_214s0171g00530.6
miR9726	VIT_214s0171g00530.5
miR9726	VIT_214s0171g00530.4
miR9726	VIT_214s0171g00530.3
miR9726	VIT_214s0171g00530.2
miR9726	VIT_214s0171g00530.1
miR419	VIT_214s0171g00520.7
miR419	VIT_214s0171g00520.6
miR419	VIT_214s0171g00520.5
miR419	VIT_214s0171g00520.4
miR419	VIT_214s0171g00520.3
miR419	VIT_214s0171g00520.2
miR419	VIT_214s0171g00520.1
miR3629a-3p	VIT_214s0171g00490.9
miR7122a-3p	VIT_214s0171g00460.1
miR1167	VIT_214s0171g00420.2
miR5059	VIT_214s0171g00400.1
miR172a	VIT_214s0171g00380.6
miR172c-3p	VIT_214s0171g00380.6
miR172a	VIT_214s0171g00380.5
miR172c-3p	VIT_214s0171g00380.5
miR172a	VIT_214s0171g00380.4
miR172c-3p	VIT_214s0171g00380.4
miR172a	VIT_214s0171g00380.3
miR172c-3p	VIT_214s0171g00380.3
miR172a	VIT_214s0171g00380.2
miR172c-3p	VIT_214s0171g00380.2
miR172a	VIT_214s0171g00380.1
miR172c-3p	VIT_214s0171g00380.1
miR9484	VIT_214s0171g00320.3
miR9484	VIT_214s0171g00320.2
miR9484	VIT_214s0171g00320.1
miR827-5p	VIT_214s0171g00260.2
miR827-5p	VIT_214s0171g00260.1
miR8179	VIT_214s0171g00250.2
miR8179	VIT_214s0171g00250.1
miR1439	VIT_214s0171g00230.1
miR9748	VIT_214s0171g00230.1
miR2636	VIT_214s0171g00220.2
miR2636	VIT_214s0171g00220.1
miR1440a	VIT_214s0171g00180.5
miR1440a	VIT_214s0171g00180.4
miR1440a	VIT_214s0171g00180.3
miR1440a	VIT_214s0171g00180.2
miR1440a	VIT_214s0171g00180.1
miR162-3p	VIT_214s0171g00160.2
miR162-3p	VIT_214s0171g00160.1
miR9556-3p	VIT_214s0171g00130.1
miR838-3p	VIT_214s0128g00900.2
miR157a-5p	VIT_214s0128g00900.1
miR838-3p	VIT_214s0128g00900.1
miR4374b	VIT_214s0128g00860.1
miR5509	VIT_214s0128g00790.1
miR1089	VIT_214s0128g00770.2
miR838-3p	VIT_214s0128g00770.2
miR1089	VIT_214s0128g00770.1
miR838-3p	VIT_214s0128g00770.1
miR6020a-5p	VIT_214s0128g00710.3
miR6020a-5p	VIT_214s0128g00710.2
miR6020a-5p	VIT_214s0128g00710.1
miR7539	VIT_214s0128g00600.1
miR7539	VIT_214s0128g00570.1
miR1860-3p	VIT_214s0128g00510.1
miR528-3p	VIT_214s0128g00470.3
miR528-3p	VIT_214s0128g00470.1
miR5508	VIT_214s0128g00450.1
miR5748	VIT_214s0128g00430.2
miR5748	VIT_214s0128g00430.1
miR9726	VIT_214s0128g00420.1
miR1511	VIT_214s0128g00260.3
miR1511	VIT_214s0128g00260.3
miR1511	VIT_214s0128g00260.2
miR1511	VIT_214s0128g00260.2
miR1511	VIT_214s0128g00260.1
miR1511	VIT_214s0128g00260.1
miR1857-3p	VIT_214s0128g00230.1
miR9748	VIT_214s0128g00230.1
miR7539	VIT_214s0128g00190.2
miR7539	VIT_214s0128g00190.1
miR7757-5p.2	VIT_214s0128g00180.1
novel_mir82	VIT_214s0128g00050.4
miR1511-3p	VIT_214s0128g00050.3
miR8155	VIT_214s0128g00050.3
novel_mir82	VIT_214s0128g00050.3
novel_mir82	VIT_214s0128g00050.2
novel_mir82	VIT_214s0128g00050.1
miR7532a	VIT_214s0108g01680.5
miR7532a	VIT_214s0108g01680.4
miR7532a	VIT_214s0108g01680.3
miR7532a	VIT_214s0108g01680.2
miR7532a	VIT_214s0108g01680.1
miR7122a-5p	VIT_214s0108g01560.5
miR7545	VIT_214s0108g01560.5
miR7545	VIT_214s0108g01560.3
miR7122a-5p	VIT_214s0108g01560.2
miR7545	VIT_214s0108g01560.2
miR7122a-5p	VIT_214s0108g01560.1
miR7545	VIT_214s0108g01560.1
miR3434-5p	VIT_214s0108g01540.2
miR3434-5p	VIT_214s0108g01540.1
miR1075	VIT_214s0108g01500.3
miR1075	VIT_214s0108g01500.2
miR1075	VIT_214s0108g01500.1
miR5079a	VIT_214s0108g01490.2
miR6253	VIT_214s0108g01490.2
miR5079a	VIT_214s0108g01490.1
miR6253	VIT_214s0108g01490.1
miR2275a-5p	VIT_214s0108g01450.6
miR846-3p	VIT_214s0108g01450.6
miR6209	VIT_214s0108g01430.4
miR2100-5p	VIT_214s0108g01410.1
miR9408-3p	VIT_214s0108g01280.2
miR9408-3p	VIT_214s0108g01280.1
novel_mir37	VIT_214s0108g01270.3
novel_mir37	VIT_214s0108g01270.2
novel_mir37	VIT_214s0108g01270.1
miR530b	VIT_214s0108g01260.2
miR530b	VIT_214s0108g01260.1
miR6230-5p	VIT_214s0108g01230.6
miR535a	VIT_214s0108g01230.5
miR6230-5p	VIT_214s0108g01230.5
miR6230-5p	VIT_214s0108g01230.4
miR535a	VIT_214s0108g01230.3
miR6230-5p	VIT_214s0108g01230.3
miR6230-5p	VIT_214s0108g01230.2
miR535a	VIT_214s0108g01230.1
miR6230-5p	VIT_214s0108g01230.1
miR1167	VIT_214s0108g01190.3
miR1167	VIT_214s0108g01190.1
miR6459b	VIT_214s0108g01185.1
miR1069-3p	VIT_214s0108g01160.1
miR164b	VIT_214s0108g01070.4
miR164b	VIT_214s0108g01070.4
miR164b	VIT_214s0108g01070.3
miR164b	VIT_214s0108g01070.3
miR164b	VIT_214s0108g01070.2
miR164b	VIT_214s0108g01070.2
miR164b	VIT_214s0108g01070.1
miR164b	VIT_214s0108g01070.1
miR529b	VIT_214s0108g00980.1
miR157a-3p	VIT_214s0108g00930.2
miR157a-3p	VIT_214s0108g00930.1
miR9752	VIT_214s0108g00860.2
miR9752	VIT_214s0108g00860.1
miR5373	VIT_214s0108g00750.1
miR5227	VIT_214s0108g00740.3
miR1509a-3p	VIT_214s0108g00710.3
miR396f	VIT_214s0108g00710.3
miR1509a-3p	VIT_214s0108g00710.2
miR396f	VIT_214s0108g00710.2
miR1509a-3p	VIT_214s0108g00710.1
miR396f	VIT_214s0108g00710.1
novel_mir109	VIT_214s0108g00690.1
novel_mir109	VIT_214s0108g00630.1
miR1860-3p	VIT_214s0108g00590.1
miR8141	VIT_214s0108g00570.3
miR8141	VIT_214s0108g00570.2
miR8141	VIT_214s0108g00570.1
miR3629a-3p	VIT_214s0108g00540.2
miR477g	VIT_214s0108g00510.2
miR477g	VIT_214s0108g00510.2
miR477g	VIT_214s0108g00510.1
miR477g	VIT_214s0108g00510.1
miR1439	VIT_214s0108g00490.5
miR5081	VIT_214s0108g00490.5
miR7543	VIT_214s0108g00470.1
miR9477-3p	VIT_214s0108g00470.1
miR827-5p	VIT_214s0108g00440.1
miR3520-3p	VIT_214s0108g00430.1
miR156a-5p	VIT_214s0108g00380.1
miR5031	VIT_214s0108g00380.1
miR7543	VIT_214s0108g00370.1
miR6169	VIT_214s0108g00310.1
miR1439	VIT_214s0108g00300.1
miR5373	VIT_214s0108g00300.1
miR9654a-3p	VIT_214s0108g00170.1
miR6171	VIT_214s0108g00120.2
miR6171	VIT_214s0108g00120.1
miR5744	VIT_214s0108g00040.1
miR5140	VIT_214s0108g00030.1
miR5632-5p	VIT_214s0108g00030.1
miR9748	VIT_214s0083g01220.1
miR5490	VIT_214s0083g01170.5
miR5490	VIT_214s0083g01170.3
miR5490	VIT_214s0083g01170.2
miR5490	VIT_214s0083g01170.1
miR841a-3p	VIT_214s0083g01140.1
miR5748	VIT_214s0083g01130.7
miR5748	VIT_214s0083g01130.4
miR5748	VIT_214s0083g01130.3
miR5748	VIT_214s0083g01130.1
miR157a-5p	VIT_214s0083g01100.1
miR530b	VIT_214s0083g01100.1
miR2873b	VIT_214s0083g01090.2
miR5780b	VIT_214s0083g01082.1
miR2089-5p	VIT_214s0083g01060.1
miR858a	VIT_214s0083g01060.1
miR9748	VIT_214s0083g01030.5
miR9748	VIT_214s0083g01030.4
miR9748	VIT_214s0083g01030.3
miR529-3p	VIT_214s0083g01000.2
miR7539	VIT_214s0083g01000.2
miR529-3p	VIT_214s0083g01000.1
miR7539	VIT_214s0083g01000.1
miR3639-3p	VIT_214s0083g00960.4
miR9477-3p	VIT_214s0083g00960.4
miR3639-3p	VIT_214s0083g00960.3
miR9408-3p	VIT_214s0083g00960.3
miR9477-3p	VIT_214s0083g00960.3
miR3639-3p	VIT_214s0083g00960.2
miR9477-3p	VIT_214s0083g00960.2
miR3639-3p	VIT_214s0083g00960.1
miR9477-3p	VIT_214s0083g00960.1
miR7830	VIT_214s0083g00870.3
miR7830	VIT_214s0083g00870.2
miR7830	VIT_214s0083g00870.1
miR394a	VIT_214s0083g00825.3
miR394a	VIT_214s0083g00825.2
miR394a	VIT_214s0083g00825.1
miR2928	VIT_214s0083g00721.1
miR845b-3p	VIT_214s0083g00690.3
miR845b-3p	VIT_214s0083g00690.2
miR845b-3p	VIT_214s0083g00690.1
miR9748	VIT_214s0083g00650.2
miR7776-5p.1	VIT_214s0083g00640.2
miR7776-5p.1	VIT_214s0083g00640.1
miR477b-3p	VIT_214s0083g00610.1
miR6284	VIT_214s0083g00590.3
miR6284	VIT_214s0083g00590.2
miR6284	VIT_214s0083g00590.1
miR9748	VIT_214s0083g00330.2
miR9748	VIT_214s0083g00330.1
miR2100-5p	VIT_214s0083g00300.2
miR447c-3p	VIT_214s0083g00300.2
miR2100-5p	VIT_214s0083g00300.1
miR447c-3p	VIT_214s0083g00300.1
miR4414b	VIT_214s0083g00280.1
miR4414a-5p	VIT_214s0083g00230.1
miR8169	VIT_214s0083g00100.3
miR8169	VIT_214s0083g00100.2
miR8169	VIT_214s0083g00100.1
miR6300	VIT_214s0083g00070.1
miR168a-3p	VIT_214s0081g00800.1
miR9726	VIT_214s0081g00780.1
miR482-3p	VIT_214s0081g00710.1
miR8155	VIT_214s0081g00710.1
miR3629a-3p	VIT_214s0081g00680.4
miR3629a-5p	VIT_214s0081g00680.4
miR6271	VIT_214s0081g00680.4
miR3629a-3p	VIT_214s0081g00680.3
miR3629a-5p	VIT_214s0081g00680.3
miR6271	VIT_214s0081g00680.3
miR6271	VIT_214s0081g00680.2
miR6271	VIT_214s0081g00680.1
miR5649a	VIT_214s0081g00630.2
miR7539	VIT_214s0081g00630.2
miR5649a	VIT_214s0081g00630.1
miR7539	VIT_214s0081g00630.1
miR1075	VIT_214s0081g00600.3
miR1075	VIT_214s0081g00600.2
miR7539	VIT_214s0081g00600.2
miR1075	VIT_214s0081g00600.1
miR7539	VIT_214s0081g00600.1
miR6189	VIT_214s0081g00580.5
miR6189	VIT_214s0081g00580.4
miR6189	VIT_214s0081g00580.3
miR6189	VIT_214s0081g00580.2
miR6189	VIT_214s0081g00580.1
miR9748	VIT_214s0081g00570.1
miR2099-5p	VIT_214s0081g00420.1
miR5079a	VIT_214s0081g00320.5
miR6169	VIT_214s0081g00320.5
miR5079a	VIT_214s0081g00320.4
miR6169	VIT_214s0081g00320.4
miR5079a	VIT_214s0081g00320.3
miR6169	VIT_214s0081g00320.3
miR5079a	VIT_214s0081g00320.2
miR6169	VIT_214s0081g00320.2
miR5079a	VIT_214s0081g00320.1
miR6169	VIT_214s0081g00320.1
miR7539	VIT_214s0081g00240.2
miR8038a-3p	VIT_214s0081g00200.2
miR8038a-3p	VIT_214s0081g00200.1
miR952b	VIT_214s0081g00160.2
miR952b	VIT_214s0081g00160.1
miR838-3p	VIT_214s0081g00100.1
miR6209	VIT_214s0081g00090.1
miR2105	VIT_214s0068g02300.1
miR1167	VIT_214s0068g02290.1
miR2111-5p	VIT_214s0068g02150.5
miR2111-5p	VIT_214s0068g02150.4
miR2111-5p	VIT_214s0068g02150.3
miR2111-5p	VIT_214s0068g02150.2
miR2111-5p	VIT_214s0068g02150.1
miR6476a	VIT_214s0068g02110.3
miR6476a	VIT_214s0068g02110.2
miR6476a	VIT_214s0068g02110.1
miR2089-5p	VIT_214s0068g02020.1
miR169a-5p	VIT_214s0068g01840.1
miR156a-5p	VIT_214s0068g01780.1
miR157a-5p	VIT_214s0068g01780.1
miR170-3p	VIT_214s0068g01780.1
miR171a	VIT_214s0068g01780.1
miR171b-3p	VIT_214s0068g01780.1
miR171	VIT_214s0068g01780.1
miR529b	VIT_214s0068g01780.1
miR472b	VIT_214s0068g01760.4
miR472b	VIT_214s0068g01760.3
miR472b	VIT_214s0068g01760.2
miR472b	VIT_214s0068g01760.1
miR396a-3p	VIT_214s0068g01720.1
miR1088-5p	VIT_214s0068g01690.1
miR5067	VIT_214s0068g01690.1
miR530a	VIT_214s0068g01650.9
miR530a	VIT_214s0068g01650.8
miR530a	VIT_214s0068g01650.7
miR159a-3p	VIT_214s0068g01650.6
miR159a-3p	VIT_214s0068g01650.5
miR159a-3p	VIT_214s0068g01650.4
miR9748	VIT_214s0068g01610.1
miR415	VIT_214s0068g01490.1
miR6230-5p	VIT_214s0068g01450.5
miR6230-5p	VIT_214s0068g01450.4
miR6230-5p	VIT_214s0068g01450.3
miR6230-5p	VIT_214s0068g01450.2
miR6230-5p	VIT_214s0068g01450.1
miR3624-5p	VIT_214s0068g01390.2
miR3624-5p	VIT_214s0068g01390.1
miR1044-3p	VIT_214s0068g01380.7
miR1044-3p	VIT_214s0068g01380.6
miR1044-3p	VIT_214s0068g01380.5
miR1044-3p	VIT_214s0068g01380.4
miR1044-3p	VIT_214s0068g01380.3
miR1044-3p	VIT_214s0068g01380.2
miR1044-3p	VIT_214s0068g01380.1
miR869-3p	VIT_214s0068g01370.4
miR869-3p	VIT_214s0068g01370.3
miR869-3p	VIT_214s0068g01370.2
miR869-3p	VIT_214s0068g01370.1
miR1023c-5p	VIT_214s0068g01330.1
miR393a	VIT_214s0068g01330.1
miR393a	VIT_214s0068g01330.1
miR393b-5p	VIT_214s0068g01330.1
miR6026-3p	VIT_214s0068g01330.1
miR1535a	VIT_214s0068g01230.1
miR6459b	VIT_214s0068g01140.1
miR1429-3p	VIT_214s0068g01130.1
miR2950-3p	VIT_214s0068g01130.1
miR822-5p	VIT_214s0068g01120.7
miR822-5p	VIT_214s0068g01120.6
miR822-5p	VIT_214s0068g01120.2
miR822-5p	VIT_214s0068g01120.1
miR164b	VIT_214s0068g01050.1
miR530b	VIT_214s0068g01040.1
miR2928	VIT_214s0068g01010.3
miR2928	VIT_214s0068g01010.2
miR2928	VIT_214s0068g01010.1
miR5083	VIT_214s0068g01000.4
miR5083	VIT_214s0068g01000.3
miR5083	VIT_214s0068g01000.2
miR5083	VIT_214s0068g01000.1
miR5083	VIT_214s0068g00980.3
miR9748	VIT_214s0068g00980.3
miR5083	VIT_214s0068g00980.2
miR9748	VIT_214s0068g00980.2
miR5083	VIT_214s0068g00980.1
miR9748	VIT_214s0068g00980.1
miR7767-5p	VIT_214s0068g00970.3
novel_mir89	VIT_214s0068g00970.3
miR7767-5p	VIT_214s0068g00970.2
novel_mir89	VIT_214s0068g00970.2
miR7767-5p	VIT_214s0068g00970.1
novel_mir89	VIT_214s0068g00970.1
miR7539	VIT_214s0068g00870.5
miR7539	VIT_214s0068g00870.4
miR7539	VIT_214s0068g00870.3
miR5081	VIT_214s0068g00780.3
miR6171	VIT_214s0068g00780.3
miR5081	VIT_214s0068g00780.2
miR5081	VIT_214s0068g00780.1
miR9654a-3p	VIT_214s0068g00770.6
miR9654a-3p	VIT_214s0068g00770.4
miR9654a-3p	VIT_214s0068g00770.3
miR9654a-3p	VIT_214s0068g00770.2
miR860	VIT_214s0068g00700.7
miR860	VIT_214s0068g00700.6
miR860	VIT_214s0068g00700.5
miR860	VIT_214s0068g00700.4
miR860	VIT_214s0068g00700.3
miR860	VIT_214s0068g00700.2
miR860	VIT_214s0068g00700.1
miR167d	VIT_214s0068g00630.7
miR6027-3p	VIT_214s0068g00630.7
miR167d	VIT_214s0068g00630.6
miR6027-3p	VIT_214s0068g00630.6
miR6027-3p	VIT_214s0068g00630.5
miR9748	VIT_214s0068g00630.5
miR6027-3p	VIT_214s0068g00630.4
miR6027-3p	VIT_214s0068g00630.3
miR6027-3p	VIT_214s0068g00630.2
miR9748	VIT_214s0068g00630.2
miR6027-3p	VIT_214s0068g00630.1
miR8036-3p	VIT_214s0068g00500.1
miR3633a-5p	VIT_214s0068g00450.1
novel_mir55	VIT_214s0068g00450.1
miR3635-5p	VIT_214s0068g00440.1
miR9726	VIT_214s0068g00440.1
miR168	VIT_214s0068g00430.3
miR168	VIT_214s0068g00430.2
miR168	VIT_214s0068g00430.1
miR9726	VIT_214s0068g00380.5
miR9748	VIT_214s0068g00380.5
miR9726	VIT_214s0068g00380.4
miR9748	VIT_214s0068g00380.4
miR9726	VIT_214s0068g00380.3
miR9748	VIT_214s0068g00380.3
miR9726	VIT_214s0068g00380.2
miR9748	VIT_214s0068g00380.2
miR9726	VIT_214s0068g00380.1
miR9748	VIT_214s0068g00380.1
miR5748	VIT_214s0068g00300.1
miR2594	VIT_214s0068g00250.2
miR2594	VIT_214s0068g00250.1
miR9556-3p	VIT_214s0068g00230.1
miR1044-3p	VIT_214s0068g00090.1
miR1044-3p	VIT_214s0068g00070.1
miR530b	VIT_214s0068g00050.1
miR530b	VIT_214s0068g00040.1
miR1167	VIT_214s0066g02525.1
miR2866	VIT_214s0066g02525.1
miR838-3p	VIT_214s0066g02520.1
novel_mir71	VIT_214s0066g02520.1
miR5632-5p	VIT_214s0066g02330.1
miR3706	VIT_214s0066g02320.5
miR6284	VIT_214s0066g02320.5
miR3706	VIT_214s0066g02320.4
miR6284	VIT_214s0066g02320.4
miR3706	VIT_214s0066g02320.3
miR6284	VIT_214s0066g02320.3
miR3706	VIT_214s0066g02320.2
miR6284	VIT_214s0066g02320.2
miR3706	VIT_214s0066g02320.1
miR6284	VIT_214s0066g02320.1
miR1027a	VIT_214s0066g02240.1
miR9748	VIT_214s0066g02180.1
miR444d.3	VIT_214s0066g02100.1
miR419	VIT_214s0066g02030.1
miR5568f-3p	VIT_214s0066g01970.1
miR2105	VIT_214s0066g01880.1
miR447c-3p	VIT_214s0066g01880.1
miR477g-3p	VIT_214s0066g01790.1
miR2100-5p	VIT_214s0066g01780.1
miR9748	VIT_214s0066g01610.1
miR472b	VIT_214s0066g01580.4
miR472b	VIT_214s0066g01580.3
miR472b	VIT_214s0066g01580.2
miR472b	VIT_214s0066g01580.1
miR9748	VIT_214s0066g01570.1
miR9748	VIT_214s0066g01560.4
miR9748	VIT_214s0066g01560.1
miR9408-3p	VIT_214s0066g01540.2
miR9408-3p	VIT_214s0066g01540.1
miR3633b-3p	VIT_214s0066g01450.3
miR952b	VIT_214s0066g01450.3
miR3633b-3p	VIT_214s0066g01450.2
miR952b	VIT_214s0066g01450.2
miR3633b-3p	VIT_214s0066g01450.1
miR952b	VIT_214s0066g01450.1
miR6171	VIT_214s0066g01410.3
miR6171	VIT_214s0066g01410.2
miR6171	VIT_214s0066g01410.1
miR5649a	VIT_214s0066g01340.1
miR1169-3p	VIT_214s0066g01290.1
miR3629a-3p	VIT_214s0066g01240.2
miR828a	VIT_214s0066g01220.1
miR7696c-3p	VIT_214s0066g01210.2
miR3520-3p	VIT_214s0066g01170.6
miR3520-3p	VIT_214s0066g01170.5
miR3520-3p	VIT_214s0066g01170.4
miR3520-3p	VIT_214s0066g01170.3
miR3520-3p	VIT_214s0066g01170.2
miR3520-3p	VIT_214s0066g01170.1
miR7539	VIT_214s0066g01040.4
miR7539	VIT_214s0066g01040.3
miR7539	VIT_214s0066g01040.2
miR7539	VIT_214s0066g01040.1
miR2055	VIT_214s0066g01030.6
miR5748	VIT_214s0066g01030.6
miR2055	VIT_214s0066g01030.5
miR5748	VIT_214s0066g01030.5
miR2055	VIT_214s0066g01030.4
miR5748	VIT_214s0066g01030.4
miR2055	VIT_214s0066g01030.3
miR5748	VIT_214s0066g01030.3
miR2055	VIT_214s0066g01030.2
miR5748	VIT_214s0066g01030.2
miR2055	VIT_214s0066g01030.1
miR5748	VIT_214s0066g01030.1
miR8764	VIT_214s0066g00980.4
miR8764	VIT_214s0066g00980.3
miR8764	VIT_214s0066g00980.2
miR5568f-3p	VIT_214s0066g00920.4
miR5568f-3p	VIT_214s0066g00920.2
miR5568f-3p	VIT_214s0066g00920.1
miR5720	VIT_214s0066g00900.4
miR5720	VIT_214s0066g00900.3
miR5720	VIT_214s0066g00900.2
miR5720	VIT_214s0066g00900.1
miR3629a-3p	VIT_214s0066g00830.3
miR3629a-3p	VIT_214s0066g00830.2
miR7539	VIT_214s0066g00790.9
miR7539	VIT_214s0066g00790.8
miR3639-5p	VIT_214s0066g00750.1
miR394a-3p	VIT_214s0066g00750.1
miR9748	VIT_214s0066g00740.5
miR9748	VIT_214s0066g00740.4
miR9748	VIT_214s0066g00740.3
miR9748	VIT_214s0066g00740.2
miR9748	VIT_214s0066g00740.1
miR5632-5p	VIT_214s0066g00640.4
miR1023c-5p	VIT_214s0066g00640.3
miR419	VIT_214s0066g00640.3
miR5632-5p	VIT_214s0066g00640.3
miR1023c-5p	VIT_214s0066g00640.2
miR419	VIT_214s0066g00640.2
miR5632-5p	VIT_214s0066g00640.2
miR419	VIT_214s0066g00640.1
miR5632-5p	VIT_214s0066g00640.1
miR3633a-5p	VIT_214s0066g00550.3
miR1069-3p	VIT_214s0066g00490.1
miR7696c-3p	VIT_214s0066g00460.2
miR7696c-3p	VIT_214s0066g00460.1
miR7545	VIT_214s0066g00380.1
miR6300	VIT_214s0066g00370.2
miR8175	VIT_214s0066g00370.2
miR6300	VIT_214s0066g00370.1
miR8175	VIT_214s0066g00370.1
miR5509	VIT_214s0066g00360.1
miR6291c-5p	VIT_214s0066g00340.1
miR5649a	VIT_214s0066g00310.2
miR9748	VIT_214s0066g00300.1
miR1088-5p	VIT_214s0066g00270.3
miR8155	VIT_214s0066g00270.3
miR1088-5p	VIT_214s0066g00270.2
miR8155	VIT_214s0066g00270.2
miR1088-5p	VIT_214s0066g00270.1
miR8155	VIT_214s0066g00270.1
miR1507-3p	VIT_214s0066g00220.2
miR9748	VIT_214s0066g00180.1
miR2637	VIT_214s0066g00140.1
miR162	VIT_214s0066g00130.5
miR162	VIT_214s0066g00130.4
miR162	VIT_214s0066g00130.3
miR162	VIT_214s0066g00130.2
miR162	VIT_214s0066g00130.1
miR415	VIT_214s0066g00050.3
miR415	VIT_214s0066g00050.2
miR415	VIT_214s0066g00050.1
miR1535a	VIT_214s0066g00010.1
miR7121a	VIT_214s0060g02636.1
miR7121a	VIT_214s0060g02633.1
miR3632-3p	VIT_214s0060g02630.1
miR7121a	VIT_214s0060g02630.1
miR7121a	VIT_214s0060g02620.1
miR7121a	VIT_214s0060g02612.1
miR7121a	VIT_214s0060g02604.1
miR7121a	VIT_214s0060g02596.1
miR7121a	VIT_214s0060g02510.1
miR7121a	VIT_214s0060g02490.1
miR860	VIT_214s0060g02480.1
miR860	VIT_214s0060g02480.1
miR8577	VIT_214s0060g02440.2
miR8577	VIT_214s0060g02440.1
miR835-5p	VIT_214s0060g02420.4
miR835-5p	VIT_214s0060g02420.3
miR835-5p	VIT_214s0060g02420.2
miR835-5p	VIT_214s0060g02420.1
miR6284	VIT_214s0060g02350.6
miR846-3p	VIT_214s0060g02340.6
miR846-3p	VIT_214s0060g02340.5
miR846-3p	VIT_214s0060g02340.4
miR846-3p	VIT_214s0060g02340.3
miR846-3p	VIT_214s0060g02340.2
miR846-3p	VIT_214s0060g02340.1
miR172d-5p	VIT_214s0060g02320.5
miR172d-5p	VIT_214s0060g02320.4
miR172d-5p	VIT_214s0060g02320.3
miR172d-5p	VIT_214s0060g02320.2
miR172d-5p	VIT_214s0060g02320.1
miR6027-5p	VIT_214s0060g02240.1
miR8777	VIT_214s0060g02240.1
miR870-5p	VIT_214s0060g02200.5
miR870-5p	VIT_214s0060g02200.4
miR870-5p	VIT_214s0060g02200.3
miR870-5p	VIT_214s0060g02200.2
miR870-5p	VIT_214s0060g02200.1
miR164b	VIT_214s0060g02160.2
miR164b	VIT_214s0060g02160.1
miR156a-5p	VIT_214s0060g02120.3
miR156a-5p	VIT_214s0060g02120.1
miR2594	VIT_214s0060g02090.1
miR4233	VIT_214s0060g02060.5
miR4233	VIT_214s0060g02060.4
miR2592s-3p	VIT_214s0060g01980.9
miR5230	VIT_214s0060g01980.9
miR2592s-3p	VIT_214s0060g01980.8
miR5230	VIT_214s0060g01980.8
miR3629a-5p	VIT_214s0060g01980.2
miR2592s-3p	VIT_214s0060g01980.14
miR3629a-5p	VIT_214s0060g01980.14
miR5230	VIT_214s0060g01980.14
miR2592s-3p	VIT_214s0060g01980.13
miR5230	VIT_214s0060g01980.13
miR2592s-3p	VIT_214s0060g01980.12
miR5230	VIT_214s0060g01980.12
miR2592s-3p	VIT_214s0060g01980.11
miR5230	VIT_214s0060g01980.11
miR4374b	VIT_214s0060g01960.1
miR7755-3p	VIT_214s0060g01960.1
miR5031	VIT_214s0060g01910.5
miR5031	VIT_214s0060g01910.4
miR5031	VIT_214s0060g01910.3
miR5031	VIT_214s0060g01910.2
miR5031	VIT_214s0060g01910.1
miR3629a-3p	VIT_214s0060g01580.3
miR3629a-5p	VIT_214s0060g01580.3
miR5654-5p	VIT_214s0060g01570.2
miR8585	VIT_214s0060g01570.2
miR5654-5p	VIT_214s0060g01570.1
miR8585	VIT_214s0060g01570.1
miR157a-3p	VIT_214s0060g01560.2
miR477g	VIT_214s0060g01550.2
miR477g	VIT_214s0060g01550.2
miR3629a-3p	VIT_214s0060g01530.6
miR5227	VIT_214s0060g01530.6
miR3629a-3p	VIT_214s0060g01530.5
miR5227	VIT_214s0060g01530.5
miR3629a-3p	VIT_214s0060g01530.4
miR3629a-3p	VIT_214s0060g01530.3
miR3629a-3p	VIT_214s0060g01530.1
miR477g	VIT_214s0060g01470.6
miR477g	VIT_214s0060g01470.5
miR477g	VIT_214s0060g01470.4
miR477g	VIT_214s0060g01470.3
miR477g	VIT_214s0060g01470.2
miR477g	VIT_214s0060g01470.1
miR3629a-5p	VIT_214s0060g01430.9
miR3629a-3p	VIT_214s0060g01430.4
miR3629a-5p	VIT_214s0060g01430.4
miR3629a-3p	VIT_214s0060g01430.2
miR3629a-5p	VIT_214s0060g01430.2
miR3629a-3p	VIT_214s0060g01430.1
miR3629a-5p	VIT_214s0060g01430.1
miR948	VIT_214s0060g01360.1
miR419	VIT_214s0060g01270.1
miR827-5p	VIT_214s0060g01220.2
miR827-5p	VIT_214s0060g01220.1
miR156a-5p	VIT_214s0060g01160.6
miR156a-5p	VIT_214s0060g01160.5
miR156a-5p	VIT_214s0060g01160.4
miR156a-5p	VIT_214s0060g01160.3
miR156a-5p	VIT_214s0060g01160.2
miR156a-5p	VIT_214s0060g01160.1
miR7539	VIT_214s0060g01140.2
miR7539	VIT_214s0060g01140.1
miR447c-3p	VIT_214s0060g01050.1
miR835-5p	VIT_214s0060g01030.1
miR5676	VIT_214s0060g00950.3
miR6426a	VIT_214s0060g00950.3
miR6426a	VIT_214s0060g00950.2
miR5676	VIT_214s0060g00950.1
miR6426a	VIT_214s0060g00950.1
novel_mir37	VIT_214s0060g00690.1
miR4233	VIT_214s0060g00670.1
miR530b	VIT_214s0060g00620.2
miR530b	VIT_214s0060g00620.1
novel_mir71	VIT_214s0060g00610.4
miR535a	VIT_214s0060g00580.4
novel_mir44	VIT_214s0060g00580.4
miR535a	VIT_214s0060g00580.3
novel_mir44	VIT_214s0060g00580.3
novel_mir44	VIT_214s0060g00580.2
miR535a	VIT_214s0060g00580.1
novel_mir44	VIT_214s0060g00580.1
miR3518	VIT_214s0060g00570.2
miR3518	VIT_214s0060g00570.1
miR5793	VIT_214s0060g00480.4
miR5725	VIT_214s0060g00480.3
miR5793	VIT_214s0060g00480.3
miR5793	VIT_214s0060g00480.2
miR5793	VIT_214s0060g00480.1
miR9654a-3p	VIT_214s0060g00460.2
miR9654a-3p	VIT_214s0060g00460.1
miR869-3p	VIT_214s0060g00440.2
miR869-3p	VIT_214s0060g00440.1
miR5649a	VIT_214s0060g00370.6
miR8577	VIT_214s0060g00370.6
novel_mir21	VIT_214s0060g00370.6
miR5649a	VIT_214s0060g00370.5
miR8577	VIT_214s0060g00370.5
novel_mir21	VIT_214s0060g00370.5
miR5649a	VIT_214s0060g00370.4
miR8577	VIT_214s0060g00370.4
novel_mir21	VIT_214s0060g00370.4
miR5649a	VIT_214s0060g00370.3
miR5649a	VIT_214s0060g00370.2
miR5649a	VIT_214s0060g00370.1
miR3631a-3p	VIT_214s0060g00320.2
miR5303	VIT_214s0060g00320.2
miR3631a-3p	VIT_214s0060g00320.1
miR5303	VIT_214s0060g00320.1
miR7776-5p.1	VIT_214s0060g00240.1
miR2089-5p	VIT_214s0060g00110.2
miR2089-5p	VIT_214s0060g00110.1
miR9484	VIT_214s0060g00090.1
miR838-3p	VIT_214s0060g00050.1
miR3702	VIT_214s0036g01520.8
miR3702	VIT_214s0036g01520.7
miR3702	VIT_214s0036g01520.6
miR3702	VIT_214s0036g01520.5
miR3702	VIT_214s0036g01520.4
miR3702	VIT_214s0036g01520.3
miR3702	VIT_214s0036g01520.2
miR3702	VIT_214s0036g01520.1
miR5255	VIT_214s0036g01460.1
miR164b-3p	VIT_214s0036g01400.1
miR1023c-5p	VIT_214s0036g01310.3
miR1023c-5p	VIT_214s0036g01310.2
miR1023c-5p	VIT_214s0036g01310.1
miR3634-3p	VIT_214s0036g01180.1
miR5508	VIT_214s0036g01170.1
miR6151a	VIT_214s0036g01120.3
miR6151a	VIT_214s0036g01120.2
miR6151a	VIT_214s0036g01120.1
miR168a-3p	VIT_214s0036g01110.1
miR5373	VIT_214s0036g01050.1
miR5373	VIT_214s0036g01040.1
miR7757-5p.2	VIT_214s0036g01010.1
miR169z	VIT_214s0036g00980.5
miR870-5p	VIT_214s0036g00820.1
miR822-5p	VIT_214s0036g00660.3
miR822-5p	VIT_214s0036g00660.2
miR822-5p	VIT_214s0036g00660.1
miR5509	VIT_214s0036g00500.1
miR156a-5p	VIT_214s0036g00430.4
miR156a-5p	VIT_214s0036g00430.3
miR156a-5p	VIT_214s0036g00430.2
miR156a-5p	VIT_214s0036g00430.1
miR3629a-3p	VIT_214s0036g00330.2
miR168a-3p	VIT_214s0036g00310.1
miR482-3p	VIT_214s0036g00310.1
miR482a	VIT_214s0036g00240.1
miR168a-3p	VIT_214s0036g00120.1
miR1860-3p	VIT_214s0036g00120.1
miR3633a-3p	VIT_214s0036g00100.2
miR1860-3p	VIT_214s0036g00066.1
miR444d.3	VIT_214s0030g02300.4
miR444d.3	VIT_214s0030g02300.3
miR444d.3	VIT_214s0030g02300.2
miR444d.3	VIT_214s0030g02300.1
miR7545	VIT_214s0030g02220.1
miR3698	VIT_214s0030g02200.7
miR6478	VIT_214s0030g02200.7
miR8777	VIT_214s0030g02200.7
miR8777	VIT_214s0030g02200.3
miR2105	VIT_214s0030g02180.3
miR2105	VIT_214s0030g02180.2
miR2105	VIT_214s0030g02180.1
miR3932b-5p	VIT_214s0030g02160.1
miR1886g-5p	VIT_214s0030g02140.1
miR1535a	VIT_214s0030g02110.1
miR2055	VIT_214s0030g02110.1
miR5083	VIT_214s0030g02110.1
miR9556-3p	VIT_214s0030g02090.1
miR894	VIT_214s0030g01970.8
miR894	VIT_214s0030g01970.7
miR894	VIT_214s0030g01970.4
miR894	VIT_214s0030g01970.3
miR894	VIT_214s0030g01970.11
miR415	VIT_214s0030g01960.5
novel_mir18	VIT_214s0030g01840.1
miR9654a-3p	VIT_214s0030g01760.3
miR9654a-3p	VIT_214s0030g01760.2
miR9654a-3p	VIT_214s0030g01760.1
miR5248	VIT_214s0030g01740.1
miR9484	VIT_214s0030g01740.1
miR419	VIT_214s0030g01720.1
miR6026-5p	VIT_214s0030g01720.1
miR6189	VIT_214s0030g01700.1
miR894	VIT_214s0030g01660.4
miR894	VIT_214s0030g01660.3
miR894	VIT_214s0030g01660.2
miR894	VIT_214s0030g01660.1
miR8767c	VIT_214s0030g01650.3
miR8767c	VIT_214s0030g01650.2
miR8767c	VIT_214s0030g01650.1
miR1429-3p	VIT_214s0030g01580.1
miR3627-5p	VIT_214s0030g01580.1
miR415	VIT_214s0030g01580.1
miR1520j	VIT_214s0030g01540.9
miR1520j	VIT_214s0030g01540.8
miR1520j	VIT_214s0030g01540.7
miR1520j	VIT_214s0030g01540.6
miR1520j	VIT_214s0030g01540.5
miR1520j	VIT_214s0030g01540.4
miR1520j	VIT_214s0030g01540.3
miR1520j	VIT_214s0030g01540.2
miR1520j	VIT_214s0030g01540.11
miR1520j	VIT_214s0030g01540.10
miR1520j	VIT_214s0030g01540.1
miR169a-5p	VIT_214s0030g01350.6
miR169z	VIT_214s0030g01350.6
miR169a-5p	VIT_214s0030g01350.5
miR169z	VIT_214s0030g01350.5
miR3624-5p	VIT_214s0030g01350.5
miR169a-5p	VIT_214s0030g01350.4
miR169z	VIT_214s0030g01350.4
miR3624-5p	VIT_214s0030g01350.4
miR169a-5p	VIT_214s0030g01350.3
miR169z	VIT_214s0030g01350.3
miR3624-5p	VIT_214s0030g01350.3
miR169a-5p	VIT_214s0030g01350.2
miR169z	VIT_214s0030g01350.2
miR169a-5p	VIT_214s0030g01350.1
miR169z	VIT_214s0030g01350.1
miR3629a-5p	VIT_214s0030g01280.2
miR393a	VIT_214s0030g01240.4
miR393a	VIT_214s0030g01240.4
miR393b-5p	VIT_214s0030g01240.4
miR5227	VIT_214s0030g01240.4
miR393a	VIT_214s0030g01240.3
miR393a	VIT_214s0030g01240.3
miR393b-5p	VIT_214s0030g01240.3
miR393a	VIT_214s0030g01240.2
miR393a	VIT_214s0030g01240.2
miR393b-5p	VIT_214s0030g01240.2
miR393a	VIT_214s0030g01240.1
miR393a	VIT_214s0030g01240.1
miR393b-5p	VIT_214s0030g01240.1
miR5227	VIT_214s0030g01220.1
miR9556-3p	VIT_214s0030g01170.1
miR3634-3p	VIT_214s0030g01160.2
miR3634-3p	VIT_214s0030g01160.1
miR4233	VIT_214s0030g01150.1
miR7722-3p	VIT_214s0030g01050.2
miR7722-3p	VIT_214s0030g01050.1
miR952b	VIT_214s0030g01050.1
miR8585	VIT_214s0030g01030.1
miR4233	VIT_214s0030g00835.1
miR838-3p	VIT_214s0030g00730.2
miR838-3p	VIT_214s0030g00730.1
miR1429-3p	VIT_214s0030g00690.4
miR415	VIT_214s0030g00680.1
miR3520-3p	VIT_214s0030g00640.2
miR5632-5p	VIT_214s0030g00640.2
miR5632-5p	VIT_214s0030g00640.1
miR1169-3p	VIT_214s0030g00630.1
miR9556-3p	VIT_214s0030g00440.2
miR9556-3p	VIT_214s0030g00440.1
miR952b	VIT_214s0030g00420.1
miR1044-3p	VIT_214s0030g00350.1
miR156b-3p	VIT_214s0030g00216.1
miR319	VIT_214s0030g00210.3
miR319	VIT_214s0030g00210.3
miR319	VIT_214s0030g00210.2
miR319	VIT_214s0030g00210.2
miR319	VIT_214s0030g00210.1
miR319	VIT_214s0030g00210.1
miR172c-3p	VIT_214s0030g00180.4
miR8573	VIT_214s0030g00180.4
miR172c-3p	VIT_214s0030g00180.3
miR172c-3p	VIT_214s0030g00180.2
miR172c-3p	VIT_214s0030g00180.1
miR407	VIT_214s0030g00160.1
miR2089-5p	VIT_214s0030g00150.1
miR8603	VIT_214s0030g00150.1
miR5744	VIT_214s0030g00140.1
miR1444a	VIT_214s0030g00040.1
miR5373	VIT_214s0006g03260.1
miR8169	VIT_214s0006g03240.2
miR8169	VIT_214s0006g03240.1
novel_mir20	VIT_214s0006g03210.2
miR8573	VIT_214s0006g03120.9
miR8573	VIT_214s0006g03120.8
miR8573	VIT_214s0006g03120.7
miR8573	VIT_214s0006g03120.5
miR8573	VIT_214s0006g03120.4
miR8573	VIT_214s0006g03120.3
miR8573	VIT_214s0006g03120.2
miR8573	VIT_214s0006g03120.11
miR8573	VIT_214s0006g03120.10
miR8573	VIT_214s0006g03120.1
miR828a	VIT_214s0006g03100.1
miR828a	VIT_214s0006g03076.1
miR319	VIT_214s0006g03070.1
miR319	VIT_214s0006g03070.1
miR4995	VIT_214s0006g03060.1
miR948	VIT_214s0006g03060.1
miR948	VIT_214s0006g03060.1
miR3626-5p	VIT_214s0006g03040.2
miR419	VIT_214s0006g02820.2
miR419	VIT_214s0006g02820.1
miR2055	VIT_214s0006g02810.5
miR2055	VIT_214s0006g02810.4
miR2055	VIT_214s0006g02810.3
miR2055	VIT_214s0006g02810.2
miR2055	VIT_214s0006g02810.1
miR5028	VIT_214s0006g02670.7
miR5028	VIT_214s0006g02670.6
miR5028	VIT_214s0006g02670.5
miR5028	VIT_214s0006g02670.2
miR1523b	VIT_214s0006g02620.1
miR5373	VIT_214s0006g02570.1
miR5509	VIT_214s0006g02570.1
miR9471b-3p	VIT_214s0006g02570.1
miR9471b-3p	VIT_214s0006g02550.1
miR9471b-3p	VIT_214s0006g02530.1
miR3706	VIT_214s0006g02520.2
miR6284	VIT_214s0006g02520.2
miR3706	VIT_214s0006g02520.1
miR6284	VIT_214s0006g02520.1
miR396a-3p	VIT_214s0006g02510.3
miR396a-3p	VIT_214s0006g02510.2
miR396a-3p	VIT_214s0006g02510.1
miR870-5p	VIT_214s0006g02480.6
miR870-5p	VIT_214s0006g02480.4
novel_mir114	VIT_214s0006g02340.1
miR419	VIT_214s0006g02210.1
miR3629a-5p	VIT_214s0006g01980.3
miR9748	VIT_214s0006g01980.3
miR9748	VIT_214s0006g01980.2
miR3702	VIT_214s0006g01980.1
miR9748	VIT_214s0006g01980.1
miR1511-3p	VIT_214s0006g01920.1
miR5139	VIT_214s0006g01920.1
miR159a-3p	VIT_214s0006g01900.3
miR159a-3p	VIT_214s0006g01900.2
miR159a-3p	VIT_214s0006g01900.1
miR5077	VIT_214s0006g01820.4
miR5077	VIT_214s0006g01820.3
miR5077	VIT_214s0006g01820.2
miR5077	VIT_214s0006g01820.1
miR7539	VIT_214s0006g01800.1
miR5081	VIT_214s0006g01790.5
miR5081	VIT_214s0006g01790.4
miR5081	VIT_214s0006g01790.3
miR5081	VIT_214s0006g01790.2
miR5081	VIT_214s0006g01790.1
miR396f	VIT_214s0006g01750.1
miR2928	VIT_214s0006g01730.1
miR9748	VIT_214s0006g01560.1
miR9748	VIT_214s0006g01540.1
miR5632-5p	VIT_214s0006g01470.2
miR5632-5p	VIT_214s0006g01470.1
miR415	VIT_214s0006g01420.3
miR838-3p	VIT_214s0006g01420.3
miR415	VIT_214s0006g01420.2
miR415	VIT_214s0006g01420.1
miR9477-3p	VIT_214s0006g01280.1
miR397a	VIT_214s0006g01250.1
miR5649a	VIT_214s0006g01240.5
miR5649a	VIT_214s0006g01240.4
miR6271	VIT_214s0006g01240.4
miR3440	VIT_214s0006g01240.3
miR3440	VIT_214s0006g01240.3
miR5649a	VIT_214s0006g01240.3
miR6271	VIT_214s0006g01240.3
miR5649a	VIT_214s0006g01240.2
miR5649a	VIT_214s0006g01240.1
miR6271	VIT_214s0006g01240.1
novel_mir17	VIT_214s0006g01120.1
miR167f-3p	VIT_214s0006g01090.3
miR2873b	VIT_214s0006g01090.3
miR167f-3p	VIT_214s0006g01090.2
miR2873b	VIT_214s0006g01090.2
miR167f-3p	VIT_214s0006g01090.1
miR8577	VIT_214s0006g01000.2
miR9748	VIT_214s0006g01000.2
miR8577	VIT_214s0006g01000.1
miR5678	VIT_214s0006g00910.5
miR5678	VIT_214s0006g00910.2
miR6027-5p	VIT_214s0006g00650.8
miR6027-5p	VIT_214s0006g00650.6
miR6027-5p	VIT_214s0006g00650.5
miR6027-5p	VIT_214s0006g00650.4
miR6027-5p	VIT_214s0006g00650.3
miR6027-5p	VIT_214s0006g00650.2
miR6027-5p	VIT_214s0006g00650.1
miR1219a	VIT_214s0006g00640.1
miR3631b-3p	VIT_214s0006g00510.1
miR9748	VIT_214s0006g00450.3
miR9748	VIT_214s0006g00450.2
miR9748	VIT_214s0006g00450.1
miR9654a-3p	VIT_214s0006g00420.5
miR9654a-3p	VIT_214s0006g00420.4
miR9654a-3p	VIT_214s0006g00420.3
miR9654a-3p	VIT_214s0006g00420.2
miR9654a-3p	VIT_214s0006g00420.1
miR5031	VIT_214s0006g00380.2
miR5031	VIT_214s0006g00380.1
miR8777	VIT_214s0006g00250.2
miR8777	VIT_214s0006g00250.1
miR5244	VIT_214s0006g00100.6
miR5244	VIT_214s0006g00100.5
miR5244	VIT_214s0006g00100.4
miR5244	VIT_214s0006g00100.2
miR5244	VIT_214s0006g00100.1
miR395a	VIT_213s0320g00020.9
miR949a	VIT_213s0320g00020.9
miR395a	VIT_213s0320g00020.8
miR949a	VIT_213s0320g00020.8
miR395a	VIT_213s0320g00020.7
miR949a	VIT_213s0320g00020.7
miR395a	VIT_213s0320g00020.6
miR949a	VIT_213s0320g00020.6
miR949a	VIT_213s0320g00020.5
miR395a	VIT_213s0320g00020.4
miR949a	VIT_213s0320g00020.4
miR395a	VIT_213s0320g00020.3
miR949a	VIT_213s0320g00020.3
miR395a	VIT_213s0320g00020.2
miR949a	VIT_213s0320g00020.2
miR395a	VIT_213s0320g00020.10
miR395a	VIT_213s0320g00020.1
miR949a	VIT_213s0320g00020.1
miR3434-3p	VIT_213s0175g00140.1
miR949a	VIT_213s0158g00440.1
miR1027a	VIT_213s0158g00430.1
miR1507a	VIT_213s0158g00430.1
miR2118a-3p	VIT_213s0158g00430.1
miR2118	VIT_213s0158g00430.1
miR472b	VIT_213s0158g00430.1
miR482a	VIT_213s0158g00430.1
miR5654-5p	VIT_213s0158g00430.1
miR6027-3p	VIT_213s0158g00430.1
miR8137	VIT_213s0158g00430.1
miR8558a	VIT_213s0158g00430.1
miR949a	VIT_213s0158g00430.1
novel_mir26	VIT_213s0158g00430.1
miR1507a	VIT_213s0158g00400.1
miR167f-3p	VIT_213s0158g00400.1
miR2118f	VIT_213s0158g00400.1
miR6027-3p	VIT_213s0158g00400.1
miR8137	VIT_213s0158g00400.1
miR9748	VIT_213s0158g00370.5
miR9748	VIT_213s0158g00370.4
miR9748	VIT_213s0158g00370.3
miR9748	VIT_213s0158g00370.2
miR9748	VIT_213s0158g00370.1
miR477g	VIT_213s0158g00360.8
miR477g	VIT_213s0158g00360.7
miR477g	VIT_213s0158g00360.5
miR477g	VIT_213s0158g00360.4
miR477g	VIT_213s0158g00360.2
miR477g	VIT_213s0158g00360.1
miR6139	VIT_213s0158g00350.2
miR9408-3p	VIT_213s0158g00320.3
miR9408-3p	VIT_213s0158g00320.2
miR9408-3p	VIT_213s0158g00320.1
miR949a	VIT_213s0158g00310.1
miR2118a-3p	VIT_213s0158g00290.1
miR2118	VIT_213s0158g00290.1
miR4233	VIT_213s0158g00290.1
miR472b	VIT_213s0158g00290.1
miR482a	VIT_213s0158g00290.1
miR6027-3p	VIT_213s0158g00290.1
miR8558a	VIT_213s0158g00290.1
miR9484	VIT_213s0158g00290.1
miR949a	VIT_213s0158g00290.1
miR1507a	VIT_213s0158g00260.1
miR2118a-3p	VIT_213s0158g00260.1
miR2118	VIT_213s0158g00260.1
miR472b	VIT_213s0158g00260.1
miR482a	VIT_213s0158g00260.1
miR8558a	VIT_213s0158g00260.1
miR949a	VIT_213s0158g00260.1
miR1507a	VIT_213s0158g00210.1
miR2118a-3p	VIT_213s0158g00210.1
miR2118	VIT_213s0158g00210.1
miR4233	VIT_213s0158g00210.1
miR472b	VIT_213s0158g00210.1
miR482a	VIT_213s0158g00210.1
miR6027-3p	VIT_213s0158g00210.1
miR8137	VIT_213s0158g00210.1
miR8558a	VIT_213s0158g00210.1
miR949a	VIT_213s0158g00210.1
miR9484	VIT_213s0158g00200.1
miR949a	VIT_213s0158g00200.1
miR2118a-3p	VIT_213s0158g00190.1
miR2118	VIT_213s0158g00190.1
miR2118	VIT_213s0158g00190.1
miR472b	VIT_213s0158g00190.1
miR482a	VIT_213s0158g00190.1
novel_mir26	VIT_213s0158g00190.1
miR1507-3p	VIT_213s0158g00170.1
miR1510b-3p	VIT_213s0158g00170.1
miR5652	VIT_213s0158g00160.2
miR5652	VIT_213s0158g00160.1
miR5568f-3p	VIT_213s0158g00150.1
miR8668	VIT_213s0158g00150.1
miR2105	VIT_213s0158g00100.3
miR3932b-5p	VIT_213s0158g00100.3
miR2105	VIT_213s0158g00100.2
miR3932b-5p	VIT_213s0158g00100.2
miR3932b-5p	VIT_213s0158g00100.1
miR6284	VIT_213s0158g00080.1
miR5652	VIT_213s0158g00050.1
miR6300	VIT_213s0158g00040.1
miR1167	VIT_213s0158g00010.2
miR1507a	VIT_213s0158g00010.2
miR6027-3p	VIT_213s0158g00010.2
miR8137	VIT_213s0158g00010.2
miR1507a	VIT_213s0158g00010.1
miR6027-3p	VIT_213s0158g00010.1
miR8137	VIT_213s0158g00010.1
miR8606	VIT_213s0156g00650.1
miR529b	VIT_213s0156g00640.2
miR529b	VIT_213s0156g00640.1
miR3629a-3p	VIT_213s0156g00580.1
miR2275a-5p	VIT_213s0156g00570.1
miR3629a-3p	VIT_213s0156g00570.1
miR6027-3p	VIT_213s0156g00560.1
miR8137	VIT_213s0156g00560.1
miR2275a-5p	VIT_213s0156g00550.1
miR3629a-3p	VIT_213s0156g00550.1
miR535a	VIT_213s0156g00540.4
miR6027-3p	VIT_213s0156g00540.4
miR8137	VIT_213s0156g00540.4
miR535a	VIT_213s0156g00540.3
miR6027-3p	VIT_213s0156g00540.3
miR8137	VIT_213s0156g00540.3
miR535a	VIT_213s0156g00540.2
miR6027-3p	VIT_213s0156g00540.2
miR8137	VIT_213s0156g00540.2
miR535a	VIT_213s0156g00540.1
miR6027-3p	VIT_213s0156g00540.1
miR8137	VIT_213s0156g00540.1
miR5081	VIT_213s0156g00535.1
miR535a	VIT_213s0156g00500.1
miR535a	VIT_213s0156g00440.1
miR5720	VIT_213s0156g00440.1
miR6027-3p	VIT_213s0156g00440.1
miR8137	VIT_213s0156g00440.1
miR8585	VIT_213s0156g00350.5
miR8585	VIT_213s0156g00350.4
miR8585	VIT_213s0156g00350.3
miR8585	VIT_213s0156g00350.2
miR8585	VIT_213s0156g00350.1
miR4376a-3p	VIT_213s0156g00250.2
miR7528	VIT_213s0156g00250.2
miR4376a-3p	VIT_213s0156g00250.1
miR7528	VIT_213s0156g00250.1
novel_mir46	VIT_213s0156g00245.1
miR5303	VIT_213s0156g00220.4
miR5303	VIT_213s0156g00220.3
miR5303	VIT_213s0156g00220.2
miR5303	VIT_213s0156g00220.1
miR169l-3p	VIT_213s0156g00210.1
miR5509	VIT_213s0156g00210.1
miR529b	VIT_213s0156g00140.1
novel_mir61	VIT_213s0156g00010.1
miR415	VIT_213s0147g00220.5
miR3629a-3p	VIT_213s0147g00220.4
miR9752	VIT_213s0147g00210.1
miR5632-5p	VIT_213s0147g00170.1
miR5725	VIT_213s0147g00120.6
miR8767c	VIT_213s0147g00120.6
miR5725	VIT_213s0147g00120.5
miR8767c	VIT_213s0147g00120.5
miR8767c	VIT_213s0147g00120.4
miR5725	VIT_213s0147g00120.3
miR8767c	VIT_213s0147g00120.3
miR5725	VIT_213s0147g00120.2
miR8767c	VIT_213s0147g00120.2
miR5725	VIT_213s0147g00120.1
miR8767c	VIT_213s0147g00120.1
miR3702	VIT_213s0139g00360.4
miR3702	VIT_213s0139g00360.3
miR5649a	VIT_213s0139g00360.3
miR3702	VIT_213s0139g00360.2
miR5649a	VIT_213s0139g00360.2
miR3702	VIT_213s0139g00360.1
miR6027-3p	VIT_213s0139g00340.1
miR6027-3p	VIT_213s0139g00320.1
miR1027a	VIT_213s0139g00290.1
miR1507a	VIT_213s0139g00290.1
miR6027-3p	VIT_213s0139g00290.1
miR8137	VIT_213s0139g00290.1
miR1027a	VIT_213s0139g00270.1
miR1507a	VIT_213s0139g00270.1
miR4233	VIT_213s0139g00270.1
miR6027-3p	VIT_213s0139g00270.1
miR8137	VIT_213s0139g00270.1
miR156a-5p	VIT_213s0139g00250.5
miR156a-5p	VIT_213s0139g00250.4
miR156a-5p	VIT_213s0139g00250.3
miR156a-5p	VIT_213s0139g00250.2
miR156a-5p	VIT_213s0139g00250.1
miR5652	VIT_213s0139g00220.1
miR7545	VIT_213s0139g00220.1
miR9748	VIT_213s0139g00220.1
miR9748	VIT_213s0139g00210.1
miR7545	VIT_213s0139g00190.1
miR5652	VIT_213s0139g00180.1
miR7545	VIT_213s0139g00180.1
miR444a	VIT_213s0139g00130.1
miR5652	VIT_213s0139g00130.1
miR6027-3p	VIT_213s0139g00130.1
miR8137	VIT_213s0139g00130.1
miR8767c	VIT_213s0139g00130.1
miR5652	VIT_213s0139g00090.1
miR6253	VIT_213s0139g00090.1
miR1507a	VIT_213s0139g00070.1
miR482a	VIT_213s0139g00070.1
miR5652	VIT_213s0139g00070.1
miR6027-3p	VIT_213s0139g00070.1
miR1507a	VIT_213s0139g00030.1
miR444a	VIT_213s0139g00030.1
miR5652	VIT_213s0139g00030.1
miR6027-3p	VIT_213s0139g00030.1
miR6253	VIT_213s0139g00030.1
miR5652	VIT_213s0139g00010.1
miR6027-3p	VIT_213s0139g00010.1
miR6253	VIT_213s0139g00010.1
miR838-3p	VIT_213s0112g00081.1
miR9748	VIT_213s0106g00690.1
miR394a-3p	VIT_213s0106g00640.1
miR172c-3p	VIT_213s0106g00610.3
miR172c-3p	VIT_213s0106g00610.2
miR172c-3p	VIT_213s0106g00610.1
miR1507a	VIT_213s0106g00530.1
miR171b-3p	VIT_213s0106g00420.1
miR948	VIT_213s0106g00343.1
miR948	VIT_213s0106g00343.1
miR444d.3	VIT_213s0106g00210.1
miR7757-5p.2	VIT_213s0106g00200.1
miR9654a-3p	VIT_213s0106g00190.1
miR156a-5p	VIT_213s0106g00145.1
miR9654a-3p	VIT_213s0106g00145.1
miR156a-5p	VIT_213s0106g00080.1
miR9654a-3p	VIT_213s0106g00080.1
miR156a-5p	VIT_213s0106g00060.2
miR9654a-3p	VIT_213s0106g00060.2
miR156a-5p	VIT_213s0106g00060.1
miR9654a-3p	VIT_213s0106g00060.1
miR3631b-3p	VIT_213s0106g00050.1
miR1156.2	VIT_213s0106g00030.1
miR156a-5p	VIT_213s0106g00030.1
miR535a	VIT_213s0106g00020.1
miR6027-3p	VIT_213s0106g00020.1
miR8137	VIT_213s0106g00020.1
miR838-3p	VIT_213s0101g00460.1
miR162-3p	VIT_213s0101g00300.1
miR5652	VIT_213s0101g00300.1
miR8036-3p	VIT_213s0101g00300.1
miR6173	VIT_213s0101g00220.1
miR9748	VIT_213s0101g00220.1
novel_mir62	VIT_213s0101g00220.1
novel_mir62	VIT_213s0101g00220.1
miR2105	VIT_213s0084g00800.1
novel_mir12	VIT_213s0084g00800.1
miR1507a	VIT_213s0084g00750.1
miR6027-3p	VIT_213s0084g00750.1
miR2866	VIT_213s0084g00660.3
miR2866	VIT_213s0084g00660.2
miR2866	VIT_213s0084g00660.1
miR3629a-5p	VIT_213s0084g00630.1
miR7755-3p	VIT_213s0084g00520.1
miR5773	VIT_213s0084g00510.3
miR6027-3p	VIT_213s0084g00510.3
miR8137	VIT_213s0084g00510.3
miR156b-3p	VIT_213s0084g00510.2
miR5773	VIT_213s0084g00510.2
miR6027-3p	VIT_213s0084g00510.2
miR8137	VIT_213s0084g00510.2
miR156b-3p	VIT_213s0084g00510.1
miR5773	VIT_213s0084g00510.1
miR6027-3p	VIT_213s0084g00510.1
miR8137	VIT_213s0084g00510.1
miR5254	VIT_213s0084g00420.1
miR6027-3p	VIT_213s0084g00420.1
miR8137	VIT_213s0084g00420.1
miR5678	VIT_213s0084g00370.1
miR7755-3p	VIT_213s0084g00370.1
miR5254	VIT_213s0084g00360.1
miR6027-3p	VIT_213s0084g00360.1
miR8137	VIT_213s0084g00360.1
miR3629a-5p	VIT_213s0084g00310.4
miR3629a-5p	VIT_213s0084g00310.1
miR3440	VIT_213s0084g00150.7
miR3440	VIT_213s0084g00150.6
miR3440	VIT_213s0084g00150.5
miR3440	VIT_213s0084g00150.4
miR3440	VIT_213s0084g00150.3
miR3440	VIT_213s0084g00150.2
miR3440	VIT_213s0084g00150.1
miR6027-3p	VIT_213s0084g00060.1
miR7122a-3p	VIT_213s0074g00790.1
miR9748	VIT_213s0074g00780.1
miR899	VIT_213s0074g00710.6
miR1885a	VIT_213s0074g00710.5
miR899	VIT_213s0074g00710.5
miR1885a	VIT_213s0074g00710.4
miR899	VIT_213s0074g00710.4
miR1885a	VIT_213s0074g00710.3
miR1885a	VIT_213s0074g00710.2
miR1885a	VIT_213s0074g00710.1
miR2099-5p	VIT_213s0074g00700.2
miR2099-5p	VIT_213s0074g00700.1
miR2099-5p	VIT_213s0074g00660.2
miR2099-5p	VIT_213s0074g00660.1
miR9752	VIT_213s0074g00650.2
miR9752	VIT_213s0074g00650.1
miR472b	VIT_213s0074g00620.1
miR4376a-3p	VIT_213s0074g00590.2
miR4376a-3p	VIT_213s0074g00590.1
miR2093-5p	VIT_213s0074g00450.6
miR822-5p	VIT_213s0074g00450.6
miR2093-5p	VIT_213s0074g00450.5
miR822-5p	VIT_213s0074g00450.5
miR2093-5p	VIT_213s0074g00450.4
miR2592s-3p	VIT_213s0074g00450.4
miR822-5p	VIT_213s0074g00450.4
miR2093-5p	VIT_213s0074g00450.3
miR822-5p	VIT_213s0074g00450.3
miR2093-5p	VIT_213s0074g00450.2
miR822-5p	VIT_213s0074g00450.2
miR2093-5p	VIT_213s0074g00450.1
miR822-5p	VIT_213s0074g00450.1
miR3633a-5p	VIT_213s0074g00440.4
miR3633a-5p	VIT_213s0074g00440.3
miR3633a-5p	VIT_213s0074g00440.2
miR3633a-5p	VIT_213s0074g00440.1
miR2873b	VIT_213s0074g00370.1
miR5632-5p	VIT_213s0074g00320.1
miR9654a-3p	VIT_213s0074g00150.6
miR9408-3p	VIT_213s0074g00150.4
miR7830	VIT_213s0074g00140.1
miR6027-3p	VIT_213s0074g00130.1
miR8137	VIT_213s0074g00130.1
miR3629a-5p	VIT_213s0074g00030.3
miR3629a-5p	VIT_213s0074g00030.1
miR396f	VIT_213s0074g00010.1
miR9748	VIT_213s0073g00650.3
miR9748	VIT_213s0073g00650.2
miR9748	VIT_213s0073g00650.1
miR3629a-3p	VIT_213s0073g00550.1
miR8577	VIT_213s0073g00380.1
miR3932b-5p	VIT_213s0073g00310.3
miR3932b-5p	VIT_213s0073g00310.2
miR3932b-5p	VIT_213s0073g00310.1
miR5303	VIT_213s0073g00150.1
miR5081	VIT_213s0067g03880.1
miR9752	VIT_213s0067g03880.1
miR9748	VIT_213s0067g03860.1
miR2603	VIT_213s0067g03850.9
miR2603	VIT_213s0067g03850.8
miR2603	VIT_213s0067g03850.7
miR2603	VIT_213s0067g03850.6
miR2603	VIT_213s0067g03850.5
miR2603	VIT_213s0067g03850.4
miR2603	VIT_213s0067g03850.3
miR2603	VIT_213s0067g03850.2
miR5079a	VIT_213s0067g03680.1
miR822-5p	VIT_213s0067g03670.1
miR5652	VIT_213s0067g03640.1
miR6027-3p	VIT_213s0067g03640.1
miR8137	VIT_213s0067g03640.1
miR5652	VIT_213s0067g03590.1
miR6027-3p	VIT_213s0067g03590.1
miR8137	VIT_213s0067g03590.1
miR5652	VIT_213s0067g03570.1
miR6027-3p	VIT_213s0067g03570.1
miR8137	VIT_213s0067g03570.1
miR444d.3	VIT_213s0067g03550.2
miR7545	VIT_213s0067g03550.2
miR444d.3	VIT_213s0067g03550.1
miR7545	VIT_213s0067g03550.1
miR8767c	VIT_213s0067g03510.1
miR7539	VIT_213s0067g03470.3
miR156a-5p	VIT_213s0067g03410.1
miR399a	VIT_213s0067g03280.1
miR399e	VIT_213s0067g03280.1
miR5568f-3p	VIT_213s0067g03270.1
miR3440	VIT_213s0067g03260.1
miR3625-5p	VIT_213s0067g03230.1
miR9726	VIT_213s0067g03190.7
miR9726	VIT_213s0067g03190.6
miR9726	VIT_213s0067g03190.5
miR9726	VIT_213s0067g03190.4
miR1075	VIT_213s0067g03080.1
miR3440	VIT_213s0067g03000.1
miR3440	VIT_213s0067g03000.1
miR3629a-3p	VIT_213s0067g02970.2
miR168a-3p	VIT_213s0067g02940.1
miR2105	VIT_213s0067g02870.2
miR2105	VIT_213s0067g02870.1
miR5649a	VIT_213s0067g02850.2
miR841a-3p	VIT_213s0067g02820.1
miR5227	VIT_213s0067g02790.1
miR2592s-3p	VIT_213s0067g02770.1
miR5720	VIT_213s0067g02580.1
miR6027-3p	VIT_213s0067g02580.1
miR8137	VIT_213s0067g02580.1
miR2592s-3p	VIT_213s0067g02550.1
miR5487	VIT_213s0067g02520.2
miR5487	VIT_213s0067g02520.1
miR5748	VIT_213s0067g02480.2
miR5748	VIT_213s0067g02480.1
miR5720	VIT_213s0067g02430.1
miR6027-3p	VIT_213s0067g02430.1
miR8137	VIT_213s0067g02430.1
miR9748	VIT_213s0067g02390.1
miR5031	VIT_213s0067g02340.2
miR5031	VIT_213s0067g02340.1
miR9748	VIT_213s0067g02290.2
miR6284	VIT_213s0067g02170.3
miR7543	VIT_213s0067g02170.3
miR2105	VIT_213s0067g02160.3
miR2105	VIT_213s0067g02160.2
miR2105	VIT_213s0067g02160.1
miR529b	VIT_213s0067g01950.9
miR529b	VIT_213s0067g01950.7
miR529b	VIT_213s0067g01950.6
miR529b	VIT_213s0067g01950.5
miR529b	VIT_213s0067g01950.4
miR529b	VIT_213s0067g01950.3
miR529b	VIT_213s0067g01950.2
miR529b	VIT_213s0067g01950.14
miR529b	VIT_213s0067g01950.11
miR529b	VIT_213s0067g01950.10
miR529b	VIT_213s0067g01950.1
miR952b	VIT_213s0067g01920.1
miR159a-3p	VIT_213s0067g01900.5
miR159a	VIT_213s0067g01900.5
miR3631b-3p	VIT_213s0067g01900.5
miR159a-3p	VIT_213s0067g01900.4
miR159a	VIT_213s0067g01900.4
miR159a-3p	VIT_213s0067g01900.3
miR159a	VIT_213s0067g01900.3
miR3631b-3p	VIT_213s0067g01900.3
miR159a-3p	VIT_213s0067g01900.2
miR159a	VIT_213s0067g01900.2
miR3631b-3p	VIT_213s0067g01900.2
miR159a-3p	VIT_213s0067g01900.1
miR159a	VIT_213s0067g01900.1
miR3631b-3p	VIT_213s0067g01900.1
miR1439	VIT_213s0067g01890.3
miR447c-3p	VIT_213s0067g01890.3
miR447c-3p	VIT_213s0067g01890.2
miR447c-3p	VIT_213s0067g01890.1
miR1088-5p	VIT_213s0067g01800.3
miR1088-5p	VIT_213s0067g01800.1
miR5031	VIT_213s0067g01740.1
miR828a	VIT_213s0067g01710.1
miR3440-3p	VIT_213s0067g01690.1
miR6253	VIT_213s0067g01650.1
miR159a-3p	VIT_213s0067g01630.1
miR159a	VIT_213s0067g01630.1
miR159a	VIT_213s0067g01630.1
miR319a-3p	VIT_213s0067g01630.1
miR319	VIT_213s0067g01630.1
miR319	VIT_213s0067g01630.1
novel_mir61	VIT_213s0067g01630.1
miR3440-3p	VIT_213s0067g01620.1
miR530b	VIT_213s0067g01550.1
miR1089	VIT_213s0067g01530.2
miR1089	VIT_213s0067g01530.1
miR2592s-3p	VIT_213s0067g01520.1
miR1023c-5p	VIT_213s0067g01510.1
miR6027-3p	VIT_213s0067g01490.1
miR8137	VIT_213s0067g01490.1
miR6027-3p	VIT_213s0067g01310.1
miR8137	VIT_213s0067g01310.1
miR396f	VIT_213s0067g01210.1
miR846-3p	VIT_213s0067g01200.1
miR1857-3p	VIT_213s0067g01190.1
miR1167	VIT_213s0067g01180.2
miR5227	VIT_213s0067g01180.2
miR1167	VIT_213s0067g01180.1
miR5227	VIT_213s0067g01180.1
miR838-3p	VIT_213s0067g01168.1
miR7539	VIT_213s0067g01150.1
miR5227	VIT_213s0067g01140.1
miR6459b	VIT_213s0067g01130.1
miR7696c-3p	VIT_213s0067g01110.4
miR5720	VIT_213s0067g01100.1
miR6027-3p	VIT_213s0067g01100.1
miR8137	VIT_213s0067g01100.1
miR1863b	VIT_213s0067g01040.1
miR7782-3p	VIT_213s0067g01040.1
miR1429-3p	VIT_213s0067g01020.2
miR1429-3p	VIT_213s0067g01020.1
miR2592s-3p	VIT_213s0067g00950.1
miR8175	VIT_213s0067g00930.1
miR5720	VIT_213s0067g00910.1
miR6027-3p	VIT_213s0067g00910.1
miR8137	VIT_213s0067g00910.1
miR3632-3p	VIT_213s0067g00830.4
miR3632-3p	VIT_213s0067g00830.3
miR7776-5p.1	VIT_213s0067g00830.3
miR3632-3p	VIT_213s0067g00830.2
miR7776-5p.1	VIT_213s0067g00830.2
miR3632-3p	VIT_213s0067g00830.1
miR7776-5p.1	VIT_213s0067g00830.1
miR2592s-3p	VIT_213s0067g00810.3
miR3632-3p	VIT_213s0067g00810.3
miR3632-3p	VIT_213s0067g00810.2
miR3632-3p	VIT_213s0067g00810.1
miR3632-3p	VIT_213s0067g00790.1
miR9748	VIT_213s0067g00790.1
miR3632-3p	VIT_213s0067g00780.1
miR3632-3p	VIT_213s0067g00760.2
miR3702	VIT_213s0067g00760.2
miR3632-3p	VIT_213s0067g00760.1
miR3702	VIT_213s0067g00760.1
miR3632-3p	VIT_213s0067g00750.1
miR1507a	VIT_213s0067g00650.1
miR473	VIT_213s0067g00570.1
miR3633a-5p	VIT_213s0067g00450.1
miR477g	VIT_213s0067g00430.1
miR7545	VIT_213s0067g00430.1
miR3440-3p	VIT_213s0067g00110.5
miR3440-3p	VIT_213s0067g00110.4
miR3440-3p	VIT_213s0067g00110.3
miR3440-3p	VIT_213s0067g00110.2
miR3440-3p	VIT_213s0067g00110.1
miR9726	VIT_213s0067g00080.4
miR1167	VIT_213s0067g00060.1
miR407	VIT_213s0064g01870.2
miR5720	VIT_213s0064g01870.2
miR6027-3p	VIT_213s0064g01870.2
miR8137	VIT_213s0064g01870.2
miR407	VIT_213s0064g01870.1
miR5720	VIT_213s0064g01870.1
miR6027-3p	VIT_213s0064g01870.1
miR8137	VIT_213s0064g01870.1
miR535a	VIT_213s0064g01850.1
miR6027-3p	VIT_213s0064g01850.1
miR8137	VIT_213s0064g01850.1
miR5720	VIT_213s0064g01800.8
miR6027-3p	VIT_213s0064g01800.8
miR8137	VIT_213s0064g01800.8
miR5720	VIT_213s0064g01800.7
miR6027-3p	VIT_213s0064g01800.7
miR8137	VIT_213s0064g01800.7
miR5720	VIT_213s0064g01800.6
miR6027-3p	VIT_213s0064g01800.6
miR8137	VIT_213s0064g01800.6
miR5720	VIT_213s0064g01800.5
miR6027-3p	VIT_213s0064g01800.5
miR8137	VIT_213s0064g01800.5
miR5720	VIT_213s0064g01800.4
miR6027-3p	VIT_213s0064g01800.4
miR8137	VIT_213s0064g01800.4
miR5720	VIT_213s0064g01800.3
miR6027-3p	VIT_213s0064g01800.3
miR8137	VIT_213s0064g01800.3
miR5720	VIT_213s0064g01800.2
miR6027-3p	VIT_213s0064g01800.2
miR8137	VIT_213s0064g01800.2
miR5720	VIT_213s0064g01800.1
miR6027-3p	VIT_213s0064g01800.1
miR8137	VIT_213s0064g01800.1
miR6027-3p	VIT_213s0064g01790.1
miR8137	VIT_213s0064g01790.1
miR5720	VIT_213s0064g01780.1
miR5678	VIT_213s0064g01660.3
miR5678	VIT_213s0064g01660.1
miR1023c-5p	VIT_213s0064g01470.1
miR5632-5p	VIT_213s0064g01360.2
miR5632-5p	VIT_213s0064g01360.1
miR9556-3p	VIT_213s0064g01330.2
miR9556-3p	VIT_213s0064g01330.1
miR6169	VIT_213s0064g01320.1
miR5293	VIT_213s0064g01300.2
miR5293	VIT_213s0064g01300.2
miR5293	VIT_213s0064g01300.1
miR5293	VIT_213s0064g01300.1
miR5649a	VIT_213s0064g01280.6
miR5649a	VIT_213s0064g01280.11
miR5649a	VIT_213s0064g01280.10
miR3629a-5p	VIT_213s0064g01250.1
miR3629a-5p	VIT_213s0064g01230.5
miR3629a-5p	VIT_213s0064g01230.1
miR2873b	VIT_213s0064g01000.1
miR845a	VIT_213s0064g00960.1
miR9748	VIT_213s0064g00960.1
miR5568f-3p	VIT_213s0064g00920.1
miR169a-5p	VIT_213s0064g00860.3
miR169z	VIT_213s0064g00860.3
miR169a-5p	VIT_213s0064g00860.2
miR169z	VIT_213s0064g00860.2
miR169a-5p	VIT_213s0064g00860.1
miR169z	VIT_213s0064g00860.1
miR3629a-3p	VIT_213s0064g00850.2
miR3629a-3p	VIT_213s0064g00850.1
miR5031	VIT_213s0064g00830.1
miR5773	VIT_213s0064g00630.8
miR5773	VIT_213s0064g00630.7
miR5773	VIT_213s0064g00630.6
miR5773	VIT_213s0064g00630.5
miR5773	VIT_213s0064g00630.4
miR5773	VIT_213s0064g00630.3
miR5773	VIT_213s0064g00630.2
miR5773	VIT_213s0064g00630.1
miR9748	VIT_213s0064g00600.1
miR482-3p	VIT_213s0064g00590.1
miR7776-5p.1	VIT_213s0064g00580.7
miR952b	VIT_213s0064g00580.7
miR3629a-3p	VIT_213s0064g00580.6
miR3629a-3p	VIT_213s0064g00580.5
miR952b	VIT_213s0064g00580.5
miR7776-5p.1	VIT_213s0064g00580.4
miR952b	VIT_213s0064g00580.4
miR3629a-3p	VIT_213s0064g00580.3
miR7776-5p.1	VIT_213s0064g00580.3
miR952b	VIT_213s0064g00580.3
miR7776-5p.1	VIT_213s0064g00580.2
miR952b	VIT_213s0064g00580.2
miR3629a-3p	VIT_213s0064g00580.1
miR7776-5p.1	VIT_213s0064g00580.1
miR952b	VIT_213s0064g00580.1
miR3632-3p	VIT_213s0064g00550.1
miR159a	VIT_213s0064g00460.2
miR159a	VIT_213s0064g00460.1
miR8777	VIT_213s0064g00370.5
miR9484	VIT_213s0064g00370.5
miR9484	VIT_213s0064g00370.4
miR9484	VIT_213s0064g00370.3
miR9484	VIT_213s0064g00370.2
miR9484	VIT_213s0064g00370.1
miR5652	VIT_213s0064g00320.4
miR8036-3p	VIT_213s0064g00320.4
miR8767c	VIT_213s0064g00320.4
miR9724	VIT_213s0064g00320.4
miR2100-5p	VIT_213s0064g00320.3
miR5652	VIT_213s0064g00320.3
miR8036-3p	VIT_213s0064g00320.3
miR8767c	VIT_213s0064g00320.3
miR9724	VIT_213s0064g00320.3
miR5652	VIT_213s0064g00320.2
miR8036-3p	VIT_213s0064g00320.2
miR8767c	VIT_213s0064g00320.2
miR5652	VIT_213s0064g00320.1
miR8036-3p	VIT_213s0064g00320.1
miR8767c	VIT_213s0064g00320.1
miR529b	VIT_213s0064g00300.6
miR529b	VIT_213s0064g00300.4
miR529b	VIT_213s0064g00300.3
miR529b	VIT_213s0064g00300.2
miR529b	VIT_213s0064g00300.1
miR7757-5p.2	VIT_213s0064g00220.1
miR9654a-3p	VIT_213s0064g00170.2
miR5652	VIT_213s0064g00140.1
miR6027-3p	VIT_213s0064g00140.1
miR5652	VIT_213s0064g00130.1
miR4233	VIT_213s0064g00100.1
miR6027-3p	VIT_213s0064g00100.1
miR4233	VIT_213s0064g00060.1
miR5652	VIT_213s0064g00060.1
miR6027-3p	VIT_213s0064g00060.1
miR3932b-5p	VIT_213s0047g01240.1
miR5508	VIT_213s0047g01240.1
miR3629a-3p	VIT_213s0047g01200.3
miR8137	VIT_213s0047g01140.1
miR162-3p	VIT_213s0047g01010.1
miR5652	VIT_213s0047g01010.1
miR162-3p	VIT_213s0047g00950.1
miR5059	VIT_213s0047g00950.1
miR5652	VIT_213s0047g00950.1
miR6169	VIT_213s0047g00950.1
miR319	VIT_213s0047g00784.1
miR5081	VIT_213s0047g00782.1
miR162-3p	VIT_213s0047g00740.1
miR5652	VIT_213s0047g00740.1
miR1507a	VIT_213s0047g00730.1
miR162-3p	VIT_213s0047g00730.1
miR5652	VIT_213s0047g00730.1
miR3702	VIT_213s0047g00590.1
miR839-5p	VIT_213s0047g00520.2
miR839-5p	VIT_213s0047g00520.1
miR8577	VIT_213s0047g00430.1
miR2109-5p	VIT_213s0047g00390.1
miR4374b	VIT_213s0047g00350.2
miR8169	VIT_213s0047g00350.2
miR415	VIT_213s0047g00350.1
miR4374b	VIT_213s0047g00350.1
miR8169	VIT_213s0047g00350.1
miR1167	VIT_213s0047g00340.1
miR9748	VIT_213s0047g00340.1
miR395a	VIT_213s0047g00300.4
miR395a	VIT_213s0047g00300.3
miR395a	VIT_213s0047g00300.2
miR395a	VIT_213s0047g00300.1
miR8577	VIT_213s0047g00260.1
miR9408-3p	VIT_213s0047g00220.1
miR1027a	VIT_213s0047g00200.4
miR1027a	VIT_213s0047g00200.3
miR1027a	VIT_213s0047g00200.2
miR1027a	VIT_213s0047g00200.1
miR2118a-3p	VIT_213s0047g00095.1
miR2118	VIT_213s0047g00095.1
miR2118	VIT_213s0047g00095.1
miR472b	VIT_213s0047g00095.1
miR482a	VIT_213s0047g00095.1
miR6027-3p	VIT_213s0047g00095.1
novel_mir35	VIT_213s0047g00095.1
miR1439	VIT_213s0047g00040.1
miR5676	VIT_213s0047g00040.1
miR5676	VIT_213s0047g00010.4
miR5676	VIT_213s0047g00010.3
miR5676	VIT_213s0047g00010.2
miR5676	VIT_213s0047g00010.1
miR1509a-3p	VIT_213s0019g05400.4
miR5067	VIT_213s0019g05400.4
miR1509a-3p	VIT_213s0019g05400.3
miR5067	VIT_213s0019g05400.3
miR1509a-3p	VIT_213s0019g05400.2
miR1509a-3p	VIT_213s0019g05400.1
miR5067	VIT_213s0019g05400.1
miR529b	VIT_213s0019g05380.1
miR9408-3p	VIT_213s0019g05320.1
miR9408-3p	VIT_213s0019g05310.1
miR9408-3p	VIT_213s0019g05300.1
miR319	VIT_213s0019g05290.4
miR319	VIT_213s0019g05290.4
miR319	VIT_213s0019g05290.3
miR319	VIT_213s0019g05290.3
miR319	VIT_213s0019g05290.2
miR319	VIT_213s0019g05290.2
miR319	VIT_213s0019g05290.1
miR319	VIT_213s0019g05290.1
miR396a-3p	VIT_213s0019g05210.1
miR1429-3p	VIT_213s0019g05130.1
miR6284	VIT_213s0019g04930.1
miR8169	VIT_213s0019g04870.2
miR8169	VIT_213s0019g04870.1
miR1075	VIT_213s0019g04860.7
miR419	VIT_213s0019g04820.3
miR1075	VIT_213s0019g04820.2
miR1075	VIT_213s0019g04820.1
miR6020a-5p	VIT_213s0019g04770.3
miR5509	VIT_213s0019g04710.1
miR1535a	VIT_213s0019g04680.2
miR9748	VIT_213s0019g04640.3
miR9748	VIT_213s0019g04640.2
miR9748	VIT_213s0019g04640.1
miR8767c	VIT_213s0019g04620.4
miR8767c	VIT_213s0019g04620.3
miR6476a	VIT_213s0019g04610.3
miR6476a	VIT_213s0019g04610.2
miR6476a	VIT_213s0019g04610.1
miR6171	VIT_213s0019g04450.2
miR6171	VIT_213s0019g04450.1
novel_mir71	VIT_213s0019g04440.1
miR5773	VIT_213s0019g04420.1
miR7543	VIT_213s0019g04410.2
miR1167	VIT_213s0019g04380.4
miR160b	VIT_213s0019g04380.4
miR3629a-3p	VIT_213s0019g04380.4
miR4376a-3p	VIT_213s0019g04380.4
miR870-5p	VIT_213s0019g04380.4
novel_mir18	VIT_213s0019g04380.4
miR1167	VIT_213s0019g04380.3
miR160b	VIT_213s0019g04380.3
miR4376a-3p	VIT_213s0019g04380.3
miR870-5p	VIT_213s0019g04380.3
novel_mir18	VIT_213s0019g04380.3
miR1167	VIT_213s0019g04380.2
miR160b	VIT_213s0019g04380.2
miR4376a-3p	VIT_213s0019g04380.2
miR7539	VIT_213s0019g04380.2
miR870-5p	VIT_213s0019g04380.2
novel_mir18	VIT_213s0019g04380.2
miR1167	VIT_213s0019g04380.1
miR160b	VIT_213s0019g04380.1
miR4376a-3p	VIT_213s0019g04380.1
miR870-5p	VIT_213s0019g04380.1
novel_mir18	VIT_213s0019g04380.1
miR160a-3p	VIT_213s0019g04370.4
miR160a-3p	VIT_213s0019g04370.3
miR160a-3p	VIT_213s0019g04370.2
miR160a-3p	VIT_213s0019g04370.1
miR396a-3p	VIT_213s0019g04350.1
miR165a-3p	VIT_213s0019g04320.7
miR166h-3p	VIT_213s0019g04320.7
miR166u	VIT_213s0019g04320.7
miR5140	VIT_213s0019g04320.7
miR165a-3p	VIT_213s0019g04320.6
miR166h-3p	VIT_213s0019g04320.6
miR166u	VIT_213s0019g04320.6
miR5140	VIT_213s0019g04320.6
miR165a-3p	VIT_213s0019g04320.5
miR166h-3p	VIT_213s0019g04320.5
miR166u	VIT_213s0019g04320.5
miR5140	VIT_213s0019g04320.5
miR165a-3p	VIT_213s0019g04320.4
miR166h-3p	VIT_213s0019g04320.4
miR166u	VIT_213s0019g04320.4
miR5140	VIT_213s0019g04320.4
miR165a-3p	VIT_213s0019g04320.3
miR166h-3p	VIT_213s0019g04320.3
miR166u	VIT_213s0019g04320.3
miR5140	VIT_213s0019g04320.3
miR165a-3p	VIT_213s0019g04320.2
miR166h-3p	VIT_213s0019g04320.2
miR166u	VIT_213s0019g04320.2
miR5140	VIT_213s0019g04320.2
miR165a-3p	VIT_213s0019g04320.1
miR166h-3p	VIT_213s0019g04320.1
miR166u	VIT_213s0019g04320.1
miR5140	VIT_213s0019g04320.1
miR7539	VIT_213s0019g04260.1
miR2105	VIT_213s0019g04230.1
miR1028b-5p	VIT_213s0019g04190.4
miR9748	VIT_213s0019g04190.4
miR1028b-5p	VIT_213s0019g04190.3
miR9748	VIT_213s0019g04190.3
miR1028b-5p	VIT_213s0019g04190.2
miR9748	VIT_213s0019g04190.2
miR1028b-5p	VIT_213s0019g04190.1
miR9748	VIT_213s0019g04190.1
miR3630-3p	VIT_213s0019g04170.1
miR9752	VIT_213s0019g04100.1
miR3520-3p	VIT_213s0019g04010.3
miR3520-3p	VIT_213s0019g04010.2
miR3520-3p	VIT_213s0019g04010.1
miR9477-3p	VIT_213s0019g04000.2
novel_mir82	VIT_213s0019g04000.2
miR9477-3p	VIT_213s0019g04000.1
novel_mir82	VIT_213s0019g04000.1
miR9748	VIT_213s0019g03810.1
miR9748	VIT_213s0019g03800.1
miR9748	VIT_213s0019g03780.1
miR5508	VIT_213s0019g03700.1
miR9748	VIT_213s0019g03650.1
miR1439	VIT_213s0019g03570.1
miR2093-5p	VIT_213s0019g03370.2
miR2093-5p	VIT_213s0019g03370.1
miR156a-5p	VIT_213s0019g03320.6
miR156a-5p	VIT_213s0019g03320.5
miR156a-5p	VIT_213s0019g03320.4
miR156a-5p	VIT_213s0019g03320.3
miR156a-5p	VIT_213s0019g03320.2
miR156a-5p	VIT_213s0019g03320.1
miR2105	VIT_213s0019g03290.3
miR395a	VIT_213s0019g03290.3
miR2105	VIT_213s0019g03290.2
miR395a	VIT_213s0019g03290.2
miR2105	VIT_213s0019g03290.1
miR395a	VIT_213s0019g03290.1
miR5652	VIT_213s0019g03240.4
miR5652	VIT_213s0019g03240.3
miR5652	VIT_213s0019g03240.2
miR5652	VIT_213s0019g03240.1
miR1860-3p	VIT_213s0019g03020.1
miR1860-3p	VIT_213s0019g02990.1
miR171a	VIT_213s0019g02940.2
miR171a	VIT_213s0019g02940.1
miR1860-3p	VIT_213s0019g02910.1
miR1860-3p	VIT_213s0019g02890.1
miR949a	VIT_213s0019g02860.1
miR949a	VIT_213s0019g02795.1
miR165a-3p	VIT_213s0019g02460.7
miR9470-3p	VIT_213s0019g02460.7
miR165a-3p	VIT_213s0019g02460.6
miR9470-3p	VIT_213s0019g02460.6
miR165a-3p	VIT_213s0019g02460.5
miR9470-3p	VIT_213s0019g02460.5
miR165a-3p	VIT_213s0019g02460.4
miR9470-3p	VIT_213s0019g02460.4
miR165a-3p	VIT_213s0019g02460.3
miR9470-3p	VIT_213s0019g02460.3
miR165a-3p	VIT_213s0019g02460.2
miR9470-3p	VIT_213s0019g02460.2
miR165a-3p	VIT_213s0019g02460.1
miR9470-3p	VIT_213s0019g02460.1
miR9748	VIT_213s0019g02430.5
miR9748	VIT_213s0019g02430.4
miR9748	VIT_213s0019g02430.3
miR9748	VIT_213s0019g02430.2
miR9748	VIT_213s0019g02430.1
miR529b	VIT_213s0019g02410.1
novel_mir21	VIT_213s0019g02390.5
novel_mir21	VIT_213s0019g02390.4
novel_mir21	VIT_213s0019g02390.3
novel_mir21	VIT_213s0019g02390.2
novel_mir21	VIT_213s0019g02390.1
miR2592s-3p	VIT_213s0019g02380.1
miR5083	VIT_213s0019g02360.2
miR5083	VIT_213s0019g02360.1
miR1439	VIT_213s0019g02280.2
miR2089-5p	VIT_213s0019g02280.2
miR2089-5p	VIT_213s0019g02280.1
miR397a	VIT_213s0019g02160.1
miR397a	VIT_213s0019g02150.1
miR1075	VIT_213s0019g02140.1
miR164g-3p	VIT_213s0019g02040.1
miR171b-3p	VIT_213s0019g02040.1
miR8668	VIT_213s0019g02040.1
miR1027a	VIT_213s0019g02030.1
miR1027a	VIT_213s0019g01950.1
miR1507a	VIT_213s0019g01950.1
miR2118a-3p	VIT_213s0019g01950.1
miR2118	VIT_213s0019g01950.1
miR2118	VIT_213s0019g01950.1
miR472b	VIT_213s0019g01950.1
miR482a	VIT_213s0019g01950.1
miR6027-3p	VIT_213s0019g01950.1
miR8137	VIT_213s0019g01950.1
miR8558a	VIT_213s0019g01950.1
miR949a	VIT_213s0019g01950.1
miR397a	VIT_213s0019g01940.1
miR397a	VIT_213s0019g01930.1
miR397a	VIT_213s0019g01920.1
miR1027a	VIT_213s0019g01880.1
miR1507a	VIT_213s0019g01880.1
miR2118a-3p	VIT_213s0019g01880.1
miR2118	VIT_213s0019g01880.1
miR2118	VIT_213s0019g01880.1
miR472b	VIT_213s0019g01880.1
miR482a	VIT_213s0019g01880.1
miR6027-3p	VIT_213s0019g01880.1
miR8137	VIT_213s0019g01880.1
miR8558a	VIT_213s0019g01880.1
miR949a	VIT_213s0019g01880.1
miR529b	VIT_213s0019g01850.1
miR9752	VIT_213s0019g01850.1
miR1444a	VIT_213s0019g01820.9
miR156a-5p	VIT_213s0019g01820.9
miR3625-3p	VIT_213s0019g01820.9
miR156a-5p	VIT_213s0019g01820.8
miR3625-3p	VIT_213s0019g01820.8
miR1444a	VIT_213s0019g01820.7
miR3625-3p	VIT_213s0019g01820.7
miR3625-3p	VIT_213s0019g01820.6
miR3625-3p	VIT_213s0019g01820.5
miR3625-3p	VIT_213s0019g01820.4
miR3625-3p	VIT_213s0019g01820.3
miR156a-5p	VIT_213s0019g01820.2
miR3625-3p	VIT_213s0019g01820.2
miR1444a	VIT_213s0019g01820.11
miR156a-5p	VIT_213s0019g01820.11
miR3625-3p	VIT_213s0019g01820.11
miR1444a	VIT_213s0019g01820.10
miR3625-3p	VIT_213s0019g01820.10
miR3625-3p	VIT_213s0019g01820.1
novel_mir101	VIT_213s0019g01770.1
miR2055	VIT_213s0019g01720.1
miR157a-3p	VIT_213s0019g01680.1
miR395p-3p	VIT_213s0019g01670.5
miR395p-3p	VIT_213s0019g01670.4
miR3629a-5p	VIT_213s0019g01670.3
miR395p-3p	VIT_213s0019g01670.3
miR395p-3p	VIT_213s0019g01670.2
miR395p-3p	VIT_213s0019g01670.1
miR8169	VIT_213s0019g01550.1
miR529-3p	VIT_213s0019g01430.1
miR530a	VIT_213s0019g01366.1
miR397a	VIT_213s0019g01340.1
novel_mir114	VIT_213s0019g01300.1
miR860	VIT_213s0019g01290.1
miR860	VIT_213s0019g01290.1
miR8764	VIT_213s0019g01290.1
miR5079a	VIT_213s0019g01280.1
miR870-5p	VIT_213s0019g01280.1
miR3706	VIT_213s0019g01250.1
miR6284	VIT_213s0019g01250.1
miR1027a	VIT_213s0019g01140.1
miR1507a	VIT_213s0019g01140.1
miR4233	VIT_213s0019g01140.1
miR482a	VIT_213s0019g01140.1
miR6027-3p	VIT_213s0019g01140.1
miR8137	VIT_213s0019g01140.1
novel_mir26	VIT_213s0019g01140.1
miR1027a	VIT_213s0019g01120.1
miR1507a	VIT_213s0019g01120.1
miR1535a	VIT_213s0019g01120.1
miR4233	VIT_213s0019g01120.1
miR6027-3p	VIT_213s0019g01120.1
miR8137	VIT_213s0019g01120.1
miR8558a	VIT_213s0019g01120.1
miR1027a	VIT_213s0019g01050.1
miR1507a	VIT_213s0019g01050.1
miR4233	VIT_213s0019g01050.1
miR482a	VIT_213s0019g01050.1
miR6027-3p	VIT_213s0019g01050.1
miR8137	VIT_213s0019g01050.1
miR444d.3	VIT_213s0019g00880.1
miR6151a	VIT_213s0019g00850.1
miR6169	VIT_213s0019g00660.1
novel_mir55	VIT_213s0019g00600.1
miR444d.3	VIT_213s0019g00590.3
miR444d.3	VIT_213s0019g00590.2
miR444d.3	VIT_213s0019g00590.1
miR828a	VIT_213s0019g00490.4
miR828a	VIT_213s0019g00490.3
miR828a	VIT_213s0019g00490.1
miR5652	VIT_213s0019g00450.1
miR6027-3p	VIT_213s0019g00450.1
miR6253	VIT_213s0019g00450.1
miR4415a-3p	VIT_213s0019g00440.4
miR4415a-3p	VIT_213s0019g00440.3
miR4415a-3p	VIT_213s0019g00440.2
miR4415a-3p	VIT_213s0019g00440.1
miR5773	VIT_213s0019g00420.2
miR5773	VIT_213s0019g00420.1
miR1507a	VIT_213s0019g00380.1
miR3440	VIT_213s0019g00380.1
miR482a	VIT_213s0019g00380.1
miR5652	VIT_213s0019g00380.1
miR6027-3p	VIT_213s0019g00380.1
miR6253	VIT_213s0019g00380.1
miR7545	VIT_213s0019g00310.1
miR9748	VIT_213s0019g00070.5
miR9748	VIT_213s0019g00070.4
miR9748	VIT_213s0019g00070.3
miR9748	VIT_213s0019g00070.2
miR9748	VIT_213s0019g00070.1
miR7776-5p.1	VIT_213s0019g00020.1
miR319	VIT_212s0142g00590.1
miR4374b	VIT_212s0142g00590.1
miR5227	VIT_212s0142g00580.1
miR1535a	VIT_212s0142g00520.1
miR1871	VIT_212s0142g00360.1
miR9408-3p	VIT_212s0142g00340.9
miR9408-3p	VIT_212s0142g00340.8
miR9408-3p	VIT_212s0142g00340.7
miR9408-3p	VIT_212s0142g00340.6
miR9408-3p	VIT_212s0142g00340.5
miR9408-3p	VIT_212s0142g00340.4
miR9408-3p	VIT_212s0142g00340.3
miR9408-3p	VIT_212s0142g00340.2
miR9408-3p	VIT_212s0142g00340.11
miR9408-3p	VIT_212s0142g00340.10
miR9408-3p	VIT_212s0142g00340.1
miR1509a-3p	VIT_212s0142g00190.1
miR157a-5p	VIT_212s0142g00100.3
miR157a-5p	VIT_212s0142g00100.2
miR157a-5p	VIT_212s0142g00100.1
miR2866	VIT_212s0142g00050.1
miR482-3p	VIT_212s0142g00020.1
miR5654-5p	VIT_212s0134g00630.1
miR5654-5p	VIT_212s0134g00590.1
novel_mir101	VIT_212s0134g00410.2
novel_mir101	VIT_212s0134g00410.1
miR9748	VIT_212s0134g00380.1
miR7776-5p.1	VIT_212s0134g00340.2
miR7776-5p.1	VIT_212s0134g00340.1
miR9748	VIT_212s0134g00280.1
miR7776-5p.1	VIT_212s0134g00270.3
miR7776-5p.1	VIT_212s0134g00270.2
miR7776-5p.1	VIT_212s0134g00270.1
miR156a-5p	VIT_212s0134g00230.1
miR7543	VIT_212s0134g00220.1
miR3702	VIT_212s0134g00210.1
miR419	VIT_212s0134g00210.1
miR9748	VIT_212s0134g00200.1
miR170-3p	VIT_212s0134g00115.1
miR6230-5p	VIT_212s0134g00060.1
miR3626-3p	VIT_212s0121g00420.1
miR2093-5p	VIT_212s0121g00400.1
miR397a	VIT_212s0121g00080.1
miR1507a	VIT_212s0121g00060.1
miR6027-3p	VIT_212s0121g00060.1
miR8137	VIT_212s0121g00060.1
miR319	VIT_212s0121g00050.1
miR482a	VIT_212s0121g00050.1
miR6027-3p	VIT_212s0121g00050.1
miR949a	VIT_212s0121g00050.1
miR9748	VIT_212s0059g02750.6
miR9748	VIT_212s0059g02750.5
miR9748	VIT_212s0059g02750.4
miR9748	VIT_212s0059g02750.3
miR9748	VIT_212s0059g02750.2
miR9748	VIT_212s0059g02750.1
miR160a-3p	VIT_212s0059g02740.1
miR396f	VIT_212s0059g02740.1
miR1510b-3p	VIT_212s0059g02690.1
miR2089-5p	VIT_212s0059g02670.4
miR2089-5p	VIT_212s0059g02670.3
miR2089-5p	VIT_212s0059g02670.2
miR2089-5p	VIT_212s0059g02670.1
miR9748	VIT_212s0059g02660.1
miR164g-3p	VIT_212s0059g02460.1
miR2873b	VIT_212s0059g02420.1
miR5144-3p	VIT_212s0059g02360.3
miR9470-3p	VIT_212s0059g02350.1
miR1044-3p	VIT_212s0059g02310.8
miR172d-5p	VIT_212s0059g02310.8
miR1044-3p	VIT_212s0059g02310.7
miR1044-3p	VIT_212s0059g02310.6
miR1044-3p	VIT_212s0059g02310.5
miR172d-5p	VIT_212s0059g02310.5
miR1044-3p	VIT_212s0059g02310.4
miR1044-3p	VIT_212s0059g02310.3
miR1044-3p	VIT_212s0059g02310.2
miR1044-3p	VIT_212s0059g02310.1
miR2928	VIT_212s0059g02300.4
miR2928	VIT_212s0059g02300.3
miR2928	VIT_212s0059g02300.2
miR2928	VIT_212s0059g02300.1
miR7783-3p	VIT_212s0059g02260.3
miR7783-3p	VIT_212s0059g02260.2
miR7783-3p	VIT_212s0059g02260.1
miR1535a	VIT_212s0059g02250.1
miR9752	VIT_212s0059g02250.1
miR6460	VIT_212s0059g02200.1
novel_mir122	VIT_212s0059g02200.1
miR9748	VIT_212s0059g02160.3
miR9748	VIT_212s0059g02160.2
miR9748	VIT_212s0059g02160.1
miR9748	VIT_212s0059g02100.6
miR9748	VIT_212s0059g02100.5
miR9748	VIT_212s0059g02100.4
miR9748	VIT_212s0059g02100.3
miR9748	VIT_212s0059g02100.2
miR9748	VIT_212s0059g02100.1
miR9748	VIT_212s0059g02070.1
miR3632-3p	VIT_212s0059g02060.1
miR399e	VIT_212s0059g02000.1
miR9408-3p	VIT_212s0059g01970.1
miR2950-5p	VIT_212s0059g01870.2
miR2950-5p	VIT_212s0059g01870.1
miR1429-3p	VIT_212s0059g01850.4
miR1429-3p	VIT_212s0059g01850.3
miR1429-3p	VIT_212s0059g01850.2
miR1429-3p	VIT_212s0059g01850.1
miR7539	VIT_212s0059g01800.2
miR7539	VIT_212s0059g01800.1
miR822-5p	VIT_212s0059g01690.5
miR822-5p	VIT_212s0059g01690.4
miR822-5p	VIT_212s0059g01690.3
miR822-5p	VIT_212s0059g01690.2
miR822-5p	VIT_212s0059g01690.1
miR3623-5p	VIT_212s0059g01660.1
miR1507a	VIT_212s0059g01620.2
miR1507a	VIT_212s0059g01620.1
miR3629a-3p	VIT_212s0059g01570.3
miR5227	VIT_212s0059g01570.3
miR6230-5p	VIT_212s0059g01550.2
miR6230-5p	VIT_212s0059g01550.1
miR5748	VIT_212s0059g01530.2
miR5748	VIT_212s0059g01530.1
miR5748	VIT_212s0059g01490.1
miR4415a-3p	VIT_212s0059g01420.6
miR4415a-3p	VIT_212s0059g01420.5
miR4415a-3p	VIT_212s0059g01420.4
miR4415a-3p	VIT_212s0059g01420.3
miR4415a-3p	VIT_212s0059g01420.2
miR4415a-3p	VIT_212s0059g01420.1
miR390a-5p	VIT_212s0059g01410.1
novel_mir64	VIT_212s0059g01410.1
miR1156.2	VIT_212s0059g01330.1
miR860	VIT_212s0059g01320.3
miR860	VIT_212s0059g01320.2
miR860	VIT_212s0059g01320.1
miR3626-5p	VIT_212s0059g01310.2
miR3626-5p	VIT_212s0059g01310.1
miR3633a-5p	VIT_212s0059g01300.2
miR3633a-5p	VIT_212s0059g01300.1
miR1432-5p	VIT_212s0059g01250.2
miR3633a-5p	VIT_212s0059g01250.2
miR1432-5p	VIT_212s0059g01250.1
miR3633a-5p	VIT_212s0059g01250.1
miR1863b	VIT_212s0059g01200.2
miR7782-3p	VIT_212s0059g01200.2
miR1863b	VIT_212s0059g01200.1
miR7782-3p	VIT_212s0059g01200.1
miR5244	VIT_212s0059g01190.3
miR5244	VIT_212s0059g01190.2
miR5244	VIT_212s0059g01190.1
miR7757-5p.2	VIT_212s0059g01180.3
miR7757-5p.2	VIT_212s0059g01180.2
miR7757-5p.2	VIT_212s0059g01180.1
miR3629a-5p	VIT_212s0059g01160.1
miR5501	VIT_212s0059g01130.1
miR159a-3p	VIT_212s0059g01070.2
miR159a	VIT_212s0059g01070.2
miR159a-3p	VIT_212s0059g01070.1
miR159a	VIT_212s0059g01070.1
miR3629a-5p	VIT_212s0059g00920.1
miR3629a-5p	VIT_212s0059g00900.2
miR3629a-5p	VIT_212s0059g00900.1
miR5230	VIT_212s0059g00870.1
novel_mir37	VIT_212s0059g00870.1
miR3440	VIT_212s0059g00770.5
miR7539	VIT_212s0059g00770.5
miR3440	VIT_212s0059g00770.4
miR7539	VIT_212s0059g00770.4
miR3440	VIT_212s0059g00770.3
miR8578.2	VIT_212s0059g00770.3
miR3440	VIT_212s0059g00770.2
miR7539	VIT_212s0059g00770.2
miR3440	VIT_212s0059g00770.1
miR7539	VIT_212s0059g00770.1
miR395a	VIT_212s0059g00760.4
miR395a	VIT_212s0059g00760.3
miR395a	VIT_212s0059g00760.2
miR395a	VIT_212s0059g00760.1
miR8767c	VIT_212s0059g00710.1
miR9654a-3p	VIT_212s0059g00710.1
miR858a	VIT_212s0059g00700.1
miR6195	VIT_212s0059g00670.1
miR9726	VIT_212s0059g00660.2
miR9726	VIT_212s0059g00660.1
miR171a	VIT_212s0059g00650.1
miR171b-3p	VIT_212s0059g00650.1
miR171	VIT_212s0059g00650.1
miR171	VIT_212s0059g00650.1
miR529-3p	VIT_212s0059g00640.8
miR9484	VIT_212s0059g00640.8
miR529-3p	VIT_212s0059g00640.7
miR9484	VIT_212s0059g00640.7
miR529-3p	VIT_212s0059g00640.6
miR9484	VIT_212s0059g00640.6
miR529-3p	VIT_212s0059g00640.5
miR9484	VIT_212s0059g00640.5
miR529-3p	VIT_212s0059g00640.4
miR9484	VIT_212s0059g00640.4
miR529-3p	VIT_212s0059g00640.3
miR9484	VIT_212s0059g00640.3
miR529-3p	VIT_212s0059g00640.2
miR9484	VIT_212s0059g00640.2
miR529-3p	VIT_212s0059g00640.1
miR9484	VIT_212s0059g00640.1
miR5509	VIT_212s0059g00620.5
miR2928	VIT_212s0059g00620.2
miR2928	VIT_212s0059g00620.1
miR1088-5p	VIT_212s0059g00470.1
miR7528	VIT_212s0059g00450.1
miR1087	VIT_212s0059g00260.1
miR8038a-3p	VIT_212s0059g00210.1
miR6478	VIT_212s0059g00170.1
miR396f	VIT_212s0059g00160.1
miR396f	VIT_212s0059g00120.1
miR396f	VIT_212s0059g00060.1
miR1044-3p	VIT_212s0057g01350.2
miR1044-3p	VIT_212s0057g01350.1
miR7757-5p.2	VIT_212s0057g01310.1
miR7757-5p.2	VIT_212s0057g01310.1
miR156a-5p	VIT_212s0057g01290.6
miR157a-5p	VIT_212s0057g01290.6
miR156a-5p	VIT_212s0057g01290.3
miR157a-5p	VIT_212s0057g01290.3
miR156a-5p	VIT_212s0057g01290.2
miR157a-5p	VIT_212s0057g01290.2
miR156a-5p	VIT_212s0057g01290.1
miR157a-5p	VIT_212s0057g01290.1
miR156a-5p	VIT_212s0057g01210.1
miR7539	VIT_212s0057g01210.1
miR5059	VIT_212s0057g01200.7
miR5059	VIT_212s0057g01200.6
miR5059	VIT_212s0057g01200.5
miR5059	VIT_212s0057g01200.4
miR5059	VIT_212s0057g01200.3
miR5059	VIT_212s0057g01200.2
miR5059	VIT_212s0057g01200.1
miR838-3p	VIT_212s0057g01170.1
miR5227	VIT_212s0057g01160.3
miR5227	VIT_212s0057g01160.1
miR6027-3p	VIT_212s0057g01130.1
miR9748	VIT_212s0057g01000.4
miR9748	VIT_212s0057g01000.3
miR9748	VIT_212s0057g01000.2
miR9748	VIT_212s0057g01000.1
novel_mir22	VIT_212s0057g00980.2
novel_mir22	VIT_212s0057g00980.1
miR5303	VIT_212s0057g00940.6
miR5303	VIT_212s0057g00940.5
miR9748	VIT_212s0057g00940.5
miR5303	VIT_212s0057g00940.4
miR5303	VIT_212s0057g00940.3
miR5303	VIT_212s0057g00940.2
miR5303	VIT_212s0057g00940.1
miR5568f-3p	VIT_212s0057g00860.1
miR1860-3p	VIT_212s0057g00760.1
miR1871	VIT_212s0057g00650.4
miR1871	VIT_212s0057g00650.3
miR1871	VIT_212s0057g00650.2
miR1871	VIT_212s0057g00650.1
miR9408-3p	VIT_212s0057g00620.1
miR5227	VIT_212s0057g00615.1
miR1535b	VIT_212s0057g00610.5
miR1535b	VIT_212s0057g00610.4
miR1535b	VIT_212s0057g00610.3
miR1535b	VIT_212s0057g00610.2
miR1535b	VIT_212s0057g00610.1
miR529b	VIT_212s0057g00600.2
miR529b	VIT_212s0057g00600.1
miR7776-5p.1	VIT_212s0057g00570.5
miR7776-5p.1	VIT_212s0057g00570.4
miR7776-5p.1	VIT_212s0057g00570.3
miR7776-5p.1	VIT_212s0057g00570.2
miR7776-5p.1	VIT_212s0057g00570.1
miR6300	VIT_212s0057g00560.2
miR6300	VIT_212s0057g00560.1
miR870-5p	VIT_212s0057g00410.1
miR949a	VIT_212s0057g00400.1
miR779.1	VIT_212s0057g00310.4
miR952b	VIT_212s0057g00310.4
miR779.1	VIT_212s0057g00310.3
miR952b	VIT_212s0057g00310.3
miR779.1	VIT_212s0057g00310.2
miR952b	VIT_212s0057g00310.2
miR779.1	VIT_212s0057g00310.1
miR952b	VIT_212s0057g00310.1
miR9726	VIT_212s0057g00230.1
miR2093-5p	VIT_212s0055g01290.1
miR1860-3p	VIT_212s0055g01160.2
miR1860-3p	VIT_212s0055g01160.1
miR444a	VIT_212s0055g01145.1
miR5780b	VIT_212s0055g01130.5
miR477g-3p	VIT_212s0055g01100.2
miR477g-3p	VIT_212s0055g01100.1
miR529b	VIT_212s0055g00900.4
miR529b	VIT_212s0055g00900.3
miR529b	VIT_212s0055g00900.2
miR529b	VIT_212s0055g00900.1
miR6151a	VIT_212s0055g00890.1
miR8603	VIT_212s0055g00840.4
miR8603	VIT_212s0055g00840.3
miR9484	VIT_212s0055g00840.3
miR8603	VIT_212s0055g00840.2
miR9484	VIT_212s0055g00840.2
miR8603	VIT_212s0055g00840.1
miR9484	VIT_212s0055g00840.1
miR5079a	VIT_212s0055g00830.3
miR9752	VIT_212s0055g00830.3
miR9752	VIT_212s0055g00830.2
miR5079a	VIT_212s0055g00830.1
miR9752	VIT_212s0055g00830.1
miR2950-5p	VIT_212s0055g00790.1
miR1167	VIT_212s0055g00700.1
miR6195	VIT_212s0055g00690.4
miR6195	VIT_212s0055g00690.3
miR6195	VIT_212s0055g00690.2
miR6195	VIT_212s0055g00690.1
miR9408-3p	VIT_212s0055g00660.1
miR9408-3p	VIT_212s0055g00590.1
miR9408-3p	VIT_212s0055g00580.1
miR3632-5p	VIT_212s0055g00560.1
miR477g-3p	VIT_212s0055g00510.3
miR477g-3p	VIT_212s0055g00510.2
miR477g-3p	VIT_212s0055g00510.1
miR5303	VIT_212s0055g00490.4
miR5303	VIT_212s0055g00490.3
miR5303	VIT_212s0055g00490.2
miR5303	VIT_212s0055g00490.1
miR6209	VIT_212s0055g00480.1
miR5501	VIT_212s0055g00460.2
miR8141	VIT_212s0055g00460.2
miR5501	VIT_212s0055g00460.1
miR8141	VIT_212s0055g00460.1
miR1089	VIT_212s0055g00450.1
miR477b-3p	VIT_212s0055g00360.3
miR477b-3p	VIT_212s0055g00360.2
miR846-3p	VIT_212s0055g00040.1
miR172a	VIT_212s0055g00020.1
miR1075	VIT_212s0035g02150.7
miR6476a	VIT_212s0035g02150.7
miR1075	VIT_212s0035g02150.3
miR6476a	VIT_212s0035g02150.3
miR1075	VIT_212s0035g02150.2
miR6476a	VIT_212s0035g02150.2
miR156a-5p	VIT_212s0035g01980.2
miR7757-5p.2	VIT_212s0035g01980.2
miR7757-5p.2	VIT_212s0035g01980.1
miR3698	VIT_212s0035g01970.1
miR7122a-3p	VIT_212s0035g01910.1
miR9724	VIT_212s0035g01800.4
miR9724	VIT_212s0035g01800.3
miR9724	VIT_212s0035g01800.2
miR9724	VIT_212s0035g01800.1
miR5079a	VIT_212s0035g01765.1
miR9726	VIT_212s0035g01765.1
miR1440a	VIT_212s0035g01720.2
miR1440a	VIT_212s0035g01720.1
miR171	VIT_212s0035g01630.1
miR835-5p	VIT_212s0035g01554.1
miR5227	VIT_212s0035g01510.1
miR5248	VIT_212s0035g01463.1
miR419	VIT_212s0035g01430.1
miR5676	VIT_212s0035g01400.3
miR5676	VIT_212s0035g01400.2
miR5676	VIT_212s0035g01400.1
miR1535b	VIT_212s0035g01330.1
miR3630-5p	VIT_212s0035g01330.1
miR5632-5p	VIT_212s0035g01330.1
miR6027-3p	VIT_212s0035g01280.2
miR6027-3p	VIT_212s0035g01280.1
miR5516a	VIT_212s0035g01220.2
miR1857-3p	VIT_212s0035g01220.1
miR5516a	VIT_212s0035g01220.1
miR9748	VIT_212s0035g01220.1
miR157a-3p	VIT_212s0035g01180.5
miR157a-3p	VIT_212s0035g01180.4
miR157a-3p	VIT_212s0035g01180.3
miR157a-3p	VIT_212s0035g01180.2
miR172a	VIT_212s0035g01170.1
miR473	VIT_212s0035g01130.2
miR477a	VIT_212s0035g01130.2
miR473	VIT_212s0035g01130.1
miR477a	VIT_212s0035g01130.1
miR473	VIT_212s0035g01120.1
miR477a	VIT_212s0035g01120.1
miR5678	VIT_212s0035g01120.1
miR156g-3p	VIT_212s0035g01080.3
miR8048-3p	VIT_212s0035g01080.3
miR156g-3p	VIT_212s0035g01080.2
miR8048-3p	VIT_212s0035g01080.2
miR156g-3p	VIT_212s0035g01080.1
miR8048-3p	VIT_212s0035g01080.1
miR3629a-3p	VIT_212s0035g01020.4
novel_mir22	VIT_212s0035g01020.4
miR396a-3p	VIT_212s0035g00990.1
miR3637-5p	VIT_212s0035g00920.1
miR1432-5p	VIT_212s0035g00890.5
miR3625-5p	VIT_212s0035g00890.5
miR7539	VIT_212s0035g00890.5
miR1432-5p	VIT_212s0035g00890.4
miR3625-5p	VIT_212s0035g00890.4
miR1432-5p	VIT_212s0035g00890.3
miR1432-5p	VIT_212s0035g00890.2
miR1432-5p	VIT_212s0035g00890.1
miR1863	VIT_212s0035g00850.2
miR1863	VIT_212s0035g00850.1
miR3639-3p	VIT_212s0035g00760.2
miR3639-3p	VIT_212s0035g00760.1
miR1507a	VIT_212s0035g00540.1
miR8137	VIT_212s0035g00480.1
miR8577	VIT_212s0035g00480.1
miR8137	VIT_212s0035g00410.1
miR5652	VIT_212s0035g00400.1
miR3629a-3p	VIT_212s0035g00320.4
miR9556-3p	VIT_212s0035g00300.1
miR2105	VIT_212s0035g00250.1
miR9748	VIT_212s0035g00210.1
miR399a	VIT_212s0035g00200.1
miR2055	VIT_212s0035g00190.8
miR2611	VIT_212s0035g00190.8
miR8141	VIT_212s0035g00190.8
miR2055	VIT_212s0035g00190.7
miR2611	VIT_212s0035g00190.7
miR8141	VIT_212s0035g00190.7
miR2055	VIT_212s0035g00190.6
miR2055	VIT_212s0035g00190.5
miR2055	VIT_212s0035g00190.4
miR2055	VIT_212s0035g00190.3
miR2055	VIT_212s0035g00190.2
miR2055	VIT_212s0035g00190.1
miR5653	VIT_212s0035g00110.1
miR9748	VIT_212s0035g00110.1
miR1857-3p	VIT_212s0035g00100.1
miR1857-3p	VIT_212s0035g00060.1
miR2055	VIT_212s0035g00030.2
miR2055	VIT_212s0035g00030.1
miR1857-3p	VIT_212s0035g00010.1
miR1857-3p	VIT_212s0034g02560.1
miR6027-3p	VIT_212s0034g02530.1
miR8137	VIT_212s0034g02530.1
miR1507-3p	VIT_212s0034g02500.1
miR1507a	VIT_212s0034g02500.1
miR6027-3p	VIT_212s0034g02500.1
miR8137	VIT_212s0034g02500.1
miR1507-3p	VIT_212s0034g02440.1
miR1507a	VIT_212s0034g02440.1
miR6027-3p	VIT_212s0034g02440.1
miR8137	VIT_212s0034g02440.1
miR1507-3p	VIT_212s0034g02400.1
miR6027-3p	VIT_212s0034g02400.1
miR8137	VIT_212s0034g02400.1
miR3629a-5p	VIT_212s0034g02390.3
miR3629a-5p	VIT_212s0034g02390.2
miR3629a-5p	VIT_212s0034g02390.1
miR6027-3p	VIT_212s0034g02340.1
miR8137	VIT_212s0034g02340.1
miR6027-3p	VIT_212s0034g02310.1
miR8137	VIT_212s0034g02310.1
miR1885a	VIT_212s0034g02240.8
miR2873b	VIT_212s0034g02240.8
miR1885a	VIT_212s0034g02240.7
miR2873b	VIT_212s0034g02240.7
miR8577	VIT_212s0034g02240.7
miR1885a	VIT_212s0034g02240.6
miR2873b	VIT_212s0034g02240.6
miR1885a	VIT_212s0034g02240.5
miR2873b	VIT_212s0034g02240.5
miR8577	VIT_212s0034g02240.5
miR1885a	VIT_212s0034g02240.4
miR2873b	VIT_212s0034g02240.4
miR1885a	VIT_212s0034g02240.3
miR2873b	VIT_212s0034g02240.3
miR1885a	VIT_212s0034g02240.2
miR2873b	VIT_212s0034g02240.2
miR1885a	VIT_212s0034g02240.1
miR2873b	VIT_212s0034g02240.1
miR3702	VIT_212s0034g02200.1
miR7543	VIT_212s0034g02170.3
miR7543	VIT_212s0034g02170.2
miR7543	VIT_212s0034g02170.1
miR5244	VIT_212s0034g02120.1
miR835-5p	VIT_212s0034g02075.1
miR1507a	VIT_212s0034g02040.1
miR5720	VIT_212s0034g02040.1
miR6027-3p	VIT_212s0034g02040.1
miR6284	VIT_212s0034g01810.2
miR6284	VIT_212s0034g01810.1
miR7528	VIT_212s0034g01780.14
miR7528	VIT_212s0034g01780.13
miR7528	VIT_212s0034g01780.12
miR7528	VIT_212s0034g01780.11
miR1507a	VIT_212s0034g01750.1
miR482-3p	VIT_212s0034g01750.1
miR6027-3p	VIT_212s0034g01750.1
miR9748	VIT_212s0034g01750.1
miR1507a	VIT_212s0034g01700.1
miR482-3p	VIT_212s0034g01700.1
miR8155	VIT_212s0034g01700.1
miR9748	VIT_212s0034g01700.1
miR9748	VIT_212s0034g01680.1
miR1507a	VIT_212s0034g01660.7
miR1885a	VIT_212s0034g01660.7
miR482-3p	VIT_212s0034g01660.7
miR5652	VIT_212s0034g01660.7
miR6027-3p	VIT_212s0034g01660.7
miR9748	VIT_212s0034g01660.7
miR1507a	VIT_212s0034g01660.6
miR1885a	VIT_212s0034g01660.6
miR482-3p	VIT_212s0034g01660.6
miR5652	VIT_212s0034g01660.6
miR6027-3p	VIT_212s0034g01660.6
miR9748	VIT_212s0034g01660.6
miR1507a	VIT_212s0034g01660.5
miR1885a	VIT_212s0034g01660.5
miR482-3p	VIT_212s0034g01660.5
miR5652	VIT_212s0034g01660.5
miR6027-3p	VIT_212s0034g01660.5
miR9748	VIT_212s0034g01660.5
miR1507a	VIT_212s0034g01660.4
miR1885a	VIT_212s0034g01660.4
miR482-3p	VIT_212s0034g01660.4
miR5652	VIT_212s0034g01660.4
miR6027-3p	VIT_212s0034g01660.4
miR9748	VIT_212s0034g01660.4
miR1507a	VIT_212s0034g01660.3
miR1885a	VIT_212s0034g01660.3
miR482-3p	VIT_212s0034g01660.3
miR5652	VIT_212s0034g01660.3
miR6027-3p	VIT_212s0034g01660.3
miR9748	VIT_212s0034g01660.3
miR1507a	VIT_212s0034g01660.2
miR1885a	VIT_212s0034g01660.2
miR482-3p	VIT_212s0034g01660.2
miR5652	VIT_212s0034g01660.2
miR6027-3p	VIT_212s0034g01660.2
miR9748	VIT_212s0034g01660.2
miR1507a	VIT_212s0034g01660.1
miR1885a	VIT_212s0034g01660.1
miR482-3p	VIT_212s0034g01660.1
miR5652	VIT_212s0034g01660.1
miR6027-3p	VIT_212s0034g01660.1
miR9748	VIT_212s0034g01660.1
miR1507a	VIT_212s0034g01630.2
miR482-3p	VIT_212s0034g01630.2
miR8137	VIT_212s0034g01630.2
miR1507a	VIT_212s0034g01630.1
miR482-3p	VIT_212s0034g01630.1
miR8137	VIT_212s0034g01630.1
miR1507a	VIT_212s0034g01625.1
miR1507a	VIT_212s0034g01580.1
miR7757-5p.2	VIT_212s0034g01580.1
miR1507a	VIT_212s0034g01490.1
miR482-3p	VIT_212s0034g01490.1
miR6027-3p	VIT_212s0034g01490.1
miR8137	VIT_212s0034g01490.1
miR9748	VIT_212s0034g01490.1
miR482-3p	VIT_212s0034g01480.4
miR6027-3p	VIT_212s0034g01480.4
miR9748	VIT_212s0034g01480.4
miR482-3p	VIT_212s0034g01480.3
miR6027-3p	VIT_212s0034g01480.3
miR9748	VIT_212s0034g01480.3
miR482-3p	VIT_212s0034g01480.2
miR6027-3p	VIT_212s0034g01480.2
miR9748	VIT_212s0034g01480.2
miR482-3p	VIT_212s0034g01480.1
miR6027-3p	VIT_212s0034g01480.1
miR9748	VIT_212s0034g01480.1
miR1507a	VIT_212s0034g01470.1
miR6027-3p	VIT_212s0034g01470.1
miR8137	VIT_212s0034g01470.1
miR8767c	VIT_212s0034g01470.1
miR6027-3p	VIT_212s0034g01460.1
miR7122a-3p	VIT_212s0034g01460.1
miR8137	VIT_212s0034g01460.1
miR6027-3p	VIT_212s0034g01440.1
miR1027a	VIT_212s0034g01370.2
miR1027a	VIT_212s0034g01370.1
miR3702	VIT_212s0034g01350.1
miR8764	VIT_212s0034g01270.1
miR408-3p	VIT_212s0034g01150.1
miR408d	VIT_212s0034g01150.1
miR408-3p	VIT_212s0034g01140.1
miR408d	VIT_212s0034g01140.1
miR3623-3p	VIT_212s0034g01130.5
miR3623-3p	VIT_212s0034g01130.4
miR1429-3p	VIT_212s0034g01100.5
miR1429-3p	VIT_212s0034g01100.3
miR1429-3p	VIT_212s0034g01100.2
miR1429-3p	VIT_212s0034g01100.1
miR1507a	VIT_212s0034g01070.3
miR482-3p	VIT_212s0034g01070.3
miR6027-3p	VIT_212s0034g01070.3
miR9748	VIT_212s0034g01070.3
novel_mir19	VIT_212s0034g01070.3
miR1507a	VIT_212s0034g01070.2
miR482-3p	VIT_212s0034g01070.2
miR6027-3p	VIT_212s0034g01070.2
miR9748	VIT_212s0034g01070.2
novel_mir19	VIT_212s0034g01070.2
miR1507a	VIT_212s0034g01070.1
miR482-3p	VIT_212s0034g01070.1
miR6027-3p	VIT_212s0034g01070.1
miR9748	VIT_212s0034g01070.1
novel_mir19	VIT_212s0034g01070.1
miR1507a	VIT_212s0034g01030.1
miR482-3p	VIT_212s0034g01030.1
miR6027-3p	VIT_212s0034g01030.1
miR8137	VIT_212s0034g01030.1
miR9748	VIT_212s0034g01030.1
novel_mir19	VIT_212s0034g01030.1
miR827-5p	VIT_212s0034g01020.5
miR827-5p	VIT_212s0034g01020.4
miR827-5p	VIT_212s0034g01020.3
miR827-5p	VIT_212s0034g01020.2
miR827-5p	VIT_212s0034g01020.1
miR1510b-3p	VIT_212s0034g00910.1
miR8169	VIT_212s0034g00910.1
miR8036-3p	VIT_212s0034g00850.1
novel_mir124	VIT_212s0034g00750.1
miR319	VIT_212s0034g00660.1
novel_mir71	VIT_212s0034g00573.1
miR2105	VIT_212s0034g00550.1
miR7777-5p.1	VIT_212s0034g00320.1
miR5509	VIT_212s0034g00250.1
miR2873b	VIT_212s0034g00070.1
miR396f	VIT_212s0028g04010.1
miR7539	VIT_212s0028g03940.3
miR7539	VIT_212s0028g03940.2
miR7539	VIT_212s0028g03940.1
miR3631b-3p	VIT_212s0028g03930.1
miR3637-5p	VIT_212s0028g03860.3
miR3637-5p	VIT_212s0028g03860.2
miR3637-5p	VIT_212s0028g03860.1
miR9748	VIT_212s0028g03790.3
miR5081	VIT_212s0028g03770.1
miR3633b-3p	VIT_212s0028g03650.4
miR3633b-3p	VIT_212s0028g03650.2
miR3633b-3p	VIT_212s0028g03650.1
miR3629a-3p	VIT_212s0028g03610.6
miR3629a-3p	VIT_212s0028g03610.5
miR3629a-3p	VIT_212s0028g03610.4
miR3629a-3p	VIT_212s0028g03610.3
miR3629a-3p	VIT_212s0028g03610.2
miR3629a-3p	VIT_212s0028g03610.1
miR9752	VIT_212s0028g03580.1
miR170-3p	VIT_212s0028g03570.7
miR171a	VIT_212s0028g03570.7
miR170-3p	VIT_212s0028g03570.6
miR171a	VIT_212s0028g03570.6
miR393b-5p	VIT_212s0028g03570.6
miR170-3p	VIT_212s0028g03570.5
miR171a	VIT_212s0028g03570.5
miR393b-5p	VIT_212s0028g03570.5
miR170-3p	VIT_212s0028g03570.4
miR171a	VIT_212s0028g03570.4
miR170-3p	VIT_212s0028g03570.3
miR171a	VIT_212s0028g03570.3
miR393b-5p	VIT_212s0028g03570.3
miR170-3p	VIT_212s0028g03570.2
miR171a	VIT_212s0028g03570.2
miR393b-5p	VIT_212s0028g03570.2
miR170-3p	VIT_212s0028g03570.1
miR171a	VIT_212s0028g03570.1
miR393b-5p	VIT_212s0028g03570.1
miR159a-3p	VIT_212s0028g03520.1
miR3932b-5p	VIT_212s0028g03510.1
miR2873b	VIT_212s0028g03490.7
miR860	VIT_212s0028g03490.7
miR2275a-5p	VIT_212s0028g03490.6
miR2873b	VIT_212s0028g03490.6
miR860	VIT_212s0028g03490.6
miR2873b	VIT_212s0028g03490.5
miR860	VIT_212s0028g03490.5
miR2873b	VIT_212s0028g03490.4
miR860	VIT_212s0028g03490.4
miR2275a-5p	VIT_212s0028g03490.3
miR2873b	VIT_212s0028g03490.3
miR860	VIT_212s0028g03490.3
miR2873b	VIT_212s0028g03490.2
miR860	VIT_212s0028g03490.2
miR2873b	VIT_212s0028g03490.1
miR860	VIT_212s0028g03490.1
miR5227	VIT_212s0028g03480.2
miR5293	VIT_212s0028g03480.2
miR5293	VIT_212s0028g03480.2
miR5227	VIT_212s0028g03480.1
miR5293	VIT_212s0028g03480.1
miR5293	VIT_212s0028g03480.1
miR5773	VIT_212s0028g03440.3
miR156a-5p	VIT_212s0028g03350.1
miR157a-5p	VIT_212s0028g03350.1
miR529b	VIT_212s0028g03350.1
miR839-5p	VIT_212s0028g03310.3
miR839-5p	VIT_212s0028g03310.2
miR839-5p	VIT_212s0028g03310.1
miR5748	VIT_212s0028g03200.3
miR5748	VIT_212s0028g03200.2
miR5748	VIT_212s0028g03200.1
miR7776-5p.1	VIT_212s0028g03190.4
miR7776-5p.1	VIT_212s0028g03190.3
miR7776-5p.1	VIT_212s0028g03190.2
miR7776-5p.1	VIT_212s0028g03190.1
miR5744	VIT_212s0028g03080.4
miR5568f-3p	VIT_212s0028g03080.3
miR5744	VIT_212s0028g03080.3
miR5744	VIT_212s0028g03080.1
novel_mir64	VIT_212s0028g03010.1
miR9471b-3p	VIT_212s0028g02950.1
miR9471b-3p	VIT_212s0028g02920.1
miR9471b-3p	VIT_212s0028g02880.1
miR9471b-3p	VIT_212s0028g02830.6
miR9471b-3p	VIT_212s0028g02830.5
miR9471b-3p	VIT_212s0028g02830.4
miR9471b-3p	VIT_212s0028g02830.3
miR9471b-3p	VIT_212s0028g02830.2
miR9471b-3p	VIT_212s0028g02830.1
miR9471b-3p	VIT_212s0028g02780.1
miR9471b-3p	VIT_212s0028g02740.1
miR9471b-3p	VIT_212s0028g02710.1
miR9471b-3p	VIT_212s0028g02700.1
miR9471b-3p	VIT_212s0028g02690.1
miR3629a-5p	VIT_212s0028g02670.5
miR415	VIT_212s0028g02670.5
novel_mir82	VIT_212s0028g02670.5
miR3629a-5p	VIT_212s0028g02670.4
miR415	VIT_212s0028g02670.4
miR8573	VIT_212s0028g02670.4
novel_mir82	VIT_212s0028g02670.4
novel_mir82	VIT_212s0028g02670.3
miR3629a-5p	VIT_212s0028g02670.2
miR415	VIT_212s0028g02670.2
novel_mir82	VIT_212s0028g02670.2
novel_mir82	VIT_212s0028g02670.1
miR5227	VIT_212s0028g02660.3
miR838-3p	VIT_212s0028g02570.7
miR838-3p	VIT_212s0028g02570.5
miR3629a-3p	VIT_212s0028g02540.2
miR319a-3p	VIT_212s0028g02520.5
miR319	VIT_212s0028g02520.5
miR319a-3p	VIT_212s0028g02520.4
miR319	VIT_212s0028g02520.4
miR319a-3p	VIT_212s0028g02520.3
miR319	VIT_212s0028g02520.3
miR319a-3p	VIT_212s0028g02520.2
miR319	VIT_212s0028g02520.2
miR319a-3p	VIT_212s0028g02520.1
miR319	VIT_212s0028g02520.1
miR5227	VIT_212s0028g02500.1
miR7757-5p.2	VIT_212s0028g02445.1
miR6026-5p	VIT_212s0028g02440.1
miR5720	VIT_212s0028g02420.3
miR5720	VIT_212s0028g02420.2
miR5720	VIT_212s0028g02420.1
miR5720	VIT_212s0028g02410.1
miR390a-5p	VIT_212s0028g02390.9
miR390a-5p	VIT_212s0028g02390.8
miR390a-5p	VIT_212s0028g02390.6
miR390a-5p	VIT_212s0028g02390.5
miR390a-5p	VIT_212s0028g02390.4
miR390a-5p	VIT_212s0028g02390.3
miR390a-5p	VIT_212s0028g02390.2
miR390a-5p	VIT_212s0028g02390.10
miR390a-5p	VIT_212s0028g02390.1
novel_mir58	VIT_212s0028g02380.2
miR9748	VIT_212s0028g02360.1
miR1167	VIT_212s0028g02240.3
miR1167	VIT_212s0028g02240.2
miR1167	VIT_212s0028g02240.1
miR7545	VIT_212s0028g02225.1
miR2610a	VIT_212s0028g01950.1
miR8777	VIT_212s0028g01950.1
miR2610a	VIT_212s0028g01920.1
miR2610a	VIT_212s0028g01860.1
miR6300	VIT_212s0028g01860.1
miR1439	VIT_212s0028g01850.1
miR2610a	VIT_212s0028g01850.1
miR952b	VIT_212s0028g01850.1
miR1432-5p	VIT_212s0028g01660.1
miR822-5p	VIT_212s0028g01620.1
miR477g-3p	VIT_212s0028g01600.2
miR529b	VIT_212s0028g01600.2
miR529b	VIT_212s0028g01600.1
miR1863b	VIT_212s0028g01390.4
miR7782-3p	VIT_212s0028g01390.4
miR1863b	VIT_212s0028g01390.3
miR7782-3p	VIT_212s0028g01390.3
miR1863b	VIT_212s0028g01390.2
miR7782-3p	VIT_212s0028g01390.2
miR1863b	VIT_212s0028g01390.1
miR7782-3p	VIT_212s0028g01390.1
miR3629a-5p	VIT_212s0028g01350.5
miR3629a-5p	VIT_212s0028g01350.4
miR3629a-5p	VIT_212s0028g01350.3
miR3629a-5p	VIT_212s0028g01350.2
miR3629a-5p	VIT_212s0028g01350.1
miR8668	VIT_212s0028g01340.3
miR8668	VIT_212s0028g01340.2
miR8668	VIT_212s0028g01340.1
miR1089	VIT_212s0028g01330.4
miR1089	VIT_212s0028g01330.3
miR5654-5p	VIT_212s0028g01320.4
miR5654-5p	VIT_212s0028g01320.3
miR5654-5p	VIT_212s0028g01320.2
novel_mir21	VIT_212s0028g01320.2
miR5654-5p	VIT_212s0028g01320.1
miR3629a-5p	VIT_212s0028g01260.4
miR5678	VIT_212s0028g01250.2
miR7709-3p	VIT_212s0028g01230.1
miR7545	VIT_212s0028g01220.4
miR1535a	VIT_212s0028g01200.5
miR1535a	VIT_212s0028g01200.4
miR1535a	VIT_212s0028g01200.3
miR1535a	VIT_212s0028g01200.2
miR1535a	VIT_212s0028g01170.1
miR167d	VIT_212s0028g01170.1
miR8776a	VIT_212s0028g01170.1
miR9748	VIT_212s0028g01160.1
miR9748	VIT_212s0028g01150.3
miR9748	VIT_212s0028g01150.2
miR9748	VIT_212s0028g01150.1
miR5654-5p	VIT_212s0028g01140.3
miR5725	VIT_212s0028g01140.3
miR5654-5p	VIT_212s0028g01140.2
miR5725	VIT_212s0028g01140.2
miR477b-3p	VIT_212s0028g01140.1
miR5654-5p	VIT_212s0028g01140.1
miR5725	VIT_212s0028g01140.1
miR3633a-5p	VIT_212s0028g01110.9
miR3633a-5p	VIT_212s0028g01110.8
miR3633a-5p	VIT_212s0028g01110.7
miR3633a-5p	VIT_212s0028g01110.6
miR3633a-5p	VIT_212s0028g01110.5
miR3633a-5p	VIT_212s0028g01110.4
miR3633a-5p	VIT_212s0028g01110.3
miR3633a-5p	VIT_212s0028g01110.2
miR3633a-5p	VIT_212s0028g01110.11
miR3633a-5p	VIT_212s0028g01110.10
miR3633a-5p	VIT_212s0028g01110.1
miR477g-3p	VIT_212s0028g01100.2
miR477g-3p	VIT_212s0028g01100.1
miR5081	VIT_212s0028g01070.1
miR8767c	VIT_212s0028g01070.1
miR2100-5p	VIT_212s0028g01050.3
miR3629a-3p	VIT_212s0028g01050.3
miR5748	VIT_212s0028g01050.3
miR2100-5p	VIT_212s0028g01050.2
miR3629a-3p	VIT_212s0028g01050.2
miR2100-5p	VIT_212s0028g01050.1
miR3629a-3p	VIT_212s0028g01050.1
miR3629a-5p	VIT_212s0028g01040.1
miR7539	VIT_212s0028g01010.1
novel_mir64	VIT_212s0028g00980.1
miR1857-3p	VIT_212s0028g00970.1
miR5632-5p	VIT_212s0028g00830.3
miR9752	VIT_212s0028g00830.3
miR5632-5p	VIT_212s0028g00830.2
miR9752	VIT_212s0028g00830.2
miR5632-5p	VIT_212s0028g00830.1
miR9752	VIT_212s0028g00830.1
miR828a	VIT_212s0028g00740.9
miR828a	VIT_212s0028g00740.8
miR9724	VIT_212s0028g00740.7
miR828a	VIT_212s0028g00740.6
miR828a	VIT_212s0028g00740.5
miR9724	VIT_212s0028g00740.5
miR828a	VIT_212s0028g00740.4
miR9724	VIT_212s0028g00740.4
miR828a	VIT_212s0028g00740.3
miR9724	VIT_212s0028g00740.3
miR828a	VIT_212s0028g00740.2
miR9724	VIT_212s0028g00740.2
miR828a	VIT_212s0028g00740.1
miR948	VIT_212s0028g00610.1
miR948	VIT_212s0028g00610.1
miR9408-3p	VIT_212s0028g00590.4
miR9408-3p	VIT_212s0028g00590.3
miR9408-3p	VIT_212s0028g00590.2
miR9408-3p	VIT_212s0028g00590.1
miR9748	VIT_212s0028g00580.1
miR5244	VIT_212s0028g00400.5
miR5244	VIT_212s0028g00400.4
miR5244	VIT_212s0028g00400.3
miR5244	VIT_212s0028g00400.2
miR5244	VIT_212s0028g00400.1
miR9726	VIT_212s0028g00310.2
miR9726	VIT_212s0028g00310.1
miR3626-3p	VIT_212s0028g00300.1
miR6169	VIT_212s0028g00270.1
miR1075	VIT_212s0028g00210.1
miR6235-5p	VIT_212s0028g00210.1
miR839-5p	VIT_212s0028g00190.1
miR2950-5p	VIT_212s0028g00110.9
miR2950-5p	VIT_212s0028g00110.8
miR2950-5p	VIT_212s0028g00110.7
miR2950-5p	VIT_212s0028g00110.6
miR2950-5p	VIT_212s0028g00110.5
miR2950-5p	VIT_212s0028g00110.4
miR2950-5p	VIT_212s0028g00110.3
miR2950-5p	VIT_212s0028g00110.2
miR2950-5p	VIT_212s0028g00110.14
miR2950-5p	VIT_212s0028g00110.13
miR2950-5p	VIT_212s0028g00110.12
miR2950-5p	VIT_212s0028g00110.11
miR2950-5p	VIT_212s0028g00110.10
miR2950-5p	VIT_212s0028g00110.1
miR780.2	VIT_212s0028g00060.1
miR419	VIT_211s0206g00150.4
miR4414b	VIT_211s0206g00150.4
miR4414b	VIT_211s0206g00150.3
miR4414b	VIT_211s0206g00150.2
miR4414b	VIT_211s0206g00150.1
miR839-5p	VIT_211s0149g00290.1
miR4374b	VIT_211s0149g00210.1
miR6300	VIT_211s0149g00130.3
miR6300	VIT_211s0149g00130.2
miR6300	VIT_211s0149g00130.1
miR9484	VIT_211s0149g00100.1
miR5490	VIT_211s0149g00040.3
miR5490	VIT_211s0149g00040.2
miR5490	VIT_211s0149g00040.1
miR2100-5p	VIT_211s0118g00790.4
miR482a	VIT_211s0118g00790.4
miR2100-5p	VIT_211s0118g00790.3
miR482a	VIT_211s0118g00790.3
miR2100-5p	VIT_211s0118g00790.2
miR482a	VIT_211s0118g00790.2
miR2100-5p	VIT_211s0118g00790.1
miR482a	VIT_211s0118g00790.1
miR5077	VIT_211s0118g00785.1
miR157a-5p	VIT_211s0118g00770.4
miR2100-5p	VIT_211s0118g00660.3
miR2100-5p	VIT_211s0118g00660.2
miR2100-5p	VIT_211s0118g00660.1
miR9752	VIT_211s0118g00610.9
miR9752	VIT_211s0118g00610.7
miR9408-3p	VIT_211s0118g00610.6
miR9752	VIT_211s0118g00610.6
miR9408-3p	VIT_211s0118g00610.5
miR9752	VIT_211s0118g00610.5
miR9408-3p	VIT_211s0118g00610.4
miR9752	VIT_211s0118g00610.4
miR9752	VIT_211s0118g00610.2
miR9752	VIT_211s0118g00610.10
miR9752	VIT_211s0118g00610.1
miR1507a	VIT_211s0118g00560.3
miR1507a	VIT_211s0118g00560.1
miR8776a	VIT_211s0118g00510.4
miR8776a	VIT_211s0118g00510.3
miR8776a	VIT_211s0118g00510.2
miR8776a	VIT_211s0118g00510.1
miR2118f	VIT_211s0118g00390.4
miR2118f	VIT_211s0118g00390.2
miR164b-3p	VIT_211s0118g00390.1
miR2118f	VIT_211s0118g00390.1
miR2118f	VIT_211s0118g00370.1
miR1857-3p	VIT_211s0118g00350.2
miR1857-3p	VIT_211s0118g00350.1
miR170-3p	VIT_211s0118g00230.5
miR170-3p	VIT_211s0118g00230.3
miR170-3p	VIT_211s0118g00230.2
miR170-3p	VIT_211s0118g00230.1
miR7830	VIT_211s0118g00200.2
miR7830	VIT_211s0118g00200.1
miR9748	VIT_211s0118g00060.1
miR9748	VIT_211s0118g00020.1
miR9748	VIT_211s0103g00760.3
miR9748	VIT_211s0103g00760.2
miR9748	VIT_211s0103g00760.1
miR3629a-5p	VIT_211s0103g00550.6
miR3629a-5p	VIT_211s0103g00550.5
miR3629a-5p	VIT_211s0103g00550.4
miR3629a-5p	VIT_211s0103g00550.3
miR3629a-5p	VIT_211s0103g00550.2
miR3629a-5p	VIT_211s0103g00550.1
miR5227	VIT_211s0103g00440.1
miR870-5p	VIT_211s0103g00420.3
miR870-5p	VIT_211s0103g00400.4
miR870-5p	VIT_211s0103g00400.3
miR870-5p	VIT_211s0103g00400.2
miR7543	VIT_211s0103g00300.5
miR7543	VIT_211s0103g00300.4
miR7543	VIT_211s0103g00300.3
miR7543	VIT_211s0103g00300.2
miR8585	VIT_211s0103g00260.1
miR172d-5p	VIT_211s0103g00250.1
miR172d-5p	VIT_211s0103g00240.3
miR172d-5p	VIT_211s0103g00240.2
miR172d-5p	VIT_211s0103g00240.1
miR6171	VIT_211s0103g00150.1
miR6171	VIT_211s0103g00130.1
miR9748	VIT_211s0103g00130.1
miR6300	VIT_211s0103g00010.3
miR1087	VIT_211s0078g00490.1
miR9484	VIT_211s0078g00490.1
miR6169	VIT_211s0078g00480.1
miR1167	VIT_211s0078g00440.5
miR408-3p	VIT_211s0078g00440.5
miR1167	VIT_211s0078g00440.4
miR408-3p	VIT_211s0078g00440.4
miR1167	VIT_211s0078g00440.3
miR408-3p	VIT_211s0078g00440.3
miR1167	VIT_211s0078g00440.2
miR408-3p	VIT_211s0078g00440.2
miR1167	VIT_211s0078g00440.1
miR408-3p	VIT_211s0078g00440.1
miR3623-5p	VIT_211s0078g00400.1
novel_mir101	VIT_211s0078g00310.2
novel_mir101	VIT_211s0078g00310.1
miR9748	VIT_211s0065g01100.1
miR7707-3p	VIT_211s0065g00950.1
miR5248	VIT_211s0065g00840.1
miR3633b-3p	VIT_211s0065g00710.3
miR5081	VIT_211s0065g00710.3
miR3633b-3p	VIT_211s0065g00710.2
miR5081	VIT_211s0065g00710.2
miR3633b-3p	VIT_211s0065g00710.1
miR5081	VIT_211s0065g00710.1
miR3631a-3p	VIT_211s0065g00640.1
miR838-3p	VIT_211s0065g00630.1
miR4374b	VIT_211s0065g00450.2
miR4374b	VIT_211s0065g00450.1
miR3629a-3p	VIT_211s0065g00340.6
miR473	VIT_211s0065g00340.6
miR477a	VIT_211s0065g00340.6
miR473	VIT_211s0065g00340.5
miR477a	VIT_211s0065g00340.5
miR3629a-3p	VIT_211s0065g00340.3
miR473	VIT_211s0065g00340.3
miR477a	VIT_211s0065g00340.3
miR473	VIT_211s0065g00340.2
miR477a	VIT_211s0065g00340.2
miR473	VIT_211s0065g00340.1
miR477a	VIT_211s0065g00340.1
novel_mir126	VIT_211s0065g00300.1
miR156a-5p	VIT_211s0065g00170.8
miR157a-5p	VIT_211s0065g00170.8
miR529b	VIT_211s0065g00170.8
miR535a	VIT_211s0065g00170.8
miR6284	VIT_211s0065g00170.8
miR156a-5p	VIT_211s0065g00170.7
miR157a-5p	VIT_211s0065g00170.7
miR529b	VIT_211s0065g00170.7
miR535a	VIT_211s0065g00170.7
miR6284	VIT_211s0065g00170.7
miR156a-5p	VIT_211s0065g00170.5
miR157a-5p	VIT_211s0065g00170.5
miR529b	VIT_211s0065g00170.5
miR535a	VIT_211s0065g00170.5
miR6284	VIT_211s0065g00170.5
miR156a-5p	VIT_211s0065g00170.4
miR157a-5p	VIT_211s0065g00170.4
miR529b	VIT_211s0065g00170.4
miR535a	VIT_211s0065g00170.4
miR6284	VIT_211s0065g00170.4
miR156a-5p	VIT_211s0065g00170.3
miR157a-5p	VIT_211s0065g00170.3
miR529b	VIT_211s0065g00170.3
miR535a	VIT_211s0065g00170.3
miR6284	VIT_211s0065g00170.3
miR156a-5p	VIT_211s0065g00170.2
miR157a-5p	VIT_211s0065g00170.2
miR529b	VIT_211s0065g00170.2
miR535a	VIT_211s0065g00170.2
miR6284	VIT_211s0065g00170.2
miR156a-5p	VIT_211s0065g00170.1
miR157a-5p	VIT_211s0065g00170.1
miR529b	VIT_211s0065g00170.1
miR535a	VIT_211s0065g00170.1
miR6284	VIT_211s0065g00170.1
miR3629a-3p	VIT_211s0065g00140.4
miR3629a-3p	VIT_211s0065g00140.2
novel_mir71	VIT_211s0065g00130.1
novel_mir71	VIT_211s0065g00040.1
miR8155	VIT_211s0052g01850.1
miR171b-3p	VIT_211s0052g01840.2
miR171b-3p	VIT_211s0052g01840.1
miR9408-3p	VIT_211s0052g01730.2
miR9408-3p	VIT_211s0052g01730.1
miR396f	VIT_211s0052g01710.4
miR396f	VIT_211s0052g01710.3
miR396f	VIT_211s0052g01710.2
miR396f	VIT_211s0052g01710.1
miR3706	VIT_211s0052g01580.1
miR4376a-3p	VIT_211s0052g01560.8
miR4376a-3p	VIT_211s0052g01560.7
miR4376a-3p	VIT_211s0052g01560.6
miR4376a-3p	VIT_211s0052g01560.5
miR4376a-3p	VIT_211s0052g01560.2
miR4376a-3p	VIT_211s0052g01540.7
miR4376a-3p	VIT_211s0052g01540.5
miR4376a-3p	VIT_211s0052g01540.4
miR4376a-3p	VIT_211s0052g01540.3
miR4376a-3p	VIT_211s0052g01540.2
miR4376a-3p	VIT_211s0052g01540.1
miR4376a-3p	VIT_211s0052g01510.2
miR4376a-3p	VIT_211s0052g01510.1
miR4376a-3p	VIT_211s0052g01500.1
miR9408-3p	VIT_211s0052g01470.1
miR1069-3p	VIT_211s0052g01430.1
miR2055	VIT_211s0052g01430.1
miR394a	VIT_211s0052g01400.1
miR394a	VIT_211s0052g01400.1
miR156b-3p	VIT_211s0052g01380.3
miR156b-3p	VIT_211s0052g01380.2
miR156b-3p	VIT_211s0052g01380.1
miR3629a-5p	VIT_211s0052g01370.1
miR7539	VIT_211s0052g01330.1
miR7539	VIT_211s0052g01190.1
miR9748	VIT_211s0052g01070.1
miR403-3p	VIT_211s0052g00930.7
miR403-3p	VIT_211s0052g00930.6
miR403-3p	VIT_211s0052g00930.5
miR403-3p	VIT_211s0052g00930.4
miR403-3p	VIT_211s0052g00930.3
miR403-3p	VIT_211s0052g00930.2
miR403-3p	VIT_211s0052g00930.1
miR3434-5p	VIT_211s0052g00893.1
miR5568f-3p	VIT_211s0052g00890.2
miR5568f-3p	VIT_211s0052g00890.1
miR1509a-3p	VIT_211s0052g00860.4
miR1509a-3p	VIT_211s0052g00860.3
miR1509a-3p	VIT_211s0052g00860.2
miR1509a-3p	VIT_211s0052g00860.1
miR1439	VIT_211s0052g00800.5
miR477g-3p	VIT_211s0052g00800.5
miR477g-3p	VIT_211s0052g00800.4
miR1439	VIT_211s0052g00800.3
miR477g-3p	VIT_211s0052g00800.3
miR477g-3p	VIT_211s0052g00800.1
miR5079a	VIT_211s0052g00760.1
miR5083	VIT_211s0052g00750.2
miR5083	VIT_211s0052g00750.1
miR4233	VIT_211s0052g00650.2
miR4233	VIT_211s0052g00650.1
miR5652	VIT_211s0052g00630.3
miR5652	VIT_211s0052g00630.2
miR5652	VIT_211s0052g00630.1
novel_mir37	VIT_211s0052g00450.2
novel_mir37	VIT_211s0052g00450.1
miR1432-5p	VIT_211s0052g00320.7
miR3627-5p	VIT_211s0052g00320.7
miR391	VIT_211s0052g00320.7
miR4376-5p	VIT_211s0052g00320.7
miR5225b	VIT_211s0052g00320.7
miR8042	VIT_211s0052g00320.7
miR1432-5p	VIT_211s0052g00320.6
miR3627-5p	VIT_211s0052g00320.6
miR391	VIT_211s0052g00320.6
miR4376-5p	VIT_211s0052g00320.6
miR5225b	VIT_211s0052g00320.6
miR8042	VIT_211s0052g00320.6
miR1432-5p	VIT_211s0052g00320.5
miR3627-5p	VIT_211s0052g00320.5
miR391	VIT_211s0052g00320.5
miR4376-5p	VIT_211s0052g00320.5
miR5225b	VIT_211s0052g00320.5
miR5649a	VIT_211s0052g00320.5
miR8042	VIT_211s0052g00320.5
miR1432-5p	VIT_211s0052g00320.4
miR3627-5p	VIT_211s0052g00320.4
miR391	VIT_211s0052g00320.4
miR4376-5p	VIT_211s0052g00320.4
miR5225b	VIT_211s0052g00320.4
miR5649a	VIT_211s0052g00320.4
miR8042	VIT_211s0052g00320.4
miR1432-5p	VIT_211s0052g00320.3
miR3627-5p	VIT_211s0052g00320.3
miR391	VIT_211s0052g00320.3
miR4376-5p	VIT_211s0052g00320.3
miR5225b	VIT_211s0052g00320.3
miR5649a	VIT_211s0052g00320.3
miR8042	VIT_211s0052g00320.3
miR1432-5p	VIT_211s0052g00320.2
miR3627-5p	VIT_211s0052g00320.2
miR391	VIT_211s0052g00320.2
miR4376-5p	VIT_211s0052g00320.2
miR5225b	VIT_211s0052g00320.2
miR5649a	VIT_211s0052g00320.2
miR8042	VIT_211s0052g00320.2
miR5649a	VIT_211s0052g00320.1
miR8042	VIT_211s0052g00320.1
miR8767c	VIT_211s0052g00270.1
novel_mir32	VIT_211s0052g00260.1
novel_mir32	VIT_211s0052g00260.1
miR2592s-3p	VIT_211s0052g00170.3
miR2592s-3p	VIT_211s0052g00170.2
miR2592s-3p	VIT_211s0052g00170.1
miR838-3p	VIT_211s0052g00160.1
miR5140	VIT_211s0052g00120.3
miR156a-5p	VIT_211s0037g01324.1
miR6169	VIT_211s0037g01100.8
miR6169	VIT_211s0037g01100.7
miR6169	VIT_211s0037g01100.6
miR6169	VIT_211s0037g01100.5
miR6169	VIT_211s0037g01100.4
miR6169	VIT_211s0037g01100.3
miR6169	VIT_211s0037g01100.2
miR6169	VIT_211s0037g01100.1
miR7755-3p	VIT_211s0037g00960.4
miR7755-3p	VIT_211s0037g00960.2
miR7755-3p	VIT_211s0037g00960.1
miR6020a-5p	VIT_211s0037g00910.1
miR841a-3p	VIT_211s0037g00890.3
miR841a-3p	VIT_211s0037g00890.2
miR841a-3p	VIT_211s0037g00890.1
miR1429-3p	VIT_211s0037g00820.4
miR1429-3p	VIT_211s0037g00820.3
miR1429-3p	VIT_211s0037g00820.2
miR1429-3p	VIT_211s0037g00820.1
miR1023c-5p	VIT_211s0037g00750.3
miR1023c-5p	VIT_211s0037g00750.2
miR1023c-5p	VIT_211s0037g00750.1
miR2592s-3p	VIT_211s0037g00630.5
novel_mir61	VIT_211s0037g00620.1
miR472b	VIT_211s0037g00610.3
miR472b	VIT_211s0037g00610.1
miR5227	VIT_211s0037g00560.3
miR1044-3p	VIT_211s0037g00520.1
miR530b	VIT_211s0037g00520.1
miR5139	VIT_211s0037g00505.1
miR5373	VIT_211s0037g00505.1
miR447c-3p	VIT_211s0037g00440.1
miR1439	VIT_211s0037g00430.1
miR7532a	VIT_211s0037g00410.1
miR444d.3	VIT_211s0037g00330.2
miR444d.3	VIT_211s0037g00330.1
miR169z	VIT_211s0037g00320.5
miR169z	VIT_211s0037g00320.3
miR169z	VIT_211s0037g00320.2
miR169z	VIT_211s0037g00320.1
miR472b	VIT_211s0037g00300.3
miR472b	VIT_211s0037g00300.2
miR472b	VIT_211s0037g00300.1
miR530b	VIT_211s0037g00260.1
miR8042	VIT_211s0037g00260.1
miR5368	VIT_211s0037g00230.1
novel_mir79	VIT_211s0037g00180.1
miR396f	VIT_211s0037g00130.1
miR2928	VIT_211s0037g00010.1
miR1439	VIT_211s0016g05790.1
miR1871	VIT_211s0016g05770.1
miR9752	VIT_211s0016g05760.8
miR1885a	VIT_211s0016g05700.8
miR1885a	VIT_211s0016g05700.7
miR1885a	VIT_211s0016g05700.6
miR1885a	VIT_211s0016g05700.5
miR1885a	VIT_211s0016g05700.4
miR1885a	VIT_211s0016g05700.3
miR1885a	VIT_211s0016g05700.2
miR1885a	VIT_211s0016g05700.1
miR828a	VIT_211s0016g05660.1
miR858a	VIT_211s0016g05650.1
miR2089-5p	VIT_211s0016g05620.1
miR171	VIT_211s0016g05610.2
miR171	VIT_211s0016g05610.2
miR171	VIT_211s0016g05610.1
miR171	VIT_211s0016g05610.1
miR6284	VIT_211s0016g05580.5
miR9748	VIT_211s0016g05570.4
miR172a	VIT_211s0016g05570.3
miR9748	VIT_211s0016g05570.3
miR9748	VIT_211s0016g05570.2
miR9748	VIT_211s0016g05570.1
miR835-5p	VIT_211s0016g05550.1
miR398a-3p	VIT_211s0016g05530.1
miR398b	VIT_211s0016g05520.1
miR2873b	VIT_211s0016g05470.1
miR162	VIT_211s0016g05450.1
miR1429-3p	VIT_211s0016g05440.1
miR6235-5p	VIT_211s0016g05440.1
miR3632-3p	VIT_211s0016g05350.1
miR5490	VIT_211s0016g05300.1
miR9748	VIT_211s0016g05250.1
miR5373	VIT_211s0016g05240.7
miR9726	VIT_211s0016g05240.7
miR5373	VIT_211s0016g05240.6
miR5373	VIT_211s0016g05240.5
miR9726	VIT_211s0016g05240.5
miR5373	VIT_211s0016g05240.4
miR9726	VIT_211s0016g05240.4
miR5373	VIT_211s0016g05240.3
miR9726	VIT_211s0016g05240.3
miR5373	VIT_211s0016g05240.2
miR9726	VIT_211s0016g05240.2
miR5373	VIT_211s0016g05240.1
miR9726	VIT_211s0016g05240.1
miR530b	VIT_211s0016g05210.1
miR529b	VIT_211s0016g05170.5
miR5653	VIT_211s0016g05140.1
miR3626-3p	VIT_211s0016g05110.1
miR477b-3p	VIT_211s0016g05080.5
miR477b-3p	VIT_211s0016g05080.4
miR477b-3p	VIT_211s0016g05080.3
miR477b-3p	VIT_211s0016g05080.2
miR477b-3p	VIT_211s0016g05080.1
miR6139	VIT_211s0016g05050.2
novel_mir82	VIT_211s0016g05050.2
miR159a-3p	VIT_211s0016g05010.1
miR159a	VIT_211s0016g05010.1
miR159a	VIT_211s0016g05010.1
miR319a-3p	VIT_211s0016g05010.1
miR319	VIT_211s0016g05010.1
miR319	VIT_211s0016g05010.1
miR159a-3p	VIT_211s0016g04940.3
miR159a	VIT_211s0016g04940.3
miR159a-3p	VIT_211s0016g04940.1
miR159a	VIT_211s0016g04940.1
miR3629a-3p	VIT_211s0016g04820.9
miR3629a-3p	VIT_211s0016g04820.8
miR3629a-3p	VIT_211s0016g04820.7
miR3629a-3p	VIT_211s0016g04820.2
miR3629a-3p	VIT_211s0016g04820.1
miR7539	VIT_211s0016g04780.1
miR415	VIT_211s0016g04730.2
miR530b	VIT_211s0016g04640.1
miR5568f-3p	VIT_211s0016g04590.1
miR6169	VIT_211s0016g04550.7
miR6169	VIT_211s0016g04550.6
miR6169	VIT_211s0016g04550.5
miR6169	VIT_211s0016g04550.2
miR6169	VIT_211s0016g04550.1
miR9484	VIT_211s0016g04520.1
miR8155	VIT_211s0016g04450.9
miR8155	VIT_211s0016g04450.8
miR8155	VIT_211s0016g04450.7
miR8155	VIT_211s0016g04450.6
miR8155	VIT_211s0016g04450.5
miR8155	VIT_211s0016g04450.4
miR8155	VIT_211s0016g04450.3
miR8155	VIT_211s0016g04450.2
miR8155	VIT_211s0016g04450.16
miR8155	VIT_211s0016g04450.15
miR8155	VIT_211s0016g04450.14
miR8155	VIT_211s0016g04450.13
miR8155	VIT_211s0016g04450.12
miR8155	VIT_211s0016g04450.11
miR8155	VIT_211s0016g04450.10
miR8155	VIT_211s0016g04450.1
miR9748	VIT_211s0016g04440.1
miR1439	VIT_211s0016g04420.1
miR7539	VIT_211s0016g04390.1
miR1535b	VIT_211s0016g04370.1
miR5632-5p	VIT_211s0016g04360.1
miR3625-3p	VIT_211s0016g04340.4
miR3625-3p	VIT_211s0016g04340.3
miR3625-3p	VIT_211s0016g04340.2
miR3625-3p	VIT_211s0016g04340.1
miR5654-5p	VIT_211s0016g04290.1
miR472b	VIT_211s0016g04250.1
miR8155	VIT_211s0016g04230.4
miR1520q	VIT_211s0016g04160.3
miR472b	VIT_211s0016g04160.3
miR5490	VIT_211s0016g04160.3
miR472b	VIT_211s0016g04160.2
miR5490	VIT_211s0016g04160.2
miR472b	VIT_211s0016g04160.1
miR5490	VIT_211s0016g04160.1
miR472b	VIT_211s0016g04130.1
novel_mir71	VIT_211s0016g04110.1
miR167f-3p	VIT_211s0016g04065.1
miR894	VIT_211s0016g04020.9
miR894	VIT_211s0016g04020.8
miR894	VIT_211s0016g04020.7
miR894	VIT_211s0016g04020.6
miR894	VIT_211s0016g04020.5
miR894	VIT_211s0016g04020.4
miR894	VIT_211s0016g04020.3
miR894	VIT_211s0016g04020.2
miR894	VIT_211s0016g04020.11
miR894	VIT_211s0016g04020.10
miR894	VIT_211s0016g04020.1
miR1871	VIT_211s0016g04000.1
miR444a	VIT_211s0016g03960.2
miR444b.2	VIT_211s0016g03960.2
miR444a	VIT_211s0016g03960.1
miR444b.2	VIT_211s0016g03960.1
miR2592s-3p	VIT_211s0016g03920.1
miR2100-5p	VIT_211s0016g03870.6
miR2100-5p	VIT_211s0016g03870.4
miR2100-5p	VIT_211s0016g03870.3
miR2100-5p	VIT_211s0016g03870.2
miR2100-5p	VIT_211s0016g03870.1
miR7776-5p.1	VIT_211s0016g03860.9
miR7776-5p.1	VIT_211s0016g03860.8
miR7776-5p.1	VIT_211s0016g03860.7
miR7776-5p.1	VIT_211s0016g03860.6
miR7776-5p.1	VIT_211s0016g03860.5
miR7776-5p.1	VIT_211s0016g03860.4
miR7776-5p.1	VIT_211s0016g03860.3
miR7776-5p.1	VIT_211s0016g03860.2
miR7776-5p.1	VIT_211s0016g03860.17
miR7776-5p.1	VIT_211s0016g03860.16
miR7776-5p.1	VIT_211s0016g03860.15
miR7776-5p.1	VIT_211s0016g03860.14
miR7776-5p.1	VIT_211s0016g03860.13
miR7776-5p.1	VIT_211s0016g03860.12
miR7776-5p.1	VIT_211s0016g03860.11
miR7776-5p.1	VIT_211s0016g03860.10
miR7776-5p.1	VIT_211s0016g03860.1
miR6476a	VIT_211s0016g03850.1
miR156a-5p	VIT_211s0016g03810.1
miR4376a-3p	VIT_211s0016g03690.1
miR408-3p	VIT_211s0016g03590.5
miR408-3p	VIT_211s0016g03590.4
miR408-3p	VIT_211s0016g03590.3
miR408-3p	VIT_211s0016g03590.2
miR408-3p	VIT_211s0016g03590.1
miR2089-5p	VIT_211s0016g03510.3
miR2089-5p	VIT_211s0016g03510.2
miR2089-5p	VIT_211s0016g03510.1
miR6459b	VIT_211s0016g03420.1
miR780.2	VIT_211s0016g03420.1
novel_mir79	VIT_211s0016g03420.1
miR159a-3p	VIT_211s0016g03380.2
miR159a	VIT_211s0016g03380.2
miR3629a-3p	VIT_211s0016g03380.2
miR159a-3p	VIT_211s0016g03380.1
miR159a	VIT_211s0016g03380.1
miR9748	VIT_211s0016g03350.1
miR2592s-3p	VIT_211s0016g03320.2
miR2592s-3p	VIT_211s0016g03320.1
miR1535a	VIT_211s0016g03230.4
miR1535a	VIT_211s0016g03230.3
miR1535a	VIT_211s0016g03230.2
miR1535a	VIT_211s0016g03230.1
miR529-3p	VIT_211s0016g03160.3
miR529-3p	VIT_211s0016g03160.2
miR529-3p	VIT_211s0016g03160.1
miR1439	VIT_211s0016g03020.2
miR7539	VIT_211s0016g03020.2
miR1432-5p	VIT_211s0016g02970.2
miR1432-5p	VIT_211s0016g02970.1
miR1429-3p	VIT_211s0016g02950.1
miR3634-5p	VIT_211s0016g02850.5
miR3634-5p	VIT_211s0016g02850.4
miR3634-5p	VIT_211s0016g02850.2
miR530b	VIT_211s0016g02760.1
miR8169	VIT_211s0016g02760.1
miR1044-3p	VIT_211s0016g02720.1
miR9748	VIT_211s0016g02570.2
miR9748	VIT_211s0016g02570.1
miR395p-3p	VIT_211s0016g02560.3
miR530a	VIT_211s0016g02560.3
miR395p-3p	VIT_211s0016g02560.2
miR530a	VIT_211s0016g02560.2
miR395p-3p	VIT_211s0016g02560.1
miR530a	VIT_211s0016g02560.1
miR4414b	VIT_211s0016g02530.3
miR4414b	VIT_211s0016g02530.2
miR4414b	VIT_211s0016g02530.1
miR160a-3p	VIT_211s0016g02495.1
miR5490	VIT_211s0016g02495.1
miR167d	VIT_211s0016g02400.5
miR167d	VIT_211s0016g02400.4
miR167d	VIT_211s0016g02400.3
miR167d	VIT_211s0016g02400.2
miR167d	VIT_211s0016g02400.1
miR477g	VIT_211s0016g02380.2
miR477g	VIT_211s0016g02380.2
miR477g	VIT_211s0016g02380.1
miR477g	VIT_211s0016g02380.1
miR2592s-3p	VIT_211s0016g02350.1
miR7539	VIT_211s0016g02340.1
novel_mir22	VIT_211s0016g02320.1
miR1439	VIT_211s0016g02260.1
miR5234	VIT_211s0016g02220.1
miR319	VIT_211s0016g02210.2
miR5388	VIT_211s0016g02210.2
miR319	VIT_211s0016g02210.1
miR5388	VIT_211s0016g02210.1
miR3629a-3p	VIT_211s0016g02200.5
miR3629a-3p	VIT_211s0016g02200.4
miR3629a-3p	VIT_211s0016g02200.3
miR3629a-3p	VIT_211s0016g02200.2
miR3629a-3p	VIT_211s0016g02200.1
miR1535a	VIT_211s0016g02180.1
miR472b	VIT_211s0016g02180.1
miR530b	VIT_211s0016g02150.1
miR9748	VIT_211s0016g02100.4
miR9748	VIT_211s0016g02100.3
miR9748	VIT_211s0016g02100.2
miR9748	VIT_211s0016g02100.1
miR6253	VIT_211s0016g02090.4
miR477g	VIT_211s0016g02090.3
miR6253	VIT_211s0016g02090.3
miR477g	VIT_211s0016g02090.2
miR6253	VIT_211s0016g02090.2
miR477g	VIT_211s0016g02090.1
miR6253	VIT_211s0016g02090.1
miR395a	VIT_211s0016g02020.7
miR9408-3p	VIT_211s0016g02020.7
miR395a	VIT_211s0016g02020.6
miR9408-3p	VIT_211s0016g02020.6
miR395a	VIT_211s0016g02020.5
miR9408-3p	VIT_211s0016g02020.5
miR395a	VIT_211s0016g02020.4
miR9408-3p	VIT_211s0016g02020.4
miR395a	VIT_211s0016g02020.3
miR9408-3p	VIT_211s0016g02020.3
miR395a	VIT_211s0016g02020.2
miR9408-3p	VIT_211s0016g02020.2
miR395a	VIT_211s0016g02020.1
miR9408-3p	VIT_211s0016g02020.1
miR6189	VIT_211s0016g01990.6
miR6189	VIT_211s0016g01990.5
miR9408-3p	VIT_211s0016g01990.5
miR6189	VIT_211s0016g01990.4
miR6189	VIT_211s0016g01990.3
miR6189	VIT_211s0016g01990.2
miR9408-3p	VIT_211s0016g01990.2
miR6189	VIT_211s0016g01990.1
miR3629a-3p	VIT_211s0016g01980.3
novel_mir21	VIT_211s0016g01950.2
novel_mir21	VIT_211s0016g01950.1
miR6476a	VIT_211s0016g01920.4
miR7539	VIT_211s0016g01920.4
miR6476a	VIT_211s0016g01920.3
miR7539	VIT_211s0016g01920.3
miR6476a	VIT_211s0016g01920.2
miR7539	VIT_211s0016g01920.2
miR6476a	VIT_211s0016g01920.1
miR7539	VIT_211s0016g01920.1
miR838-3p	VIT_211s0016g01780.2
miR530b	VIT_211s0016g01735.1
miR9408-3p	VIT_211s0016g01700.1
miR9484	VIT_211s0016g01490.1
miR169a-5p	VIT_211s0016g01480.4
miR9654a-3p	VIT_211s0016g01480.4
miR169a-5p	VIT_211s0016g01480.3
miR9654a-3p	VIT_211s0016g01480.3
miR169a-5p	VIT_211s0016g01480.2
miR9654a-3p	VIT_211s0016g01480.2
miR169a-5p	VIT_211s0016g01480.1
miR9654a-3p	VIT_211s0016g01480.1
miR157a-5p	VIT_211s0016g01470.5
miR157a-5p	VIT_211s0016g01470.4
miR529b	VIT_211s0016g01410.7
miR529b	VIT_211s0016g01410.6
miR529b	VIT_211s0016g01410.4
miR529b	VIT_211s0016g01410.2
miR529b	VIT_211s0016g01410.1
miR5809	VIT_211s0016g01340.1
miR828a	VIT_211s0016g01320.1
miR858a	VIT_211s0016g01310.1
miR858a	VIT_211s0016g01300.1
miR9654a-3p	VIT_211s0016g01290.3
miR9654a-3p	VIT_211s0016g01290.2
miR9654a-3p	VIT_211s0016g01290.1
miR396f	VIT_211s0016g01250.1
miR9408-3p	VIT_211s0016g01190.2
miR9408-3p	VIT_211s0016g01190.1
miR827-5p	VIT_211s0016g00860.1
miR2109-5p	VIT_211s0016g00850.1
miR1167	VIT_211s0016g00800.1
miR2864.1	VIT_211s0016g00770.1
miR8038a-3p	VIT_211s0016g00740.1
miR390a-5p	VIT_211s0016g00640.2
miR9748	VIT_211s0016g00640.2
miR390a-5p	VIT_211s0016g00640.1
miR9748	VIT_211s0016g00640.1
miR1871	VIT_211s0016g00580.1
miR5244	VIT_211s0016g00370.2
miR5244	VIT_211s0016g00370.1
miR5568f-3p	VIT_211s0016g00360.5
miR3625-3p	VIT_211s0016g00330.2
miR3625-3p	VIT_211s0016g00330.1
miR899	VIT_211s0016g00260.7
miR899	VIT_211s0016g00260.6
miR899	VIT_211s0016g00260.5
miR899	VIT_211s0016g00260.4
miR899	VIT_211s0016g00260.3
miR899	VIT_211s0016g00260.2
miR899	VIT_211s0016g00260.1
miR5244	VIT_211s0016g00160.1
miR530b	VIT_211s0016g00160.1
miR159a-3p	VIT_211s0016g00110.1
miR952b	VIT_211s0016g00040.1
miR5649a	VIT_211s0016g00020.1
miR5632-5p	VIT_210s0635g00005.1
miR396f	VIT_210s0597g00040.1
miR3625-5p	VIT_210s0597g00030.2
miR3625-5p	VIT_210s0597g00030.1
miR5081	VIT_210s0523g00030.5
miR6189	VIT_210s0405g00040.3
miR6189	VIT_210s0405g00040.2
miR6189	VIT_210s0405g00040.1
miR5487	VIT_210s0116g01880.3
miR5487	VIT_210s0116g01880.2
miR5487	VIT_210s0116g01880.1
miR3706	VIT_210s0116g01770.6
miR6284	VIT_210s0116g01770.6
miR3706	VIT_210s0116g01770.5
miR6284	VIT_210s0116g01770.5
miR3706	VIT_210s0116g01770.4
miR6284	VIT_210s0116g01770.4
miR3706	VIT_210s0116g01770.3
miR6284	VIT_210s0116g01770.3
miR3706	VIT_210s0116g01770.2
miR6284	VIT_210s0116g01770.2
miR3706	VIT_210s0116g01770.1
miR6284	VIT_210s0116g01770.1
miR3518	VIT_210s0116g01740.1
miR3625-5p	VIT_210s0116g01735.1
miR1044-3p	VIT_210s0116g01730.2
miR1044-3p	VIT_210s0116g01730.1
miR9748	VIT_210s0116g01680.1
miR6189	VIT_210s0116g01570.1
miR2950-3p	VIT_210s0116g01550.5
miR2950-3p	VIT_210s0116g01550.4
miR5293	VIT_210s0116g01550.4
miR2950-3p	VIT_210s0116g01550.3
miR2950-3p	VIT_210s0116g01550.2
miR5293	VIT_210s0116g01550.2
miR2950-3p	VIT_210s0116g01550.1
miR5293	VIT_210s0116g01550.1
miR1510b-3p	VIT_210s0116g01530.1
miR1510b-3p	VIT_210s0116g01510.1
novel_mir79	VIT_210s0116g01400.1
miR447c-3p	VIT_210s0116g01240.1
miR447c-3p	VIT_210s0116g01230.1
miR860	VIT_210s0116g00970.4
miR860	VIT_210s0116g00970.2
miR860	VIT_210s0116g00970.1
miR3626-5p	VIT_210s0116g00910.1
miR6284	VIT_210s0116g00870.2
miR6284	VIT_210s0116g00870.1
miR7539	VIT_210s0116g00860.4
miR7539	VIT_210s0116g00860.3
miR7539	VIT_210s0116g00860.2
miR7539	VIT_210s0116g00860.1
miR5083	VIT_210s0116g00850.1
miR2118f	VIT_210s0116g00830.5
miR5083	VIT_210s0116g00830.5
miR2118f	VIT_210s0116g00830.4
miR5083	VIT_210s0116g00830.4
miR2118f	VIT_210s0116g00830.3
miR5083	VIT_210s0116g00830.3
miR2118f	VIT_210s0116g00830.2
miR5083	VIT_210s0116g00830.2
miR2118f	VIT_210s0116g00830.1
miR5083	VIT_210s0116g00830.1
miR3631b-3p	VIT_210s0116g00780.1
miR6171	VIT_210s0116g00780.1
miR5024-3p	VIT_210s0116g00680.3
miR5563-3p	VIT_210s0116g00680.3
miR5654-5p	VIT_210s0116g00680.3
miR5024-3p	VIT_210s0116g00680.2
miR5563-3p	VIT_210s0116g00680.2
miR5654-5p	VIT_210s0116g00680.2
miR5024-3p	VIT_210s0116g00680.1
miR5654-5p	VIT_210s0116g00680.1
miR9748	VIT_210s0116g00550.1
miR6169	VIT_210s0116g00500.1
miR1510b-3p	VIT_210s0116g00430.1
miR1860-3p	VIT_210s0116g00370.9
miR1860-3p	VIT_210s0116g00370.8
miR1860-3p	VIT_210s0116g00370.7
miR1860-3p	VIT_210s0116g00370.6
miR1860-3p	VIT_210s0116g00370.5
miR1860-3p	VIT_210s0116g00370.4
miR1860-3p	VIT_210s0116g00370.12
miR1860-3p	VIT_210s0116g00370.11
miR1860-3p	VIT_210s0116g00370.10
miR1167	VIT_210s0116g00300.1
miR9484	VIT_210s0116g00300.1
miR2118f	VIT_210s0116g00240.1
miR530a	VIT_210s0116g00140.1
miR7757-5p.2	VIT_210s0116g00130.1
miR822-5p	VIT_210s0116g00130.1
miR159a	VIT_210s0092g00470.1
miR9748	VIT_210s0092g00220.2
miR9748	VIT_210s0092g00220.1
miR5377	VIT_210s0092g00170.3
miR5377	VIT_210s0092g00170.2
miR5377	VIT_210s0092g00170.1
miR156a-5p	VIT_210s0092g00150.1
miR9748	VIT_210s0092g00150.1
miR5652	VIT_210s0092g00090.3
miR5652	VIT_210s0092g00090.2
miR5652	VIT_210s0092g00090.1
novel_mir21	VIT_210s0092g00040.3
miR1440a	VIT_210s0071g01160.1
miR9748	VIT_210s0071g01160.1
miR5654-5p	VIT_210s0071g01030.9
miR5654-5p	VIT_210s0071g01030.8
miR5654-5p	VIT_210s0071g01030.7
miR7830	VIT_210s0071g01030.7
miR5654-5p	VIT_210s0071g01030.6
miR7830	VIT_210s0071g01030.6
miR5654-5p	VIT_210s0071g01030.5
miR5654-5p	VIT_210s0071g01030.4
miR7830	VIT_210s0071g01030.4
miR5654-5p	VIT_210s0071g01030.3
miR5654-5p	VIT_210s0071g01030.2
miR7830	VIT_210s0071g01030.2
miR5654-5p	VIT_210s0071g01030.1
miR2873b	VIT_210s0071g01010.1
miR9748	VIT_210s0071g01010.1
miR1088-5p	VIT_210s0071g01000.1
miR530b	VIT_210s0071g00670.4
miR530b	VIT_210s0071g00670.3
miR530b	VIT_210s0071g00670.2
miR530b	VIT_210s0071g00670.1
miR8585	VIT_210s0071g00610.3
miR8585	VIT_210s0071g00610.2
miR8585	VIT_210s0071g00610.1
miR394a	VIT_210s0071g00560.1
miR394a	VIT_210s0071g00560.1
miR2105	VIT_210s0071g00375.1
miR2105	VIT_210s0071g00370.1
miR2105	VIT_210s0071g00360.1
miR2105	VIT_210s0071g00350.1
miR2105	VIT_210s0071g00330.3
miR2105	VIT_210s0071g00330.2
miR2105	VIT_210s0071g00330.1
novel_mir116	VIT_210s0071g00300.3
novel_mir116	VIT_210s0071g00300.2
novel_mir116	VIT_210s0071g00300.1
miR8141	VIT_210s0071g00290.1
miR5338	VIT_210s0071g00020.1
miR1429-3p	VIT_210s0042g01380.1
miR530b	VIT_210s0042g01310.1
miR9748	VIT_210s0042g01250.5
miR9748	VIT_210s0042g01250.4
miR9748	VIT_210s0042g01250.2
miR9748	VIT_210s0042g01250.1
miR3635-5p	VIT_210s0042g01220.2
miR403-3p	VIT_210s0042g01200.2
miR403-3p	VIT_210s0042g01200.1
miR403-3p	VIT_210s0042g01180.2
miR403-3p	VIT_210s0042g01180.1
miR403-3p	VIT_210s0042g01150.1
miR5255	VIT_210s0042g01100.2
miR5255	VIT_210s0042g01100.1
miR3631a-3p	VIT_210s0042g00980.1
miR9477-3p	VIT_210s0042g00900.1
miR6189	VIT_210s0042g00800.4
miR6271	VIT_210s0042g00800.4
miR169l-3p	VIT_210s0042g00800.3
miR6189	VIT_210s0042g00800.3
miR6271	VIT_210s0042g00800.3
miR169l-3p	VIT_210s0042g00800.2
miR6189	VIT_210s0042g00800.2
miR6271	VIT_210s0042g00800.2
miR169l-3p	VIT_210s0042g00800.1
miR6189	VIT_210s0042g00800.1
miR6271	VIT_210s0042g00800.1
miR5144-3p	VIT_210s0042g00610.1
miR5748	VIT_210s0042g00560.2
miR1860-3p	VIT_210s0042g00460.2
miR482-3p	VIT_210s0042g00460.2
miR482-3p	VIT_210s0042g00460.1
miR395p-3p	VIT_210s0042g00370.1
miR482-3p	VIT_210s0042g00370.1
miR482-3p	VIT_210s0042g00250.1
miR948	VIT_210s0042g00210.1
miR1439	VIT_210s0042g00090.2
miR1439	VIT_210s0042g00090.1
miR5649a	VIT_210s0003g05800.1
miR6169	VIT_210s0003g05800.1
miR444a	VIT_210s0003g05790.1
miR9748	VIT_210s0003g05780.1
miR1027a	VIT_210s0003g05750.1
miR8155	VIT_210s0003g05520.1
miR9408-3p	VIT_210s0003g05520.1
miR396a-3p	VIT_210s0003g05330.1
miR1044-3p	VIT_210s0003g05320.1
miR5748	VIT_210s0003g05320.1
miR870-5p	VIT_210s0003g05310.1
miR5373	VIT_210s0003g05205.1
miR6169	VIT_210s0003g05205.1
miR6169	VIT_210s0003g05180.1
miR6169	VIT_210s0003g05160.1
novel_mir71	VIT_210s0003g05160.1
miR6169	VIT_210s0003g05150.1
miR159a-3p	VIT_210s0003g05130.1
miR159a	VIT_210s0003g05130.1
miR8179	VIT_210s0003g05121.1
miR8179	VIT_210s0003g05103.1
miR6189	VIT_210s0003g05100.1
miR8179	VIT_210s0003g05090.1
miR6189	VIT_210s0003g05080.1
miR8179	VIT_210s0003g05080.1
miR535a	VIT_210s0003g05030.2
miR535a	VIT_210s0003g05030.1
miR3629a-5p	VIT_210s0003g04960.2
miR3629a-5p	VIT_210s0003g04960.1
miR7543	VIT_210s0003g04940.4
miR7543	VIT_210s0003g04940.3
miR7543	VIT_210s0003g04940.2
miR7543	VIT_210s0003g04940.1
miR9408-3p	VIT_210s0003g04890.1
miR2610a	VIT_210s0003g04870.1
miR5563-3p	VIT_210s0003g04870.1
miR2610a	VIT_210s0003g04840.1
miR2610a	VIT_210s0003g04770.1
miR165a-3p	VIT_210s0003g04670.3
miR166h-3p	VIT_210s0003g04670.3
miR166u	VIT_210s0003g04670.3
miR1088-5p	VIT_210s0003g04670.2
miR165a-3p	VIT_210s0003g04670.2
miR166h-3p	VIT_210s0003g04670.2
miR166u	VIT_210s0003g04670.2
miR165a-3p	VIT_210s0003g04670.1
miR166h-3p	VIT_210s0003g04670.1
miR166u	VIT_210s0003g04670.1
miR1535a	VIT_210s0003g04630.4
miR1535a	VIT_210s0003g04630.3
miR1535a	VIT_210s0003g04630.2
miR1535a	VIT_210s0003g04630.1
miR5388	VIT_210s0003g04600.1
miR2093-5p	VIT_210s0003g04580.2
miR8141	VIT_210s0003g04580.2
miR2093-5p	VIT_210s0003g04580.1
miR8141	VIT_210s0003g04580.1
miR5744	VIT_210s0003g04560.7
miR5744	VIT_210s0003g04560.6
miR5744	VIT_210s0003g04560.5
miR5744	VIT_210s0003g04560.4
miR9748	VIT_210s0003g04560.4
miR5744	VIT_210s0003g04560.3
miR9748	VIT_210s0003g04560.3
miR5744	VIT_210s0003g04560.2
miR9748	VIT_210s0003g04560.2
miR5744	VIT_210s0003g04560.1
miR9748	VIT_210s0003g04560.1
miR780.2	VIT_210s0003g04530.1
novel_mir127	VIT_210s0003g04520.1
miR7984a	VIT_210s0003g04510.1
novel_mir78	VIT_210s0003g04470.2
novel_mir78	VIT_210s0003g04470.1
miR5072	VIT_210s0003g04390.4
miR5072	VIT_210s0003g04390.3
miR5072	VIT_210s0003g04390.2
miR5072	VIT_210s0003g04390.1
miR2950-5p	VIT_210s0003g04300.2
miR2950-5p	VIT_210s0003g04300.1
miR5083	VIT_210s0003g04270.2
miR5083	VIT_210s0003g04270.1
miR8767c	VIT_210s0003g04270.1
novel_mir78	VIT_210s0003g04150.1
miR5501	VIT_210s0003g04140.1
miR1535a	VIT_210s0003g04135.1
miR2275a-5p	VIT_210s0003g04120.3
miR2275a-5p	VIT_210s0003g04120.2
miR8038a-3p	VIT_210s0003g04110.5
miR8038a-3p	VIT_210s0003g04110.4
miR8038a-3p	VIT_210s0003g04110.3
miR8038a-3p	VIT_210s0003g04110.1
miR167d	VIT_210s0003g04100.2
miR9748	VIT_210s0003g04100.2
miR167d	VIT_210s0003g04100.1
miR9748	VIT_210s0003g04100.1
miR5079a	VIT_210s0003g04070.5
miR5079a	VIT_210s0003g04070.3
miR5079a	VIT_210s0003g04070.1
miR2100-5p	VIT_210s0003g04000.2
miR7539	VIT_210s0003g04000.2
novel_mir64	VIT_210s0003g04000.1
miR7757-5p.2	VIT_210s0003g03930.6
miR7757-5p.2	VIT_210s0003g03930.5
miR7757-5p.2	VIT_210s0003g03930.4
miR7757-5p.2	VIT_210s0003g03930.3
miR7757-5p.2	VIT_210s0003g03930.2
miR7757-5p.2	VIT_210s0003g03930.1
miR319a-3p	VIT_210s0003g03910.1
miR319	VIT_210s0003g03910.1
miR319	VIT_210s0003g03910.1
miR164b-3p	VIT_210s0003g03880.1
miR1075	VIT_210s0003g03870.3
miR9752	VIT_210s0003g03870.3
miR1075	VIT_210s0003g03870.2
miR9752	VIT_210s0003g03870.2
miR1075	VIT_210s0003g03870.1
miR9752	VIT_210s0003g03870.1
miR419	VIT_210s0003g03860.1
miR3633a-5p	VIT_210s0003g03702.1
miR8748	VIT_210s0003g03690.1
miR528-3p	VIT_210s0003g03610.1
miR528-3p	VIT_210s0003g03530.4
miR528-3p	VIT_210s0003g03530.3
miR528-3p	VIT_210s0003g03530.2
miR528-3p	VIT_210s0003g03530.1
miR1511-3p	VIT_210s0003g03370.1
miR1863	VIT_210s0003g03370.1
miR8155	VIT_210s0003g03370.1
miR845d	VIT_210s0003g03370.1
miR9477-3p	VIT_210s0003g03340.1
miR5809	VIT_210s0003g03330.1
miR408-3p	VIT_210s0003g03290.1
miR408d	VIT_210s0003g03290.1
miR6169	VIT_210s0003g03260.2
miR6169	VIT_210s0003g03260.1
miR1088-5p	VIT_210s0003g03190.1
miR827-5p	VIT_210s0003g03120.1
miR5748	VIT_210s0003g02880.1
miR899	VIT_210s0003g02845.1
miR2592s-3p	VIT_210s0003g02840.1
miR5081	VIT_210s0003g02780.2
miR5081	VIT_210s0003g02780.1
miR5227	VIT_210s0003g02760.1
miR827-5p	VIT_210s0003g02740.5
miR827-5p	VIT_210s0003g02740.4
miR827-5p	VIT_210s0003g02740.2
miR827-5p	VIT_210s0003g02740.1
miR3629a-5p	VIT_210s0003g02690.8
miR403-3p	VIT_210s0003g02690.6
miR3629a-5p	VIT_210s0003g02690.3
miR403-3p	VIT_210s0003g02690.3
miR3629a-5p	VIT_210s0003g02690.2
miR403-3p	VIT_210s0003g02690.2
miR5490	VIT_210s0003g02670.8
miR9748	VIT_210s0003g02670.8
miR5490	VIT_210s0003g02670.7
miR9748	VIT_210s0003g02670.7
miR5490	VIT_210s0003g02670.6
miR9748	VIT_210s0003g02670.6
miR5490	VIT_210s0003g02670.5
miR9748	VIT_210s0003g02670.5
miR5490	VIT_210s0003g02670.4
miR9748	VIT_210s0003g02670.4
miR5490	VIT_210s0003g02670.3
miR9748	VIT_210s0003g02670.3
miR5490	VIT_210s0003g02670.2
miR9748	VIT_210s0003g02670.2
miR5490	VIT_210s0003g02670.1
miR9748	VIT_210s0003g02670.1
miR167f-3p	VIT_210s0003g02660.2
miR167f-3p	VIT_210s0003g02660.1
miR5230	VIT_210s0003g02580.1
miR477g	VIT_210s0003g02570.1
miR822-5p	VIT_210s0003g02550.1
miR9477-3p	VIT_210s0003g02540.1
miR395p-3p	VIT_210s0003g02450.2
miR395p-3p	VIT_210s0003g02450.1
miR415	VIT_210s0003g02330.1
miR9748	VIT_210s0003g02320.1
miR9748	VIT_210s0003g02260.2
miR4233	VIT_210s0003g02140.1
miR5227	VIT_210s0003g02140.1
miR473	VIT_210s0003g02090.1
miR841a-3p	VIT_210s0003g02080.1
novel_mir61	VIT_210s0003g01980.4
miR3629a-3p	VIT_210s0003g01980.3
novel_mir61	VIT_210s0003g01980.3
miR3629a-3p	VIT_210s0003g01980.2
novel_mir61	VIT_210s0003g01980.2
miR3629a-3p	VIT_210s0003g01980.1
novel_mir61	VIT_210s0003g01980.1
miR1509a-3p	VIT_210s0003g01960.4
miR5255	VIT_210s0003g01960.4
miR1509a-3p	VIT_210s0003g01960.3
miR5255	VIT_210s0003g01960.3
miR1509a-3p	VIT_210s0003g01960.2
miR5255	VIT_210s0003g01960.2
miR1509a-3p	VIT_210s0003g01960.1
miR5255	VIT_210s0003g01960.1
miR390a-5p	VIT_210s0003g01890.1
miR390a-5p	VIT_210s0003g01880.1
miR477g	VIT_210s0003g01870.1
miR6026-5p	VIT_210s0003g01860.1
miR5338	VIT_210s0003g01800.5
miR5338	VIT_210s0003g01800.4
miR5338	VIT_210s0003g01800.3
miR5338	VIT_210s0003g01800.2
miR5338	VIT_210s0003g01800.1
miR6284	VIT_210s0003g01770.3
miR6284	VIT_210s0003g01770.2
miR6284	VIT_210s0003g01770.1
novel_mir71	VIT_210s0003g01720.4
novel_mir71	VIT_210s0003g01720.3
miR5377	VIT_210s0003g01720.2
novel_mir71	VIT_210s0003g01720.2
miR5377	VIT_210s0003g01720.1
novel_mir71	VIT_210s0003g01720.1
miR7692-3p	VIT_210s0003g01700.3
miR845d	VIT_210s0003g01680.2
miR845d	VIT_210s0003g01680.1
miR1535a	VIT_210s0003g01670.7
miR1535a	VIT_210s0003g01670.6
miR1535a	VIT_210s0003g01670.5
miR1535a	VIT_210s0003g01670.4
miR1535a	VIT_210s0003g01670.3
miR1535a	VIT_210s0003g01670.2
miR1535a	VIT_210s0003g01670.1
miR9748	VIT_210s0003g01640.2
miR9748	VIT_210s0003g01640.1
miR869-3p	VIT_210s0003g01590.2
miR869-3p	VIT_210s0003g01590.1
miR6169	VIT_210s0003g01580.1
miR2109-5p	VIT_210s0003g01530.1
miR7722-3p	VIT_210s0003g01530.1
miR6271	VIT_210s0003g01480.2
miR6271	VIT_210s0003g01480.1
miR167d	VIT_210s0003g01430.1
miR528-3p	VIT_210s0003g01405.1
miR3932b-5p	VIT_210s0003g01400.1
miR1088-5p	VIT_210s0003g01380.4
miR1088-5p	VIT_210s0003g01380.2
miR1535a	VIT_210s0003g01360.3
miR1535a	VIT_210s0003g01360.1
miR1075	VIT_210s0003g01355.1
miR948	VIT_210s0003g01300.1
miR9748	VIT_210s0003g01280.1
miR2089-5p	VIT_210s0003g01200.1
miR5230	VIT_210s0003g01180.1
miR6209	VIT_210s0003g00910.1
miR4414b	VIT_210s0003g00790.4
miR9748	VIT_210s0003g00790.4
miR4414b	VIT_210s0003g00790.3
miR9748	VIT_210s0003g00790.2
miR7696c-3p	VIT_210s0003g00770.1
miR8668	VIT_210s0003g00680.1
miR5748	VIT_210s0003g00630.1
miR529-3p	VIT_210s0003g00420.2
miR529-3p	VIT_210s0003g00420.1
miR9748	VIT_210s0003g00410.1
miR2866	VIT_210s0003g00330.1
miR3702	VIT_210s0003g00330.1
miR8558a	VIT_210s0003g00270.1
miR9748	VIT_210s0003g00260.1
miR3633a-5p	VIT_210s0003g00250.6
miR3633a-5p	VIT_210s0003g00250.3
miR3633a-5p	VIT_210s0003g00250.1
miR8169	VIT_210s0003g00120.4
miR8169	VIT_210s0003g00120.3
miR8169	VIT_210s0003g00120.2
miR8169	VIT_210s0003g00120.1
miR1075	VIT_210s0003g00090.6
miR1075	VIT_210s0003g00090.5
miR1075	VIT_210s0003g00090.4
miR1075	VIT_210s0003g00090.3
miR1075	VIT_210s0003g00090.2
miR1075	VIT_210s0003g00090.1
miR2950-5p	VIT_210s0003g00070.1
miR529-3p	VIT_210s0003g00060.7
miR529-3p	VIT_210s0003g00060.10
miR157a-5p	VIT_210s0003g00050.2
miR157a-5p	VIT_210s0003g00050.1
miR530b	VIT_210s0003g00030.1
miR3629a-5p	VIT_210s0003g00010.1
miR482-3p	VIT_209s0096g00830.1
miR5678	VIT_209s0096g00830.1
miR2093-5p	VIT_209s0096g00760.1
miR5678	VIT_209s0096g00760.1
miR397b-3p	VIT_209s0096g00740.1
miR1027a	VIT_209s0096g00720.1
miR1027a	VIT_209s0096g00680.1
miR1027a	VIT_209s0096g00660.1
miR7757-5p.2	VIT_209s0096g00610.1
miR2093-5p	VIT_209s0096g00420.1
miR5678	VIT_209s0096g00420.1
miR2093-5p	VIT_209s0096g00200.1
miR5678	VIT_209s0096g00200.1
miR482-3p	VIT_209s0096g00140.1
miR7757-5p.2	VIT_209s0096g00060.1
miR1169-3p	VIT_209s0096g00010.1
miR8155	VIT_209s0096g00010.1
miR1857-3p	VIT_209s0070g00920.1
miR838-3p	VIT_209s0070g00640.1
miR1167	VIT_209s0070g00580.1
miR838-3p	VIT_209s0070g00560.1
miR529-3p	VIT_209s0070g00450.1
miR3629a-3p	VIT_209s0070g00405.5
miR3629a-3p	VIT_209s0070g00405.4
miR3629a-3p	VIT_209s0070g00405.3
miR3629a-3p	VIT_209s0070g00405.2
miR3629a-3p	VIT_209s0070g00405.1
miR3632-3p	VIT_209s0070g00350.1
miR444d.3	VIT_209s0070g00300.1
miR5487	VIT_209s0070g00250.1
novel_mir46	VIT_209s0054g01880.1
miR5227	VIT_209s0054g01870.1
miR535a	VIT_209s0054g01870.1
miR6151a	VIT_209s0054g01830.4
miR6151a	VIT_209s0054g01830.3
miR6151a	VIT_209s0054g01830.2
miR6151a	VIT_209s0054g01830.1
miR5067	VIT_209s0054g01810.1
novel_mir71	VIT_209s0054g01780.2
novel_mir71	VIT_209s0054g01780.1
miR530a	VIT_209s0054g01770.3
miR9484	VIT_209s0054g01740.1
miR2089-5p	VIT_209s0054g01620.1
miR447c-3p	VIT_209s0054g01540.1
miR8577	VIT_209s0054g01520.1
miR2093-5p	VIT_209s0054g01180.1
miR2093-5p	VIT_209s0054g01120.1
miR2093-5p	VIT_209s0054g01110.2
miR2093-5p	VIT_209s0054g01110.1
miR2093-5p	VIT_209s0054g01090.1
miR779.1	VIT_209s0054g01090.1
miR3629a-3p	VIT_209s0054g01080.1
miR5654-5p	VIT_209s0054g01030.2
miR5654-5p	VIT_209s0054g01030.1
novel_mir71	VIT_209s0054g00920.4
novel_mir71	VIT_209s0054g00920.3
novel_mir71	VIT_209s0054g00920.2
novel_mir71	VIT_209s0054g00920.1
miR5303	VIT_209s0054g00880.1
miR5230	VIT_209s0054g00820.1
miR7542	VIT_209s0054g00790.4
miR7542	VIT_209s0054g00790.3
miR7542	VIT_209s0054g00790.2
miR7542	VIT_209s0054g00790.1
miR828a	VIT_209s0054g00750.1
miR4414a-5p	VIT_209s0054g00700.4
miR4414a-5p	VIT_209s0054g00700.3
miR4414a-5p	VIT_209s0054g00700.2
miR4414a-5p	VIT_209s0054g00700.1
miR396f	VIT_209s0054g00505.1
miR7528	VIT_209s0054g00450.4
miR7528	VIT_209s0054g00450.3
miR7528	VIT_209s0054g00450.2
miR7528	VIT_209s0054g00450.1
miR3629a-3p	VIT_209s0054g00440.3
miR1167	VIT_209s0054g00370.1
miR9408-3p	VIT_209s0054g00365.1
miR7696c-3p	VIT_209s0054g00335.1
miR9408-3p	VIT_209s0054g00245.1
miR1167	VIT_209s0054g00230.1
miR2275a-5p	VIT_209s0054g00205.1
miR9408-3p	VIT_209s0054g00205.1
miR9408-3p	VIT_209s0054g00202.1
miR7542	VIT_209s0054g00199.1
miR8048-3p	VIT_209s0054g00199.1
miR9408-3p	VIT_209s0054g00199.1
miR5083	VIT_209s0054g00196.1
miR2636	VIT_209s0054g00193.1
miR9408-3p	VIT_209s0054g00193.1
miR162	VIT_209s0054g00160.1
miR162	VIT_209s0054g00160.1
miR7757-5p.2	VIT_209s0054g00110.1
miR2636	VIT_209s0054g00080.1
miR9408-3p	VIT_209s0054g00080.1
miR9408-3p	VIT_209s0054g00050.1
miR2275a-5p	VIT_209s0054g00035.1
miR2636	VIT_209s0054g00035.1
miR9408-3p	VIT_209s0054g00035.1
miR2636	VIT_209s0054g00021.1
miR9408-3p	VIT_209s0054g00021.1
miR1432-5p	VIT_209s0018g02130.1
miR391	VIT_209s0018g02130.1
miR5748	VIT_209s0018g02130.1
miR477g	VIT_209s0018g02040.1
miR477g	VIT_209s0018g02040.1
miR5067	VIT_209s0018g01960.4
miR8573	VIT_209s0018g01950.2
miR8573	VIT_209s0018g01950.1
miR2938	VIT_209s0018g01900.1
miR5509	VIT_209s0018g01770.1
miR530b	VIT_209s0018g01330.1
miR7539	VIT_209s0018g01300.1
miR6189	VIT_209s0018g01190.3
miR6189	VIT_209s0018g01190.2
miR6189	VIT_209s0018g01190.1
miR5230	VIT_209s0018g01165.1
miR7545	VIT_209s0018g01120.1
miR7545	VIT_209s0018g01020.1
miR7542	VIT_209s0018g00940.1
miR9408-3p	VIT_209s0018g00940.1
miR9408-3p	VIT_209s0018g00830.1
miR444a	VIT_209s0018g00820.1
miR9726	VIT_209s0018g00815.1
miR9408-3p	VIT_209s0018g00810.1
miR7696c-3p	VIT_209s0018g00780.2
miR9408-3p	VIT_209s0018g00780.2
miR7696c-3p	VIT_209s0018g00780.1
miR9408-3p	VIT_209s0018g00780.1
miR6476a	VIT_209s0018g00735.1
miR8048-3p	VIT_209s0018g00735.1
miR9408-3p	VIT_209s0018g00735.1
miR8048-3p	VIT_209s0018g00670.1
miR9408-3p	VIT_209s0018g00670.1
miR8048-3p	VIT_209s0018g00655.1
miR9408-3p	VIT_209s0018g00655.1
miR2093-5p	VIT_209s0018g00630.1
miR3633b-3p	VIT_209s0018g00620.2
miR3633b-3p	VIT_209s0018g00620.1
miR5227	VIT_209s0018g00610.5
miR5227	VIT_209s0018g00610.4
miR5227	VIT_209s0018g00610.3
miR5227	VIT_209s0018g00610.2
miR5227	VIT_209s0018g00610.1
miR6189	VIT_209s0018g00560.1
miR2093-5p	VIT_209s0018g00480.1
miR415	VIT_209s0018g00480.1
miR482-3p	VIT_209s0018g00480.1
miR395a	VIT_209s0018g00410.1
miR838-3p	VIT_209s0018g00300.1
miR7545	VIT_209s0018g00200.1
miR6230-5p	VIT_209s0018g00150.1
miR7757-5p	VIT_209s0018g00150.1
miR7757-5p	VIT_209s0018g00150.1
miR7543	VIT_209s0002g09273.1
miR7776-5p.1	VIT_209s0002g09180.1
miR2100-5p	VIT_209s0002g09110.1
miR3706	VIT_209s0002g09090.1
miR5725	VIT_209s0002g09090.1
miR6284	VIT_209s0002g09090.1
miR9408-3p	VIT_209s0002g09090.1
novel_mir82	VIT_209s0002g08940.1
miR2950-5p	VIT_209s0002g08910.1
miR156a-5p	VIT_209s0002g08830.1
miR9748	VIT_209s0002g08830.1
miR5678	VIT_209s0002g08800.1
miR3624-3p	VIT_209s0002g08740.1
miR9408-3p	VIT_209s0002g08640.1
miR1044-3p	VIT_209s0002g08480.1
miR3440	VIT_209s0002g08480.1
miR4995	VIT_209s0002g08480.1
miR6291c-5p	VIT_209s0002g08465.1
miR5652	VIT_209s0002g08430.2
miR1511-3p	VIT_209s0002g08320.1
miR1027a	VIT_209s0002g08300.1
miR1507a	VIT_209s0002g08300.1
miR1507a	VIT_209s0002g08290.1
miR2083-5p	VIT_209s0002g08290.1
miR419	VIT_209s0002g08260.3
miR419	VIT_209s0002g08260.2
miR419	VIT_209s0002g08260.1
miR1507a	VIT_209s0002g08240.1
miR2083-5p	VIT_209s0002g08240.1
miR5067	VIT_209s0002g08240.1
miR3629a-3p	VIT_209s0002g08130.1
miR6476a	VIT_209s0002g08100.1
miR1507a	VIT_209s0002g08020.1
miR2083-5p	VIT_209s0002g08020.1
miR5509	VIT_209s0002g08020.1
miR5509	VIT_209s0002g07890.1
miR1857-3p	VIT_209s0002g07880.2
miR1857-3p	VIT_209s0002g07880.1
miR5652	VIT_209s0002g07870.7
miR5652	VIT_209s0002g07870.6
miR838-3p	VIT_209s0002g07675.1
miR5072	VIT_209s0002g07640.1
miR838-3p	VIT_209s0002g07555.1
miR2118f	VIT_209s0002g07530.3
miR2118f	VIT_209s0002g07530.2
miR2118f	VIT_209s0002g07530.1
miR415	VIT_209s0002g07530.1
miR447c-3p	VIT_209s0002g06870.2
miR447c-3p	VIT_209s0002g06870.1
miR394a	VIT_209s0002g06830.1
miR394a	VIT_209s0002g06830.1
miR1873	VIT_209s0002g06820.1
novel_mir56	VIT_209s0002g06820.1
miR6169	VIT_209s0002g06770.1
miR397a	VIT_209s0002g06610.1
miR5227	VIT_209s0002g06560.2
miR8048-3p	VIT_209s0002g06550.3
miR8048-3p	VIT_209s0002g06550.2
miR8048-3p	VIT_209s0002g06550.1
miR5079a	VIT_209s0002g06420.2
miR5079a	VIT_209s0002g06420.1
miR3639-5p	VIT_209s0002g06380.2
miR8048-3p	VIT_209s0002g06380.2
miR8048-3p	VIT_209s0002g06380.1
miR2093-5p	VIT_209s0002g06260.1
miR5678	VIT_209s0002g06260.1
miR2093-5p	VIT_209s0002g06210.2
miR5632-5p	VIT_209s0002g06210.2
miR2093-5p	VIT_209s0002g06210.1
miR5632-5p	VIT_209s0002g06210.1
miR2093-5p	VIT_209s0002g06202.1
miR5632-5p	VIT_209s0002g06202.1
miR7545	VIT_209s0002g06196.1
miR5227	VIT_209s0002g06170.1
miR172c-3p	VIT_209s0002g06160.1
miR2093-5p	VIT_209s0002g06152.1
miR5632-5p	VIT_209s0002g06152.1
miR2093-5p	VIT_209s0002g06140.1
miR5678	VIT_209s0002g06140.1
miR1044-3p	VIT_209s0002g06136.2
miR2093-5p	VIT_209s0002g06136.2
miR1044-3p	VIT_209s0002g06136.1
miR2093-5p	VIT_209s0002g06136.1
miR5632-5p	VIT_209s0002g06133.1
miR535a	VIT_209s0002g06080.1
miR398a-3p	VIT_209s0002g06000.1
miR398b	VIT_209s0002g06000.1
miR5501	VIT_209s0002g06000.1
miR2093-5p	VIT_209s0002g05920.4
miR838-3p	VIT_209s0002g05920.4
miR2093-5p	VIT_209s0002g05920.3
miR838-3p	VIT_209s0002g05920.3
miR2093-5p	VIT_209s0002g05920.2
miR838-3p	VIT_209s0002g05920.2
miR2093-5p	VIT_209s0002g05920.1
miR838-3p	VIT_209s0002g05920.1
miR5227	VIT_209s0002g05890.1
miR1028c-5p	VIT_209s0002g05880.1
miR2093-5p	VIT_209s0002g05870.2
miR2093-5p	VIT_209s0002g05870.1
miR2093-5p	VIT_209s0002g05840.1
miR2100-5p	VIT_209s0002g05840.1
miR482-3p	VIT_209s0002g05830.1
miR5293	VIT_209s0002g05810.3
miR5293	VIT_209s0002g05810.2
miR5293	VIT_209s0002g05810.1
miR5516a	VIT_209s0002g05770.1
miR822-5p	VIT_209s0002g05430.1
miR407	VIT_209s0002g05410.3
miR407	VIT_209s0002g05410.2
miR407	VIT_209s0002g05410.1
miR156a-5p	VIT_209s0002g05340.1
miR6300	VIT_209s0002g05250.3
miR6300	VIT_209s0002g05250.2
miR6300	VIT_209s0002g05250.1
miR2093-5p	VIT_209s0002g05220.1
miR4233	VIT_209s0002g05220.1
miR5227	VIT_209s0002g05120.4
miR7709-3p	VIT_209s0002g05110.1
miR2093-5p	VIT_209s0002g05070.1
miR4233	VIT_209s0002g05070.1
miR2093-5p	VIT_209s0002g05065.1
miR3633a-3p	VIT_209s0002g05062.1
miR482a	VIT_209s0002g05062.1
miR2093-5p	VIT_209s0002g05059.1
miR4233	VIT_209s0002g05059.1
miR2093-5p	VIT_209s0002g05050.1
miR4233	VIT_209s0002g05050.1
miR2093-5p	VIT_209s0002g05040.1
miR4233	VIT_209s0002g05040.1
miR2093-5p	VIT_209s0002g05000.2
miR4233	VIT_209s0002g05000.2
miR2093-5p	VIT_209s0002g05000.1
miR2093-5p	VIT_209s0002g04990.1
miR2093-5p	VIT_209s0002g04950.1
miR4233	VIT_209s0002g04950.1
miR2093-5p	VIT_209s0002g04940.2
miR4233	VIT_209s0002g04940.2
miR2093-5p	VIT_209s0002g04940.1
miR4233	VIT_209s0002g04940.1
miR2093-5p	VIT_209s0002g04913.1
miR2093-5p	VIT_209s0002g04890.1
miR4233	VIT_209s0002g04890.1
miR9408-3p	VIT_209s0002g04840.2
miR9408-3p	VIT_209s0002g04840.1
miR7755-3p	VIT_209s0002g04810.1
novel_mir20	VIT_209s0002g04780.3
miR1860-3p	VIT_209s0002g04780.2
novel_mir20	VIT_209s0002g04780.2
miR1860-3p	VIT_209s0002g04780.1
novel_mir20	VIT_209s0002g04780.1
miR1535a	VIT_209s0002g04750.4
miR6209	VIT_209s0002g04750.4
miR1535a	VIT_209s0002g04750.3
miR6209	VIT_209s0002g04750.3
miR1535a	VIT_209s0002g04750.2
miR6209	VIT_209s0002g04750.2
miR1535a	VIT_209s0002g04750.1
miR6209	VIT_209s0002g04750.1
miR5169a	VIT_209s0002g04700.1
miR8048-3p	VIT_209s0002g04620.1
miR9408-3p	VIT_209s0002g04540.1
novel_mir126	VIT_209s0002g04530.1
miR3626-3p	VIT_209s0002g04520.1
miR3626-3p	VIT_209s0002g04500.1
miR9484	VIT_209s0002g04490.1
miR530b	VIT_209s0002g04430.1
miR7757-5p.2	VIT_209s0002g04430.1
miR2093-5p	VIT_209s0002g04420.1
miR2938	VIT_209s0002g04420.1
miR4233	VIT_209s0002g04420.1
miR2873b	VIT_209s0002g04340.2
miR2873b	VIT_209s0002g04340.1
novel_mir115	VIT_209s0002g04320.1
miR8585	VIT_209s0002g04260.2
miR8585	VIT_209s0002g04260.1
miR5077	VIT_209s0002g04190.1
miR894	VIT_209s0002g04190.1
miR160a-3p	VIT_209s0002g04170.3
miR160a-3p	VIT_209s0002g04170.2
miR160a-3p	VIT_209s0002g04170.1
miR2055	VIT_209s0002g04160.1
miR8042	VIT_209s0002g04120.2
miR8042	VIT_209s0002g04120.1
miR156a-5p	VIT_209s0002g04110.3
miR3440	VIT_209s0002g04110.3
miR156a-5p	VIT_209s0002g04110.1
miR3440	VIT_209s0002g04110.1
miR835-5p	VIT_209s0002g04080.4
miR835-5p	VIT_209s0002g04080.3
miR835-5p	VIT_209s0002g04080.2
miR3631b-3p	VIT_209s0002g04050.1
novel_mir71	VIT_209s0002g04000.1
miR170-3p	VIT_209s0002g03990.3
miR7696c-3p	VIT_209s0002g03990.3
miR170-3p	VIT_209s0002g03990.2
miR7696c-3p	VIT_209s0002g03990.2
miR170-3p	VIT_209s0002g03990.1
miR7696c-3p	VIT_209s0002g03990.1
miR2089-5p	VIT_209s0002g03980.1
miR2093-5p	VIT_209s0002g03980.1
miR3632-3p	VIT_209s0002g03980.1
miR5632-5p	VIT_209s0002g03980.1
miR1507-3p	VIT_209s0002g03960.3
miR1507-3p	VIT_209s0002g03960.2
miR1507-3p	VIT_209s0002g03960.1
miR2093-5p	VIT_209s0002g03870.1
miR2093-5p	VIT_209s0002g03846.1
miR2093-5p	VIT_209s0002g03840.1
miR2093-5p	VIT_209s0002g03820.1
miR2093-5p	VIT_209s0002g03800.1
miR2118f	VIT_209s0002g03790.1
miR482-3p	VIT_209s0002g03790.1
miR9748	VIT_209s0002g03780.1
miR165a-3p	VIT_209s0002g03740.1
miR166h-3p	VIT_209s0002g03740.1
miR166u	VIT_209s0002g03740.1
miR9471b-3p	VIT_209s0002g03740.1
miR9477-3p	VIT_209s0002g03500.1
miR477b-3p	VIT_209s0002g03460.1
miR3632-3p	VIT_209s0002g03330.1
miR5632-5p	VIT_209s0002g03330.1
miR2089-5p	VIT_209s0002g03300.1
miR2093-5p	VIT_209s0002g03300.1
miR5632-5p	VIT_209s0002g03300.1
miR157a-5p	VIT_209s0002g03270.1
miR2089-5p	VIT_209s0002g03270.1
miR2093-5p	VIT_209s0002g03270.1
miR447c-3p	VIT_209s0002g03270.1
miR5632-5p	VIT_209s0002g03270.1
miR3629a-3p	VIT_209s0002g03240.6
miR3629a-3p	VIT_209s0002g03240.5
miR3629a-3p	VIT_209s0002g03240.4
miR3629a-3p	VIT_209s0002g03240.3
miR3629a-3p	VIT_209s0002g03240.1
miR8748	VIT_209s0002g03170.2
miR8748	VIT_209s0002g03170.1
miR3702	VIT_209s0002g03100.1
miR9408-3p	VIT_209s0002g02780.1
miR159a-3p	VIT_209s0002g02770.1
miR159a	VIT_209s0002g02770.1
miR1044-3p	VIT_209s0002g02750.2
miR1044-3p	VIT_209s0002g02750.1
miR9471b-3p	VIT_209s0002g02680.3
miR9471b-3p	VIT_209s0002g02680.2
miR9471b-3p	VIT_209s0002g02680.1
miR7539	VIT_209s0002g02550.6
miR7539	VIT_209s0002g02550.5
miR7539	VIT_209s0002g02550.4
miR7539	VIT_209s0002g02550.3
miR7539	VIT_209s0002g02550.2
miR7539	VIT_209s0002g02550.1
miR6169	VIT_209s0002g02540.2
miR6169	VIT_209s0002g02540.1
miR4376a-3p	VIT_209s0002g02520.2
miR5081	VIT_209s0002g02520.2
miR899	VIT_209s0002g02520.2
miR472b	VIT_209s0002g02510.2
miR472b	VIT_209s0002g02510.1
miR5083	VIT_209s0002g02470.8
miR5083	VIT_209s0002g02470.7
miR5083	VIT_209s0002g02470.6
miR5083	VIT_209s0002g02470.5
miR5083	VIT_209s0002g02470.4
miR5083	VIT_209s0002g02470.3
miR5083	VIT_209s0002g02470.2
miR5083	VIT_209s0002g02470.1
miR1088-5p	VIT_209s0002g02440.1
miR1088-5p	VIT_209s0002g02430.1
miR2873b	VIT_209s0002g02430.1
miR3629a-3p	VIT_209s0002g02420.3
miR5278	VIT_209s0002g02420.3
miR3629a-3p	VIT_209s0002g02420.2
miR5278	VIT_209s0002g02420.2
miR3629a-3p	VIT_209s0002g02420.1
miR5278	VIT_209s0002g02420.1
miR9556-3p	VIT_209s0002g02370.1
miR1069-3p	VIT_209s0002g02350.2
miR1069-3p	VIT_209s0002g02350.1
miR9654a-3p	VIT_209s0002g02330.2
miR9654a-3p	VIT_209s0002g02330.1
miR5632-5p	VIT_209s0002g02320.3
miR5632-5p	VIT_209s0002g02320.2
miR5632-5p	VIT_209s0002g02320.1
miR1429-3p	VIT_209s0002g02290.1
miR4415a-3p	VIT_209s0002g02250.1
miR4414b	VIT_209s0002g02220.1
miR530b	VIT_209s0002g02220.1
novel_mir78	VIT_209s0002g02180.1
miR839-5p	VIT_209s0002g02110.3
miR1439	VIT_209s0002g01940.1
miR157a-3p	VIT_209s0002g01910.9
miR6027-3p	VIT_209s0002g01910.9
miR157a-3p	VIT_209s0002g01910.4
miR157a-3p	VIT_209s0002g01910.2
miR157a-3p	VIT_209s0002g01910.10
miR157a-3p	VIT_209s0002g01910.1
miR1535b	VIT_209s0002g01900.3
miR1535b	VIT_209s0002g01900.2
miR1535b	VIT_209s0002g01900.1
miR472b	VIT_209s0002g01830.2
miR472b	VIT_209s0002g01830.1
miR159a-3p	VIT_209s0002g01800.2
miR159a	VIT_209s0002g01800.2
miR159a-3p	VIT_209s0002g01800.1
miR159a	VIT_209s0002g01800.1
miR6169	VIT_209s0002g01760.2
miR6169	VIT_209s0002g01640.2
miR6169	VIT_209s0002g01640.1
miR1167	VIT_209s0002g01610.1
miR822-5p	VIT_209s0002g01610.1
miR2950-5p	VIT_209s0002g01600.1
miR169a-5p	VIT_209s0002g01590.3
miR169z	VIT_209s0002g01590.3
miR169a-5p	VIT_209s0002g01590.2
miR169z	VIT_209s0002g01590.2
miR169a-5p	VIT_209s0002g01590.1
miR169z	VIT_209s0002g01590.1
miR9748	VIT_209s0002g01570.1
miR3629a-3p	VIT_209s0002g01540.2
novel_mir18	VIT_209s0002g01480.9
novel_mir18	VIT_209s0002g01480.8
novel_mir18	VIT_209s0002g01480.7
novel_mir18	VIT_209s0002g01480.6
novel_mir18	VIT_209s0002g01480.5
novel_mir18	VIT_209s0002g01480.4
novel_mir18	VIT_209s0002g01480.3
novel_mir18	VIT_209s0002g01480.22
novel_mir18	VIT_209s0002g01480.21
novel_mir18	VIT_209s0002g01480.20
novel_mir18	VIT_209s0002g01480.2
novel_mir18	VIT_209s0002g01480.19
novel_mir18	VIT_209s0002g01480.18
miR3629a-5p	VIT_209s0002g01480.17
novel_mir18	VIT_209s0002g01480.17
novel_mir18	VIT_209s0002g01480.16
novel_mir18	VIT_209s0002g01480.15
novel_mir18	VIT_209s0002g01480.14
novel_mir18	VIT_209s0002g01480.13
novel_mir18	VIT_209s0002g01480.12
novel_mir18	VIT_209s0002g01480.11
novel_mir18	VIT_209s0002g01480.10
novel_mir18	VIT_209s0002g01480.1
miR3629a-3p	VIT_209s0002g01440.1
miR1027a	VIT_209s0002g01430.3
miR1027a	VIT_209s0002g01430.2
miR1027a	VIT_209s0002g01430.1
miR5516a	VIT_209s0002g01400.1
miR858a	VIT_209s0002g01400.1
miR828a	VIT_209s0002g01380.1
miR858a	VIT_209s0002g01380.1
miR9752	VIT_209s0002g01380.1
miR7776-5p.1	VIT_209s0002g01370.1
miR1167	VIT_209s0002g01350.1
miR396f	VIT_209s0002g01350.1
miR419	VIT_209s0002g01310.1
novel_mir113	VIT_209s0002g01310.1
miR419	VIT_209s0002g01300.1
novel_mir113	VIT_209s0002g01300.1
miR419	VIT_209s0002g01290.1
novel_mir113	VIT_209s0002g01290.1
miR419	VIT_209s0002g01280.1
miR419	VIT_209s0002g01220.1
novel_mir113	VIT_209s0002g01220.1
novel_mir113	VIT_209s0002g01200.1
miR9748	VIT_209s0002g01165.1
miR9408-3p	VIT_209s0002g01130.1
novel_mir61	VIT_209s0002g01120.2
novel_mir61	VIT_209s0002g01120.1
miR5338	VIT_209s0002g01080.1
miR3629a-5p	VIT_209s0002g00990.2
miR8155	VIT_209s0002g00950.5
miR8155	VIT_209s0002g00950.4
miR8155	VIT_209s0002g00950.3
miR8155	VIT_209s0002g00950.2
miR8155	VIT_209s0002g00950.1
miR9408-3p	VIT_209s0002g00940.3
miR9408-3p	VIT_209s0002g00940.2
miR9408-3p	VIT_209s0002g00940.1
miR8704	VIT_209s0002g00930.1
miR1088-5p	VIT_209s0002g00860.2
miR1088-5p	VIT_209s0002g00860.1
miR3629a-3p	VIT_209s0002g00830.1
miR7776-5p.1	VIT_209s0002g00830.1
miR164b	VIT_209s0002g00760.5
miR164b	VIT_209s0002g00760.5
miR164b	VIT_209s0002g00760.4
miR164b	VIT_209s0002g00760.4
miR164b	VIT_209s0002g00760.3
miR164b	VIT_209s0002g00760.3
miR164b	VIT_209s0002g00760.2
miR164b	VIT_209s0002g00760.2
miR164b	VIT_209s0002g00760.1
miR164b	VIT_209s0002g00760.1
miR5649a	VIT_209s0002g00750.2
miR6291c-5p	VIT_209s0002g00750.2
miR5649a	VIT_209s0002g00750.1
miR6291c-5p	VIT_209s0002g00750.1
miR403-3p	VIT_209s0002g00590.3
novel_mir71	VIT_209s0002g00550.5
novel_mir71	VIT_209s0002g00550.4
novel_mir71	VIT_209s0002g00550.3
novel_mir71	VIT_209s0002g00550.1
novel_mir21	VIT_209s0002g00470.5
novel_mir21	VIT_209s0002g00470.4
novel_mir21	VIT_209s0002g00470.3
novel_mir21	VIT_209s0002g00470.2
novel_mir21	VIT_209s0002g00470.1
miR1087	VIT_209s0002g00450.1
miR3631a-3p	VIT_209s0002g00370.2
miR3631a-3p	VIT_209s0002g00370.1
miR156a-5p	VIT_209s0002g00360.3
miR2592s-3p	VIT_209s0002g00360.3
miR156a-5p	VIT_209s0002g00360.2
miR2592s-3p	VIT_209s0002g00360.2
miR156a-5p	VIT_209s0002g00360.1
miR2592s-3p	VIT_209s0002g00360.1
miR1169-3p	VIT_209s0002g00320.1
miR393a	VIT_209s0002g00320.1
miR5678	VIT_209s0002g00270.1
miR2093-5p	VIT_209s0002g00250.1
miR3632-3p	VIT_209s0002g00240.1
miR5632-5p	VIT_209s0002g00240.1
miR948	VIT_209s0002g00230.1
miR5072	VIT_209s0002g00110.1
miR9748	VIT_208s0217g00090.2
miR9748	VIT_208s0217g00090.1
miR6476a	VIT_208s0217g00010.1
miR7539	VIT_208s0105g00420.2
miR7539	VIT_208s0105g00420.1
miR530a	VIT_208s0105g00400.1
miR1044-3p	VIT_208s0105g00350.3
miR1044-3p	VIT_208s0105g00350.2
miR2089-5p	VIT_208s0105g00340.3
miR2089-5p	VIT_208s0105g00340.2
miR2089-5p	VIT_208s0105g00340.1
miR167d	VIT_208s0105g00310.1
miR169a-5p	VIT_208s0105g00300.2
miR169a-5p	VIT_208s0105g00300.1
miR1509a-3p	VIT_208s0105g00290.3
miR5490	VIT_208s0105g00290.3
miR1509a-3p	VIT_208s0105g00290.2
miR5490	VIT_208s0105g00290.2
miR1509a-3p	VIT_208s0105g00290.1
miR5490	VIT_208s0105g00290.1
miR5509	VIT_208s0105g00220.3
miR5509	VIT_208s0105g00220.2
miR5509	VIT_208s0105g00220.1
miR473	VIT_208s0058g01400.3
miR477a	VIT_208s0058g01400.3
miR473	VIT_208s0058g01400.2
miR477a	VIT_208s0058g01400.2
miR473	VIT_208s0058g01400.1
miR477a	VIT_208s0058g01400.1
miR6476a	VIT_208s0058g01370.2
miR6476a	VIT_208s0058g01370.1
miR472b	VIT_208s0058g01340.1
miR395a	VIT_208s0058g01310.4
miR395a	VIT_208s0058g01310.3
miR9748	VIT_208s0058g01310.3
miR9748	VIT_208s0058g01310.2
miR395a	VIT_208s0058g01310.1
miR9748	VIT_208s0058g01310.1
miR156a-5p	VIT_208s0058g01250.9
miR156a-5p	VIT_208s0058g01250.6
miR162-3p	VIT_208s0058g01130.3
miR162-3p	VIT_208s0058g01130.2
miR162-3p	VIT_208s0058g01130.1
miR396a-3p	VIT_208s0058g01100.1
novel_mir115	VIT_208s0058g01070.1
miR9748	VIT_208s0058g01020.1
miR2105	VIT_208s0058g00950.1
miR6284	VIT_208s0058g00930.5
miR6284	VIT_208s0058g00930.2
miR948	VIT_208s0058g00910.1
miR1535a	VIT_208s0058g00900.1
miR1535a	VIT_208s0058g00890.3
miR1535a	VIT_208s0058g00890.2
miR1535a	VIT_208s0058g00890.1
miR5652	VIT_208s0058g00870.1
miR5652	VIT_208s0058g00860.2
miR5652	VIT_208s0058g00860.1
miR952b	VIT_208s0058g00810.1
miR1044-3p	VIT_208s0058g00745.1
miR870-5p	VIT_208s0058g00745.1
miR1523b	VIT_208s0058g00690.3
miR1523b	VIT_208s0058g00690.2
miR1523b	VIT_208s0058g00690.1
miR3440-3p	VIT_208s0058g00670.1
miR156a-5p	VIT_208s0058g00660.1
miR8585	VIT_208s0058g00620.7
miR8585	VIT_208s0058g00620.6
miR8585	VIT_208s0058g00620.5
miR8585	VIT_208s0058g00620.4
miR8585	VIT_208s0058g00620.3
miR8585	VIT_208s0058g00620.2
miR8585	VIT_208s0058g00620.1
miR1507a	VIT_208s0058g00490.3
miR1507a	VIT_208s0058g00490.2
miR1507a	VIT_208s0058g00490.1
miR9748	VIT_208s0058g00350.3
miR838-3p	VIT_208s0058g00260.1
miR3625-3p	VIT_208s0058g00180.1
miR2950-5p	VIT_208s0058g00104.1
miR477g-3p	VIT_208s0058g00100.1
miR9777	VIT_208s0056g01710.6
miR9777	VIT_208s0056g01710.5
miR9777	VIT_208s0056g01710.4
miR9777	VIT_208s0056g01710.3
miR9777	VIT_208s0056g01710.2
miR9777	VIT_208s0056g01710.1
miR7757-5p.2	VIT_208s0056g01660.1
miR7757-5p.2	VIT_208s0056g01660.1
miR4415a-3p	VIT_208s0056g01590.1
miR447c-3p	VIT_208s0056g01520.1
miR5031	VIT_208s0056g01500.1
miR477g	VIT_208s0056g01490.1
miR477g	VIT_208s0056g01490.1
miR477g	VIT_208s0056g01420.1
miR2089-5p	VIT_208s0056g01350.1
miR530a	VIT_208s0056g01350.1
miR2100-5p	VIT_208s0056g01290.8
miR2100-5p	VIT_208s0056g01290.7
miR2100-5p	VIT_208s0056g01290.6
miR2100-5p	VIT_208s0056g01290.5
miR2100-5p	VIT_208s0056g01290.4
miR2100-5p	VIT_208s0056g01290.3
miR2100-5p	VIT_208s0056g01290.2
miR2100-5p	VIT_208s0056g01290.1
miR860	VIT_208s0056g01180.2
miR5227	VIT_208s0056g01120.5
miR5227	VIT_208s0056g01120.4
miR5227	VIT_208s0056g01120.3
miR5227	VIT_208s0056g01120.2
miR444d.3	VIT_208s0056g01110.6
miR444d.3	VIT_208s0056g01110.5
miR444d.3	VIT_208s0056g01110.4
miR444d.3	VIT_208s0056g01110.3
miR444d.3	VIT_208s0056g01110.2
miR444d.3	VIT_208s0056g01110.1
miR7539	VIT_208s0056g00910.2
miR7539	VIT_208s0056g00910.1
miR1028b-5p	VIT_208s0056g00740.4
miR1028b-5p	VIT_208s0056g00740.3
miR1028b-5p	VIT_208s0056g00740.2
miR1028b-5p	VIT_208s0056g00740.1
miR2603	VIT_208s0056g00570.1
miR3629a-3p	VIT_208s0056g00550.2
miR6476a	VIT_208s0056g00550.2
miR7545	VIT_208s0056g00550.2
miR3629a-3p	VIT_208s0056g00550.1
miR6476a	VIT_208s0056g00550.1
miR7545	VIT_208s0056g00550.1
novel_mir114	VIT_208s0056g00440.4
novel_mir114	VIT_208s0056g00440.3
novel_mir114	VIT_208s0056g00440.2
novel_mir114	VIT_208s0056g00440.1
miR2089-5p	VIT_208s0056g00280.1
miR3633a-5p	VIT_208s0056g00270.2
novel_mir55	VIT_208s0056g00270.2
miR2118a-3p	VIT_208s0056g00240.2
miR2118	VIT_208s0056g00240.2
miR482a	VIT_208s0056g00240.2
miR9470-3p	VIT_208s0056g00240.2
miR2118a-3p	VIT_208s0056g00240.1
miR2118	VIT_208s0056g00240.1
miR482a	VIT_208s0056g00240.1
miR9470-3p	VIT_208s0056g00240.1
miR5373	VIT_208s0056g00220.1
miR3629a-3p	VIT_208s0056g00190.5
miR3629a-3p	VIT_208s0056g00190.3
miR3629a-3p	VIT_208s0056g00190.2
miR3629a-3p	VIT_208s0056g00190.1
miR172a	VIT_208s0056g00160.3
miR9654a-3p	VIT_208s0056g00110.5
miR5140	VIT_208s0056g00070.9
miR5140	VIT_208s0056g00070.8
miR5140	VIT_208s0056g00070.7
miR5140	VIT_208s0056g00070.6
miR5140	VIT_208s0056g00070.5
miR5140	VIT_208s0056g00070.4
miR5140	VIT_208s0056g00070.3
miR5140	VIT_208s0056g00070.2
miR5140	VIT_208s0056g00070.10
miR5140	VIT_208s0056g00070.1
miR530a	VIT_208s0056g00050.1
miR3629a-3p	VIT_208s0056g00040.1
miR444b.2	VIT_208s0056g00010.3
miR5227	VIT_208s0040g03400.4
miR5227	VIT_208s0040g03400.3
miR5227	VIT_208s0040g03400.2
miR5227	VIT_208s0040g03400.1
miR7539	VIT_208s0040g03260.4
miR7539	VIT_208s0040g03260.3
miR9408-3p	VIT_208s0040g03240.6
miR9408-3p	VIT_208s0040g03240.4
miR9408-3p	VIT_208s0040g03240.2
miR9408-3p	VIT_208s0040g03240.1
miR8048-3p	VIT_208s0040g03150.5
miR8048-3p	VIT_208s0040g03150.4
miR8048-3p	VIT_208s0040g03150.3
miR8048-3p	VIT_208s0040g03150.2
miR8048-3p	VIT_208s0040g03150.1
miR5303	VIT_208s0040g03130.3
miR1075	VIT_208s0040g03075.6
miR5654-5p	VIT_208s0040g03075.6
miR1075	VIT_208s0040g03075.5
miR1075	VIT_208s0040g03075.4
miR1075	VIT_208s0040g03075.3
miR1075	VIT_208s0040g03075.2
miR1075	VIT_208s0040g03075.1
miR5230	VIT_208s0040g03070.6
miR5230	VIT_208s0040g03070.5
miR5230	VIT_208s0040g03070.4
miR5230	VIT_208s0040g03070.3
miR5230	VIT_208s0040g03070.2
miR5230	VIT_208s0040g03070.1
miR1028c-5p	VIT_208s0040g02980.5
miR1028c-5p	VIT_208s0040g02980.4
miR1028c-5p	VIT_208s0040g02980.3
miR9556-3p	VIT_208s0040g02970.3
miR9556-3p	VIT_208s0040g02970.2
miR5568f-3p	VIT_208s0040g02970.1
miR9556-3p	VIT_208s0040g02970.1
miR5509	VIT_208s0040g02960.2
miR5509	VIT_208s0040g02960.1
miR9471b-3p	VIT_208s0040g02880.3
miR9471b-3p	VIT_208s0040g02880.2
miR9471b-3p	VIT_208s0040g02880.1
miR7757-5p	VIT_208s0040g02840.1
miR9752	VIT_208s0040g02750.2
miR9752	VIT_208s0040g02750.1
miR838-3p	VIT_208s0040g02700.1
miR7539	VIT_208s0040g02670.3
miR7539	VIT_208s0040g02670.2
miR7539	VIT_208s0040g02670.1
miR7539	VIT_208s0040g02630.2
miR1027a	VIT_208s0040g02590.3
miR8767c	VIT_208s0040g02590.3
miR1027a	VIT_208s0040g02590.2
miR8767c	VIT_208s0040g02590.2
miR1027a	VIT_208s0040g02590.1
miR8767c	VIT_208s0040g02590.1
miR528-3p	VIT_208s0040g02470.2
miR528-3p	VIT_208s0040g02470.1
miR9726	VIT_208s0040g02400.5
miR9726	VIT_208s0040g02400.2
miR8585	VIT_208s0040g02380.2
novel_mir22	VIT_208s0040g02380.2
miR8585	VIT_208s0040g02380.1
novel_mir22	VIT_208s0040g02380.1
miR838-3p	VIT_208s0040g02300.3
miR838-3p	VIT_208s0040g02300.2
miR838-3p	VIT_208s0040g02300.1
miR5649a	VIT_208s0040g02290.4
miR5649a	VIT_208s0040g02290.3
miR5649a	VIT_208s0040g02290.2
miR5649a	VIT_208s0040g02290.1
miR7122a-3p	VIT_208s0040g02250.2
miR7122a-3p	VIT_208s0040g02250.1
miR472b	VIT_208s0040g02210.1
miR6027-3p	VIT_208s0040g02130.2
miR6027-3p	VIT_208s0040g02130.1
miR7539	VIT_208s0040g02090.1
miR3434-5p	VIT_208s0040g02030.1
miR477g	VIT_208s0040g01960.1
miR477g	VIT_208s0040g01960.1
miR444b.2	VIT_208s0040g01940.2
miR4414b	VIT_208s0040g01940.1
miR444b.2	VIT_208s0040g01940.1
miR160b	VIT_208s0040g01810.4
miR160b	VIT_208s0040g01810.3
miR160b	VIT_208s0040g01810.2
miR160b	VIT_208s0040g01810.1
miR444d.3	VIT_208s0040g01800.1
miR397a	VIT_208s0040g01790.5
miR397a	VIT_208s0040g01790.4
miR397a	VIT_208s0040g01790.3
miR397a	VIT_208s0040g01790.2
miR397a	VIT_208s0040g01790.1
novel_mir61	VIT_208s0040g01730.2
miR2105	VIT_208s0040g01540.1
miR2111-5p	VIT_208s0040g01540.1
miR3629a-5p	VIT_208s0040g01510.1
miR5079a	VIT_208s0040g01480.1
miR6189	VIT_208s0040g01360.4
miR6189	VIT_208s0040g01360.3
miR6189	VIT_208s0040g01360.2
miR6189	VIT_208s0040g01360.1
miR5338	VIT_208s0040g01330.2
miR5338	VIT_208s0040g01330.1
miR172a	VIT_208s0040g01270.8
miR172c-3p	VIT_208s0040g01270.8
miR172a	VIT_208s0040g01270.7
miR172c-3p	VIT_208s0040g01270.7
miR172a	VIT_208s0040g01270.5
miR172c-3p	VIT_208s0040g01270.5
miR172a	VIT_208s0040g01270.4
miR172c-3p	VIT_208s0040g01270.4
miR172a	VIT_208s0040g01270.3
miR172c-3p	VIT_208s0040g01270.3
miR172a	VIT_208s0040g01270.2
miR172c-3p	VIT_208s0040g01270.2
miR172a	VIT_208s0040g01270.1
miR172c-3p	VIT_208s0040g01270.1
miR169a-5p	VIT_208s0040g01250.1
miR3629a-3p	VIT_208s0040g01170.1
miR2611	VIT_208s0040g01010.1
miR3630-3p	VIT_208s0040g00990.4
miR3630-3p	VIT_208s0040g00990.3
miR3630-3p	VIT_208s0040g00990.2
miR3630-3p	VIT_208s0040g00990.1
miR8606	VIT_208s0040g00980.2
miR8606	VIT_208s0040g00980.1
miR3629a-5p	VIT_208s0040g00970.2
miR1439	VIT_208s0040g00910.9
miR2055	VIT_208s0040g00910.9
miR2055	VIT_208s0040g00910.8
miR1439	VIT_208s0040g00910.7
miR2055	VIT_208s0040g00910.7
miR1439	VIT_208s0040g00910.6
miR2055	VIT_208s0040g00910.6
miR1439	VIT_208s0040g00910.5
miR2055	VIT_208s0040g00910.5
miR1439	VIT_208s0040g00910.4
miR2055	VIT_208s0040g00910.4
miR1439	VIT_208s0040g00910.3
miR2055	VIT_208s0040g00910.3
miR1439	VIT_208s0040g00910.2
miR2055	VIT_208s0040g00910.2
miR1439	VIT_208s0040g00910.11
miR1439	VIT_208s0040g00910.10
miR2055	VIT_208s0040g00910.10
miR1439	VIT_208s0040g00910.1
miR2055	VIT_208s0040g00910.1
miR9748	VIT_208s0040g00820.1
miR9748	VIT_208s0040g00760.5
miR9748	VIT_208s0040g00760.4
miR9748	VIT_208s0040g00760.3
miR9748	VIT_208s0040g00760.2
miR9748	VIT_208s0040g00760.1
miR159a-3p	VIT_208s0040g00730.3
miR3629a-3p	VIT_208s0040g00730.3
miR159a-3p	VIT_208s0040g00730.2
miR3629a-3p	VIT_208s0040g00730.2
miR159a-3p	VIT_208s0040g00730.1
miR5024-3p	VIT_208s0040g00690.1
miR3626-5p	VIT_208s0040g00680.2
miR7543	VIT_208s0040g00680.2
miR3626-5p	VIT_208s0040g00680.1
miR7543	VIT_208s0040g00680.1
miR3629a-3p	VIT_208s0040g00670.3
miR5744	VIT_208s0040g00670.3
miR5744	VIT_208s0040g00670.2
miR5744	VIT_208s0040g00670.1
miR870-5p	VIT_208s0040g00620.2
miR9654a-3p	VIT_208s0040g00620.2
miR870-5p	VIT_208s0040g00620.1
miR9654a-3p	VIT_208s0040g00620.1
miR530a	VIT_208s0040g00610.1
miR408-3p	VIT_208s0040g00590.1
miR157a-3p	VIT_208s0040g00510.2
miR5059	VIT_208s0040g00490.1
miR7776-5p.1	VIT_208s0040g00480.3
miR7776-5p.1	VIT_208s0040g00480.1
miR477g-3p	VIT_208s0040g00410.3
miR9748	VIT_208s0040g00370.1
miR7121a	VIT_208s0040g00320.1
miR5227	VIT_208s0040g00280.3
miR7545	VIT_208s0040g00250.2
miR7545	VIT_208s0040g00250.1
miR3638-5p	VIT_208s0040g00050.5
miR3638-5p	VIT_208s0040g00050.3
miR3638-5p	VIT_208s0040g00050.2
miR159a-3p	VIT_208s0040g00020.5
miR2600b	VIT_208s0040g00020.5
miR2600b	VIT_208s0040g00020.4
miR2600b	VIT_208s0040g00020.3
miR2600b	VIT_208s0040g00020.2
miR2600b	VIT_208s0040g00020.1
miR9752	VIT_208s0032g01230.1
miR5744	VIT_208s0032g01220.5
miR5744	VIT_208s0032g01220.4
miR5744	VIT_208s0032g01220.3
miR169a-5p	VIT_208s0032g01190.2
miR7776-5p.1	VIT_208s0032g01150.1
miR5083	VIT_208s0032g01110.9
miR5083	VIT_208s0032g01110.8
miR5083	VIT_208s0032g01110.7
miR9748	VIT_208s0032g00930.2
miR9748	VIT_208s0032g00930.1
miR9748	VIT_208s0032g00910.3
miR9748	VIT_208s0032g00910.2
miR9748	VIT_208s0032g00910.1
miR1075	VIT_208s0032g00840.8
miR1075	VIT_208s0032g00840.7
miR1075	VIT_208s0032g00840.6
miR1075	VIT_208s0032g00840.5
miR1075	VIT_208s0032g00840.4
miR1075	VIT_208s0032g00840.3
miR1075	VIT_208s0032g00840.2
miR1075	VIT_208s0032g00840.1
miR7545	VIT_208s0032g00780.2
miR7545	VIT_208s0032g00780.1
miR780.2	VIT_208s0032g00690.2
miR780.2	VIT_208s0032g00690.1
miR3629a-5p	VIT_208s0032g00590.1
miR156a-5p	VIT_208s0032g00530.2
miR156a-5p	VIT_208s0032g00530.1
miR3702	VIT_208s0032g00460.1
novel_mir126	VIT_208s0032g00460.1
miR156a-5p	VIT_208s0032g00420.2
miR5083	VIT_208s0032g00420.2
miR8668	VIT_208s0032g00420.2
miR952b	VIT_208s0032g00420.2
miR5083	VIT_208s0032g00420.1
miR8668	VIT_208s0032g00420.1
miR952b	VIT_208s0032g00420.1
miR3520-3p	VIT_208s0032g00370.1
miR3633a-5p	VIT_208s0032g00360.3
novel_mir55	VIT_208s0032g00360.3
miR5649a	VIT_208s0032g00100.1
miR9752	VIT_208s0032g00090.1
miR3633a-5p	VIT_208s0007g08980.8
novel_mir55	VIT_208s0007g08980.8
miR3633a-5p	VIT_208s0007g08980.7
novel_mir55	VIT_208s0007g08980.7
miR3633a-5p	VIT_208s0007g08980.6
novel_mir55	VIT_208s0007g08980.6
miR3633a-5p	VIT_208s0007g08980.5
novel_mir55	VIT_208s0007g08980.5
miR3633a-5p	VIT_208s0007g08980.3
novel_mir55	VIT_208s0007g08980.3
miR3633a-5p	VIT_208s0007g08980.1
novel_mir55	VIT_208s0007g08980.1
miR8558a	VIT_208s0007g08960.7
miR8558a	VIT_208s0007g08960.1
miR1535a	VIT_208s0007g08950.1
miR1885a	VIT_208s0007g08930.9
miR2118f	VIT_208s0007g08930.9
miR1885a	VIT_208s0007g08930.8
miR2118f	VIT_208s0007g08930.8
miR1885a	VIT_208s0007g08930.7
miR2118f	VIT_208s0007g08930.5
miR8777	VIT_208s0007g08810.1
miR3932b-5p	VIT_208s0007g08790.1
miR530b	VIT_208s0007g08760.5
miR530b	VIT_208s0007g08760.4
miR530b	VIT_208s0007g08760.3
miR530b	VIT_208s0007g08760.2
miR530b	VIT_208s0007g08760.1
miR9748	VIT_208s0007g08730.1
miR2083-5p	VIT_208s0007g08710.4
miR2083-5p	VIT_208s0007g08710.3
miR2083-5p	VIT_208s0007g08710.1
miR408d	VIT_208s0007g08650.3
miR408d	VIT_208s0007g08650.2
miR408d	VIT_208s0007g08650.1
miR2118f	VIT_208s0007g08590.4
miR2118f	VIT_208s0007g08590.3
miR2118f	VIT_208s0007g08590.2
miR2118f	VIT_208s0007g08590.1
miR168a-3p	VIT_208s0007g08560.1
miR1439	VIT_208s0007g08540.4
miR1439	VIT_208s0007g08540.3
miR1439	VIT_208s0007g08540.2
miR1439	VIT_208s0007g08540.1
miR5649a	VIT_208s0007g08510.1
miR8585	VIT_208s0007g08490.1
novel_mir89	VIT_208s0007g08450.1
miR1507-3p	VIT_208s0007g08420.1
miR2592s-3p	VIT_208s0007g08410.2
miR5508	VIT_208s0007g08410.2
miR2592s-3p	VIT_208s0007g08410.1
miR5508	VIT_208s0007g08410.1
miR5083	VIT_208s0007g08290.3
miR5083	VIT_208s0007g08290.2
miR5083	VIT_208s0007g08290.1
miR5079a	VIT_208s0007g08280.1
miR169a-5p	VIT_208s0007g08250.9
miR169z	VIT_208s0007g08250.9
miR3629a-3p	VIT_208s0007g08250.9
novel_mir61	VIT_208s0007g08250.9
miR169a-5p	VIT_208s0007g08250.8
miR169z	VIT_208s0007g08250.8
miR169a-5p	VIT_208s0007g08250.7
miR169z	VIT_208s0007g08250.7
miR169a-5p	VIT_208s0007g08250.6
miR169z	VIT_208s0007g08250.6
miR3629a-3p	VIT_208s0007g08250.6
novel_mir61	VIT_208s0007g08250.6
miR169a-5p	VIT_208s0007g08250.5
miR169z	VIT_208s0007g08250.5
miR169a-5p	VIT_208s0007g08250.4
miR169z	VIT_208s0007g08250.4
miR169a-5p	VIT_208s0007g08250.3
miR169z	VIT_208s0007g08250.3
miR169a-5p	VIT_208s0007g08250.2
miR169z	VIT_208s0007g08250.2
miR169a-5p	VIT_208s0007g08250.14
miR169z	VIT_208s0007g08250.14
miR169a-5p	VIT_208s0007g08250.13
miR169z	VIT_208s0007g08250.13
miR3629a-3p	VIT_208s0007g08250.13
novel_mir61	VIT_208s0007g08250.13
miR169a-5p	VIT_208s0007g08250.12
miR169z	VIT_208s0007g08250.12
miR169a-5p	VIT_208s0007g08250.11
miR169z	VIT_208s0007g08250.11
miR169a-5p	VIT_208s0007g08250.10
miR169z	VIT_208s0007g08250.10
miR3629a-3p	VIT_208s0007g08250.10
novel_mir61	VIT_208s0007g08250.10
miR169a-5p	VIT_208s0007g08250.1
miR169z	VIT_208s0007g08250.1
miR2118f	VIT_208s0007g08230.1
miR535a	VIT_208s0007g08010.1
miR7776-5p.1	VIT_208s0007g07920.4
miR7776-5p.1	VIT_208s0007g07920.3
miR7776-5p.1	VIT_208s0007g07920.2
miR7776-5p.1	VIT_208s0007g07920.1
miR168a-3p	VIT_208s0007g07890.1
miR172a	VIT_208s0007g07860.4
miR172c-3p	VIT_208s0007g07860.4
miR172a	VIT_208s0007g07860.3
miR172c-3p	VIT_208s0007g07860.3
miR172a	VIT_208s0007g07860.2
miR172c-3p	VIT_208s0007g07860.2
miR172a	VIT_208s0007g07860.1
miR172c-3p	VIT_208s0007g07860.1
miR7776-5p.1	VIT_208s0007g07800.1
miR894	VIT_208s0007g07680.1
miR7776-5p.1	VIT_208s0007g07630.1
miR827-5p	VIT_208s0007g07630.1
miR5373	VIT_208s0007g07610.2
miR5373	VIT_208s0007g07610.1
miR415	VIT_208s0007g07600.4
miR415	VIT_208s0007g07600.2
miR415	VIT_208s0007g07600.1
miR1167	VIT_208s0007g07530.1
miR2600b	VIT_208s0007g07500.3
miR2600b	VIT_208s0007g07500.2
miR2600b	VIT_208s0007g07500.1
miR8577	VIT_208s0007g07470.1
miR6476a	VIT_208s0007g07380.2
miR6476a	VIT_208s0007g07380.1
miR5030	VIT_208s0007g07370.2
miR6169	VIT_208s0007g07360.1
miR7984a	VIT_208s0007g07180.4
miR7984a	VIT_208s0007g07180.3
miR7984a	VIT_208s0007g07180.2
miR7984a	VIT_208s0007g07180.1
miR2950-5p	VIT_208s0007g07170.2
miR2950-5p	VIT_208s0007g07170.1
novel_mir94	VIT_208s0007g07140.1
miR948	VIT_208s0007g07060.1
miR1535b	VIT_208s0007g07020.8
miR7696c-3p	VIT_208s0007g07020.8
miR1535b	VIT_208s0007g07020.7
miR7696c-3p	VIT_208s0007g07020.7
miR1535b	VIT_208s0007g07020.6
miR7696c-3p	VIT_208s0007g07020.6
miR1535b	VIT_208s0007g07020.5
miR7696c-3p	VIT_208s0007g07020.5
miR1535b	VIT_208s0007g07020.4
miR7696c-3p	VIT_208s0007g07020.4
miR1535b	VIT_208s0007g07020.3
miR7696c-3p	VIT_208s0007g07020.3
miR1535b	VIT_208s0007g07020.2
miR7696c-3p	VIT_208s0007g07020.2
miR1535b	VIT_208s0007g07020.1
miR7696c-3p	VIT_208s0007g07020.1
miR2089-5p	VIT_208s0007g06880.4
miR2089-5p	VIT_208s0007g06880.3
miR2089-5p	VIT_208s0007g06880.2
miR2089-5p	VIT_208s0007g06880.1
miR3629a-3p	VIT_208s0007g06820.5
miR3629a-3p	VIT_208s0007g06820.3
miR6459b	VIT_208s0007g06710.2
miR6459b	VIT_208s0007g06710.1
miR3625-5p	VIT_208s0007g06680.3
miR3625-5p	VIT_208s0007g06680.2
miR3625-5p	VIT_208s0007g06680.1
miR8048-3p	VIT_208s0007g06600.1
miR6230-5p	VIT_208s0007g06510.2
miR6230-5p	VIT_208s0007g06510.1
miR2109-5p	VIT_208s0007g06460.5
miR397a	VIT_208s0007g06460.5
miR2109-5p	VIT_208s0007g06460.4
miR397a	VIT_208s0007g06460.4
miR2109-5p	VIT_208s0007g06460.3
miR397a	VIT_208s0007g06460.3
miR2109-5p	VIT_208s0007g06460.2
miR397a	VIT_208s0007g06460.2
miR5227	VIT_208s0007g06460.2
miR2109-5p	VIT_208s0007g06460.1
miR397a	VIT_208s0007g06460.1
miR838-3p	VIT_208s0007g06440.1
miR838-3p	VIT_208s0007g06430.1
miR3706	VIT_208s0007g06410.1
miR6284	VIT_208s0007g06410.1
miR7539	VIT_208s0007g06400.2
miR952b	VIT_208s0007g06400.2
miR7539	VIT_208s0007g06400.1
miR952b	VIT_208s0007g06400.1
miR1535a	VIT_208s0007g06380.5
miR1535a	VIT_208s0007g06380.4
miR1535a	VIT_208s0007g06380.3
miR1535a	VIT_208s0007g06380.2
miR1535a	VIT_208s0007g06380.1
miR1089	VIT_208s0007g06370.3
miR1089	VIT_208s0007g06370.2
miR1089	VIT_208s0007g06370.1
miR1044-3p	VIT_208s0007g06350.4
miR5338	VIT_208s0007g06350.4
miR1044-3p	VIT_208s0007g06350.3
miR5338	VIT_208s0007g06350.3
miR1044-3p	VIT_208s0007g06350.2
miR5338	VIT_208s0007g06350.2
miR1044-3p	VIT_208s0007g06350.1
miR5338	VIT_208s0007g06350.1
miR473	VIT_208s0007g06290.1
miR477a	VIT_208s0007g06290.1
miR156a-5p	VIT_208s0007g06270.1
miR157a-5p	VIT_208s0007g06270.1
miR529b	VIT_208s0007g06270.1
miR1044-3p	VIT_208s0007g06260.4
miR948	VIT_208s0007g06260.4
miR1044-3p	VIT_208s0007g06260.3
miR948	VIT_208s0007g06260.3
miR948	VIT_208s0007g06260.2
miR1044-3p	VIT_208s0007g06260.1
miR948	VIT_208s0007g06260.1
miR6284	VIT_208s0007g06230.3
miR6284	VIT_208s0007g06230.2
miR9653a-3p	VIT_208s0007g06200.4
miR9653a-3p	VIT_208s0007g06200.3
miR9653a-3p	VIT_208s0007g06200.2
miR9653a-3p	VIT_208s0007g06200.1
miR1429-3p	VIT_208s0007g06170.4
miR1429-3p	VIT_208s0007g06170.3
miR1429-3p	VIT_208s0007g06170.2
miR1429-3p	VIT_208s0007g06170.1
miR159a	VIT_208s0007g06140.1
miR6151a	VIT_208s0007g05970.1
miR3629a-3p	VIT_208s0007g05870.6
miR3629a-3p	VIT_208s0007g05870.2
miR1885a	VIT_208s0007g05830.1
miR5773	VIT_208s0007g05800.1
miR3633a-5p	VIT_208s0007g05750.2
miR3633a-5p	VIT_208s0007g05750.1
miR159a-3p	VIT_208s0007g05668.1
miR159a	VIT_208s0007g05668.1
miR7121a	VIT_208s0007g05666.1
miR1517	VIT_208s0007g05664.1
miR7121a	VIT_208s0007g05662.1
miR1517	VIT_208s0007g05650.1
miR7121a	VIT_208s0007g05650.1
miR3630-3p	VIT_208s0007g05610.1
miR5024-3p	VIT_208s0007g05610.1
miR1429-3p	VIT_208s0007g05530.1
miR3623-5p	VIT_208s0007g05520.1
novel_mir101	VIT_208s0007g05490.5
novel_mir101	VIT_208s0007g05490.2
novel_mir101	VIT_208s0007g05490.1
miR6284	VIT_208s0007g05400.9
miR6284	VIT_208s0007g05400.8
miR6284	VIT_208s0007g05400.7
miR6284	VIT_208s0007g05400.6
miR6284	VIT_208s0007g05400.5
miR6284	VIT_208s0007g05400.15
miR6284	VIT_208s0007g05400.12
miR6284	VIT_208s0007g05400.11
miR6284	VIT_208s0007g05400.10
miR1535a	VIT_208s0007g05350.1
miR157a-5p	VIT_208s0007g05320.8
miR157a-5p	VIT_208s0007g05320.7
miR157a-5p	VIT_208s0007g05320.6
miR157a-5p	VIT_208s0007g05320.4
miR157a-5p	VIT_208s0007g05320.3
miR7692-3p	VIT_208s0007g05310.1
novel_mir22	VIT_208s0007g05270.1
miR1088-5p	VIT_208s0007g05210.1
miR8155	VIT_208s0007g05160.1
miR1535a	VIT_208s0007g05090.1
miR835-5p	VIT_208s0007g05090.1
miR9748	VIT_208s0007g05060.2
miR9748	VIT_208s0007g05060.1
miR1535a	VIT_208s0007g05050.1
novel_mir20	VIT_208s0007g05040.3
miR3629a-3p	VIT_208s0007g05000.2
novel_mir126	VIT_208s0007g04980.1
miR9748	VIT_208s0007g04970.1
miR395p-3p	VIT_208s0007g04870.2
miR395p-3p	VIT_208s0007g04870.1
miR5720	VIT_208s0007g04860.1
miR828a	VIT_208s0007g04830.1
miR6169	VIT_208s0007g04740.2
miR6169	VIT_208s0007g04740.1
novel_mir111	VIT_208s0007g04720.1
miR407	VIT_208s0007g04700.6
miR5490	VIT_208s0007g04700.6
miR7696c-3p	VIT_208s0007g04680.1
miR9748	VIT_208s0007g04630.1
miR1167	VIT_208s0007g04580.1
miR952b	VIT_208s0007g04560.6
miR952b	VIT_208s0007g04560.4
miR952b	VIT_208s0007g04560.3
miR8777	VIT_208s0007g04540.2
miR8777	VIT_208s0007g04540.1
miR5368	VIT_208s0007g04530.1
miR2275a-5p	VIT_208s0007g04480.1
miR3626-5p	VIT_208s0007g04400.2
miR3626-5p	VIT_208s0007g04400.1
miR1509a-3p	VIT_208s0007g04310.2
miR1509a-3p	VIT_208s0007g04310.1
miR6151a	VIT_208s0007g04280.1
miR156a-5p	VIT_208s0007g04190.2
miR156a-5p	VIT_208s0007g04190.1
miR9748	VIT_208s0007g03930.3
miR8606	VIT_208s0007g03910.4
miR5509	VIT_208s0007g03910.3
miR8606	VIT_208s0007g03910.3
miR5509	VIT_208s0007g03910.2
miR5509	VIT_208s0007g03910.1
miR8606	VIT_208s0007g03910.1
miR8777	VIT_208s0007g03900.3
miR8777	VIT_208s0007g03900.2
miR8777	VIT_208s0007g03900.1
miR3633a-5p	VIT_208s0007g03890.2
miR3633a-5p	VIT_208s0007g03890.1
miR2094-5p	VIT_208s0007g03880.4
miR2094-5p	VIT_208s0007g03880.3
miR2094-5p	VIT_208s0007g03880.2
miR2094-5p	VIT_208s0007g03880.1
miR2055	VIT_208s0007g03870.2
miR2055	VIT_208s0007g03870.1
miR9654a-3p	VIT_208s0007g03850.2
miR477g	VIT_208s0007g03840.1
miR396f	VIT_208s0007g03760.1
miR948	VIT_208s0007g03650.1
miR529b	VIT_208s0007g03630.1
miR9408-3p	VIT_208s0007g03580.5
miR1027a	VIT_208s0007g03570.2
miR6169	VIT_208s0007g03570.2
miR1027a	VIT_208s0007g03570.1
miR6169	VIT_208s0007g03570.1
miR7757-5p	VIT_208s0007g03520.4
miR7757-5p	VIT_208s0007g03520.3
miR7757-5p	VIT_208s0007g03520.2
miR7757-5p	VIT_208s0007g03520.1
novel_mir61	VIT_208s0007g03480.1
miR165a-3p	VIT_208s0007g03420.1
miR166h-3p	VIT_208s0007g03420.1
miR172d-5p	VIT_208s0007g03410.1
miR8020	VIT_208s0007g03310.5
miR8020	VIT_208s0007g03310.4
novel_mir46	VIT_208s0007g03310.4
miR8020	VIT_208s0007g03310.3
miR8020	VIT_208s0007g03310.1
miR172a	VIT_208s0007g03280.5
miR172a	VIT_208s0007g03280.4
miR172a	VIT_208s0007g03280.3
miR172a	VIT_208s0007g03280.2
miR172a	VIT_208s0007g03280.1
miR9477-3p	VIT_208s0007g03180.4
miR9477-3p	VIT_208s0007g03180.3
miR9477-3p	VIT_208s0007g03180.2
miR3631a-3p	VIT_208s0007g03090.2
miR3631a-3p	VIT_208s0007g03090.1
miR7122a-3p	VIT_208s0007g03080.1
miR7122a-3p	VIT_208s0007g03070.1
miR6026-5p	VIT_208s0007g03010.4
miR6026-5p	VIT_208s0007g03010.2
miR7722-3p	VIT_208s0007g02920.2
miR7539	VIT_208s0007g02910.2
miR7539	VIT_208s0007g02910.1
miR8036-3p	VIT_208s0007g02900.1
miR162	VIT_208s0007g02840.1
novel_mir18	VIT_208s0007g02800.5
novel_mir18	VIT_208s0007g02800.4
novel_mir18	VIT_208s0007g02800.3
novel_mir18	VIT_208s0007g02800.2
novel_mir18	VIT_208s0007g02800.1
miR5568f-3p	VIT_208s0007g02600.1
miR473	VIT_208s0007g02530.5
miR477a	VIT_208s0007g02530.5
miR473	VIT_208s0007g02530.4
miR477a	VIT_208s0007g02530.4
miR473	VIT_208s0007g02530.3
miR477a	VIT_208s0007g02530.3
miR473	VIT_208s0007g02530.2
miR477a	VIT_208s0007g02530.2
miR473	VIT_208s0007g02530.1
miR477a	VIT_208s0007g02530.1
miR6209	VIT_208s0007g02510.6
miR6209	VIT_208s0007g02510.4
miR6209	VIT_208s0007g02510.2
novel_mir6	VIT_208s0007g02380.1
miR4376a-3p	VIT_208s0007g02270.1
miR3629a-5p	VIT_208s0007g02220.1
miR7539	VIT_208s0007g02180.8
miR7539	VIT_208s0007g02180.6
miR7539	VIT_208s0007g02180.5
miR7539	VIT_208s0007g02180.3
miR7539	VIT_208s0007g02180.2
miR7539	VIT_208s0007g02180.1
novel_mir82	VIT_208s0007g02110.1
miR156a-5p	VIT_208s0007g02080.2
miR156a-5p	VIT_208s0007g02080.1
miR2592s-3p	VIT_208s0007g02030.2
miR7545	VIT_208s0007g02030.2
miR2592s-3p	VIT_208s0007g02030.1
miR7545	VIT_208s0007g02030.1
miR159a-3p	VIT_208s0007g01940.2
miR159a-3p	VIT_208s0007g01940.1
miR397a	VIT_208s0007g01910.2
miR397a	VIT_208s0007g01910.1
miR6169	VIT_208s0007g01850.2
miR9408-3p	VIT_208s0007g01740.2
miR6189	VIT_208s0007g01680.7
miR6189	VIT_208s0007g01680.3
miR6189	VIT_208s0007g01680.2
miR6189	VIT_208s0007g01680.1
miR7545	VIT_208s0007g01600.5
miR7545	VIT_208s0007g01600.4
miR7545	VIT_208s0007g01600.3
miR7545	VIT_208s0007g01600.2
miR7545	VIT_208s0007g01600.1
miR397a	VIT_208s0007g01550.1
miR9477-3p	VIT_208s0007g01540.1
miR166u	VIT_208s0007g01530.1
miR3440-3p	VIT_208s0007g01430.1
miR1885a	VIT_208s0007g01360.9
miR9748	VIT_208s0007g01360.9
miR1885a	VIT_208s0007g01360.8
miR9748	VIT_208s0007g01360.8
miR1885a	VIT_208s0007g01360.7
miR9748	VIT_208s0007g01360.7
miR1885a	VIT_208s0007g01360.6
miR9748	VIT_208s0007g01360.6
miR1885a	VIT_208s0007g01360.5
miR9748	VIT_208s0007g01360.5
miR1885a	VIT_208s0007g01360.4
miR9748	VIT_208s0007g01360.4
miR1885a	VIT_208s0007g01360.3
miR9748	VIT_208s0007g01360.3
miR1885a	VIT_208s0007g01360.2
miR9748	VIT_208s0007g01360.2
miR1885a	VIT_208s0007g01360.11
miR1885a	VIT_208s0007g01360.10
miR9748	VIT_208s0007g01360.10
miR1885a	VIT_208s0007g01360.1
miR9748	VIT_208s0007g01360.1
miR2111-5p	VIT_208s0007g01270.1
miR2093-5p	VIT_208s0007g01250.2
miR2093-5p	VIT_208s0007g01250.1
miR7122a-3p	VIT_208s0007g01180.1
miR3633a-5p	VIT_208s0007g01150.9
miR3633a-5p	VIT_208s0007g01150.8
miR3633a-5p	VIT_208s0007g01150.7
miR3633a-5p	VIT_208s0007g01150.6
miR3633a-5p	VIT_208s0007g01150.5
miR3633a-5p	VIT_208s0007g01150.4
miR3633a-5p	VIT_208s0007g01150.3
miR3633a-5p	VIT_208s0007g01150.2
miR3633a-5p	VIT_208s0007g01150.1
miR6209	VIT_208s0007g01090.1
miR6284	VIT_208s0007g01040.1
miR7776-5p.1	VIT_208s0007g00960.1
miR6151a	VIT_208s0007g00880.1
miR5678	VIT_208s0007g00850.1
miR397a	VIT_208s0007g00680.1
miR397a	VIT_208s0007g00670.1
miR3629a-3p	VIT_208s0007g00650.1
miR397a	VIT_208s0007g00600.2
miR397a	VIT_208s0007g00600.1
miR8767c	VIT_208s0007g00490.1
miR1069-3p	VIT_208s0007g00460.2
miR1069-3p	VIT_208s0007g00460.1
miR1167	VIT_208s0007g00410.1
miR5652	VIT_208s0007g00410.1
miR8577	VIT_208s0007g00410.1
miR5744	VIT_208s0007g00390.1
miR1167	VIT_208s0007g00280.8
miR9748	VIT_208s0007g00280.8
miR1167	VIT_208s0007g00280.7
miR9748	VIT_208s0007g00280.7
miR1167	VIT_208s0007g00280.6
miR9748	VIT_208s0007g00280.6
miR1167	VIT_208s0007g00280.5
miR9748	VIT_208s0007g00280.5
miR1167	VIT_208s0007g00280.4
miR9748	VIT_208s0007g00280.4
miR1167	VIT_208s0007g00280.3
miR9748	VIT_208s0007g00280.3
miR1167	VIT_208s0007g00280.2
miR9748	VIT_208s0007g00280.2
miR1167	VIT_208s0007g00280.1
miR9748	VIT_208s0007g00280.1
miR1167	VIT_208s0007g00220.4
miR1167	VIT_208s0007g00220.3
miR1167	VIT_208s0007g00220.2
miR1167	VIT_208s0007g00220.1
miR9748	VIT_208s0007g00140.1
miR2109-5p	VIT_208s0007g00130.1
miR3706	VIT_208s0007g00070.2
miR9408-3p	VIT_208s0007g00060.3
miR9408-3p	VIT_208s0007g00060.2
miR9408-3p	VIT_208s0007g00060.1
miR5079a	VIT_208s0007g00050.9
miR5079a	VIT_208s0007g00050.8
miR5079a	VIT_208s0007g00050.7
miR5079a	VIT_208s0007g00050.6
miR5079a	VIT_208s0007g00050.5
miR5079a	VIT_208s0007g00050.4
miR5079a	VIT_208s0007g00050.3
miR5079a	VIT_208s0007g00050.2
miR5079a	VIT_208s0007g00050.12
miR5079a	VIT_208s0007g00050.11
miR5079a	VIT_208s0007g00050.10
miR5079a	VIT_208s0007g00050.1
miR5373	VIT_207s0289g00050.1
miR9748	VIT_207s0289g00020.1
miR1169-3p	VIT_207s0289g00010.1
miR7984a	VIT_207s0255g00120.1
miR8048-3p	VIT_207s0255g00120.1
miR536	VIT_207s0255g00100.2
miR536	VIT_207s0255g00100.2
miR536	VIT_207s0255g00100.1
miR536	VIT_207s0255g00100.1
miR5388	VIT_207s0205g00150.1
miR838-3p	VIT_207s0197g00070.2
miR838-3p	VIT_207s0197g00070.1
miR5083	VIT_207s0197g00050.6
miR5083	VIT_207s0197g00050.11
miR5083	VIT_207s0197g00050.10
miR396f	VIT_207s0191g00220.2
miR396f	VIT_207s0191g00220.1
miR1167	VIT_207s0191g00180.2
miR1167	VIT_207s0191g00180.1
miR529b	VIT_207s0191g00140.1
miR779.1	VIT_207s0191g00110.2
miR779.1	VIT_207s0191g00110.1
miR397b-3p	VIT_207s0191g00040.3
miR397b-3p	VIT_207s0191g00040.2
miR397b-3p	VIT_207s0191g00040.1
miR5632-5p	VIT_207s0191g00030.1
miR1885a	VIT_207s0191g00010.1
miR2100-5p	VIT_207s0191g00010.1
miR415	VIT_207s0185g00070.1
miR2089-5p	VIT_207s0185g00050.1
miR447c-3p	VIT_207s0151g01080.2
miR447c-3p	VIT_207s0151g01080.1
miR159a-3p	VIT_207s0151g01040.3
miR159a	VIT_207s0151g01040.3
miR159a-3p	VIT_207s0151g01040.2
miR159a	VIT_207s0151g01040.2
miR159a-3p	VIT_207s0151g01040.1
miR159a	VIT_207s0151g01040.1
miR528-3p	VIT_207s0151g01030.3
miR528-3p	VIT_207s0151g01030.2
miR528-3p	VIT_207s0151g01030.1
miR8577	VIT_207s0151g00990.1
miR3631b-3p	VIT_207s0151g00880.1
miR530b	VIT_207s0151g00760.1
miR6253	VIT_207s0151g00750.1
miR419	VIT_207s0151g00740.1
miR5744	VIT_207s0151g00620.1
miR9748	VIT_207s0151g00530.2
miR9748	VIT_207s0151g00530.1
novel_mir20	VIT_207s0151g00430.1
miR5054	VIT_207s0151g00410.1
miR5501	VIT_207s0151g00200.1
miR1510b-3p	VIT_207s0141g01030.1
miR477b-3p	VIT_207s0141g01030.1
miR5652	VIT_207s0141g01030.1
miR6027-3p	VIT_207s0141g01030.1
miR8137	VIT_207s0141g01030.1
miR9752	VIT_207s0141g01000.1
miR2105	VIT_207s0141g00990.1
miR1069-3p	VIT_207s0141g00780.1
miR5081	VIT_207s0141g00780.1
miR1507-3p	VIT_207s0141g00700.1
miR1510b-3p	VIT_207s0141g00700.1
miR5652	VIT_207s0141g00700.1
miR6027-3p	VIT_207s0141g00700.1
miR2089-5p	VIT_207s0141g00680.5
miR2089-5p	VIT_207s0141g00680.3
miR157a-5p	VIT_207s0141g00580.1
miR9484	VIT_207s0141g00540.1
miR1871	VIT_207s0141g00510.1
miR444a	VIT_207s0141g00510.1
miR5671b	VIT_207s0141g00490.1
miR1871	VIT_207s0141g00470.1
miR2950-5p	VIT_207s0141g00330.4
miR2950-5p	VIT_207s0141g00330.3
miR2950-5p	VIT_207s0141g00330.2
miR2950-5p	VIT_207s0141g00330.1
miR6195	VIT_207s0141g00290.2
miR6195	VIT_207s0141g00290.1
miR5079a	VIT_207s0141g00250.1
miR5632-5p	VIT_207s0141g00250.1
miR5720	VIT_207s0141g00180.1
miR1087	VIT_207s0141g00160.1
miR9484	VIT_207s0141g00160.1
miR5303	VIT_207s0141g00140.4
miR5303	VIT_207s0141g00140.3
miR5303	VIT_207s0141g00140.2
miR5303	VIT_207s0141g00140.1
miR6169	VIT_207s0141g00100.1
miR1871	VIT_207s0141g00090.1
miR1087	VIT_207s0141g00080.1
miR9484	VIT_207s0141g00080.1
miR447c-3p	VIT_207s0130g00500.1
miR399a	VIT_207s0130g00400.8
miR399a	VIT_207s0130g00400.7
miR399a	VIT_207s0130g00400.6
miR399a	VIT_207s0130g00400.5
miR399a	VIT_207s0130g00400.4
miR399a	VIT_207s0130g00400.3
miR399a	VIT_207s0130g00400.2
miR399a	VIT_207s0130g00400.1
miR3624-3p	VIT_207s0130g00390.3
miR3706	VIT_207s0130g00390.3
miR3624-3p	VIT_207s0130g00390.2
miR3706	VIT_207s0130g00390.2
miR3624-3p	VIT_207s0130g00390.1
miR3706	VIT_207s0130g00390.1
miR3624-3p	VIT_207s0130g00380.1
miR5773	VIT_207s0130g00350.4
miR5773	VIT_207s0130g00350.3
miR5773	VIT_207s0130g00350.2
miR5773	VIT_207s0130g00350.1
miR5508	VIT_207s0130g00250.2
miR5508	VIT_207s0130g00250.1
miR7122a-3p	VIT_207s0130g00220.1
miR5678	VIT_207s0130g00140.1
miR419	VIT_207s0130g00130.1
miR528-3p	VIT_207s0130g00120.4
miR528-3p	VIT_207s0130g00120.3
miR528-3p	VIT_207s0130g00120.2
miR528-3p	VIT_207s0130g00120.1
miR2089-5p	VIT_207s0130g00110.3
miR948	VIT_207s0130g00110.3
miR2089-5p	VIT_207s0130g00110.2
miR948	VIT_207s0130g00110.2
miR2089-5p	VIT_207s0130g00110.1
miR948	VIT_207s0130g00110.1
miR9724	VIT_207s0130g00060.2
miR3634-5p	VIT_207s0130g00060.1
miR949a	VIT_207s0129g01040.5
miR2100-5p	VIT_207s0129g01040.3
miR949a	VIT_207s0129g01040.3
miR949a	VIT_207s0129g01040.2
miR949a	VIT_207s0129g01040.1
miR1507a	VIT_207s0129g01030.1
miR482a	VIT_207s0129g00990.1
miR8777	VIT_207s0129g00930.7
miR1044-3p	VIT_207s0129g00930.6
miR8777	VIT_207s0129g00930.6
miR1044-3p	VIT_207s0129g00930.5
miR8777	VIT_207s0129g00930.5
miR8777	VIT_207s0129g00930.4
miR8042	VIT_207s0129g00920.1
miR8042	VIT_207s0129g00890.1
miR2603	VIT_207s0129g00860.1
miR8668	VIT_207s0129g00730.1
miR8777	VIT_207s0129g00690.2
miR8777	VIT_207s0129g00690.1
miR419	VIT_207s0129g00670.1
miR477g	VIT_207s0129g00590.2
miR477g	VIT_207s0129g00590.1
miR5669	VIT_207s0129g00560.1
miR4414b	VIT_207s0129g00520.2
miR6459b	VIT_207s0129g00520.2
miR6459b	VIT_207s0129g00520.1
miR472b	VIT_207s0129g00420.1
miR1511	VIT_207s0129g00380.2
miR6169	VIT_207s0129g00380.2
miR1511	VIT_207s0129g00380.1
miR6169	VIT_207s0129g00380.1
miR5813	VIT_207s0129g00290.9
miR5813	VIT_207s0129g00290.3
miR5813	VIT_207s0129g00290.15
miR5813	VIT_207s0129g00290.14
miR5813	VIT_207s0129g00290.13
miR5813	VIT_207s0129g00290.11
miR396f	VIT_207s0129g00280.1
miR8577	VIT_207s0129g00260.3
miR8577	VIT_207s0129g00260.2
miR8577	VIT_207s0129g00260.1
miR6169	VIT_207s0129g00250.7
miR6169	VIT_207s0129g00250.6
miR6169	VIT_207s0129g00250.5
miR6169	VIT_207s0129g00250.4
miR6169	VIT_207s0129g00250.3
miR6169	VIT_207s0129g00250.2
miR6169	VIT_207s0129g00250.1
miR159a-3p	VIT_207s0129g00220.4
miR159a-3p	VIT_207s0129g00220.3
miR159a-3p	VIT_207s0129g00220.1
miR6026-5p	VIT_207s0129g00190.1
miR5649a	VIT_207s0129g00180.4
miR5649a	VIT_207s0129g00180.3
miR5649a	VIT_207s0129g00180.1
miR899	VIT_207s0129g00170.1
miR156g-3p	VIT_207s0129g00130.1
miR5649a	VIT_207s0129g00110.1
miR156g-3p	VIT_207s0129g00050.1
miR156a-5p	VIT_207s0104g01810.1
miR2866	VIT_207s0104g01780.4
miR2866	VIT_207s0104g01780.3
miR2866	VIT_207s0104g01780.2
miR2866	VIT_207s0104g01780.1
miR6189	VIT_207s0104g01774.1
miR159a-3p	VIT_207s0104g01620.2
miR159a	VIT_207s0104g01620.2
miR159a-3p	VIT_207s0104g01620.1
miR159a	VIT_207s0104g01620.1
miR3629a-3p	VIT_207s0104g01610.3
miR419	VIT_207s0104g01610.3
miR419	VIT_207s0104g01610.2
miR419	VIT_207s0104g01610.1
miR1860-3p	VIT_207s0104g01600.1
miR159a-3p	VIT_207s0104g01590.2
miR5388	VIT_207s0104g01370.1
miR6253	VIT_207s0104g01350.1
miR393a	VIT_207s0104g01320.2
miR393a	VIT_207s0104g01320.2
miR393b-5p	VIT_207s0104g01320.2
miR393a	VIT_207s0104g01320.1
miR393a	VIT_207s0104g01320.1
miR393b-5p	VIT_207s0104g01320.1
miR9748	VIT_207s0104g01250.1
miR1167	VIT_207s0104g01170.1
miR156a-5p	VIT_207s0104g01170.1
miR6169	VIT_207s0104g01110.1
miR5654-5p	VIT_207s0104g01060.1
miR7777-5p.1	VIT_207s0104g00920.1
miR870-5p	VIT_207s0104g00920.1
miR948	VIT_207s0104g00900.7
miR3640-3p	VIT_207s0104g00900.6
miR948	VIT_207s0104g00900.6
miR3640-3p	VIT_207s0104g00900.5
miR948	VIT_207s0104g00900.5
miR3640-3p	VIT_207s0104g00900.4
miR948	VIT_207s0104g00900.4
miR3640-3p	VIT_207s0104g00900.3
miR948	VIT_207s0104g00900.3
miR3640-3p	VIT_207s0104g00900.2
miR948	VIT_207s0104g00900.2
miR3640-3p	VIT_207s0104g00900.1
miR948	VIT_207s0104g00900.1
miR3629a-5p	VIT_207s0104g00880.4
miR3629a-5p	VIT_207s0104g00880.2
miR172d-5p	VIT_207s0104g00850.3
miR172d-5p	VIT_207s0104g00850.2
miR172d-5p	VIT_207s0104g00850.1
miR1169-3p	VIT_207s0104g00760.9
miR1169-3p	VIT_207s0104g00760.8
miR1169-3p	VIT_207s0104g00760.7
miR1169-3p	VIT_207s0104g00760.6
miR1169-3p	VIT_207s0104g00760.5
miR1169-3p	VIT_207s0104g00760.4
miR1169-3p	VIT_207s0104g00760.3
miR1169-3p	VIT_207s0104g00760.2
miR1169-3p	VIT_207s0104g00760.1
miR9748	VIT_207s0104g00710.2
miR6251	VIT_207s0104g00610.2
miR6251	VIT_207s0104g00610.1
miR1871	VIT_207s0104g00580.6
miR1871	VIT_207s0104g00580.5
miR1871	VIT_207s0104g00580.4
miR1871	VIT_207s0104g00580.3
miR1871	VIT_207s0104g00580.2
miR1871	VIT_207s0104g00580.1
miR415	VIT_207s0104g00570.2
miR6169	VIT_207s0104g00540.3
miR6169	VIT_207s0104g00540.2
miR6169	VIT_207s0104g00540.1
miR5773	VIT_207s0104g00500.3
miR5773	VIT_207s0104g00500.2
miR5773	VIT_207s0104g00500.1
miR838-3p	VIT_207s0104g00480.5
miR838-3p	VIT_207s0104g00480.4
miR838-3p	VIT_207s0104g00480.3
miR838-3p	VIT_207s0104g00480.2
miR838-3p	VIT_207s0104g00480.1
miR3629a-3p	VIT_207s0104g00460.6
miR3629a-3p	VIT_207s0104g00460.4
miR3629a-3p	VIT_207s0104g00460.1
miR948	VIT_207s0104g00430.1
miR1156.2	VIT_207s0104g00410.1
miR167d	VIT_207s0104g00390.6
miR2594	VIT_207s0104g00390.6
miR6230-5p	VIT_207s0104g00390.6
miR167d	VIT_207s0104g00390.5
miR2594	VIT_207s0104g00390.5
miR6230-5p	VIT_207s0104g00390.5
miR167d	VIT_207s0104g00390.4
miR2594	VIT_207s0104g00390.4
miR6230-5p	VIT_207s0104g00390.4
miR167d	VIT_207s0104g00390.3
miR2594	VIT_207s0104g00390.3
miR6230-5p	VIT_207s0104g00390.3
miR167d	VIT_207s0104g00390.2
miR2594	VIT_207s0104g00390.2
miR6230-5p	VIT_207s0104g00390.2
miR167d	VIT_207s0104g00390.1
miR2594	VIT_207s0104g00390.1
miR6230-5p	VIT_207s0104g00390.1
miR1167	VIT_207s0104g00380.4
miR1860-3p	VIT_207s0104g00380.4
miR1167	VIT_207s0104g00380.3
miR1860-3p	VIT_207s0104g00380.3
miR1167	VIT_207s0104g00380.2
miR1860-3p	VIT_207s0104g00380.2
miR1167	VIT_207s0104g00380.1
miR1860-3p	VIT_207s0104g00380.1
miR5501	VIT_207s0104g00310.9
miR5501	VIT_207s0104g00310.8
miR5501	VIT_207s0104g00310.7
miR5501	VIT_207s0104g00310.6
miR8767c	VIT_207s0104g00310.6
miR5501	VIT_207s0104g00310.5
miR5501	VIT_207s0104g00310.4
miR5501	VIT_207s0104g00310.3
miR5501	VIT_207s0104g00310.2
miR5501	VIT_207s0104g00310.10
miR5501	VIT_207s0104g00310.1
miR4414b	VIT_207s0104g00100.5
miR5654-5p	VIT_207s0104g00100.5
miR4414b	VIT_207s0104g00100.4
miR5654-5p	VIT_207s0104g00100.4
miR4414b	VIT_207s0104g00100.3
miR5654-5p	VIT_207s0104g00100.3
miR4414b	VIT_207s0104g00100.2
miR5654-5p	VIT_207s0104g00100.2
miR4414b	VIT_207s0104g00100.1
miR5654-5p	VIT_207s0104g00100.1
miR2866	VIT_207s0104g00090.2
miR7542	VIT_207s0104g00090.2
miR2866	VIT_207s0104g00090.1
miR7542	VIT_207s0104g00090.1
miR9654a-3p	VIT_207s0104g00040.9
miR535a	VIT_207s0104g00030.1
miR2089-5p	VIT_207s0104g00020.2
miR419	VIT_207s0104g00020.2
miR2089-5p	VIT_207s0104g00020.1
miR419	VIT_207s0104g00020.1
miR5654-5p	VIT_207s0095g00760.2
miR5654-5p	VIT_207s0095g00760.1
miR3624-5p	VIT_207s0095g00740.2
miR3624-5p	VIT_207s0095g00740.1
miR1439	VIT_207s0095g00705.1
miR7830	VIT_207s0095g00680.1
miR7830	VIT_207s0095g00670.5
miR7830	VIT_207s0095g00670.4
miR7830	VIT_207s0095g00670.3
miR7830	VIT_207s0095g00670.2
miR7830	VIT_207s0095g00670.1
miR7830	VIT_207s0095g00660.4
miR7830	VIT_207s0095g00660.3
miR7830	VIT_207s0095g00660.2
miR7830	VIT_207s0095g00660.1
miR7830	VIT_207s0095g00640.1
miR7830	VIT_207s0095g00550.2
miR9748	VIT_207s0095g00550.2
miR7830	VIT_207s0095g00550.1
miR9748	VIT_207s0095g00550.1
miR7830	VIT_207s0095g00520.1
miR7830	VIT_207s0095g00380.1
miR7830	VIT_207s0095g00340.1
miR838-3p	VIT_207s0095g00340.1
miR7830	VIT_207s0095g00290.1
miR9777	VIT_207s0095g00210.1
miR7830	VIT_207s0095g00195.1
novel_mir37	VIT_207s0095g00140.1
miR1027a	VIT_207s0095g00040.1
miR1507a	VIT_207s0095g00040.1
miR482-3p	VIT_207s0095g00040.1
miR6027-3p	VIT_207s0095g00040.1
miR8137	VIT_207s0095g00040.1
miR5508	VIT_207s0031g03130.9
miR5508	VIT_207s0031g03130.8
miR5508	VIT_207s0031g03130.7
miR5508	VIT_207s0031g03130.6
miR5508	VIT_207s0031g03130.5
miR5508	VIT_207s0031g03130.4
miR5508	VIT_207s0031g03130.3
miR5508	VIT_207s0031g03130.2
miR5508	VIT_207s0031g03130.11
miR5508	VIT_207s0031g03130.10
miR5508	VIT_207s0031g03130.1
miR8038a-3p	VIT_207s0031g03070.1
miR1167	VIT_207s0031g03010.9
miR1167	VIT_207s0031g03010.8
miR1167	VIT_207s0031g03010.7
miR1167	VIT_207s0031g03010.6
miR1167	VIT_207s0031g03010.5
miR1167	VIT_207s0031g03010.4
miR1167	VIT_207s0031g03010.3
miR1167	VIT_207s0031g03010.2
miR1167	VIT_207s0031g03010.1
miR170-5p	VIT_207s0031g02990.1
miR7776-5p.1	VIT_207s0031g02970.6
miR6209	VIT_207s0031g02970.5
miR7776-5p.1	VIT_207s0031g02970.5
miR7776-5p.1	VIT_207s0031g02970.4
miR6209	VIT_207s0031g02970.3
miR7776-5p.1	VIT_207s0031g02970.3
miR6209	VIT_207s0031g02970.2
miR7776-5p.1	VIT_207s0031g02970.2
miR6209	VIT_207s0031g02970.1
miR7776-5p.1	VIT_207s0031g02970.1
miR8777	VIT_207s0031g02960.5
miR8777	VIT_207s0031g02960.4
miR8777	VIT_207s0031g02960.3
miR8777	VIT_207s0031g02960.2
miR8777	VIT_207s0031g02960.1
miR5720	VIT_207s0031g02850.5
miR5720	VIT_207s0031g02850.4
miR5720	VIT_207s0031g02850.3
miR5720	VIT_207s0031g02850.2
miR5720	VIT_207s0031g02850.1
miR5028	VIT_207s0031g02810.4
miR5028	VIT_207s0031g02810.3
miR5028	VIT_207s0031g02810.2
miR5028	VIT_207s0031g02810.1
miR394a	VIT_207s0031g02755.1
miR6169	VIT_207s0031g02720.9
miR6169	VIT_207s0031g02720.8
miR6169	VIT_207s0031g02720.7
miR6169	VIT_207s0031g02720.6
miR6169	VIT_207s0031g02720.5
miR6169	VIT_207s0031g02720.4
miR6169	VIT_207s0031g02720.3
miR6169	VIT_207s0031g02720.2
miR6169	VIT_207s0031g02720.1
miR9726	VIT_207s0031g02680.4
miR7830	VIT_207s0031g02640.4
miR7830	VIT_207s0031g02640.3
miR7830	VIT_207s0031g02640.2
miR7830	VIT_207s0031g02640.1
miR8038a-3p	VIT_207s0031g02520.3
miR165a-3p	VIT_207s0031g02520.2
miR166u	VIT_207s0031g02520.2
miR8038a-3p	VIT_207s0031g02520.2
miR165a-3p	VIT_207s0031g02520.1
miR166u	VIT_207s0031g02520.1
miR8038a-3p	VIT_207s0031g02520.1
miR1044-3p	VIT_207s0031g02380.1
miR3630-3p	VIT_207s0031g02270.3
miR2594	VIT_207s0031g02270.2
miR3629a-3p	VIT_207s0031g02270.2
miR3630-3p	VIT_207s0031g02270.2
miR8577	VIT_207s0031g02270.2
miR2594	VIT_207s0031g02270.1
miR3629a-3p	VIT_207s0031g02270.1
miR3630-3p	VIT_207s0031g02270.1
miR8577	VIT_207s0031g02270.1
miR8578.2	VIT_207s0031g02260.1
miR1439	VIT_207s0031g02180.3
miR1439	VIT_207s0031g02180.1
miR2950-5p	VIT_207s0031g02090.1
miR9748	VIT_207s0031g02070.1
miR2089-5p	VIT_207s0031g02060.1
novel_mir21	VIT_207s0031g02060.1
miR1069-3p	VIT_207s0031g02010.2
miR1069-3p	VIT_207s0031g02010.1
miR1156.2	VIT_207s0031g01960.1
miR3629a-5p	VIT_207s0031g01930.1
miR3633a-5p	VIT_207s0031g01910.1
novel_mir55	VIT_207s0031g01910.1
miR1028b-5p	VIT_207s0031g01880.9
miR3629a-5p	VIT_207s0031g01880.4
miR3629a-5p	VIT_207s0031g01880.3
miR1028b-5p	VIT_207s0031g01880.11
miR3629a-5p	VIT_207s0031g01860.1
miR156a-5p	VIT_207s0031g01760.2
miR5654-5p	VIT_207s0031g01730.3
novel_mir114	VIT_207s0031g01710.2
miR8036-3p	VIT_207s0031g01710.1
novel_mir114	VIT_207s0031g01710.1
novel_mir51	VIT_207s0031g01650.2
novel_mir51	VIT_207s0031g01650.1
miR5227	VIT_207s0031g01630.2
miR5227	VIT_207s0031g01630.1
miR6189	VIT_207s0031g01605.1
miR393a	VIT_207s0031g01540.3
miR393a	VIT_207s0031g01540.3
miR393b-5p	VIT_207s0031g01540.3
miR393a	VIT_207s0031g01540.2
miR393a	VIT_207s0031g01540.2
miR393b-5p	VIT_207s0031g01540.2
miR393a	VIT_207s0031g01540.1
miR393a	VIT_207s0031g01540.1
miR393b-5p	VIT_207s0031g01540.1
miR477g	VIT_207s0031g01510.1
miR9748	VIT_207s0031g01420.1
miR444d.3	VIT_207s0031g01410.1
miR5083	VIT_207s0031g01350.2
miR5083	VIT_207s0031g01350.1
miR168a-3p	VIT_207s0031g01340.1
miR1169-3p	VIT_207s0031g01280.2
miR1169-3p	VIT_207s0031g01280.1
miR6284	VIT_207s0031g01260.1
miR9726	VIT_207s0031g01240.5
miR9726	VIT_207s0031g01240.4
miR9726	VIT_207s0031g01240.3
miR9726	VIT_207s0031g01240.2
miR9726	VIT_207s0031g01240.1
miR3629a-3p	VIT_207s0031g01230.2
miR3629a-3p	VIT_207s0031g01230.1
miR3702	VIT_207s0031g01210.1
miR5568f-3p	VIT_207s0031g01200.3
miR7707-3p	VIT_207s0031g01020.1
miR395a	VIT_207s0031g00940.2
miR5568f-3p	VIT_207s0031g00940.2
miR395a	VIT_207s0031g00940.1
miR5568f-3p	VIT_207s0031g00940.1
miR5388	VIT_207s0031g00920.2
miR5388	VIT_207s0031g00920.1
miR5227	VIT_207s0031g00886.1
miR3629a-5p	VIT_207s0031g00840.2
miR9748	VIT_207s0031g00840.2
miR9748	VIT_207s0031g00840.1
miR444d.3	VIT_207s0031g00690.1
miR2118f	VIT_207s0031g00680.1
miR399a	VIT_207s0031g00670.1
miR7539	VIT_207s0031g00660.1
miR838-3p	VIT_207s0031g00620.4
miR838-3p	VIT_207s0031g00620.1
miR7532a	VIT_207s0031g00540.1
miR1075	VIT_207s0031g00320.9
miR1075	VIT_207s0031g00320.8
miR1075	VIT_207s0031g00320.7
miR1075	VIT_207s0031g00320.6
miR1075	VIT_207s0031g00320.5
miR1075	VIT_207s0031g00320.4
miR1075	VIT_207s0031g00320.3
miR1075	VIT_207s0031g00320.2
miR1075	VIT_207s0031g00320.1
miR1429-3p	VIT_207s0031g00240.12
miR1429-3p	VIT_207s0031g00240.10
miR408d	VIT_207s0031g00120.1
miR6189	VIT_207s0031g00110.1
miR9748	VIT_207s0031g00110.1
novel_mir37	VIT_207s0031g00090.1
miR6027-5p	VIT_207s0005g06720.2
miR6027-5p	VIT_207s0005g06720.1
miR822-5p	VIT_207s0005g06680.1
miR1857-3p	VIT_207s0005g06580.1
miR5563-3p	VIT_207s0005g06510.1
miR9748	VIT_207s0005g06500.5
miR9748	VIT_207s0005g06500.4
miR9748	VIT_207s0005g06500.3
miR9748	VIT_207s0005g06500.2
miR9748	VIT_207s0005g06500.1
miR5563-3p	VIT_207s0005g06480.12
miR5563-3p	VIT_207s0005g06480.11
miR408-3p	VIT_207s0005g06460.1
miR408d	VIT_207s0005g06460.1
miR3440	VIT_207s0005g06440.7
miR3440	VIT_207s0005g06440.7
miR4995	VIT_207s0005g06440.7
miR3440	VIT_207s0005g06440.6
miR3440	VIT_207s0005g06440.6
miR4995	VIT_207s0005g06440.6
miR3440	VIT_207s0005g06440.5
miR3440	VIT_207s0005g06440.5
miR4995	VIT_207s0005g06440.5
miR3440	VIT_207s0005g06440.4
miR3440	VIT_207s0005g06440.4
miR4995	VIT_207s0005g06440.4
miR3440	VIT_207s0005g06440.3
miR3440	VIT_207s0005g06440.3
miR4995	VIT_207s0005g06440.3
miR3440	VIT_207s0005g06440.2
miR3440	VIT_207s0005g06440.2
miR4995	VIT_207s0005g06440.2
miR3440	VIT_207s0005g06440.1
miR3440	VIT_207s0005g06440.1
miR4995	VIT_207s0005g06440.1
miR5388	VIT_207s0005g06290.1
miR2118a-3p	VIT_207s0005g06250.1
miR2118	VIT_207s0005g06250.1
miR482a	VIT_207s0005g06250.1
miR172d-5p	VIT_207s0005g06240.1
miR3632-3p	VIT_207s0005g06240.1
miR2118a-3p	VIT_207s0005g06210.1
miR2118	VIT_207s0005g06210.1
miR482a	VIT_207s0005g06210.1
miR172d-5p	VIT_207s0005g06200.2
miR2118a-3p	VIT_207s0005g06200.2
miR2118	VIT_207s0005g06200.2
miR3632-3p	VIT_207s0005g06200.2
miR482a	VIT_207s0005g06200.2
miR172d-5p	VIT_207s0005g06200.1
miR2118a-3p	VIT_207s0005g06200.1
miR2118	VIT_207s0005g06200.1
miR3632-3p	VIT_207s0005g06200.1
miR482a	VIT_207s0005g06200.1
miR1044-3p	VIT_207s0005g05990.9
miR5773	VIT_207s0005g05990.9
miR1044-3p	VIT_207s0005g05990.8
miR1044-3p	VIT_207s0005g05990.7
miR5773	VIT_207s0005g05990.7
miR1044-3p	VIT_207s0005g05990.6
miR1044-3p	VIT_207s0005g05990.5
miR1044-3p	VIT_207s0005g05990.4
miR1044-3p	VIT_207s0005g05990.3
miR1044-3p	VIT_207s0005g05990.2
miR1044-3p	VIT_207s0005g05990.11
miR1044-3p	VIT_207s0005g05990.10
miR5773	VIT_207s0005g05990.10
miR1044-3p	VIT_207s0005g05990.1
miR5244	VIT_207s0005g05960.1
miR5169a	VIT_207s0005g05820.1
miR162-3p	VIT_207s0005g05620.1
miR162	VIT_207s0005g05620.1
miR162	VIT_207s0005g05620.1
miR7777-5p.1	VIT_207s0005g05600.1
miR3630-3p	VIT_207s0005g05420.1
miR7545	VIT_207s0005g04940.4
miR7545	VIT_207s0005g04940.3
miR7545	VIT_207s0005g04940.2
miR7545	VIT_207s0005g04940.1
miR2637	VIT_207s0005g04750.2
miR5144-3p	VIT_207s0005g04750.2
miR5568f-3p	VIT_207s0005g04750.2
miR2637	VIT_207s0005g04750.1
miR5144-3p	VIT_207s0005g04750.1
miR9748	VIT_207s0005g04700.3
miR1439	VIT_207s0005g04680.1
miR1439	VIT_207s0005g04670.1
novel_mir84	VIT_207s0005g04650.1
miR9748	VIT_207s0005g04630.7
miR9748	VIT_207s0005g04630.6
miR9748	VIT_207s0005g04630.5
miR9748	VIT_207s0005g04630.4
miR9748	VIT_207s0005g04630.3
miR9748	VIT_207s0005g04630.2
miR9748	VIT_207s0005g04630.1
miR3624-3p	VIT_207s0005g04560.4
miR3624-3p	VIT_207s0005g04560.3
miR3624-3p	VIT_207s0005g04560.2
miR3624-3p	VIT_207s0005g04560.1
miR3630-3p	VIT_207s0005g04460.6
miR7539	VIT_207s0005g04460.6
miR3630-3p	VIT_207s0005g04460.5
miR5516a	VIT_207s0005g04460.5
miR7539	VIT_207s0005g04460.5
miR3630-3p	VIT_207s0005g04460.4
miR5516a	VIT_207s0005g04460.4
miR7539	VIT_207s0005g04460.4
miR3630-3p	VIT_207s0005g04460.3
miR5516a	VIT_207s0005g04460.3
miR7539	VIT_207s0005g04460.3
miR1439	VIT_207s0005g04460.2
miR3630-3p	VIT_207s0005g04460.2
miR5516a	VIT_207s0005g04460.2
miR7539	VIT_207s0005g04460.2
miR1439	VIT_207s0005g04460.1
miR3630-3p	VIT_207s0005g04460.1
miR5516a	VIT_207s0005g04460.1
miR7539	VIT_207s0005g04460.1
miR529b	VIT_207s0005g04410.1
miR1088-5p	VIT_207s0005g04390.1
miR9748	VIT_207s0005g04380.7
miR6169	VIT_207s0005g04380.6
miR9748	VIT_207s0005g04380.6
miR6169	VIT_207s0005g04380.5
miR9748	VIT_207s0005g04380.5
miR9748	VIT_207s0005g04380.4
miR9748	VIT_207s0005g04380.3
miR9748	VIT_207s0005g04380.2
miR9748	VIT_207s0005g04380.1
miR3629a-3p	VIT_207s0005g04370.5
miR3629a-3p	VIT_207s0005g04370.4
miR2083-5p	VIT_207s0005g04300.9
miR5293	VIT_207s0005g04300.9
miR2083-5p	VIT_207s0005g04300.8
miR5293	VIT_207s0005g04300.8
miR2083-5p	VIT_207s0005g04300.7
miR5293	VIT_207s0005g04300.7
miR2083-5p	VIT_207s0005g04300.6
miR5293	VIT_207s0005g04300.6
miR2083-5p	VIT_207s0005g04300.5
miR5293	VIT_207s0005g04300.5
miR2083-5p	VIT_207s0005g04300.4
miR5293	VIT_207s0005g04300.4
miR2083-5p	VIT_207s0005g04300.3
miR5293	VIT_207s0005g04300.3
miR2083-5p	VIT_207s0005g04300.2
miR5293	VIT_207s0005g04300.2
miR2083-5p	VIT_207s0005g04300.1
miR5293	VIT_207s0005g04300.1
miR899	VIT_207s0005g04280.1
miR838-3p	VIT_207s0005g04270.2
miR846-3p	VIT_207s0005g04190.9
miR846-3p	VIT_207s0005g04190.8
miR846-3p	VIT_207s0005g04190.7
miR846-3p	VIT_207s0005g04190.6
miR846-3p	VIT_207s0005g04190.5
miR846-3p	VIT_207s0005g04190.4
miR846-3p	VIT_207s0005g04190.3
miR846-3p	VIT_207s0005g04190.2
miR846-3p	VIT_207s0005g04190.1
miR780.2	VIT_207s0005g04180.1
miR9748	VIT_207s0005g04110.1
miR394a	VIT_207s0005g04100.1
miR9408-3p	VIT_207s0005g04100.1
miR838-3p	VIT_207s0005g03970.2
miR838-3p	VIT_207s0005g03970.1
miR8577	VIT_207s0005g03950.1
miR396f	VIT_207s0005g03870.1
miR396f	VIT_207s0005g03860.1
miR5632-5p	VIT_207s0005g03760.2
miR415	VIT_207s0005g03750.1
miR3434-3p	VIT_207s0005g03620.9
miR3434-3p	VIT_207s0005g03620.8
miR3434-3p	VIT_207s0005g03620.6
miR4414a-5p	VIT_207s0005g03620.5
miR4414a-5p	VIT_207s0005g03620.4
miR3434-3p	VIT_207s0005g03620.2
miR838-3p	VIT_207s0005g03580.4
miR838-3p	VIT_207s0005g03580.3
miR838-3p	VIT_207s0005g03580.2
miR838-3p	VIT_207s0005g03580.1
novel_mir37	VIT_207s0005g03510.1
miR8764	VIT_207s0005g03490.3
novel_mir18	VIT_207s0005g03490.3
miR8764	VIT_207s0005g03490.2
novel_mir18	VIT_207s0005g03490.2
miR8764	VIT_207s0005g03490.1
novel_mir18	VIT_207s0005g03490.1
miR9752	VIT_207s0005g03450.2
miR9752	VIT_207s0005g03450.1
miR7545	VIT_207s0005g03440.1
miR9777	VIT_207s0005g03440.1
miR3629a-3p	VIT_207s0005g03310.3
miR3629a-3p	VIT_207s0005g03310.2
miR3629a-3p	VIT_207s0005g03310.1
miR8777	VIT_207s0005g03290.1
miR9748	VIT_207s0005g03290.1
miR1511-3p	VIT_207s0005g03240.1
miR1863	VIT_207s0005g03240.1
miR1863	VIT_207s0005g03240.1
miR8155	VIT_207s0005g03240.1
miR845d	VIT_207s0005g03240.1
miR9748	VIT_207s0005g03220.1
miR2592s-3p	VIT_207s0005g03100.1
miR529b	VIT_207s0005g03090.4
miR5255	VIT_207s0005g03080.3
miR5255	VIT_207s0005g03080.2
miR5255	VIT_207s0005g03080.1
miR3624-3p	VIT_207s0005g03075.1
novel_mir22	VIT_207s0005g03070.8
miR9724	VIT_207s0005g03070.7
novel_mir22	VIT_207s0005g03070.7
miR9724	VIT_207s0005g03070.6
novel_mir22	VIT_207s0005g03070.6
miR9724	VIT_207s0005g03070.5
novel_mir22	VIT_207s0005g03070.5
miR9724	VIT_207s0005g03070.4
novel_mir22	VIT_207s0005g03070.4
miR9724	VIT_207s0005g03070.3
novel_mir22	VIT_207s0005g03070.3
miR9724	VIT_207s0005g03070.2
novel_mir22	VIT_207s0005g03070.2
miR9724	VIT_207s0005g03070.1
novel_mir22	VIT_207s0005g03070.1
miR2111-5p	VIT_207s0005g03040.2
miR2111-5p	VIT_207s0005g03040.1
miR9748	VIT_207s0005g02990.1
miR7707-3p	VIT_207s0005g02970.1
miR530b	VIT_207s0005g02960.1
miR9748	VIT_207s0005g02960.1
miR839-5p	VIT_207s0005g02920.1
miR5081	VIT_207s0005g02810.8
miR5081	VIT_207s0005g02810.6
miR5081	VIT_207s0005g02810.5
miR9654a-3p	VIT_207s0005g02740.2
miR9654a-3p	VIT_207s0005g02740.1
miR408-3p	VIT_207s0005g02730.3
miR408d	VIT_207s0005g02730.3
novel_mir100	VIT_207s0005g02730.3
novel_mir100	VIT_207s0005g02730.3
miR408-3p	VIT_207s0005g02730.2
miR408d	VIT_207s0005g02730.2
novel_mir100	VIT_207s0005g02730.2
novel_mir100	VIT_207s0005g02730.2
miR408-3p	VIT_207s0005g02730.1
miR408d	VIT_207s0005g02730.1
novel_mir100	VIT_207s0005g02730.1
novel_mir100	VIT_207s0005g02730.1
miR408-3p	VIT_207s0005g02720.1
miR408d	VIT_207s0005g02720.1
miR415	VIT_207s0005g02590.1
miR8577	VIT_207s0005g02570.3
miR172a	VIT_207s0005g02550.4
miR172c-3p	VIT_207s0005g02550.4
miR172a	VIT_207s0005g02550.3
miR172c-3p	VIT_207s0005g02550.3
miR172a	VIT_207s0005g02550.2
miR172c-3p	VIT_207s0005g02550.2
miR172a	VIT_207s0005g02550.1
miR172c-3p	VIT_207s0005g02550.1
miR1860-3p	VIT_207s0005g02530.1
miR5083	VIT_207s0005g02500.2
miR5809	VIT_207s0005g02440.3
miR9748	VIT_207s0005g02440.3
miR5809	VIT_207s0005g02440.2
miR9748	VIT_207s0005g02440.2
miR5809	VIT_207s0005g02440.1
miR9748	VIT_207s0005g02440.1
miR164b-3p	VIT_207s0005g02410.1
miR9726	VIT_207s0005g02390.2
miR9726	VIT_207s0005g02390.1
miR3626-3p	VIT_207s0005g02270.3
miR2603	VIT_207s0005g02190.4
miR2603	VIT_207s0005g02190.3
miR2603	VIT_207s0005g02190.2
miR2603	VIT_207s0005g02190.1
miR2111-5p	VIT_207s0005g02140.3
miR2111-5p	VIT_207s0005g02140.2
miR2111-5p	VIT_207s0005g02140.1
miR5227	VIT_207s0005g02100.4
miR5227	VIT_207s0005g02100.3
miR5227	VIT_207s0005g02100.2
miR5227	VIT_207s0005g02100.1
miR396f	VIT_207s0005g01900.1
miR396f	VIT_207s0005g01865.1
miR1432-5p	VIT_207s0005g01820.1
miR6169	VIT_207s0005g01810.1
miR838-3p	VIT_207s0005g01800.1
miR403-3p	VIT_207s0005g01690.1
miR403-5p	VIT_207s0005g01690.1
miR1167	VIT_207s0005g01580.1
miR7539	VIT_207s0005g01430.5
miR7539	VIT_207s0005g01430.3
miR7539	VIT_207s0005g01430.2
miR7539	VIT_207s0005g01430.1
miR3629a-5p	VIT_207s0005g01420.1
miR5654-5p	VIT_207s0005g01420.1
miR7542	VIT_207s0005g01410.1
miR159a-3p	VIT_207s0005g01400.3
miR159a	VIT_207s0005g01400.3
miR159a-3p	VIT_207s0005g01400.2
miR159a	VIT_207s0005g01400.2
miR159a-3p	VIT_207s0005g01400.1
miR159a	VIT_207s0005g01400.1
miR156g-3p	VIT_207s0005g01380.1
miR157a-3p	VIT_207s0005g01380.1
miR6169	VIT_207s0005g01360.8
miR6169	VIT_207s0005g01360.7
miR6169	VIT_207s0005g01360.6
miR6169	VIT_207s0005g01360.5
miR6169	VIT_207s0005g01360.4
miR6169	VIT_207s0005g01360.3
miR6169	VIT_207s0005g01360.2
miR6169	VIT_207s0005g01360.1
miR529b	VIT_207s0005g01330.1
miR9748	VIT_207s0005g01280.1
miR858a	VIT_207s0005g01210.2
miR858a	VIT_207s0005g01210.1
miR529-3p	VIT_207s0005g01180.1
miR6169	VIT_207s0005g01170.4
miR6169	VIT_207s0005g01170.3
miR6169	VIT_207s0005g01170.2
miR6169	VIT_207s0005g01170.1
miR419	VIT_207s0005g01160.1
miR1088-5p	VIT_207s0005g01120.6
miR5227	VIT_207s0005g01120.6
miR5227	VIT_207s0005g01120.5
miR5227	VIT_207s0005g01120.4
miR5227	VIT_207s0005g01120.3
miR5227	VIT_207s0005g01120.2
miR5227	VIT_207s0005g01120.1
miR5293	VIT_207s0005g01070.1
miR838-3p	VIT_207s0005g01060.1
miR9748	VIT_207s0005g01020.1
miR3434-5p	VIT_207s0005g01000.7
miR3434-5p	VIT_207s0005g01000.4
miR5227	VIT_207s0005g00910.5
novel_mir46	VIT_207s0005g00910.5
miR5227	VIT_207s0005g00910.4
novel_mir46	VIT_207s0005g00910.4
miR5227	VIT_207s0005g00910.3
novel_mir46	VIT_207s0005g00910.3
miR5227	VIT_207s0005g00910.2
miR5227	VIT_207s0005g00910.1
miR9752	VIT_207s0005g00860.9
miR9752	VIT_207s0005g00860.7
miR9752	VIT_207s0005g00860.6
miR9408-3p	VIT_207s0005g00850.4
miR9408-3p	VIT_207s0005g00850.3
miR9408-3p	VIT_207s0005g00850.2
miR9408-3p	VIT_207s0005g00850.1
miR529b	VIT_207s0005g00770.5
miR5227	VIT_207s0005g00750.3
miR5227	VIT_207s0005g00750.2
miR2873b	VIT_207s0005g00730.1
miR5721	VIT_207s0005g00690.3
miR1535a	VIT_207s0005g00680.2
miR3698	VIT_207s0005g00630.2
miR9408-3p	VIT_207s0005g00620.2
miR9408-3p	VIT_207s0005g00620.1
miR169a-5p	VIT_207s0005g00610.7
miR169a-5p	VIT_207s0005g00610.6
miR169a-5p	VIT_207s0005g00610.5
miR169a-5p	VIT_207s0005g00610.4
miR169a-5p	VIT_207s0005g00610.3
miR169a-5p	VIT_207s0005g00610.2
miR169a-5p	VIT_207s0005g00610.1
novel_mir126	VIT_207s0005g00580.7
novel_mir126	VIT_207s0005g00580.5
novel_mir126	VIT_207s0005g00580.11
novel_mir126	VIT_207s0005g00580.10
miR1860-3p	VIT_207s0005g00520.3
miR1860-3p	VIT_207s0005g00520.2
miR9748	VIT_207s0005g00520.2
miR1860-3p	VIT_207s0005g00520.1
miR2083-5p	VIT_207s0005g00450.1
miR2916	VIT_207s0005g00340.1
miR1446	VIT_207s0005g00330.1
miR1044-3p	VIT_207s0005g00290.1
miR529-3p	VIT_207s0005g00260.3
miR529-3p	VIT_207s0005g00260.2
miR529-3p	VIT_207s0005g00260.1
miR8777	VIT_207s0005g00220.8
novel_mir78	VIT_207s0005g00220.8
miR8777	VIT_207s0005g00220.7
miR8777	VIT_207s0005g00220.6
novel_mir78	VIT_207s0005g00220.6
miR8777	VIT_207s0005g00220.5
miR8777	VIT_207s0005g00220.4
miR8777	VIT_207s0005g00220.3
miR8777	VIT_207s0005g00220.2
miR8777	VIT_207s0005g00220.1
novel_mir78	VIT_207s0005g00220.1
miR7539	VIT_207s0005g00210.4
miR7539	VIT_207s0005g00210.3
miR7539	VIT_207s0005g00210.2
miR7539	VIT_207s0005g00210.1
miR8042	VIT_207s0005g00150.1
miR1432-5p	VIT_207s0005g00140.1
miR9748	VIT_207s0005g00130.4
miR9748	VIT_207s0005g00130.3
novel_mir82	VIT_207s0005g00130.3
miR9748	VIT_207s0005g00130.2
novel_mir82	VIT_207s0005g00130.2
miR9748	VIT_207s0005g00130.1
novel_mir82	VIT_207s0005g00130.1
miR4414b	VIT_207s0005g00100.3
miR4414b	VIT_207s0005g00100.2
miR4414b	VIT_207s0005g00100.1
miR157a-5p	VIT_207s0005g00090.4
miR157a-5p	VIT_207s0005g00090.3
miR157a-5p	VIT_207s0005g00090.2
miR157a-5p	VIT_207s0005g00090.1
miR1069-3p	VIT_207s0005g00050.2
miR1069-3p	VIT_207s0005g00050.1
miR3706	VIT_207s0005g00040.4
miR6284	VIT_207s0005g00040.4
miR3706	VIT_207s0005g00040.3
miR6284	VIT_207s0005g00040.3
miR3706	VIT_207s0005g00040.2
miR6284	VIT_207s0005g00040.2
miR7543	VIT_207s0005g00040.2
miR3706	VIT_207s0005g00040.1
miR6284	VIT_207s0005g00040.1
miR8577	VIT_206s0080g01270.1
miR9726	VIT_206s0080g01260.1
miR5244	VIT_206s0080g01120.1
miR9477-3p	VIT_206s0080g01093.1
miR171	VIT_206s0080g01080.5
miR171	VIT_206s0080g01080.4
miR171	VIT_206s0080g01080.3
miR171	VIT_206s0080g01080.2
miR171	VIT_206s0080g01080.1
novel_mir64	VIT_206s0080g00970.1
miR5230	VIT_206s0080g00890.4
novel_mir71	VIT_206s0080g00890.4
novel_mir71	VIT_206s0080g00890.3
novel_mir71	VIT_206s0080g00890.2
novel_mir71	VIT_206s0080g00890.1
miR7543	VIT_206s0080g00580.1
miR3629a-5p	VIT_206s0080g00550.1
miR5227	VIT_206s0080g00540.3
miR5227	VIT_206s0080g00540.1
miR1088-5p	VIT_206s0080g00440.4
miR1088-5p	VIT_206s0080g00440.3
miR1088-5p	VIT_206s0080g00440.2
miR1088-5p	VIT_206s0080g00440.1
miR2928	VIT_206s0080g00410.2
miR2928	VIT_206s0080g00410.1
miR530a	VIT_206s0080g00400.1
miR5813	VIT_206s0080g00400.1
miR7984a	VIT_206s0080g00350.5
miR7984a	VIT_206s0080g00350.4
miR7984a	VIT_206s0080g00350.3
miR7984a	VIT_206s0080g00350.2
miR7984a	VIT_206s0080g00350.1
miR8585	VIT_206s0080g00310.1
miR1044-3p	VIT_206s0080g00280.4
miR1044-3p	VIT_206s0080g00280.3
miR1044-3p	VIT_206s0080g00280.2
miR1044-3p	VIT_206s0080g00280.1
miR529b	VIT_206s0080g00270.1
miR9748	VIT_206s0080g00270.1
miR9777	VIT_206s0080g00260.1
miR8048-3p	VIT_206s0080g00230.4
miR8048-3p	VIT_206s0080g00230.3
miR8048-3p	VIT_206s0080g00230.2
miR8048-3p	VIT_206s0080g00230.1
miR6027-3p	VIT_206s0080g00130.5
miR6027-3p	VIT_206s0080g00130.4
miR7755-3p	VIT_206s0080g00040.1
novel_mir97	VIT_206s0080g00040.1
miR5079a	VIT_206s0080g00030.6
miR5079a	VIT_206s0080g00030.4
miR6459b	VIT_206s0080g00020.1
miR8155	VIT_206s0080g00020.1
miR5773	VIT_206s0061g01610.1
miR2089-5p	VIT_206s0061g01590.2
miR2089-5p	VIT_206s0061g01590.1
miR169a-5p	VIT_206s0061g01560.1
miR169z	VIT_206s0061g01560.1
novel_mir97	VIT_206s0061g01480.1
novel_mir97	VIT_206s0061g01470.1
miR5654-5p	VIT_206s0061g01450.2
miR5654-5p	VIT_206s0061g01450.1
miR9748	VIT_206s0061g01400.1
miR9752	VIT_206s0061g01400.1
miR7539	VIT_206s0061g01360.1
miR2916	VIT_206s0061g01340.4
miR2916	VIT_206s0061g01340.3
miR2916	VIT_206s0061g01340.2
miR2916	VIT_206s0061g01340.1
miR393b-5p	VIT_206s0061g01310.3
miR393b-5p	VIT_206s0061g01310.1
miR7757-5p.2	VIT_206s0061g01260.1
miR7757-5p.2	VIT_206s0061g01260.1
miR7122a-3p	VIT_206s0061g01220.1
miR1535a	VIT_206s0061g01120.1
miR2592s-3p	VIT_206s0061g01075.2
miR2592s-3p	VIT_206s0061g01075.1
miR7539	VIT_206s0061g01070.5
miR7122a-3p	VIT_206s0061g01010.1
miR1535a	VIT_206s0061g00860.4
miR1535a	VIT_206s0061g00860.3
miR1535a	VIT_206s0061g00860.2
miR1535a	VIT_206s0061g00860.1
miR2055	VIT_206s0061g00840.1
miR2055	VIT_206s0061g00820.1
miR5227	VIT_206s0061g00810.2
miR5227	VIT_206s0061g00810.1
miR393a	VIT_206s0061g00780.1
miR393a	VIT_206s0061g00780.1
miR393b-5p	VIT_206s0061g00780.1
miR477g-3p	VIT_206s0061g00720.1
miR3629a-5p	VIT_206s0061g00700.4
miR5509	VIT_206s0061g00540.3
miR5509	VIT_206s0061g00540.2
miR5509	VIT_206s0061g00540.1
miR3629a-3p	VIT_206s0061g00510.1
miR5083	VIT_206s0061g00490.1
miR395a	VIT_206s0061g00480.1
miR477g-3p	VIT_206s0061g00450.2
miR477g-3p	VIT_206s0061g00450.1
miR858a	VIT_206s0061g00440.2
miR9752	VIT_206s0061g00440.2
miR858a	VIT_206s0061g00440.1
miR9752	VIT_206s0061g00440.1
miR1429-3p	VIT_206s0061g00430.1
miR2594	VIT_206s0061g00380.3
miR6026-5p	VIT_206s0061g00380.3
miR2594	VIT_206s0061g00380.2
miR6026-5p	VIT_206s0061g00380.2
miR6026-5p	VIT_206s0061g00380.1
miR9752	VIT_206s0061g00350.4
miR9752	VIT_206s0061g00350.3
miR9752	VIT_206s0061g00350.2
miR9752	VIT_206s0061g00350.1
miR8668	VIT_206s0061g00320.1
miR172d-5p	VIT_206s0061g00290.1
miR7539	VIT_206s0061g00230.2
miR7539	VIT_206s0061g00230.1
miR1507a	VIT_206s0061g00170.1
miR482-3p	VIT_206s0061g00170.1
miR6027-3p	VIT_206s0061g00170.1
miR5501	VIT_206s0061g00120.1
miR5072	VIT_206s0061g00100.1
miR2089-5p	VIT_206s0061g00080.1
miR7539	VIT_206s0061g00060.1
miR1044-3p	VIT_206s0061g00040.4
miR1044-3p	VIT_206s0061g00040.3
miR1044-3p	VIT_206s0061g00040.2
miR1044-3p	VIT_206s0061g00040.1
miR408-3p	VIT_206s0061g00030.2
miR408d	VIT_206s0061g00030.2
miR408-3p	VIT_206s0061g00030.1
miR408d	VIT_206s0061g00030.1
miR3434-5p	VIT_206s0009g03760.1
miR395a	VIT_206s0009g03630.1
miR157a-5p	VIT_206s0009g03595.3
miR157a-5p	VIT_206s0009g03595.2
miR157a-5p	VIT_206s0009g03595.1
miR162-3p	VIT_206s0009g03510.1
miR162	VIT_206s0009g03510.1
miR394a	VIT_206s0009g03380.1
miR394a	VIT_206s0009g03380.1
miR6459b	VIT_206s0009g03200.1
miR3633a-5p	VIT_206s0009g03140.1
novel_mir55	VIT_206s0009g03140.1
miR5652	VIT_206s0009g02910.1
miR6169	VIT_206s0009g02700.4
miR9748	VIT_206s0009g02700.4
miR6169	VIT_206s0009g02700.3
miR9748	VIT_206s0009g02700.3
miR6169	VIT_206s0009g02700.2
miR9748	VIT_206s0009g02700.2
miR6169	VIT_206s0009g02700.1
miR9748	VIT_206s0009g02700.1
miR8038a-3p	VIT_206s0009g02690.1
miR1507-3p	VIT_206s0009g02640.1
miR415	VIT_206s0009g02570.1
miR2100-5p	VIT_206s0009g02520.2
miR2100-5p	VIT_206s0009g02520.1
miR419	VIT_206s0009g02510.4
miR419	VIT_206s0009g02510.3
miR419	VIT_206s0009g02510.2
miR419	VIT_206s0009g02510.1
miR899	VIT_206s0009g02500.1
novel_mir89	VIT_206s0009g02500.1
miR159a-3p	VIT_206s0009g02480.4
miR319a-3p	VIT_206s0009g02480.4
miR319	VIT_206s0009g02480.4
miR319	VIT_206s0009g02480.4
miR159a-3p	VIT_206s0009g02480.3
miR319a-3p	VIT_206s0009g02480.3
miR319	VIT_206s0009g02480.3
miR319	VIT_206s0009g02480.3
miR159a-3p	VIT_206s0009g02480.2
miR319a-3p	VIT_206s0009g02480.2
miR319	VIT_206s0009g02480.2
miR319	VIT_206s0009g02480.2
miR159a-3p	VIT_206s0009g02480.1
miR319a-3p	VIT_206s0009g02480.1
miR319	VIT_206s0009g02480.1
miR319	VIT_206s0009g02480.1
miR6169	VIT_206s0009g02470.1
miR444a	VIT_206s0009g02440.1
miR5649a	VIT_206s0009g02420.9
miR5649a	VIT_206s0009g02420.6
miR5649a	VIT_206s0009g02420.4
miR5649a	VIT_206s0009g02420.2
miR162-3p	VIT_206s0009g02340.1
miR2093-5p	VIT_206s0009g02340.1
miR1507-3p	VIT_206s0009g02280.1
miR3632-3p	VIT_206s0009g02120.2
miR3706	VIT_206s0009g02120.2
miR6284	VIT_206s0009g02120.2
miR3632-3p	VIT_206s0009g02120.1
miR1885a	VIT_206s0009g02100.9
miR1885a	VIT_206s0009g02100.8
miR1885a	VIT_206s0009g02100.7
miR1885a	VIT_206s0009g02100.6
miR1885a	VIT_206s0009g02100.5
miR1885a	VIT_206s0009g02100.4
miR1885a	VIT_206s0009g02100.3
miR1885a	VIT_206s0009g02100.2
miR1885a	VIT_206s0009g02100.10
miR1885a	VIT_206s0009g02100.1
miR172c-3p	VIT_206s0009g02060.1
miR160d-3p	VIT_206s0009g02000.1
miR160d-3p	VIT_206s0009g01960.1
miR7539	VIT_206s0009g01890.3
miR7539	VIT_206s0009g01890.2
miR7539	VIT_206s0009g01890.1
miR1511	VIT_206s0009g01860.4
miR1511	VIT_206s0009g01860.4
miR1511	VIT_206s0009g01860.3
miR1511	VIT_206s0009g01860.3
miR1511	VIT_206s0009g01860.2
miR1511	VIT_206s0009g01860.2
miR1511	VIT_206s0009g01860.1
miR1511	VIT_206s0009g01860.1
miR949a	VIT_206s0009g01840.5
miR949a	VIT_206s0009g01840.4
miR949a	VIT_206s0009g01840.3
miR1510b-3p	VIT_206s0009g01660.1
miR482a	VIT_206s0009g01660.1
miR419	VIT_206s0009g01640.2
miR1027a	VIT_206s0009g01630.3
miR1507a	VIT_206s0009g01630.3
miR482a	VIT_206s0009g01630.3
miR6027-3p	VIT_206s0009g01630.3
miR949a	VIT_206s0009g01630.3
miR1027a	VIT_206s0009g01630.2
miR1507a	VIT_206s0009g01630.2
miR482a	VIT_206s0009g01630.2
miR6027-3p	VIT_206s0009g01630.2
miR949a	VIT_206s0009g01630.2
miR1027a	VIT_206s0009g01630.1
miR1507a	VIT_206s0009g01630.1
miR482a	VIT_206s0009g01630.1
miR6027-3p	VIT_206s0009g01630.1
miR949a	VIT_206s0009g01630.1
miR5227	VIT_206s0009g01600.1
miR7766-3p	VIT_206s0009g01550.1
miR7722-3p	VIT_206s0009g01470.1
miR5083	VIT_206s0009g01460.2
miR444d.3	VIT_206s0009g01420.2
miR444d.3	VIT_206s0009g01420.1
miR1089	VIT_206s0009g01380.1
miR9748	VIT_206s0009g01320.2
miR9748	VIT_206s0009g01320.1
miR5370	VIT_206s0009g01300.1
miR390a-5p	VIT_206s0009g01210.2
miR390a-5p	VIT_206s0009g01210.1
miR419	VIT_206s0009g01020.2
miR419	VIT_206s0009g01020.1
miR156a-5p	VIT_206s0009g00970.1
miR1156.2	VIT_206s0009g00960.1
miR9726	VIT_206s0009g00880.2
miR9726	VIT_206s0009g00880.1
miR6230-5p	VIT_206s0009g00850.1
miR1439	VIT_206s0009g00810.7
miR1439	VIT_206s0009g00810.6
miR1439	VIT_206s0009g00810.5
miR1439	VIT_206s0009g00810.4
miR1439	VIT_206s0009g00810.3
miR1439	VIT_206s0009g00810.2
miR1439	VIT_206s0009g00810.1
miR5373	VIT_206s0009g00800.1
miR6027-5p	VIT_206s0009g00770.2
miR7755-3p	VIT_206s0009g00770.2
miR6027-5p	VIT_206s0009g00770.1
miR7755-3p	VIT_206s0009g00770.1
miR6189	VIT_206s0009g00690.5
miR6189	VIT_206s0009g00690.4
miR6189	VIT_206s0009g00690.3
miR6189	VIT_206s0009g00690.2
miR6189	VIT_206s0009g00690.1
miR4233	VIT_206s0009g00660.1
miR9408-3p	VIT_206s0009g00440.2
miR9408-3p	VIT_206s0009g00440.1
miR1439	VIT_206s0009g00410.2
miR1439	VIT_206s0009g00410.1
miR822-5p	VIT_206s0009g00340.4
miR822-5p	VIT_206s0009g00340.2
miR822-5p	VIT_206s0009g00340.1
miR2637	VIT_206s0009g00270.1
novel_mir59	VIT_206s0009g00260.1
miR9477-3p	VIT_206s0009g00210.7
miR9477-3p	VIT_206s0009g00210.6
miR9477-3p	VIT_206s0009g00210.5
miR9477-3p	VIT_206s0009g00210.4
miR9477-3p	VIT_206s0009g00210.3
miR9477-3p	VIT_206s0009g00210.2
miR9477-3p	VIT_206s0009g00210.1
miR4233	VIT_206s0004g08450.2
miR4233	VIT_206s0004g08450.1
miR444d.3	VIT_206s0004g08420.1
miR5139	VIT_206s0004g08420.1
miR1871	VIT_206s0004g08350.3
miR1871	VIT_206s0004g08350.2
miR1871	VIT_206s0004g08350.1
miR2093-5p	VIT_206s0004g08310.3
miR2093-5p	VIT_206s0004g08310.2
miR9408-3p	VIT_206s0004g08250.8
miR9408-3p	VIT_206s0004g08250.7
miR9408-3p	VIT_206s0004g08250.6
miR9408-3p	VIT_206s0004g08250.5
miR9408-3p	VIT_206s0004g08250.4
miR9408-3p	VIT_206s0004g08250.3
miR9408-3p	VIT_206s0004g08250.2
miR9408-3p	VIT_206s0004g08250.1
miR419	VIT_206s0004g08220.1
miR477b-3p	VIT_206s0004g08220.1
miR1439	VIT_206s0004g08210.4
miR1439	VIT_206s0004g08210.3
miR1439	VIT_206s0004g08210.2
miR1439	VIT_206s0004g08210.1
miR7539	VIT_206s0004g08160.9
miR7539	VIT_206s0004g08160.8
miR7539	VIT_206s0004g08160.7
miR7539	VIT_206s0004g08160.5
miR7539	VIT_206s0004g08160.4
miR7539	VIT_206s0004g08160.3
miR7539	VIT_206s0004g08160.2
miR7539	VIT_206s0004g08160.14
miR7539	VIT_206s0004g08160.13
miR7539	VIT_206s0004g08160.12
miR7539	VIT_206s0004g08160.10
miR7539	VIT_206s0004g08160.1
miR157a-5p	VIT_206s0004g07990.2
miR157a-5p	VIT_206s0004g07990.1
miR407	VIT_206s0004g07860.3
miR407	VIT_206s0004g07860.2
miR407	VIT_206s0004g07860.1
miR9748	VIT_206s0004g07850.1
miR1860-3p	VIT_206s0004g07790.2
miR1860-3p	VIT_206s0004g07790.1
miR477g	VIT_206s0004g07710.9
miR477g	VIT_206s0004g07710.8
miR477g	VIT_206s0004g07710.7
miR477g	VIT_206s0004g07710.6
miR477g	VIT_206s0004g07710.5
miR477g	VIT_206s0004g07710.4
miR477g	VIT_206s0004g07710.3
miR477g	VIT_206s0004g07710.2
miR477g	VIT_206s0004g07710.1
miR6169	VIT_206s0004g07680.1
miR7781-5p	VIT_206s0004g07640.1
miR7539	VIT_206s0004g07530.1
miR8585	VIT_206s0004g07520.1
miR1044-3p	VIT_206s0004g07470.1
miR5568f-3p	VIT_206s0004g07430.2
miR5568f-3p	VIT_206s0004g07430.1
miR408-3p	VIT_206s0004g07420.1
miR408d	VIT_206s0004g07420.1
miR528-3p	VIT_206s0004g07370.2
miR528-3p	VIT_206s0004g07370.1
novel_mir76	VIT_206s0004g07330.1
miR162-3p	VIT_206s0004g07230.1
miR9484	VIT_206s0004g07230.1
miR1535a	VIT_206s0004g07180.2
miR5230	VIT_206s0004g07180.2
miR1535a	VIT_206s0004g07180.1
miR5230	VIT_206s0004g07180.1
miR3623-3p	VIT_206s0004g07080.4
miR3623-3p	VIT_206s0004g07080.3
miR3623-3p	VIT_206s0004g07080.2
miR3623-3p	VIT_206s0004g07080.1
miR9748	VIT_206s0004g07030.3
miR9748	VIT_206s0004g07030.2
miR9748	VIT_206s0004g07030.1
miR7543	VIT_206s0004g06990.3
miR5030	VIT_206s0004g06980.1
miR9748	VIT_206s0004g06940.1
miR5234	VIT_206s0004g06920.5
miR5234	VIT_206s0004g06920.3
miR5234	VIT_206s0004g06920.2
miR5234	VIT_206s0004g06920.1
miR9752	VIT_206s0004g06900.5
miR9752	VIT_206s0004g06900.4
miR9752	VIT_206s0004g06900.3
miR9752	VIT_206s0004g06900.2
miR9752	VIT_206s0004g06900.1
miR3633a-3p	VIT_206s0004g06860.1
miR8155	VIT_206s0004g06850.1
miR8585	VIT_206s0004g06830.1
miR5669	VIT_206s0004g06820.2
miR5669	VIT_206s0004g06820.1
miR167d	VIT_206s0004g06810.1
miR5031	VIT_206s0004g06750.1
miR8155	VIT_206s0004g06730.1
novel_mir61	VIT_206s0004g06670.5
novel_mir61	VIT_206s0004g06670.4
novel_mir61	VIT_206s0004g06670.2
miR419	VIT_206s0004g06660.4
miR419	VIT_206s0004g06660.3
miR419	VIT_206s0004g06660.1
miR2600b	VIT_206s0004g06580.1
miR9748	VIT_206s0004g06520.1
miR156g-3p	VIT_206s0004g06440.1
miR319	VIT_206s0004g06430.4
miR319	VIT_206s0004g06430.3
miR319	VIT_206s0004g06430.2
miR319	VIT_206s0004g06430.1
novel_mir114	VIT_206s0004g06420.1
novel_mir114	VIT_206s0004g06395.1
miR9724	VIT_206s0004g06350.2
miR1535a	VIT_206s0004g06250.7
miR1535a	VIT_206s0004g06250.6
miR1535a	VIT_206s0004g06250.3
miR1535a	VIT_206s0004g06250.11
miR1535a	VIT_206s0004g06250.10
miR9484	VIT_206s0004g06200.1
miR172d-5p	VIT_206s0004g06160.1
miR9752	VIT_206s0004g06160.1
miR1075	VIT_206s0004g06130.4
miR1075	VIT_206s0004g06130.2
miR1075	VIT_206s0004g06130.1
miR1439	VIT_206s0004g06120.1
miR397a	VIT_206s0004g06090.1
miR2055	VIT_206s0004g06030.1
miR6108e-5p	VIT_206s0004g05940.6
miR6108e-5p	VIT_206s0004g05940.5
novel_mir58	VIT_206s0004g05940.5
miR6108e-5p	VIT_206s0004g05940.4
miR6108e-5p	VIT_206s0004g05940.3
miR6108e-5p	VIT_206s0004g05940.2
miR6108e-5p	VIT_206s0004g05940.1
miR1857-3p	VIT_206s0004g05880.7
miR5059	VIT_206s0004g05880.7
miR5059	VIT_206s0004g05880.6
miR5059	VIT_206s0004g05880.5
miR5059	VIT_206s0004g05880.4
miR5059	VIT_206s0004g05880.3
miR1857-3p	VIT_206s0004g05880.2
miR5059	VIT_206s0004g05880.2
miR5059	VIT_206s0004g05880.1
miR1535a	VIT_206s0004g05860.2
miR1535a	VIT_206s0004g05860.1
miR5370	VIT_206s0004g05810.2
miR6169	VIT_206s0004g05810.2
miR5370	VIT_206s0004g05810.1
miR6169	VIT_206s0004g05810.1
miR1885a	VIT_206s0004g05780.1
miR2592s-3p	VIT_206s0004g05570.1
miR7539	VIT_206s0004g05490.1
miR1028b-5p	VIT_206s0004g05460.3
miR1028b-5p	VIT_206s0004g05460.2
miR1028b-5p	VIT_206s0004g05460.1
miR5030	VIT_206s0004g05420.1
miR156a-5p	VIT_206s0004g05330.4
miR156a-5p	VIT_206s0004g05330.3
miR827-5p	VIT_206s0004g05320.2
miR827-5p	VIT_206s0004g05320.1
miR6253	VIT_206s0004g05230.1
miR9748	VIT_206s0004g05210.2
novel_mir21	VIT_206s0004g05210.2
miR9748	VIT_206s0004g05210.1
novel_mir21	VIT_206s0004g05210.1
miR2094-5p	VIT_206s0004g05120.1
miR2878-3p	VIT_206s0004g05100.1
miR172c-3p	VIT_206s0004g05010.1
miR4415a-3p	VIT_206s0004g04970.1
miR9748	VIT_206s0004g04960.1
miR1507a	VIT_206s0004g04810.7
miR1507a	VIT_206s0004g04810.6
miR1507a	VIT_206s0004g04810.5
miR528-3p	VIT_206s0004g04810.5
miR1507a	VIT_206s0004g04810.4
miR1507a	VIT_206s0004g04810.3
miR528-3p	VIT_206s0004g04810.3
miR1507a	VIT_206s0004g04810.2
miR528-3p	VIT_206s0004g04810.2
miR1507a	VIT_206s0004g04810.1
miR164b	VIT_206s0004g04700.1
miR2611	VIT_206s0004g04700.1
miR3633a-5p	VIT_206s0004g04700.1
miR3702	VIT_206s0004g04700.1
miR5725	VIT_206s0004g04690.3
miR9752	VIT_206s0004g04690.3
miR5725	VIT_206s0004g04690.2
miR9752	VIT_206s0004g04690.2
miR5725	VIT_206s0004g04690.1
miR9752	VIT_206s0004g04690.1
miR1507a	VIT_206s0004g04650.1
miR6171	VIT_206s0004g04630.2
miR6171	VIT_206s0004g04630.1
miR6189	VIT_206s0004g04610.1
miR415	VIT_206s0004g04570.3
miR415	VIT_206s0004g04570.2
miR415	VIT_206s0004g04570.1
miR948	VIT_206s0004g04550.1
miR9477-3p	VIT_206s0004g04490.1
miR399a	VIT_206s0004g04430.8
miR399a	VIT_206s0004g04430.5
miR399a	VIT_206s0004g04430.3
miR444a	VIT_206s0004g04420.1
miR6300	VIT_206s0004g04400.2
miR6300	VIT_206s0004g04400.1
miR2089-5p	VIT_206s0004g04290.1
miR9752	VIT_206s0004g04290.1
miR5649a	VIT_206s0004g04280.2
miR7122a-3p	VIT_206s0004g04280.2
miR9654a-3p	VIT_206s0004g04270.1
miR5490	VIT_206s0004g04160.2
miR5490	VIT_206s0004g04160.1
miR6027-3p	VIT_206s0004g04140.6
miR6027-3p	VIT_206s0004g04140.5
miR6027-3p	VIT_206s0004g04140.4
miR6027-3p	VIT_206s0004g04140.3
miR6027-3p	VIT_206s0004g04140.2
miR6027-3p	VIT_206s0004g04140.1
miR1860-3p	VIT_206s0004g04130.8
miR5293	VIT_206s0004g04130.8
miR5293	VIT_206s0004g04130.8
miR1860-3p	VIT_206s0004g04130.7
miR1860-3p	VIT_206s0004g04130.4
miR1860-3p	VIT_206s0004g04130.2
miR5293	VIT_206s0004g04130.13
miR5293	VIT_206s0004g04130.13
miR1860-3p	VIT_206s0004g04130.12
miR1860-3p	VIT_206s0004g04130.11
miR1860-3p	VIT_206s0004g04130.1
miR157a-3p	VIT_206s0004g04100.1
miR444d.3	VIT_206s0004g04100.1
miR7545	VIT_206s0004g04100.1
miR473	VIT_206s0004g04070.5
miR473	VIT_206s0004g04070.4
miR473	VIT_206s0004g04070.3
miR473	VIT_206s0004g04070.2
miR473	VIT_206s0004g04070.1
miR6209	VIT_206s0004g04060.1
miR397a	VIT_206s0004g04050.2
miR397a	VIT_206s0004g04050.1
miR3629a-5p	VIT_206s0004g03980.3
miR3625-3p	VIT_206s0004g03930.3
miR3625-3p	VIT_206s0004g03930.2
miR3625-3p	VIT_206s0004g03930.1
miR397a	VIT_206s0004g03760.2
miR397a	VIT_206s0004g03760.1
miR444b.2	VIT_206s0004g03740.1
miR9408-3p	VIT_206s0004g03670.1
miR5748	VIT_206s0004g03580.7
miR3631a-3p	VIT_206s0004g03580.6
miR5748	VIT_206s0004g03580.6
miR5748	VIT_206s0004g03580.5
miR5748	VIT_206s0004g03580.4
miR5748	VIT_206s0004g03580.3
miR5748	VIT_206s0004g03580.2
miR5748	VIT_206s0004g03580.1
miR5501	VIT_206s0004g03430.3
miR6169	VIT_206s0004g03380.1
miR3702	VIT_206s0004g03330.1
miR835-5p	VIT_206s0004g03300.4
miR835-5p	VIT_206s0004g03300.3
miR835-5p	VIT_206s0004g03300.2
miR835-5p	VIT_206s0004g03300.1
miR1089	VIT_206s0004g03270.7
miR1089	VIT_206s0004g03270.6
miR1089	VIT_206s0004g03270.5
miR1089	VIT_206s0004g03270.4
miR1089	VIT_206s0004g03270.3
miR1089	VIT_206s0004g03270.2
miR1089	VIT_206s0004g03270.1
miR838-3p	VIT_206s0004g03240.2
miR838-3p	VIT_206s0004g03240.1
miR838-3p	VIT_206s0004g03220.2
miR838-3p	VIT_206s0004g03220.1
miR1535a	VIT_206s0004g03130.1
miR5669	VIT_206s0004g03130.1
miR9748	VIT_206s0004g03130.1
miR7539	VIT_206s0004g03070.2
miR7539	VIT_206s0004g03070.1
miR1510b-3p	VIT_206s0004g02990.3
miR395p-3p	VIT_206s0004g02930.6
miR395p-3p	VIT_206s0004g02930.5
miR395p-3p	VIT_206s0004g02930.4
miR395p-3p	VIT_206s0004g02930.3
miR395p-3p	VIT_206s0004g02930.2
miR395p-3p	VIT_206s0004g02930.1
miR8585	VIT_206s0004g02860.1
miR5072	VIT_206s0004g02820.2
miR5072	VIT_206s0004g02820.1
miR165a-3p	VIT_206s0004g02800.3
miR166h-3p	VIT_206s0004g02800.3
miR166u	VIT_206s0004g02800.3
miR5081	VIT_206s0004g02800.3
miR165a-3p	VIT_206s0004g02800.2
miR166h-3p	VIT_206s0004g02800.2
miR166u	VIT_206s0004g02800.2
miR5081	VIT_206s0004g02800.2
miR165a-3p	VIT_206s0004g02800.1
miR166h-3p	VIT_206s0004g02800.1
miR166u	VIT_206s0004g02800.1
miR5081	VIT_206s0004g02800.1
miR160b	VIT_206s0004g02750.5
miR160b	VIT_206s0004g02750.4
miR160b	VIT_206s0004g02750.3
miR9748	VIT_206s0004g02750.3
miR160b	VIT_206s0004g02750.2
miR160b	VIT_206s0004g02750.1
miR5079a	VIT_206s0004g02720.3
miR5079a	VIT_206s0004g02720.1
miR529-3p	VIT_206s0004g02630.1
miR3434-5p	VIT_206s0004g02610.1
miR2873b	VIT_206s0004g02520.9
miR5227	VIT_206s0004g02520.9
miR2873b	VIT_206s0004g02520.8
miR4414b	VIT_206s0004g02520.8
miR5227	VIT_206s0004g02520.8
miR6169	VIT_206s0004g02520.8
miR952b	VIT_206s0004g02520.8
miR2873b	VIT_206s0004g02520.7
miR4414b	VIT_206s0004g02520.7
miR5227	VIT_206s0004g02520.7
miR6169	VIT_206s0004g02520.7
miR952b	VIT_206s0004g02520.7
miR2873b	VIT_206s0004g02520.6
miR5227	VIT_206s0004g02520.6
miR6169	VIT_206s0004g02520.6
miR952b	VIT_206s0004g02520.6
miR2873b	VIT_206s0004g02520.5
miR4414b	VIT_206s0004g02520.5
miR5227	VIT_206s0004g02520.5
miR6169	VIT_206s0004g02520.5
miR952b	VIT_206s0004g02520.5
miR2873b	VIT_206s0004g02520.4
miR4414b	VIT_206s0004g02520.4
miR5227	VIT_206s0004g02520.4
miR6169	VIT_206s0004g02520.4
miR952b	VIT_206s0004g02520.4
miR2873b	VIT_206s0004g02520.3
miR5227	VIT_206s0004g02520.3
miR6169	VIT_206s0004g02520.3
miR952b	VIT_206s0004g02520.3
miR2873b	VIT_206s0004g02520.2
miR5227	VIT_206s0004g02520.2
miR6169	VIT_206s0004g02520.2
miR952b	VIT_206s0004g02520.2
miR2873b	VIT_206s0004g02520.11
miR5227	VIT_206s0004g02520.11
miR6169	VIT_206s0004g02520.11
miR952b	VIT_206s0004g02520.11
miR2873b	VIT_206s0004g02520.10
miR5227	VIT_206s0004g02520.10
miR2873b	VIT_206s0004g02520.1
miR5227	VIT_206s0004g02520.1
miR6169	VIT_206s0004g02520.1
miR952b	VIT_206s0004g02520.1
miR2600b	VIT_206s0004g02510.1
miR3624-5p	VIT_206s0004g02330.1
miR6169	VIT_206s0004g02280.1
miR169a-5p	VIT_206s0004g02270.1
miR169z	VIT_206s0004g02270.1
miR9654a-3p	VIT_206s0004g02250.1
miR5081	VIT_206s0004g02070.8
miR5081	VIT_206s0004g02070.7
miR5081	VIT_206s0004g02070.6
miR5081	VIT_206s0004g02070.3
miR5081	VIT_206s0004g02070.2
miR5081	VIT_206s0004g02070.1
miR5773	VIT_206s0004g02040.5
miR2083-5p	VIT_206s0004g02030.2
miR2083-5p	VIT_206s0004g02030.1
miR9748	VIT_206s0004g01980.1
miR3629a-3p	VIT_206s0004g01930.3
miR5501	VIT_206s0004g01900.1
miR8038a-3p	VIT_206s0004g01730.2
miR8038a-3p	VIT_206s0004g01730.1
miR5059	VIT_206s0004g01640.1
miR472b	VIT_206s0004g01550.1
miR5081	VIT_206s0004g01550.1
miR5508	VIT_206s0004g01420.2
miR9724	VIT_206s0004g01420.2
miR5508	VIT_206s0004g01420.1
miR9724	VIT_206s0004g01420.1
miR1860-3p	VIT_206s0004g01410.1
miR399a	VIT_206s0004g01410.1
miR1156.2	VIT_206s0004g01360.3
miR1156.2	VIT_206s0004g01360.2
miR1156.2	VIT_206s0004g01360.1
miR472b	VIT_206s0004g01330.3
miR472b	VIT_206s0004g01330.2
miR472b	VIT_206s0004g01330.1
miR529b	VIT_206s0004g01290.2
miR529b	VIT_206s0004g01290.1
miR9752	VIT_206s0004g01220.3
miR9752	VIT_206s0004g01220.2
miR9752	VIT_206s0004g01220.1
miR6171	VIT_206s0004g01200.1
miR6284	VIT_206s0004g01200.1
miR8767c	VIT_206s0004g01200.1
novel_mir51	VIT_206s0004g01130.2
novel_mir51	VIT_206s0004g01130.1
miR390a-5p	VIT_206s0004g01080.1
miR7543	VIT_206s0004g01070.1
miR5081	VIT_206s0004g01040.1
miR5081	VIT_206s0004g01020.1
miR9748	VIT_206s0004g01020.1
miR5081	VIT_206s0004g01015.1
miR9748	VIT_206s0004g01015.1
miR9748	VIT_206s0004g01010.1
miR157a-5p	VIT_206s0004g00940.4
miR846-3p	VIT_206s0004g00940.4
miR157a-5p	VIT_206s0004g00940.3
miR846-3p	VIT_206s0004g00940.3
miR157a-5p	VIT_206s0004g00940.2
miR157a-5p	VIT_206s0004g00940.1
miR3629a-3p	VIT_206s0004g00920.1
novel_mir71	VIT_206s0004g00890.2
novel_mir71	VIT_206s0004g00890.1
miR839-5p	VIT_206s0004g00870.3
miR5144-3p	VIT_206s0004g00870.2
miR839-5p	VIT_206s0004g00870.2
miR2950-5p	VIT_206s0004g00860.1
miR5653	VIT_206s0004g00860.1
miR8585	VIT_206s0004g00750.1
miR8585	VIT_206s0004g00740.1
miR399a	VIT_206s0004g00650.1
miR1167	VIT_206s0004g00620.1
miR1535a	VIT_206s0004g00620.1
miR6169	VIT_206s0004g00570.1
miR6189	VIT_206s0004g00570.1
miR419	VIT_206s0004g00500.1
miR5169a	VIT_206s0004g00500.1
miR8048-3p	VIT_206s0004g00480.4
miR8048-3p	VIT_206s0004g00480.3
miR8048-3p	VIT_206s0004g00480.2
miR8048-3p	VIT_206s0004g00480.1
miR3629a-3p	VIT_206s0004g00450.2
miR3629a-3p	VIT_206s0004g00450.1
miR6463	VIT_206s0004g00390.4
miR6463	VIT_206s0004g00390.2
miR9408-3p	VIT_206s0004g00370.1
miR9748	VIT_206s0004g00310.1
miR6253	VIT_206s0004g00260.4
miR6253	VIT_206s0004g00260.3
miR6253	VIT_206s0004g00260.2
miR6253	VIT_206s0004g00260.1
miR3637-5p	VIT_206s0004g00250.7
miR5081	VIT_206s0004g00230.2
miR7542	VIT_206s0004g00210.1
miR9752	VIT_206s0004g00180.2
miR9752	VIT_206s0004g00180.1
miR156a-5p	VIT_206s0004g00110.3
miR156a-5p	VIT_206s0004g00110.2
miR156a-5p	VIT_206s0004g00110.1
miR8562a	VIT_205s0165g00250.1
miR5244	VIT_205s0165g00200.1
miR8764	VIT_205s0165g00160.1
miR8764	VIT_205s0165g00130.1
miR8764	VIT_205s0165g00010.1
miR1075	VIT_205s0136g00320.1
miR9556-3p	VIT_205s0136g00290.1
miR9556-3p	VIT_205s0136g00285.1
miR6189	VIT_205s0136g00260.1
miR1027a	VIT_205s0136g00240.8
miR822-5p	VIT_205s0136g00240.8
miR822-5p	VIT_205s0136g00240.7
miR1027a	VIT_205s0136g00240.6
miR822-5p	VIT_205s0136g00240.6
miR1027a	VIT_205s0136g00240.5
miR822-5p	VIT_205s0136g00240.5
miR1027a	VIT_205s0136g00240.4
miR822-5p	VIT_205s0136g00240.4
miR1027a	VIT_205s0136g00240.3
miR822-5p	VIT_205s0136g00240.3
miR1027a	VIT_205s0136g00240.2
miR822-5p	VIT_205s0136g00240.2
miR1027a	VIT_205s0136g00240.1
miR822-5p	VIT_205s0136g00240.1
miR9724	VIT_205s0124g00720.2
miR2089-5p	VIT_205s0124g00697.1
miR5516a	VIT_205s0124g00697.1
miR6476a	VIT_205s0124g00690.1
miR6476a	VIT_205s0124g00670.1
miR8169	VIT_205s0124g00640.1
miR1873	VIT_205s0124g00610.1
miR479	VIT_205s0124g00610.1
miR529-3p	VIT_205s0124g00600.1
miR899	VIT_205s0124g00560.1
miR8777	VIT_205s0124g00550.1
miR3520-3p	VIT_205s0124g00510.1
miR6476a	VIT_205s0124g00345.1
miR8767c	VIT_205s0124g00330.2
miR8767c	VIT_205s0124g00330.1
miR168	VIT_205s0124g00250.9
miR168	VIT_205s0124g00250.8
miR168	VIT_205s0124g00250.7
miR168	VIT_205s0124g00250.6
miR168	VIT_205s0124g00250.5
miR168	VIT_205s0124g00250.4
miR168	VIT_205s0124g00250.3
miR168	VIT_205s0124g00250.2
miR444d.3	VIT_205s0124g00250.2
miR168	VIT_205s0124g00250.11
miR168	VIT_205s0124g00250.10
miR168	VIT_205s0124g00250.1
miR444d.3	VIT_205s0124g00250.1
novel_mir21	VIT_205s0124g00200.3
novel_mir21	VIT_205s0124g00200.2
novel_mir21	VIT_205s0124g00200.1
miR2916	VIT_205s0124g00190.1
miR9556-3p	VIT_205s0102g01210.2
miR4414b	VIT_205s0102g01160.4
miR5678	VIT_205s0102g01160.4
miR4414b	VIT_205s0102g01160.2
miR5678	VIT_205s0102g01160.2
miR9748	VIT_205s0102g01150.4
miR9748	VIT_205s0102g01150.3
miR9748	VIT_205s0102g01150.1
miR9748	VIT_205s0102g01140.4
miR4415a-3p	VIT_205s0102g01120.1
miR6271	VIT_205s0102g01110.2
miR6271	VIT_205s0102g01110.1
miR2594	VIT_205s0102g01100.1
miR6151a	VIT_205s0102g00990.1
miR1871	VIT_205s0102g00970.1
miR9748	VIT_205s0102g00970.1
miR6151a	VIT_205s0102g00930.1
miR9748	VIT_205s0102g00900.1
miR482-3p	VIT_205s0102g00890.1
miR5234	VIT_205s0102g00890.1
miR6027-3p	VIT_205s0102g00875.1
miR6284	VIT_205s0102g00860.1
miR2594	VIT_205s0102g00826.1
miR473	VIT_205s0102g00770.2
miR477a	VIT_205s0102g00770.2
miR473	VIT_205s0102g00770.1
miR477a	VIT_205s0102g00770.1
miR835-5p	VIT_205s0102g00720.2
miR835-5p	VIT_205s0102g00720.1
miR5081	VIT_205s0102g00470.5
miR5081	VIT_205s0102g00470.4
miR5081	VIT_205s0102g00470.3
miR5081	VIT_205s0102g00470.2
miR5081	VIT_205s0102g00470.1
miR6169	VIT_205s0102g00460.2
miR6169	VIT_205s0102g00460.1
miR9752	VIT_205s0102g00440.3
miR1088-5p	VIT_205s0102g00410.7
miR1088-5p	VIT_205s0102g00410.4
miR1088-5p	VIT_205s0102g00410.3
miR3625-5p	VIT_205s0102g00400.3
miR869-3p	VIT_205s0102g00400.3
miR6151a	VIT_205s0102g00380.9
miR6151a	VIT_205s0102g00380.8
miR6151a	VIT_205s0102g00380.7
miR6151a	VIT_205s0102g00380.6
miR6151a	VIT_205s0102g00380.5
miR6151a	VIT_205s0102g00380.4
miR6151a	VIT_205s0102g00380.3
miR6151a	VIT_205s0102g00380.2
miR6151a	VIT_205s0102g00380.1
miR171a	VIT_205s0102g00240.2
miR3702	VIT_205s0102g00220.1
miR860	VIT_205s0102g00190.1
miR860	VIT_205s0102g00190.1
miR415	VIT_205s0102g00145.4
miR1088-5p	VIT_205s0102g00145.1
miR5649a	VIT_205s0102g00080.4
miR5649a	VIT_205s0102g00080.3
miR5649a	VIT_205s0102g00080.2
miR5649a	VIT_205s0102g00080.1
miR3625-3p	VIT_205s0102g00030.1
miR8764	VIT_205s0102g00020.1
miR5654-5p	VIT_205s0094g01680.1
miR5083	VIT_205s0094g01650.1
miR530b	VIT_205s0094g01570.2
miR530b	VIT_205s0094g01570.1
miR838-3p	VIT_205s0094g01510.2
miR838-3p	VIT_205s0094g01510.1
miR156g-3p	VIT_205s0094g01330.2
miR156g-3p	VIT_205s0094g01330.1
miR5024-3p	VIT_205s0094g01270.1
miR415	VIT_205s0094g01130.4
miR162	VIT_205s0094g01130.2
miR2055	VIT_205s0094g01080.3
miR2055	VIT_205s0094g01080.2
miR2055	VIT_205s0094g01080.1
miR2083-5p	VIT_205s0094g01060.1
miR473	VIT_205s0094g01000.2
miR5059	VIT_205s0094g01000.2
miR473	VIT_205s0094g01000.1
miR5059	VIT_205s0094g01000.1
miR870-5p	VIT_205s0094g00980.1
miR5649a	VIT_205s0094g00920.1
miR157a-5p	VIT_205s0094g00910.2
miR157a-5p	VIT_205s0094g00910.1
miR4376a-3p	VIT_205s0094g00890.3
miR4376a-3p	VIT_205s0094g00890.2
miR4376a-3p	VIT_205s0094g00890.1
miR162-3p	VIT_205s0094g00870.1
miR5227	VIT_205s0094g00870.1
miR7122a-5p	VIT_205s0094g00820.7
miR7122a-5p	VIT_205s0094g00820.6
miR7539	VIT_205s0094g00820.6
miR7122a-5p	VIT_205s0094g00820.5
miR7539	VIT_205s0094g00820.5
miR7122a-5p	VIT_205s0094g00820.4
miR7539	VIT_205s0094g00820.4
miR7122a-5p	VIT_205s0094g00820.3
miR7539	VIT_205s0094g00820.3
miR7539	VIT_205s0094g00820.2
miR7122a-5p	VIT_205s0094g00820.1
miR7539	VIT_205s0094g00820.1
miR9752	VIT_205s0094g00510.2
miR9752	VIT_205s0094g00510.1
miR1520j	VIT_205s0094g00460.7
miR1520j	VIT_205s0094g00460.6
miR1520j	VIT_205s0094g00460.5
miR1520j	VIT_205s0094g00460.4
miR1520j	VIT_205s0094g00460.3
miR1520j	VIT_205s0094g00460.2
miR1520j	VIT_205s0094g00460.1
miR9748	VIT_205s0094g00390.1
miR167d	VIT_205s0094g00370.3
miR167d	VIT_205s0094g00370.2
miR167d	VIT_205s0094g00370.1
miR5081	VIT_205s0094g00130.1
miR7532a	VIT_205s0094g00120.3
miR7532a	VIT_205s0094g00120.2
miR7532a	VIT_205s0094g00120.1
miR1507a	VIT_205s0094g00110.1
miR3629a-5p	VIT_205s0094g00060.3
miR3629a-5p	VIT_205s0094g00060.2
miR6173	VIT_205s0094g00050.4
miR6173	VIT_205s0094g00050.3
miR6173	VIT_205s0094g00050.2
miR6173	VIT_205s0094g00050.1
miR3440	VIT_205s0094g00030.2
miR3440	VIT_205s0094g00030.2
miR8603	VIT_205s0094g00030.2
miR3440	VIT_205s0094g00030.1
miR3440	VIT_205s0094g00030.1
miR8603	VIT_205s0094g00030.1
miR5255	VIT_205s0077g02340.1
miR5303	VIT_205s0077g02300.1
miR5054	VIT_205s0077g02270.1
miR9748	VIT_205s0077g02270.1
novel_mir114	VIT_205s0077g02270.1
miR5248	VIT_205s0077g02240.1
miR6460	VIT_205s0077g02220.1
novel_mir122	VIT_205s0077g02220.1
miR156a-5p	VIT_205s0077g02190.1
miR5632-5p	VIT_205s0077g02070.1
miR5248	VIT_205s0077g01970.1
miR156b-3p	VIT_205s0077g01940.3
miR156b-3p	VIT_205s0077g01940.2
miR156b-3p	VIT_205s0077g01940.1
miR8777	VIT_205s0077g01700.2
miR1044-3p	VIT_205s0077g01670.1
miR477g	VIT_205s0077g01500.1
miR415	VIT_205s0077g01450.1
miR9748	VIT_205s0077g01390.1
miR4415a-3p	VIT_205s0077g01370.7
miR4415a-3p	VIT_205s0077g01370.5
miR5632-5p	VIT_205s0077g01180.1
miR3627-5p	VIT_205s0077g01160.4
miR3627-5p	VIT_205s0077g01160.3
miR3627-5p	VIT_205s0077g01160.2
miR5370	VIT_205s0077g01160.2
miR3627-5p	VIT_205s0077g01160.1
miR9748	VIT_205s0077g01070.2
miR9748	VIT_205s0077g01070.1
miR159a-3p	VIT_205s0077g01000.6
miR9408-3p	VIT_205s0077g01000.6
miR159a-3p	VIT_205s0077g01000.5
miR9408-3p	VIT_205s0077g01000.5
miR159a-3p	VIT_205s0077g01000.4
miR9408-3p	VIT_205s0077g01000.4
miR159a-3p	VIT_205s0077g01000.3
miR9408-3p	VIT_205s0077g01000.3
miR159a-3p	VIT_205s0077g01000.2
miR3632-3p	VIT_205s0077g01000.2
miR9408-3p	VIT_205s0077g01000.2
miR159a-3p	VIT_205s0077g01000.1
miR3632-3p	VIT_205s0077g01000.1
miR9408-3p	VIT_205s0077g01000.1
novel_mir78	VIT_205s0077g00870.2
novel_mir78	VIT_205s0077g00870.1
miR7539	VIT_205s0077g00830.1
miR403-3p	VIT_205s0077g00800.2
miR403-5p	VIT_205s0077g00800.2
miR403-3p	VIT_205s0077g00800.1
miR403-5p	VIT_205s0077g00800.1
miR7539	VIT_205s0077g00740.2
miR7539	VIT_205s0077g00740.1
miR870-5p	VIT_205s0077g00690.1
miR477g	VIT_205s0077g00670.1
miR477g	VIT_205s0077g00670.1
miR5083	VIT_205s0077g00650.1
miR4414b	VIT_205s0077g00600.1
miR8042	VIT_205s0077g00600.1
miR9408-3p	VIT_205s0077g00600.1
miR3629a-5p	VIT_205s0077g00580.4
miR3629a-5p	VIT_205s0077g00580.1
miR9748	VIT_205s0077g00575.1
miR9748	VIT_205s0077g00560.3
miR390a-5p	VIT_205s0077g00540.1
miR419	VIT_205s0077g00500.3
miR419	VIT_205s0077g00500.2
miR419	VIT_205s0077g00500.1
miR1044-3p	VIT_205s0077g00470.4
miR1044-3p	VIT_205s0077g00470.3
miR1044-3p	VIT_205s0077g00470.2
miR1044-3p	VIT_205s0077g00470.1
novel_mir61	VIT_205s0077g00460.1
miR1535a	VIT_205s0077g00450.4
miR1535a	VIT_205s0077g00450.3
miR1535a	VIT_205s0077g00450.2
miR1535a	VIT_205s0077g00450.1
miR447c-3p	VIT_205s0077g00310.1
novel_mir20	VIT_205s0077g00310.1
miR444a	VIT_205s0077g00060.1
miR6253	VIT_205s0062g01360.1
miR9748	VIT_205s0062g01220.2
miR5227	VIT_205s0062g01180.3
miR5227	VIT_205s0062g01180.2
miR5227	VIT_205s0062g01180.1
miR6271	VIT_205s0062g01150.2
miR6271	VIT_205s0062g01150.1
miR2109-5p	VIT_205s0062g01120.2
miR2109-5p	VIT_205s0062g01120.1
miR3440-3p	VIT_205s0062g01020.1
miR6271	VIT_205s0062g00960.1
miR5227	VIT_205s0062g00940.2
miR5227	VIT_205s0062g00940.1
miR7757-5p.2	VIT_205s0062g00880.1
miR5654-5p	VIT_205s0062g00260.2
miR5654-5p	VIT_205s0062g00260.1
miR4414b	VIT_205s0062g00150.5
miR4414b	VIT_205s0062g00150.4
miR4414b	VIT_205s0062g00150.3
miR4414b	VIT_205s0062g00150.2
miR4414b	VIT_205s0062g00150.1
miR9408-3p	VIT_205s0062g00130.2
miR529b	VIT_205s0062g00130.1
miR9408-3p	VIT_205s0062g00130.1
miR3623-5p	VIT_205s0062g00120.1
miR7984a	VIT_205s0062g00110.3
miR7984a	VIT_205s0062g00110.2
miR7984a	VIT_205s0062g00110.1
miR8767c	VIT_205s0062g00010.9
miR8767c	VIT_205s0062g00010.8
miR8767c	VIT_205s0062g00010.7
miR8767c	VIT_205s0062g00010.6
miR8767c	VIT_205s0062g00010.5
miR8767c	VIT_205s0062g00010.4
miR8767c	VIT_205s0062g00010.3
miR8767c	VIT_205s0062g00010.2
miR8767c	VIT_205s0062g00010.12
miR8767c	VIT_205s0062g00010.11
miR8767c	VIT_205s0062g00010.10
miR8767c	VIT_205s0062g00010.1
miR535a	VIT_205s0051g00930.8
miR535a	VIT_205s0051g00930.7
miR535a	VIT_205s0051g00930.6
miR535a	VIT_205s0051g00930.5
miR535a	VIT_205s0051g00930.4
miR535a	VIT_205s0051g00930.3
miR535a	VIT_205s0051g00930.2
miR535a	VIT_205s0051g00930.1
miR2866	VIT_205s0051g00870.2
miR2866	VIT_205s0051g00870.1
miR395p-3p	VIT_205s0051g00850.1
miR172a	VIT_205s0051g00590.2
miR3633a-5p	VIT_205s0051g00590.2
miR172a	VIT_205s0051g00590.1
miR3633a-5p	VIT_205s0051g00590.1
miR846-3p	VIT_205s0051g00580.1
miR3625-3p	VIT_205s0051g00460.2
miR394a	VIT_205s0051g00460.2
miR394a	VIT_205s0051g00460.2
miR3625-3p	VIT_205s0051g00460.1
miR394a	VIT_205s0051g00460.1
miR394a	VIT_205s0051g00460.1
miR7696c-3p	VIT_205s0051g00450.1
miR159a	VIT_205s0051g00440.2
miR8764	VIT_205s0051g00440.2
miR159a	VIT_205s0051g00440.1
miR8764	VIT_205s0051g00440.1
miR2055	VIT_205s0051g00280.1
miR2055	VIT_205s0051g00230.1
miR2866	VIT_205s0051g00230.1
miR482a	VIT_205s0051g00230.1
miR2055	VIT_205s0051g00170.1
miR2866	VIT_205s0051g00170.1
miR482a	VIT_205s0051g00170.1
miR8048-3p	VIT_205s0051g00170.1
miR2055	VIT_205s0051g00140.1
miR2866	VIT_205s0051g00140.1
miR482a	VIT_205s0051g00140.1
miR2100-5p	VIT_205s0051g00050.2
miR5081	VIT_205s0051g00050.2
miR2100-5p	VIT_205s0051g00050.1
miR5081	VIT_205s0051g00050.1
miR7830	VIT_205s0051g00020.1
miR3633b-3p	VIT_205s0049g02300.1
miR7539	VIT_205s0049g02220.1
miR5652	VIT_205s0049g01930.1
miR5303	VIT_205s0049g01750.4
miR7783-3p	VIT_205s0049g01750.4
miR5303	VIT_205s0049g01750.3
miR7783-3p	VIT_205s0049g01750.3
miR5303	VIT_205s0049g01750.2
miR7783-3p	VIT_205s0049g01750.2
miR5303	VIT_205s0049g01750.1
miR7783-3p	VIT_205s0049g01750.1
miR5773	VIT_205s0049g01740.3
miR5773	VIT_205s0049g01740.2
miR5773	VIT_205s0049g01740.1
miR164b-3p	VIT_205s0049g01650.1
miR164b-3p	VIT_205s0049g01620.1
miR170-3p	VIT_205s0049g01620.1
miR1520j	VIT_205s0049g01580.1
miR7539	VIT_205s0049g01380.6
miR7539	VIT_205s0049g01380.4
miR1439	VIT_205s0049g01330.2
miR1439	VIT_205s0049g01330.1
miR529b	VIT_205s0049g01320.1
miR7539	VIT_205s0049g01280.3
miR7539	VIT_205s0049g01280.2
miR7539	VIT_205s0049g01280.1
miR1885a	VIT_205s0049g01240.3
miR1885a	VIT_205s0049g01240.2
miR1885a	VIT_205s0049g01240.1
miR1027a	VIT_205s0049g01220.1
miR6463	VIT_205s0049g01200.1
miR530b	VIT_205s0049g01140.1
miR5568f-3p	VIT_205s0049g01140.1
miR6169	VIT_205s0049g01020.2
miR858a	VIT_205s0049g01020.2
miR6169	VIT_205s0049g01020.1
miR858a	VIT_205s0049g01020.1
miR1167	VIT_205s0049g00970.1
miR2118f	VIT_205s0049g00940.3
miR8777	VIT_205s0049g00940.3
miR2118f	VIT_205s0049g00940.2
miR3629a-3p	VIT_205s0049g00940.2
miR8777	VIT_205s0049g00940.2
miR2118f	VIT_205s0049g00940.1
miR8777	VIT_205s0049g00940.1
miR8777	VIT_205s0049g00930.1
miR8777	VIT_205s0049g00920.5
miR8777	VIT_205s0049g00920.4
miR8777	VIT_205s0049g00920.3
miR8777	VIT_205s0049g00920.2
miR8777	VIT_205s0049g00920.1
miR2099-5p	VIT_205s0049g00850.1
miR394a	VIT_205s0049g00850.1
miR5508	VIT_205s0049g00840.1
miR2099-5p	VIT_205s0049g00830.1
miR5508	VIT_205s0049g00800.1
miR473	VIT_205s0049g00790.1
miR5508	VIT_205s0049g00780.1
miR5508	VIT_205s0049g00770.1
miR948	VIT_205s0049g00460.4
miR948	VIT_205s0049g00460.3
miR6209	VIT_205s0049g00460.2
miR948	VIT_205s0049g00460.2
miR6209	VIT_205s0049g00460.1
miR948	VIT_205s0049g00460.1
miR6026-3p	VIT_205s0049g00450.4
miR2089-5p	VIT_205s0049g00430.1
miR529b	VIT_205s0049g00290.1
miR5563-3p	VIT_205s0049g00200.1
miR5725	VIT_205s0049g00150.1
miR396a-3p	VIT_205s0049g00010.1
miR5144-3p	VIT_205s0029g01525.1
miR5144-3p	VIT_205s0029g01490.1
miR5144-3p	VIT_205s0029g01430.1
miR5144-3p	VIT_205s0029g01420.1
miR444d.3	VIT_205s0029g01310.2
miR444d.3	VIT_205s0029g01310.1
miR6169	VIT_205s0029g01300.8
miR6169	VIT_205s0029g01300.7
miR6169	VIT_205s0029g01300.6
miR6169	VIT_205s0029g01300.5
miR6169	VIT_205s0029g01300.4
miR6169	VIT_205s0029g01300.3
miR6169	VIT_205s0029g01300.2
miR6169	VIT_205s0029g01300.1
miR9408-3p	VIT_205s0029g01270.1
miR477g	VIT_205s0029g01240.1
miR8038a-3p	VIT_205s0029g01090.1
miR2083-5p	VIT_205s0029g01070.3
miR3518	VIT_205s0029g01070.3
miR2083-5p	VIT_205s0029g01070.2
miR3518	VIT_205s0029g01070.2
miR2083-5p	VIT_205s0029g01070.1
miR3518	VIT_205s0029g01070.1
miR5278	VIT_205s0029g01000.1
miR5030	VIT_205s0029g00970.1
miR5278	VIT_205s0029g00960.1
miR7545	VIT_205s0029g00960.1
miR5278	VIT_205s0029g00926.1
miR1510b-3p	VIT_205s0029g00880.1
miR7542	VIT_205s0029g00880.1
miR1510b-3p	VIT_205s0029g00870.1
miR9748	VIT_205s0029g00802.1
miR1510b-3p	VIT_205s0029g00780.1
miR1510b-3p	VIT_205s0029g00750.3
miR1510b-3p	VIT_205s0029g00750.2
miR1510b-3p	VIT_205s0029g00750.1
miR9752	VIT_205s0029g00560.1
miR1885a	VIT_205s0029g00550.2
miR2083-5p	VIT_205s0029g00540.1
miR860	VIT_205s0029g00536.1
miR5509	VIT_205s0029g00510.1
miR393a	VIT_205s0029g00390.2
miR393a	VIT_205s0029g00390.1
miR6189	VIT_205s0029g00140.1
miR7539	VIT_205s0029g00050.2
miR7539	VIT_205s0029g00050.1
miR5652	VIT_205s0029g00010.1
miR6459b	VIT_205s0020g04990.1
miR472b	VIT_205s0020g04980.1
miR1507a	VIT_205s0020g04950.4
miR444a	VIT_205s0020g04950.4
miR1507a	VIT_205s0020g04950.3
miR444a	VIT_205s0020g04950.3
miR1507a	VIT_205s0020g04950.2
miR444a	VIT_205s0020g04950.2
miR1507a	VIT_205s0020g04950.1
miR444a	VIT_205s0020g04950.1
miR447c-3p	VIT_205s0020g04910.1
miR6026-3p	VIT_205s0020g04900.3
miR419	VIT_205s0020g04900.2
miR6026-3p	VIT_205s0020g04900.2
miR419	VIT_205s0020g04900.1
miR6026-3p	VIT_205s0020g04900.1
miR530a	VIT_205s0020g04860.7
miR530a	VIT_205s0020g04860.6
miR530a	VIT_205s0020g04860.4
miR530a	VIT_205s0020g04860.3
miR530a	VIT_205s0020g04860.2
miR530a	VIT_205s0020g04860.1
miR6284	VIT_205s0020g04830.1
miR7122a-3p	VIT_205s0020g04670.2
miR7122a-3p	VIT_205s0020g04670.1
miR3631a-3p	VIT_205s0020g04610.1
miR164g-3p	VIT_205s0020g04600.3
miR164g-3p	VIT_205s0020g04600.2
miR164g-3p	VIT_205s0020g04600.1
miR8155	VIT_205s0020g04590.1
miR8767c	VIT_205s0020g04550.1
miR319	VIT_205s0020g04510.2
miR319	VIT_205s0020g04510.1
miR5373	VIT_205s0020g04500.1
novel_mir88	VIT_205s0020g04390.1
novel_mir88	VIT_205s0020g04380.1
novel_mir88	VIT_205s0020g04360.1
novel_mir88	VIT_205s0020g04330.1
miR894	VIT_205s0020g04320.1
novel_mir88	VIT_205s0020g04300.1
novel_mir88	VIT_205s0020g04280.1
miR172c-3p	VIT_205s0020g04270.1
miR1860-3p	VIT_205s0020g04270.1
novel_mir88	VIT_205s0020g04270.1
novel_mir88	VIT_205s0020g04240.1
novel_mir88	VIT_205s0020g04220.1
miR395a	VIT_205s0020g04210.1
miR5654-5p	VIT_205s0020g04210.1
miR6169	VIT_205s0020g04210.1
novel_mir79	VIT_205s0020g04180.1
miR447c-3p	VIT_205s0020g04170.3
miR447c-3p	VIT_205s0020g04170.1
miR5368	VIT_205s0020g04150.1
miR419	VIT_205s0020g04130.2
miR419	VIT_205s0020g04130.1
miR160a-3p	VIT_205s0020g04100.2
miR9477-3p	VIT_205s0020g04100.2
miR160a-3p	VIT_205s0020g04100.1
miR9477-3p	VIT_205s0020g04100.1
miR4374b	VIT_205s0020g04080.1
miR7539	VIT_205s0020g04060.4
novel_mir18	VIT_205s0020g04060.4
miR7539	VIT_205s0020g04060.3
novel_mir18	VIT_205s0020g04060.3
miR7539	VIT_205s0020g04060.2
miR9748	VIT_205s0020g04060.2
novel_mir18	VIT_205s0020g04060.2
miR7539	VIT_205s0020g04060.1
novel_mir18	VIT_205s0020g04060.1
miR2093-5p	VIT_205s0020g04020.3
miR2093-5p	VIT_205s0020g04020.2
miR3624-5p	VIT_205s0020g03980.3
miR3624-5p	VIT_205s0020g03980.2
miR3624-5p	VIT_205s0020g03980.1
miR3635-5p	VIT_205s0020g03930.5
miR3635-5p	VIT_205s0020g03930.4
miR3635-5p	VIT_205s0020g03930.3
miR4414b	VIT_205s0020g03930.3
miR3635-5p	VIT_205s0020g03930.2
miR3635-5p	VIT_205s0020g03930.1
miR870-5p	VIT_205s0020g03890.1
miR157a-5p	VIT_205s0020g03880.2
miR157a-5p	VIT_205s0020g03880.1
miR395a	VIT_205s0020g03840.2
miR5508	VIT_205s0020g03840.2
miR395a	VIT_205s0020g03840.1
miR5508	VIT_205s0020g03840.1
miR948	VIT_205s0020g03660.2
miR948	VIT_205s0020g03660.1
miR530b	VIT_205s0020g03570.1
miR5725	VIT_205s0020g03470.2
miR8577	VIT_205s0020g03430.3
miR7757-5p.2	VIT_205s0020g03420.4
miR7757-5p.2	VIT_205s0020g03420.3
miR7757-5p.2	VIT_205s0020g03420.2
miR7757-5p.2	VIT_205s0020g03420.1
miR5059	VIT_205s0020g03330.1
miR2928	VIT_205s0020g03260.1
miR3706	VIT_205s0020g03190.7
miR3706	VIT_205s0020g03190.6
miR3706	VIT_205s0020g03190.5
miR3706	VIT_205s0020g03190.4
miR3706	VIT_205s0020g03190.3
miR3706	VIT_205s0020g03190.2
miR3706	VIT_205s0020g03190.1
miR1088-5p	VIT_205s0020g03160.3
miR9654a-3p	VIT_205s0020g03100.3
miR9654a-3p	VIT_205s0020g03100.2
miR9654a-3p	VIT_205s0020g03100.1
miR5227	VIT_205s0020g03040.1
miR9748	VIT_205s0020g03040.1
miR9408-3p	VIT_205s0020g02960.1
miR1509a-3p	VIT_205s0020g02950.4
miR1509a-3p	VIT_205s0020g02950.3
miR1509a-3p	VIT_205s0020g02950.2
miR1509a-3p	VIT_205s0020g02950.1
miR9471b-3p	VIT_205s0020g02930.2
miR9471b-3p	VIT_205s0020g02930.1
miR6476a	VIT_205s0020g02790.4
miR6476a	VIT_205s0020g02790.2
miR9724	VIT_205s0020g02780.1
miR6173	VIT_205s0020g02710.3
novel_mir22	VIT_205s0020g02710.3
miR5568f-3p	VIT_205s0020g02680.2
miR860	VIT_205s0020g02680.2
miR860	VIT_205s0020g02680.2
novel_mir21	VIT_205s0020g02680.2
miR5568f-3p	VIT_205s0020g02680.1
novel_mir21	VIT_205s0020g02680.1
miR9748	VIT_205s0020g02640.2
miR9748	VIT_205s0020g02640.1
miR2611	VIT_205s0020g02630.1
miR3639-3p	VIT_205s0020g02600.2
novel_mir21	VIT_205s0020g02600.2
miR3639-3p	VIT_205s0020g02600.1
novel_mir37	VIT_205s0020g02580.1
miR2275a-5p	VIT_205s0020g02560.7
miR2275a-5p	VIT_205s0020g02560.6
miR2275a-5p	VIT_205s0020g02560.3
miR9752	VIT_205s0020g02530.5
miR9752	VIT_205s0020g02530.4
miR9752	VIT_205s0020g02530.3
miR9752	VIT_205s0020g02530.2
miR9752	VIT_205s0020g02530.1
miR5508	VIT_205s0020g02480.1
miR6195	VIT_205s0020g02460.2
miR9748	VIT_205s0020g02460.2
miR6195	VIT_205s0020g02460.1
miR9748	VIT_205s0020g02460.1
miR2109-5p	VIT_205s0020g02440.1
miR529b	VIT_205s0020g02440.1
miR5227	VIT_205s0020g02360.9
miR5227	VIT_205s0020g02360.8
miR5227	VIT_205s0020g02360.6
miR5227	VIT_205s0020g02360.12
miR5227	VIT_205s0020g02360.11
miR4376a-3p	VIT_205s0020g02350.4
miR4376a-3p	VIT_205s0020g02350.3
miR9748	VIT_205s0020g02350.3
miR4376a-3p	VIT_205s0020g02350.2
miR9748	VIT_205s0020g02350.2
miR4376a-3p	VIT_205s0020g02350.1
miR9748	VIT_205s0020g02350.1
miR5234	VIT_205s0020g02280.1
miR2950-5p	VIT_205s0020g02220.2
miR2950-5p	VIT_205s0020g02220.1
miR172d-5p	VIT_205s0020g02070.6
miR172d-5p	VIT_205s0020g02070.5
miR172d-5p	VIT_205s0020g02070.3
miR172d-5p	VIT_205s0020g02070.2
miR172d-5p	VIT_205s0020g02070.1
miR8155	VIT_205s0020g02050.2
miR8155	VIT_205s0020g02050.1
miR3629a-5p	VIT_205s0020g02030.4
miR3629a-5p	VIT_205s0020g02030.1
miR1507a	VIT_205s0020g02000.9
miR6253	VIT_205s0020g02000.9
miR1507a	VIT_205s0020g02000.8
miR1507a	VIT_205s0020g02000.7
miR1507a	VIT_205s0020g02000.6
miR1507a	VIT_205s0020g02000.5
miR6253	VIT_205s0020g02000.5
miR1507a	VIT_205s0020g02000.4
miR1507a	VIT_205s0020g02000.3
miR1507a	VIT_205s0020g02000.2
miR1507a	VIT_205s0020g02000.1
miR2100-5p	VIT_205s0020g01970.9
miR472b	VIT_205s0020g01970.9
miR472b	VIT_205s0020g01970.8
miR472b	VIT_205s0020g01970.7
miR472b	VIT_205s0020g01970.6
miR472b	VIT_205s0020g01970.5
miR472b	VIT_205s0020g01970.4
miR472b	VIT_205s0020g01970.3
miR472b	VIT_205s0020g01970.2
miR472b	VIT_205s0020g01970.11
miR472b	VIT_205s0020g01970.10
miR472b	VIT_205s0020g01970.1
miR4374b	VIT_205s0020g01960.2
miR4374b	VIT_205s0020g01960.1
miR5748	VIT_205s0020g01930.3
miR171	VIT_205s0020g01880.6
miR171	VIT_205s0020g01880.5
miR3629a-5p	VIT_205s0020g01880.4
miR415	VIT_205s0020g01880.4
miR3629a-5p	VIT_205s0020g01880.3
miR415	VIT_205s0020g01880.3
miR1523b	VIT_205s0020g01820.1
miR2659a	VIT_205s0020g01770.1
miR444a	VIT_205s0020g01730.2
miR444a	VIT_205s0020g01730.1
miR156a-5p	VIT_205s0020g01690.1
miR2275a-5p	VIT_205s0020g01690.1
miR157a-3p	VIT_205s0020g01680.1
miR159a	VIT_205s0020g01643.1
miR159a-3p	VIT_205s0020g01630.1
miR9748	VIT_205s0020g01630.1
miR5720	VIT_205s0020g01610.7
miR5720	VIT_205s0020g01610.6
miR5720	VIT_205s0020g01610.5
miR5720	VIT_205s0020g01610.4
miR5720	VIT_205s0020g01610.3
miR5720	VIT_205s0020g01610.2
miR5720	VIT_205s0020g01610.1
miR8137	VIT_205s0020g01530.2
miR8137	VIT_205s0020g01530.1
miR477b-3p	VIT_205s0020g01420.1
miR949a	VIT_205s0020g01400.1
miR3629a-3p	VIT_205s0020g01385.1
miR9408-3p	VIT_205s0020g01290.1
miR5744	VIT_205s0020g01280.4
miR5744	VIT_205s0020g01280.3
miR5744	VIT_205s0020g01280.2
miR5744	VIT_205s0020g01280.1
miR7722-3p	VIT_205s0020g01250.4
miR7722-3p	VIT_205s0020g01250.3
miR7722-3p	VIT_205s0020g01250.2
miR7722-3p	VIT_205s0020g01250.1
miR3632-3p	VIT_205s0020g01180.3
miR3632-3p	VIT_205s0020g01180.2
miR3632-3p	VIT_205s0020g01180.1
miR8042	VIT_205s0020g01150.2
miR8042	VIT_205s0020g01150.1
miR9748	VIT_205s0020g01070.4
miR9748	VIT_205s0020g01070.3
miR9748	VIT_205s0020g01070.2
miR9748	VIT_205s0020g01070.1
miR530a	VIT_205s0020g00930.1
miR528-3p	VIT_205s0020g00900.6
miR528-3p	VIT_205s0020g00900.5
miR528-3p	VIT_205s0020g00900.4
miR528-3p	VIT_205s0020g00900.3
miR528-3p	VIT_205s0020g00900.2
miR528-3p	VIT_205s0020g00900.1
miR403-5p	VIT_205s0020g00820.3
miR3629a-5p	VIT_205s0020g00730.5
miR6169	VIT_205s0020g00620.3
miR6169	VIT_205s0020g00620.2
miR1523b	VIT_205s0020g00620.1
miR5079a	VIT_205s0020g00620.1
miR6169	VIT_205s0020g00620.1
miR477g-3p	VIT_205s0020g00610.1
miR2099-5p	VIT_205s0020g00400.4
miR2099-5p	VIT_205s0020g00400.3
miR2099-5p	VIT_205s0020g00400.2
miR2099-5p	VIT_205s0020g00400.1
miR395p-3p	VIT_205s0020g00390.5
miR395p-3p	VIT_205s0020g00390.4
miR395p-3p	VIT_205s0020g00390.3
miR395p-3p	VIT_205s0020g00390.2
miR395p-3p	VIT_205s0020g00390.1
miR1089	VIT_205s0020g00360.4
miR1089	VIT_205s0020g00360.3
miR1089	VIT_205s0020g00360.1
miR6284	VIT_205s0020g00220.1
miR5501	VIT_205s0020g00200.1
miR156a-5p	VIT_205s0020g00010.1
miR5081	VIT_204s0210g00210.1
miR6169	VIT_204s0210g00170.1
miR396f	VIT_204s0210g00160.1
miR162-3p	VIT_204s0210g00050.2
miR162-3p	VIT_204s0210g00050.1
miR419	VIT_204s0159g00050.1
miR6460	VIT_204s0159g00010.1
novel_mir122	VIT_204s0159g00010.1
miR3631a-3p	VIT_204s0079g00790.1
miR9408-3p	VIT_204s0079g00760.3
miR9408-3p	VIT_204s0079g00760.2
miR9408-3p	VIT_204s0079g00760.1
miR5501	VIT_204s0079g00745.1
miR7539	VIT_204s0079g00630.2
miR7539	VIT_204s0079g00630.1
miR5509	VIT_204s0079g00620.1
miR530b	VIT_204s0079g00560.1
miR9408-3p	VIT_204s0079g00280.3
miR9408-3p	VIT_204s0079g00280.2
miR9408-3p	VIT_204s0079g00280.1
miR2592s-3p	VIT_204s0079g00230.2
miR2592s-3p	VIT_204s0079g00230.1
miR167d	VIT_204s0079g00200.7
miR167d	VIT_204s0079g00200.6
miR167d	VIT_204s0079g00200.5
miR167d	VIT_204s0079g00200.4
miR9748	VIT_204s0079g00200.4
miR167d	VIT_204s0079g00200.3
miR167d	VIT_204s0079g00200.2
miR9748	VIT_204s0079g00200.2
miR167d	VIT_204s0079g00200.1
miR7539	VIT_204s0079g00160.2
miR7539	VIT_204s0079g00160.1
miR5230	VIT_204s0079g00040.1
miR157a-5p	VIT_204s0079g00010.1
miR9408-3p	VIT_204s0069g01090.1
miR9748	VIT_204s0069g01000.2
miR9748	VIT_204s0069g01000.1
miR5632-5p	VIT_204s0069g00990.1
miR397a	VIT_204s0069g00950.2
miR397a	VIT_204s0069g00950.1
miR3702	VIT_204s0069g00930.3
miR3702	VIT_204s0069g00930.2
miR3702	VIT_204s0069g00930.1
miR8578.2	VIT_204s0069g00890.5
miR8578.2	VIT_204s0069g00890.4
miR8578.2	VIT_204s0069g00890.3
miR8578.2	VIT_204s0069g00890.2
miR8578.2	VIT_204s0069g00890.1
miR8048-3p	VIT_204s0069g00830.1
miR395a	VIT_204s0069g00800.9
miR395a	VIT_204s0069g00800.8
miR395a	VIT_204s0069g00800.7
miR395a	VIT_204s0069g00800.6
miR395a	VIT_204s0069g00800.5
miR395a	VIT_204s0069g00800.4
miR395a	VIT_204s0069g00800.3
miR395a	VIT_204s0069g00800.2
miR395a	VIT_204s0069g00800.15
miR395a	VIT_204s0069g00800.12
miR395a	VIT_204s0069g00800.11
miR395a	VIT_204s0069g00800.10
miR395a	VIT_204s0069g00800.1
miR395p-3p	VIT_204s0069g00770.3
miR9748	VIT_204s0069g00770.3
miR395p-3p	VIT_204s0069g00770.2
miR9748	VIT_204s0069g00770.2
miR395p-3p	VIT_204s0069g00770.1
miR9748	VIT_204s0069g00770.1
miR1857-3p	VIT_204s0069g00760.4
miR156a-5p	VIT_204s0069g00760.3
miR1857-3p	VIT_204s0069g00760.3
miR1857-3p	VIT_204s0069g00760.2
miR1857-3p	VIT_204s0069g00760.1
miR6209	VIT_204s0069g00670.1
miR6209	VIT_204s0069g00560.1
miR6169	VIT_204s0069g00540.3
miR6169	VIT_204s0069g00540.2
miR6169	VIT_204s0069g00540.1
miR3434-5p	VIT_204s0069g00440.1
miR6209	VIT_204s0069g00330.1
miR6459b	VIT_204s0069g00330.1
miR6209	VIT_204s0069g00260.1
miR6209	VIT_204s0069g00230.1
miR6189	VIT_204s0069g00170.1
miR6209	VIT_204s0069g00060.1
miR869-3p	VIT_204s0044g02050.1
miR8042	VIT_204s0044g02020.2
miR8042	VIT_204s0044g02020.1
miR9752	VIT_204s0044g02000.1
miR2089-5p	VIT_204s0044g01980.2
miR2089-5p	VIT_204s0044g01980.1
miR6235-5p	VIT_204s0044g01960.1
miR419	VIT_204s0044g01920.2
miR6271	VIT_204s0044g01920.2
miR419	VIT_204s0044g01920.1
miR6271	VIT_204s0044g01920.1
miR7539	VIT_204s0044g01880.1
miR841a-3p	VIT_204s0044g01850.6
miR7543	VIT_204s0044g01850.5
miR403-3p	VIT_204s0044g01790.1
miR9484	VIT_204s0044g01770.3
novel_mir21	VIT_204s0044g01770.3
miR9484	VIT_204s0044g01770.2
novel_mir21	VIT_204s0044g01770.2
miR9484	VIT_204s0044g01770.1
novel_mir21	VIT_204s0044g01770.1
miR6169	VIT_204s0044g01680.1
miR3629a-3p	VIT_204s0044g01620.4
miR3629a-3p	VIT_204s0044g01620.3
miR3629a-3p	VIT_204s0044g01620.2
miR3625-5p	VIT_204s0044g01610.1
miR9752	VIT_204s0044g01560.5
miR5654-5p	VIT_204s0044g01560.2
miR5654-5p	VIT_204s0044g01560.1
miR9748	VIT_204s0044g01540.1
miR7122a-3p	VIT_204s0044g01370.1
miR1069-3p	VIT_204s0044g01360.1
miR2089-5p	VIT_204s0044g01330.5
miR2089-5p	VIT_204s0044g01330.3
miR2089-5p	VIT_204s0044g01330.1
miR4376a-3p	VIT_204s0044g01280.4
miR444a	VIT_204s0044g01280.4
miR4376a-3p	VIT_204s0044g01280.3
miR444a	VIT_204s0044g01280.3
miR4376a-3p	VIT_204s0044g01280.2
miR444a	VIT_204s0044g01280.2
miR444a	VIT_204s0044g01280.1
miR6271	VIT_204s0044g01220.6
miR6271	VIT_204s0044g01220.5
miR6271	VIT_204s0044g01220.4
miR6271	VIT_204s0044g01220.3
miR6271	VIT_204s0044g01220.2
miR6271	VIT_204s0044g01220.1
miR839-5p	VIT_204s0044g01160.2
miR839-5p	VIT_204s0044g01160.1
miR5067	VIT_204s0044g01090.7
miR168a-3p	VIT_204s0044g01080.1
miR5568f-3p	VIT_204s0044g01000.1
miR5227	VIT_204s0044g00890.3
miR5227	VIT_204s0044g00890.2
miR5227	VIT_204s0044g00890.1
miR5083	VIT_204s0044g00860.3
miR5083	VIT_204s0044g00860.2
miR5083	VIT_204s0044g00860.1
miR396a-3p	VIT_204s0044g00730.1
miR1507a	VIT_204s0044g00670.1
miR1535a	VIT_204s0044g00630.5
miR1535a	VIT_204s0044g00630.4
miR1535a	VIT_204s0044g00630.3
miR1535a	VIT_204s0044g00630.2
miR1535a	VIT_204s0044g00630.1
miR3629a-5p	VIT_204s0044g00610.1
miR6476a	VIT_204s0044g00580.2
miR6476a	VIT_204s0044g00580.1
miR7757-5p	VIT_204s0044g00420.1
miR7757-5p	VIT_204s0044g00420.1
miR5568f-3p	VIT_204s0044g00170.2
miR5568f-3p	VIT_204s0044g00170.1
miR4414b	VIT_204s0044g00130.6
miR4414b	VIT_204s0044g00130.5
miR4414b	VIT_204s0044g00130.4
miR4414b	VIT_204s0044g00130.3
miR4414b	VIT_204s0044g00130.2
miR4414b	VIT_204s0044g00130.1
miR7709-3p	VIT_204s0044g00070.2
miR396f	VIT_204s0044g00012.1
miR3633b-3p	VIT_204s0043g01030.1
miR2094-5p	VIT_204s0043g01000.1
miR1535a	VIT_204s0043g00990.2
miR1535a	VIT_204s0043g00990.1
miR870-5p	VIT_204s0043g00860.4
miR870-5p	VIT_204s0043g00860.3
miR870-5p	VIT_204s0043g00860.2
novel_mir51	VIT_204s0043g00840.3
novel_mir51	VIT_204s0043g00840.2
novel_mir51	VIT_204s0043g00840.1
miR473	VIT_204s0043g00820.1
miR530a	VIT_204s0043g00750.1
miR1535a	VIT_204s0043g00720.2
miR1535a	VIT_204s0043g00720.1
miR397a	VIT_204s0043g00690.1
miR530b	VIT_204s0043g00570.2
miR6300	VIT_204s0043g00570.2
miR530b	VIT_204s0043g00570.1
miR6300	VIT_204s0043g00570.1
miR7539	VIT_204s0043g00400.2
miR7539	VIT_204s0043g00400.1
miR1089	VIT_204s0043g00380.9
miR157a-3p	VIT_204s0043g00340.9
miR157a-3p	VIT_204s0043g00340.8
miR157a-3p	VIT_204s0043g00340.6
miR1044-3p	VIT_204s0043g00290.1
miR2916	VIT_204s0043g00210.1
miR1523b	VIT_204s0043g00205.1
miR8042	VIT_204s0043g00205.1
miR7539	VIT_204s0043g00140.4
miR7539	VIT_204s0043g00140.3
miR7539	VIT_204s0043g00140.2
miR7539	VIT_204s0043g00140.1
miR5227	VIT_204s0023g03880.2
miR5227	VIT_204s0023g03880.1
miR5244	VIT_204s0023g03870.1
miR6271	VIT_204s0023g03820.2
miR1510b-3p	VIT_204s0023g03770.1
miR2873b	VIT_204s0023g03740.1
miR2873b	VIT_204s0023g03720.1
miR419	VIT_204s0023g03690.1
miR5671b	VIT_204s0023g03650.2
miR5671b	VIT_204s0023g03650.1
novel_mir21	VIT_204s0023g03610.1
miR8764	VIT_204s0023g03600.5
miR9471b-3p	VIT_204s0023g03600.5
miR8764	VIT_204s0023g03600.4
miR9471b-3p	VIT_204s0023g03600.4
miR8764	VIT_204s0023g03600.3
miR9471b-3p	VIT_204s0023g03600.3
miR9471b-3p	VIT_204s0023g03600.2
miR9471b-3p	VIT_204s0023g03600.1
miR3625-3p	VIT_204s0023g03570.1
miR530b	VIT_204s0023g03540.1
miR164g-3p	VIT_204s0023g03370.1
miR1028c-5p	VIT_204s0023g03350.1
miR472b	VIT_204s0023g03340.1
miR9748	VIT_204s0023g03290.1
miR8155	VIT_204s0023g03180.4
miR8155	VIT_204s0023g03180.3
miR8155	VIT_204s0023g03180.2
miR8155	VIT_204s0023g03180.1
miR5654-5p	VIT_204s0023g03160.1
miR2118f	VIT_204s0023g03150.9
miR2118f	VIT_204s0023g03150.8
miR2118f	VIT_204s0023g03150.7
miR2118f	VIT_204s0023g03150.6
miR2118f	VIT_204s0023g03150.5
miR2118f	VIT_204s0023g03150.4
miR2118f	VIT_204s0023g03150.3
miR2118f	VIT_204s0023g03150.2
miR2118f	VIT_204s0023g03150.1
miR6476a	VIT_204s0023g02990.4
miR6476a	VIT_204s0023g02990.3
miR6476a	VIT_204s0023g02990.2
miR6476a	VIT_204s0023g02990.1
novel_mir128	VIT_204s0023g02930.1
novel_mir128	VIT_204s0023g02920.1
miR7757-5p.2	VIT_204s0023g02880.1
miR9748	VIT_204s0023g02880.1
miR1069-3p	VIT_204s0023g02870.1
miR5373	VIT_204s0023g02870.1
miR1535a	VIT_204s0023g02810.2
miR1535a	VIT_204s0023g02810.1
miR8585	VIT_204s0023g02610.1
miR1429-3p	VIT_204s0023g02590.2
miR1429-3p	VIT_204s0023g02590.1
novel_mir128	VIT_204s0023g02550.1
miR319	VIT_204s0023g02440.5
miR319	VIT_204s0023g02440.3
miR319	VIT_204s0023g02440.2
miR319	VIT_204s0023g02440.1
miR8577	VIT_204s0023g02430.1
miR8585	VIT_204s0023g02410.2
miR8585	VIT_204s0023g02410.1
miR3440-3p	VIT_204s0023g02380.1
miR472b	VIT_204s0023g02380.1
miR482a	VIT_204s0023g02380.1
miR6027-3p	VIT_204s0023g02380.1
miR1511-3p	VIT_204s0023g02300.1
miR845a	VIT_204s0023g02300.1
miR156a-5p	VIT_204s0023g02200.3
miR2089-5p	VIT_204s0023g02190.1
miR827-5p	VIT_204s0023g02150.1
miR1535b	VIT_204s0023g02130.1
miR473	VIT_204s0023g01980.1
miR397a	VIT_204s0023g01960.7
miR397a	VIT_204s0023g01960.6
miR397a	VIT_204s0023g01960.5
miR397a	VIT_204s0023g01960.4
miR397a	VIT_204s0023g01960.3
miR397a	VIT_204s0023g01960.2
miR397a	VIT_204s0023g01960.1
miR2938	VIT_204s0023g01930.5
miR395a	VIT_204s0023g01930.5
miR2938	VIT_204s0023g01930.4
miR395a	VIT_204s0023g01930.4
miR2938	VIT_204s0023g01930.3
miR395a	VIT_204s0023g01930.3
miR2938	VIT_204s0023g01930.2
miR395a	VIT_204s0023g01930.2
miR2938	VIT_204s0023g01930.1
miR395a	VIT_204s0023g01930.1
novel_mir121	VIT_204s0023g01870.1
miR3633a-5p	VIT_204s0023g01720.8
miR1156.2	VIT_204s0023g01720.6
miR3633a-5p	VIT_204s0023g01720.6
miR5081	VIT_204s0023g01720.6
miR1156.2	VIT_204s0023g01720.5
miR5081	VIT_204s0023g01720.5
miR3633a-5p	VIT_204s0023g01720.4
miR5081	VIT_204s0023g01720.4
miR5081	VIT_204s0023g01720.3
miR3633a-5p	VIT_204s0023g01720.2
miR5773	VIT_204s0023g01620.1
miR5139	VIT_204s0023g01540.1
miR9748	VIT_204s0023g01530.1
miR838-3p	VIT_204s0023g01490.1
miR5024-3p	VIT_204s0023g01450.4
miR7755-3p	VIT_204s0023g01450.4
miR5024-3p	VIT_204s0023g01450.3
miR5024-3p	VIT_204s0023g01450.2
miR5024-3p	VIT_204s0023g01450.1
miR170-3p	VIT_204s0023g01380.1
miR171a	VIT_204s0023g01380.1
miR171b-3p	VIT_204s0023g01380.1
miR171	VIT_204s0023g01380.1
miR171	VIT_204s0023g01380.1
miR2636	VIT_204s0023g01370.1
miR6476a	VIT_204s0023g01360.4
miR5338	VIT_204s0023g01310.1
miR846-3p	VIT_204s0023g01060.1
miR7528	VIT_204s0023g01030.9
miR7528	VIT_204s0023g01030.7
miR7528	VIT_204s0023g01030.5
miR7776-5p.1	VIT_204s0023g01020.6
miR7776-5p.1	VIT_204s0023g01020.5
miR7776-5p.1	VIT_204s0023g01020.4
miR7776-5p.1	VIT_204s0023g01020.3
miR7776-5p.1	VIT_204s0023g01020.2
miR7776-5p.1	VIT_204s0023g01020.1
miR1860-3p	VIT_204s0023g01000.1
miR1167	VIT_204s0023g00980.7
miR838-3p	VIT_204s0023g00980.7
miR1167	VIT_204s0023g00980.6
miR838-3p	VIT_204s0023g00980.6
miR1167	VIT_204s0023g00980.5
miR838-3p	VIT_204s0023g00980.5
miR1167	VIT_204s0023g00980.4
miR838-3p	VIT_204s0023g00980.4
miR1167	VIT_204s0023g00980.3
miR838-3p	VIT_204s0023g00980.3
miR1167	VIT_204s0023g00980.2
miR838-3p	VIT_204s0023g00980.2
miR1167	VIT_204s0023g00980.1
miR838-3p	VIT_204s0023g00980.1
miR172c-3p	VIT_204s0023g00880.1
miR1885a	VIT_204s0023g00860.3
miR1885a	VIT_204s0023g00860.2
miR8668	VIT_204s0023g00860.2
miR1885a	VIT_204s0023g00860.1
miR415	VIT_204s0023g00850.1
miR1511	VIT_204s0023g00780.2
miR6169	VIT_204s0023g00730.2
miR7122a-3p	VIT_204s0023g00720.2
novel_mir55	VIT_204s0023g00690.1
miR5227	VIT_204s0023g00620.1
miR157a-5p	VIT_204s0023g00600.4
miR5227	VIT_204s0023g00600.4
miR870-5p	VIT_204s0023g00600.4
miR5227	VIT_204s0023g00600.3
miR870-5p	VIT_204s0023g00600.3
miR5227	VIT_204s0023g00600.1
miR870-5p	VIT_204s0023g00600.1
miR415	VIT_204s0023g00590.2
miR7122a-5p	VIT_204s0023g00350.9
miR7122a-5p	VIT_204s0023g00350.8
miR7122a-5p	VIT_204s0023g00350.7
miR7122a-5p	VIT_204s0023g00350.5
miR7122a-5p	VIT_204s0023g00350.4
miR7122a-5p	VIT_204s0023g00350.3
miR7122a-5p	VIT_204s0023g00350.2
miR7122a-5p	VIT_204s0023g00350.13
miR7122a-5p	VIT_204s0023g00350.12
miR7122a-5p	VIT_204s0023g00350.10
miR7122a-5p	VIT_204s0023g00350.1
miR3630-3p	VIT_204s0023g00310.5
miR5079a	VIT_204s0023g00310.5
miR6169	VIT_204s0023g00310.5
miR822-5p	VIT_204s0023g00310.5
miR822-5p	VIT_204s0023g00310.4
miR3630-3p	VIT_204s0023g00310.3
miR5079a	VIT_204s0023g00310.3
miR6169	VIT_204s0023g00310.3
miR822-5p	VIT_204s0023g00310.3
miR3630-3p	VIT_204s0023g00310.2
miR822-5p	VIT_204s0023g00310.2
miR822-5p	VIT_204s0023g00310.1
miR407	VIT_204s0023g00190.1
miR6139	VIT_204s0023g00160.1
miR444a	VIT_204s0023g00130.9
miR444a	VIT_204s0023g00130.8
miR6476a	VIT_204s0023g00130.8
miR444a	VIT_204s0023g00130.7
miR444a	VIT_204s0023g00130.6
miR444a	VIT_204s0023g00130.5
miR6476a	VIT_204s0023g00130.5
miR444a	VIT_204s0023g00130.4
miR6476a	VIT_204s0023g00130.4
miR444a	VIT_204s0023g00130.3
miR444a	VIT_204s0023g00130.2
miR6476a	VIT_204s0023g00130.2
miR444a	VIT_204s0023g00130.1
miR2105	VIT_204s0023g00080.3
miR2105	VIT_204s0023g00080.1
miR5744	VIT_204s0023g00050.3
miR5744	VIT_204s0023g00050.2
miR5744	VIT_204s0023g00050.1
miR5568f-3p	VIT_204s0008g07250.2
miR839-5p	VIT_204s0008g07200.1
miR5568f-3p	VIT_204s0008g07150.1
miR4233	VIT_204s0008g07040.1
novel_mir84	VIT_204s0008g06920.2
novel_mir84	VIT_204s0008g06920.1
miR159a-3p	VIT_204s0008g06860.2
miR159a-3p	VIT_204s0008g06860.1
miR1857-3p	VIT_204s0008g06820.1
miR6189	VIT_204s0008g06790.1
miR396a-3p	VIT_204s0008g06780.3
miR396a-3p	VIT_204s0008g06780.2
miR396a-3p	VIT_204s0008g06780.1
miR7539	VIT_204s0008g06700.2
miR9726	VIT_204s0008g06700.2
miR7539	VIT_204s0008g06700.1
miR9726	VIT_204s0008g06700.1
miR9477-3p	VIT_204s0008g06600.6
miR9477-3p	VIT_204s0008g06600.2
miR2089-5p	VIT_204s0008g06580.5
miR2089-5p	VIT_204s0008g06580.4
miR2089-5p	VIT_204s0008g06580.3
miR2089-5p	VIT_204s0008g06580.2
miR2089-5p	VIT_204s0008g06580.1
miR3629a-5p	VIT_204s0008g06570.5
miR3629a-5p	VIT_204s0008g06570.4
miR3629a-5p	VIT_204s0008g06570.3
miR3629a-5p	VIT_204s0008g06570.2
miR3629a-5p	VIT_204s0008g06570.1
miR395a	VIT_204s0008g06530.1
miR477b-3p	VIT_204s0008g06530.1
miR2083-5p	VIT_204s0008g06520.2
miR5490	VIT_204s0008g06520.2
miR2083-5p	VIT_204s0008g06520.1
miR5490	VIT_204s0008g06520.1
miR2636	VIT_204s0008g06510.1
miR397b-3p	VIT_204s0008g06470.3
miR397b-3p	VIT_204s0008g06470.2
miR397b-3p	VIT_204s0008g06470.1
miR7545	VIT_204s0008g06460.3
miR7545	VIT_204s0008g06460.2
miR7545	VIT_204s0008g06460.1
miR157a-5p	VIT_204s0008g06330.5
miR157a-5p	VIT_204s0008g06330.3
miR157a-5p	VIT_204s0008g06330.1
miR5227	VIT_204s0008g06320.1
miR6459b	VIT_204s0008g06300.1
miR6459b	VIT_204s0008g06290.1
miR473	VIT_204s0008g06260.5
miR477a	VIT_204s0008g06260.5
miR473	VIT_204s0008g06260.4
miR477a	VIT_204s0008g06260.4
miR473	VIT_204s0008g06260.3
miR477a	VIT_204s0008g06260.3
miR473	VIT_204s0008g06260.2
miR477a	VIT_204s0008g06260.2
miR473	VIT_204s0008g06260.1
miR477a	VIT_204s0008g06260.1
miR5373	VIT_204s0008g06250.1
miR8048-3p	VIT_204s0008g06240.1
miR952b	VIT_204s0008g06240.1
miR171	VIT_204s0008g06150.1
miR171	VIT_204s0008g06140.1
miR3702	VIT_204s0008g06130.3
miR3702	VIT_204s0008g06130.2
miR3702	VIT_204s0008g06130.1
miR3629a-5p	VIT_204s0008g06090.1
miR6235-5p	VIT_204s0008g06070.3
miR6235-5p	VIT_204s0008g06070.2
miR6235-5p	VIT_204s0008g06070.1
miR172c-3p	VIT_204s0008g06050.4
miR172c-3p	VIT_204s0008g06050.3
miR172c-3p	VIT_204s0008g06050.2
miR172c-3p	VIT_204s0008g06050.1
miR5388	VIT_204s0008g06040.1
miR9777	VIT_204s0008g06010.1
miR827-5p	VIT_204s0008g06000.1
miR1860-3p	VIT_204s0008g05900.4
miR5031	VIT_204s0008g05900.4
miR1860-3p	VIT_204s0008g05900.3
miR5031	VIT_204s0008g05900.3
miR1860-3p	VIT_204s0008g05900.2
miR5031	VIT_204s0008g05900.2
miR1860-3p	VIT_204s0008g05900.1
miR5031	VIT_204s0008g05900.1
miR4376a-3p	VIT_204s0008g05880.1
miR8764	VIT_204s0008g05810.2
miR8764	VIT_204s0008g05810.1
miR394a-3p	VIT_204s0008g05800.4
miR394a-3p	VIT_204s0008g05800.3
miR7122a-3p	VIT_204s0008g05800.3
miR394a-3p	VIT_204s0008g05800.2
miR7122a-3p	VIT_204s0008g05800.2
miR394a-3p	VIT_204s0008g05800.1
miR7122a-3p	VIT_204s0008g05800.1
miR394a	VIT_204s0008g05780.2
miR394a	VIT_204s0008g05780.2
miR394a	VIT_204s0008g05780.1
miR394a	VIT_204s0008g05780.1
miR7539	VIT_204s0008g05690.1
miR1446	VIT_204s0008g05660.1
miR9748	VIT_204s0008g05510.3
miR5720	VIT_204s0008g05510.2
miR9748	VIT_204s0008g05510.2
miR9748	VIT_204s0008g05510.1
novel_mir126	VIT_204s0008g05480.1
miR1860-3p	VIT_204s0008g05410.1
miR477g-3p	VIT_204s0008g05390.1
miR1860-3p	VIT_204s0008g05380.1
miR3626-3p	VIT_204s0008g05340.2
miR7539	VIT_204s0008g05240.1
miR3629a-5p	VIT_204s0008g05210.5
miR3629a-5p	VIT_204s0008g05210.4
miR3629a-5p	VIT_204s0008g05210.3
miR3629a-5p	VIT_204s0008g05210.2
miR3629a-5p	VIT_204s0008g05210.1
miR838-3p	VIT_204s0008g05080.2
miR838-3p	VIT_204s0008g05080.1
miR7543	VIT_204s0008g05060.4
miR7543	VIT_204s0008g05060.3
miR7543	VIT_204s0008g05060.2
miR7543	VIT_204s0008g05060.1
miR1510b-3p	VIT_204s0008g05020.1
miR5725	VIT_204s0008g04960.1
miR1044-3p	VIT_204s0008g04930.2
miR1044-3p	VIT_204s0008g04930.1
miR5234	VIT_204s0008g04910.1
miR419	VIT_204s0008g04890.9
miR5234	VIT_204s0008g04890.9
miR419	VIT_204s0008g04890.8
miR5234	VIT_204s0008g04890.8
miR419	VIT_204s0008g04890.7
miR5234	VIT_204s0008g04890.7
miR419	VIT_204s0008g04890.6
miR5234	VIT_204s0008g04890.6
miR419	VIT_204s0008g04890.5
miR5234	VIT_204s0008g04890.5
miR419	VIT_204s0008g04890.4
miR5234	VIT_204s0008g04890.4
miR419	VIT_204s0008g04890.3
miR5234	VIT_204s0008g04890.3
miR419	VIT_204s0008g04890.2
miR5234	VIT_204s0008g04890.2
miR419	VIT_204s0008g04890.1
miR5234	VIT_204s0008g04890.1
miR482-3p	VIT_204s0008g04830.1
miR482-3p	VIT_204s0008g04820.1
novel_mir61	VIT_204s0008g04780.2
novel_mir61	VIT_204s0008g04780.1
miR3629a-5p	VIT_204s0008g04730.2
miR3629a-5p	VIT_204s0008g04730.1
miR1535a	VIT_204s0008g04690.3
miR1535a	VIT_204s0008g04690.2
miR1535a	VIT_204s0008g04690.1
miR9748	VIT_204s0008g04510.3
miR9748	VIT_204s0008g04510.2
miR9748	VIT_204s0008g04510.1
miR2089-5p	VIT_204s0008g04500.2
miR2089-5p	VIT_204s0008g04500.1
miR3629a-3p	VIT_204s0008g04490.4
miR7722-3p	VIT_204s0008g04480.3
miR7722-3p	VIT_204s0008g04480.2
miR2105	VIT_204s0008g04440.1
miR838-3p	VIT_204s0008g04340.2
miR838-3p	VIT_204s0008g04340.1
miR394a	VIT_204s0008g04320.1
miR1857-3p	VIT_204s0008g04290.1
novel_mir20	VIT_204s0008g04226.1
miR9654a-3p	VIT_204s0008g04060.2
miR5024-3p	VIT_204s0008g03920.2
miR5024-3p	VIT_204s0008g03920.1
miR8578.2	VIT_204s0008g03860.2
miR2100-5p	VIT_204s0008g03800.2
miR2100-5p	VIT_204s0008g03800.1
miR156a-5p	VIT_204s0008g03780.5
miR156a-5p	VIT_204s0008g03780.4
miR156a-5p	VIT_204s0008g03780.3
miR156a-5p	VIT_204s0008g03780.2
miR156a-5p	VIT_204s0008g03780.1
miR3631b-3p	VIT_204s0008g03750.1
miR1075	VIT_204s0008g03720.2
miR3625-3p	VIT_204s0008g03720.2
miR1075	VIT_204s0008g03720.1
miR3625-3p	VIT_204s0008g03720.1
miR1523b	VIT_204s0008g03660.4
miR7696c-3p	VIT_204s0008g03660.4
miR1523b	VIT_204s0008g03660.3
miR7696c-3p	VIT_204s0008g03660.3
miR1523b	VIT_204s0008g03660.2
miR7696c-3p	VIT_204s0008g03660.2
miR1523b	VIT_204s0008g03660.1
miR7696c-3p	VIT_204s0008g03660.1
miR9748	VIT_204s0008g03550.1
miR5654-5p	VIT_204s0008g03530.1
miR7545	VIT_204s0008g03520.1
miR9654a-3p	VIT_204s0008g03520.1
miR5649a	VIT_204s0008g03450.1
miR1863b	VIT_204s0008g03430.3
miR1863b	VIT_204s0008g03430.2
miR1863b	VIT_204s0008g03430.1
miR9748	VIT_204s0008g03400.1
miR1860-3p	VIT_204s0008g03330.6
miR5773	VIT_204s0008g03330.6
miR822-5p	VIT_204s0008g03330.6
miR1860-3p	VIT_204s0008g03330.5
miR5303	VIT_204s0008g03330.5
miR1860-3p	VIT_204s0008g03330.4
miR5773	VIT_204s0008g03330.4
miR822-5p	VIT_204s0008g03330.4
miR1860-3p	VIT_204s0008g03330.3
miR1860-3p	VIT_204s0008g03330.2
miR1860-3p	VIT_204s0008g03330.1
miR5773	VIT_204s0008g03330.1
miR822-5p	VIT_204s0008g03330.1
miR5770a	VIT_204s0008g03290.2
miR7543	VIT_204s0008g03270.1
miR5649a	VIT_204s0008g03260.2
miR5669	VIT_204s0008g03260.2
miR5669	VIT_204s0008g03260.1
miR165a-3p	VIT_204s0008g03250.2
miR166h-3p	VIT_204s0008g03250.2
miR166u	VIT_204s0008g03250.2
miR165a-3p	VIT_204s0008g03250.1
miR166h-3p	VIT_204s0008g03250.1
miR166u	VIT_204s0008g03250.1
miR2950-5p	VIT_204s0008g03190.1
miR419	VIT_204s0008g03190.1
miR415	VIT_204s0008g03170.4
miR415	VIT_204s0008g03170.3
miR415	VIT_204s0008g03170.1
miR7122a-3p	VIT_204s0008g03140.8
miR7122a-3p	VIT_204s0008g03140.6
novel_mir78	VIT_204s0008g03110.4
novel_mir78	VIT_204s0008g03110.3
novel_mir78	VIT_204s0008g03110.2
novel_mir78	VIT_204s0008g03110.1
miR3434-3p	VIT_204s0008g03100.1
miR9748	VIT_204s0008g03050.1
miR1440a	VIT_204s0008g03020.2
miR1440a	VIT_204s0008g03020.1
miR5669	VIT_204s0008g03010.3
miR5669	VIT_204s0008g03010.2
miR5669	VIT_204s0008g03010.1
miR444a	VIT_204s0008g02970.4
miR444a	VIT_204s0008g02970.2
miR444a	VIT_204s0008g02970.1
miR319	VIT_204s0008g02960.2
miR319	VIT_204s0008g02960.1
miR3639-3p	VIT_204s0008g02950.3
miR899	VIT_204s0008g02950.3
miR899	VIT_204s0008g02950.2
miR3639-3p	VIT_204s0008g02950.1
miR899	VIT_204s0008g02950.1
miR3629a-3p	VIT_204s0008g02930.1
miR3631a-3p	VIT_204s0008g02920.2
miR3631a-3p	VIT_204s0008g02920.1
miR3629a-5p	VIT_204s0008g02900.8
miR3629a-5p	VIT_204s0008g02900.7
miR3629a-5p	VIT_204s0008g02900.6
miR3629a-5p	VIT_204s0008g02900.5
miR3629a-5p	VIT_204s0008g02900.3
miR5632-5p	VIT_204s0008g02890.1
miR5509	VIT_204s0008g02670.2
miR5509	VIT_204s0008g02670.1
miR952b	VIT_204s0008g02570.1
miR3932b-5p	VIT_204s0008g02560.2
miR3932b-5p	VIT_204s0008g02560.1
miR1511	VIT_204s0008g02530.1
miR1511	VIT_204s0008g02530.1
miR8155	VIT_204s0008g02530.1
miR7122a-3p	VIT_204s0008g02490.2
miR7122a-3p	VIT_204s0008g02490.1
miR7543	VIT_204s0008g02480.3
miR7543	VIT_204s0008g02480.2
miR9748	VIT_204s0008g02480.2
miR7543	VIT_204s0008g02480.1
miR9748	VIT_204s0008g02480.1
miR1509a-3p	VIT_204s0008g02390.5
miR1509a-3p	VIT_204s0008g02390.4
miR1509a-3p	VIT_204s0008g02390.3
miR870-5p	VIT_204s0008g02390.3
miR1509a-3p	VIT_204s0008g02390.2
miR870-5p	VIT_204s0008g02390.2
miR1509a-3p	VIT_204s0008g02390.1
miR870-5p	VIT_204s0008g02390.1
miR1027a	VIT_204s0008g02370.4
miR1027a	VIT_204s0008g02370.1
miR415	VIT_204s0008g02270.1
miR9748	VIT_204s0008g02270.1
miR5079a	VIT_204s0008g02260.1
miR5255	VIT_204s0008g02080.2
miR7776-5p.1	VIT_204s0008g02080.2
miR5255	VIT_204s0008g02080.1
miR7776-5p.1	VIT_204s0008g02080.1
miR3631b-3p	VIT_204s0008g02050.2
miR3631b-3p	VIT_204s0008g02050.1
miR3629a-5p	VIT_204s0008g02000.1
miR408-3p	VIT_204s0008g01960.1
miR408d	VIT_204s0008g01960.1
miR529b	VIT_204s0008g01950.1
miR2083-5p	VIT_204s0008g01920.3
miR2083-5p	VIT_204s0008g01920.2
miR2083-5p	VIT_204s0008g01920.1
miR5773	VIT_204s0008g01890.2
miR5773	VIT_204s0008g01890.1
miR828a	VIT_204s0008g01870.2
miR858a	VIT_204s0008g01870.2
miR828a	VIT_204s0008g01870.1
miR858a	VIT_204s0008g01870.1
miR858a	VIT_204s0008g01830.1
miR9748	VIT_204s0008g01830.1
miR395a	VIT_204s0008g01820.1
miR858a	VIT_204s0008g01820.1
miR858a	VIT_204s0008g01810.2
miR858a	VIT_204s0008g01810.1
miR858a	VIT_204s0008g01800.1
miR5744	VIT_204s0008g01780.3
miR5744	VIT_204s0008g01780.2
miR5744	VIT_204s0008g01780.1
miR7696c-3p	VIT_204s0008g01770.7
miR3631a-3p	VIT_204s0008g01770.6
miR7696c-3p	VIT_204s0008g01770.6
miR3631a-3p	VIT_204s0008g01770.5
miR7696c-3p	VIT_204s0008g01770.5
miR7696c-3p	VIT_204s0008g01770.4
miR3631a-3p	VIT_204s0008g01770.3
miR7696c-3p	VIT_204s0008g01770.3
miR3631a-3p	VIT_204s0008g01770.2
miR7696c-3p	VIT_204s0008g01770.2
miR3631a-3p	VIT_204s0008g01770.1
miR7696c-3p	VIT_204s0008g01770.1
miR1027a	VIT_204s0008g01740.2
miR1027a	VIT_204s0008g01740.1
miR166h-3p	VIT_204s0008g01640.2
miR172d-5p	VIT_204s0008g01640.2
miR172d-5p	VIT_204s0008g01640.1
miR2659a	VIT_204s0008g01480.4
miR2659a	VIT_204s0008g01480.3
miR2659a	VIT_204s0008g01480.2
miR2659a	VIT_204s0008g01480.1
miR5501	VIT_204s0008g01460.7
miR5501	VIT_204s0008g01460.6
miR5501	VIT_204s0008g01460.5
miR5501	VIT_204s0008g01460.4
miR5501	VIT_204s0008g01460.3
miR5501	VIT_204s0008g01460.2
miR5501	VIT_204s0008g01460.1
miR159a-3p	VIT_204s0008g01410.1
miR394a	VIT_204s0008g01330.2
miR394a	VIT_204s0008g01330.1
miR1439	VIT_204s0008g01310.1
miR7776-5p.1	VIT_204s0008g01290.1
miR415	VIT_204s0008g01270.2
miR5227	VIT_204s0008g01260.4
miR5227	VIT_204s0008g01260.3
miR5227	VIT_204s0008g01260.2
miR5227	VIT_204s0008g01260.1
miR6271	VIT_204s0008g01250.1
miR6459b	VIT_204s0008g01210.1
miR162	VIT_204s0008g01180.4
miR162	VIT_204s0008g01180.3
miR157a-3p	VIT_204s0008g01120.1
miR9748	VIT_204s0008g01110.4
miR9748	VIT_204s0008g01110.3
miR9748	VIT_204s0008g01110.2
miR9748	VIT_204s0008g01110.1
miR3624-5p	VIT_204s0008g01080.2
miR3624-5p	VIT_204s0008g01080.1
miR164b	VIT_204s0008g01050.1
miR156a-5p	VIT_204s0008g00960.2
miR157a-5p	VIT_204s0008g00960.2
miR529b	VIT_204s0008g00960.2
miR5669	VIT_204s0008g00960.2
miR948	VIT_204s0008g00960.2
miR156a-5p	VIT_204s0008g00960.1
miR157a-5p	VIT_204s0008g00960.1
miR529b	VIT_204s0008g00960.1
miR5669	VIT_204s0008g00960.1
miR948	VIT_204s0008g00960.1
miR1535b	VIT_204s0008g00920.1
miR9748	VIT_204s0008g00900.3
miR9748	VIT_204s0008g00900.2
miR9748	VIT_204s0008g00900.1
miR164g-3p	VIT_204s0008g00870.1
miR7757-5p.2	VIT_204s0008g00860.1
miR3629a-3p	VIT_204s0008g00710.4
miR1432-5p	VIT_204s0008g00700.1
miR6209	VIT_204s0008g00600.4
miR9477-3p	VIT_204s0008g00600.4
miR6209	VIT_204s0008g00600.1
miR9477-3p	VIT_204s0008g00600.1
miR9748	VIT_204s0008g00460.1
miR838-3p	VIT_204s0008g00450.4
miR838-3p	VIT_204s0008g00450.3
miR838-3p	VIT_204s0008g00450.2
miR838-3p	VIT_204s0008g00450.1
miR1535b	VIT_204s0008g00440.1
miR1535b	VIT_204s0008g00420.1
miR1535b	VIT_204s0008g00410.1
miR1535b	VIT_204s0008g00370.1
miR1535b	VIT_204s0008g00310.1
miR1535b	VIT_204s0008g00300.1
miR3626-3p	VIT_204s0008g00290.1
miR447c-3p	VIT_204s0008g00220.3
miR9748	VIT_204s0008g00220.3
miR447c-3p	VIT_204s0008g00220.2
miR9748	VIT_204s0008g00220.2
miR447c-3p	VIT_204s0008g00220.1
miR9748	VIT_204s0008g00220.1
miR3623-5p	VIT_204s0008g00190.2
miR3623-5p	VIT_204s0008g00190.1
miR1027a	VIT_203s0180g00260.3
miR1027a	VIT_203s0180g00260.2
miR1027a	VIT_203s0180g00260.1
miR1027a	VIT_203s0180g00250.1
miR2603	VIT_203s0180g00120.3
miR2603	VIT_203s0180g00120.2
miR2603	VIT_203s0180g00120.1
miR8585	VIT_203s0180g00080.5
miR8585	VIT_203s0180g00080.4
miR7543	VIT_203s0180g00080.3
miR7543	VIT_203s0180g00080.1
novel_mir124	VIT_203s0180g00040.1
miR1167	VIT_203s0132g00325.1
miR482-3p	VIT_203s0132g00305.1
miR7539	VIT_203s0132g00210.7
miR7539	VIT_203s0132g00210.6
miR7539	VIT_203s0132g00210.5
miR827-5p	VIT_203s0132g00100.1
miR827-5p	VIT_203s0132g00090.1
miR9654a-3p	VIT_203s0132g00050.3
miR827-5p	VIT_203s0132g00040.1
novel_mir37	VIT_203s0132g00040.1
miR2916	VIT_203s0114g00008.1
miR407	VIT_203s0110g00290.1
miR5234	VIT_203s0110g00170.1
miR1439	VIT_203s0110g00080.1
miR4415a-3p	VIT_203s0110g00080.1
miR1439	VIT_203s0110g00030.1
miR4415a-3p	VIT_203s0110g00030.1
miR535a	VIT_203s0097g00660.1
miR447c-3p	VIT_203s0097g00600.1
miR3932b-5p	VIT_203s0097g00570.1
miR2603	VIT_203s0097g00550.1
miR9484	VIT_203s0097g00490.2
miR9484	VIT_203s0097g00490.1
novel_mir114	VIT_203s0097g00240.1
miR419	VIT_203s0091g01240.2
miR419	VIT_203s0091g01240.1
miR3631a-3p	VIT_203s0091g01150.1
miR5501	VIT_203s0091g01150.1
miR5227	VIT_203s0091g01140.3
miR5227	VIT_203s0091g01140.2
miR5227	VIT_203s0091g01140.1
novel_mir18	VIT_203s0091g01060.3
novel_mir18	VIT_203s0091g01060.2
novel_mir18	VIT_203s0091g01060.1
miR6171	VIT_203s0091g01040.3
miR6171	VIT_203s0091g01040.2
miR6171	VIT_203s0091g01040.1
miR3629a-3p	VIT_203s0091g01030.4
miR3629a-5p	VIT_203s0091g01030.4
miR3629a-3p	VIT_203s0091g01030.3
miR3629a-5p	VIT_203s0091g01030.3
miR8767c	VIT_203s0091g01020.5
miR9748	VIT_203s0091g00870.4
miR2099-5p	VIT_203s0091g00860.5
miR2099-5p	VIT_203s0091g00860.4
miR2099-5p	VIT_203s0091g00860.3
miR2099-5p	VIT_203s0091g00860.2
miR2099-5p	VIT_203s0091g00860.1
miR7545	VIT_203s0091g00720.1
miR444d.3	VIT_203s0091g00690.1
miR5676	VIT_203s0091g00680.2
miR5676	VIT_203s0091g00680.1
miR2659a	VIT_203s0091g00660.4
miR2659a	VIT_203s0091g00660.3
miR2659a	VIT_203s0091g00660.2
miR2659a	VIT_203s0091g00660.1
miR7539	VIT_203s0091g00630.1
miR168a-3p	VIT_203s0091g00610.1
miR1028b-5p	VIT_203s0091g00600.1
miR9477-3p	VIT_203s0091g00560.3
miR9477-3p	VIT_203s0091g00560.2
miR9477-3p	VIT_203s0091g00560.1
miR3624-3p	VIT_203s0091g00550.5
miR5368	VIT_203s0091g00550.5
miR3624-3p	VIT_203s0091g00550.4
miR5368	VIT_203s0091g00550.4
miR3624-3p	VIT_203s0091g00550.3
miR5368	VIT_203s0091g00550.3
miR3624-3p	VIT_203s0091g00550.2
miR5368	VIT_203s0091g00550.2
miR3624-3p	VIT_203s0091g00550.1
miR5368	VIT_203s0091g00550.1
miR169a-5p	VIT_203s0091g00470.7
miR6026-3p	VIT_203s0091g00470.7
miR6026-3p	VIT_203s0091g00470.6
miR169a-5p	VIT_203s0091g00470.5
miR169a-5p	VIT_203s0091g00470.4
miR6026-3p	VIT_203s0091g00470.4
miR3440	VIT_203s0091g00440.1
miR1027a	VIT_203s0091g00290.1
miR3629a-5p	VIT_203s0091g00250.5
miR9471b-3p	VIT_203s0091g00250.5
miR3629a-5p	VIT_203s0091g00250.4
miR9471b-3p	VIT_203s0091g00250.4
miR3629a-5p	VIT_203s0091g00250.3
miR9471b-3p	VIT_203s0091g00250.3
miR3629a-5p	VIT_203s0091g00250.1
miR9471b-3p	VIT_203s0091g00250.1
miR3626-3p	VIT_203s0091g00240.1
miR9748	VIT_203s0091g00230.1
miR1507a	VIT_203s0091g00200.2
miR1507a	VIT_203s0091g00200.1
miR8668	VIT_203s0091g00140.1
miR1432-5p	VIT_203s0091g00100.1
miR952b	VIT_203s0091g00080.1
novel_mir21	VIT_203s0088g01170.2
miR5509	VIT_203s0088g01085.1
miR6253	VIT_203s0088g01040.2
miR6253	VIT_203s0088g01040.1
miR5509	VIT_203s0088g00940.1
miR5509	VIT_203s0088g00910.1
miR1863b	VIT_203s0088g00900.1
miR1863	VIT_203s0088g00900.1
miR7782-3p	VIT_203s0088g00900.1
miR845a	VIT_203s0088g00900.1
miR845d	VIT_203s0088g00900.1
miR156a-5p	VIT_203s0088g00670.1
miR827-5p	VIT_203s0088g00630.2
miR9484	VIT_203s0088g00630.2
miR827-5p	VIT_203s0088g00630.1
miR2105	VIT_203s0088g00410.1
miR827-5p	VIT_203s0088g00410.1
miR5490	VIT_203s0088g00390.7
miR5490	VIT_203s0088g00390.6
miR5490	VIT_203s0088g00390.5
miR5490	VIT_203s0088g00390.4
miR5490	VIT_203s0088g00390.3
miR5490	VIT_203s0088g00390.2
miR5490	VIT_203s0088g00390.1
miR9748	VIT_203s0088g00370.1
miR156a-5p	VIT_203s0063g02680.1
miR159a-3p	VIT_203s0063g02660.1
miR159a	VIT_203s0063g02660.1
miR529b	VIT_203s0063g02660.1
novel_mir21	VIT_203s0063g02600.3
novel_mir21	VIT_203s0063g02600.2
miR7539	VIT_203s0063g02590.6
miR7539	VIT_203s0063g02590.4
miR7539	VIT_203s0063g02590.3
miR7539	VIT_203s0063g02590.2
miR7539	VIT_203s0063g02590.1
miR3629a-3p	VIT_203s0063g02530.8
miR3629a-3p	VIT_203s0063g02530.7
miR3629a-3p	VIT_203s0063g02530.6
miR7545	VIT_203s0063g02500.2
miR7545	VIT_203s0063g02500.1
miR1044-3p	VIT_203s0063g02375.1
miR1044-3p	VIT_203s0063g02350.1
miR5227	VIT_203s0063g02330.1
miR3625-3p	VIT_203s0063g02320.1
miR9748	VIT_203s0063g02280.2
miR9748	VIT_203s0063g02280.1
miR3440	VIT_203s0063g02260.1
miR9477-3p	VIT_203s0063g02110.3
miR9477-3p	VIT_203s0063g02110.2
miR9477-3p	VIT_203s0063g02110.1
miR5255	VIT_203s0063g02060.5
miR7539	VIT_203s0063g02000.5
miR7539	VIT_203s0063g02000.4
miR7539	VIT_203s0063g02000.3
miR7539	VIT_203s0063g02000.2
miR7539	VIT_203s0063g02000.1
miR1509a-3p	VIT_203s0063g01990.2
miR2111-5p	VIT_203s0063g01990.2
miR1509a-3p	VIT_203s0063g01990.1
miR2111-5p	VIT_203s0063g01990.1
miR9748	VIT_203s0063g01860.1
miR9748	VIT_203s0063g01850.1
miR3706	VIT_203s0063g01820.1
miR6284	VIT_203s0063g01820.1
miR948	VIT_203s0063g01790.1
miR6291c-5p	VIT_203s0063g01740.1
miR157a-5p	VIT_203s0063g01730.1
miR7776-5p.1	VIT_203s0063g01690.1
miR7776-5p.1	VIT_203s0063g01650.1
miR7776-5p.1	VIT_203s0063g01580.1
miR7776-5p.1	VIT_203s0063g01530.1
miR419	VIT_203s0063g01500.1
miR7776-5p.1	VIT_203s0063g01480.1
miR8777	VIT_203s0063g01480.1
miR1027a	VIT_203s0063g01460.1
miR2089-5p	VIT_203s0063g01460.1
miR5509	VIT_203s0063g01455.1
miR1507a	VIT_203s0063g01440.1
miR7545	VIT_203s0063g01415.1
miR7696c-3p	VIT_203s0063g01410.2
miR159a-3p	VIT_203s0063g01380.2
miR159a	VIT_203s0063g01380.2
miR159a	VIT_203s0063g01380.2
miR159a-3p	VIT_203s0063g01380.1
miR159a	VIT_203s0063g01380.1
miR159a	VIT_203s0063g01380.1
miR8015-3p	VIT_203s0063g01230.1
novel_mir3	VIT_203s0063g01180.2
novel_mir3	VIT_203s0063g01180.2
novel_mir3	VIT_203s0063g01180.1
novel_mir3	VIT_203s0063g01180.1
miR447c-3p	VIT_203s0063g01060.2
miR447c-3p	VIT_203s0063g01060.1
miR473	VIT_203s0063g01030.3
miR477a	VIT_203s0063g01030.3
miR473	VIT_203s0063g01030.2
miR477a	VIT_203s0063g01030.2
miR838-3p	VIT_203s0063g01030.2
miR838-3p	VIT_203s0063g01030.1
miR408-3p	VIT_203s0063g01010.1
miR408d	VIT_203s0063g01010.1
miR408-3p	VIT_203s0063g00990.1
miR408d	VIT_203s0063g00990.1
miR1044-3p	VIT_203s0063g00890.2
miR1044-3p	VIT_203s0063g00890.1
miR5653	VIT_203s0063g00880.1
miR1088-5p	VIT_203s0063g00850.4
miR1088-5p	VIT_203s0063g00850.3
miR1088-5p	VIT_203s0063g00850.2
miR1088-5p	VIT_203s0063g00850.1
miR2275a-5p	VIT_203s0063g00840.3
miR2275a-5p	VIT_203s0063g00840.2
miR2275a-5p	VIT_203s0063g00840.1
miR407	VIT_203s0063g00750.1
miR1860-3p	VIT_203s0063g00680.2
miR1860-3p	VIT_203s0063g00680.1
miR5230	VIT_203s0063g00640.5
miR5230	VIT_203s0063g00640.4
miR5230	VIT_203s0063g00640.3
miR5230	VIT_203s0063g00640.2
miR5230	VIT_203s0063g00640.1
miR5501	VIT_203s0063g00620.1
miR3634-5p	VIT_203s0063g00600.1
miR9408-3p	VIT_203s0063g00510.1
miR157a-5p	VIT_203s0063g00380.4
miR8169	VIT_203s0063g00380.4
miR157a-5p	VIT_203s0063g00380.3
miR8169	VIT_203s0063g00380.3
miR157a-5p	VIT_203s0063g00380.2
miR8169	VIT_203s0063g00380.2
miR157a-5p	VIT_203s0063g00380.1
miR8169	VIT_203s0063g00380.1
miR472b	VIT_203s0063g00310.1
miR2950-3p	VIT_203s0063g00240.1
miR7776-5p.1	VIT_203s0063g00220.1
miR1439	VIT_203s0063g00160.5
miR1439	VIT_203s0063g00160.4
miR1439	VIT_203s0063g00160.3
miR3626-5p	VIT_203s0063g00160.3
miR1439	VIT_203s0063g00160.2
miR1439	VIT_203s0063g00160.1
miR5649a	VIT_203s0063g00110.1
miR394a	VIT_203s0063g00100.6
miR5653	VIT_203s0063g00100.6
miR828a	VIT_203s0063g00100.6
miR394a	VIT_203s0063g00100.5
miR5653	VIT_203s0063g00100.5
miR828a	VIT_203s0063g00100.5
miR394a	VIT_203s0063g00100.4
miR5653	VIT_203s0063g00100.4
miR828a	VIT_203s0063g00100.4
miR394a	VIT_203s0063g00100.3
miR5653	VIT_203s0063g00100.3
miR828a	VIT_203s0063g00100.3
miR394a	VIT_203s0063g00100.2
miR5653	VIT_203s0063g00100.2
miR828a	VIT_203s0063g00100.2
miR394a	VIT_203s0063g00100.1
miR5653	VIT_203s0063g00100.1
miR828a	VIT_203s0063g00100.1
miR530b	VIT_203s0063g00010.1
miR396a-3p	VIT_203s0038g04720.1
miR2083-5p	VIT_203s0038g04640.1
miR7543	VIT_203s0038g04620.1
miR952b	VIT_203s0038g04570.4
miR952b	VIT_203s0038g04570.2
miR952b	VIT_203s0038g04570.1
miR2094-5p	VIT_203s0038g04460.3
miR2094-5p	VIT_203s0038g04460.2
miR9748	VIT_203s0038g04430.1
miR6426a	VIT_203s0038g04210.4
miR5509	VIT_203s0038g04140.5
miR5509	VIT_203s0038g04140.4
miR5509	VIT_203s0038g04140.3
miR5509	VIT_203s0038g04140.2
miR5509	VIT_203s0038g04140.1
miR473	VIT_203s0038g04120.1
miR5773	VIT_203s0038g04110.1
miR415	VIT_203s0038g04100.3
miR415	VIT_203s0038g04100.2
miR7707-3p	VIT_203s0038g04100.2
miR415	VIT_203s0038g04100.1
miR952b	VIT_203s0038g04090.3
miR952b	VIT_203s0038g04090.2
miR952b	VIT_203s0038g04090.1
miR9471b-3p	VIT_203s0038g04080.1
miR415	VIT_203s0038g04070.1
miR1860-3p	VIT_203s0038g03990.2
miR7539	VIT_203s0038g03990.2
miR1860-3p	VIT_203s0038g03990.1
miR7539	VIT_203s0038g03990.1
miR530b	VIT_203s0038g03870.1
miR5780b	VIT_203s0038g03870.1
miR9556-3p	VIT_203s0038g03830.3
miR9556-3p	VIT_203s0038g03830.2
miR9556-3p	VIT_203s0038g03830.1
miR2873b	VIT_203s0038g03760.1
miR3520-3p	VIT_203s0038g03756.1
miR5368	VIT_203s0038g03710.3
miR5368	VIT_203s0038g03710.2
miR5368	VIT_203s0038g03710.1
miR6169	VIT_203s0038g03610.1
miR3520-3p	VIT_203s0038g03580.1
miR7776-5p.1	VIT_203s0038g03560.1
miR838-3p	VIT_203s0038g03540.2
miR838-3p	VIT_203s0038g03540.1
miR8767c	VIT_203s0038g03440.3
miR8767c	VIT_203s0038g03440.2
miR8767c	VIT_203s0038g03440.1
miR1088-5p	VIT_203s0038g03220.4
novel_mir89	VIT_203s0038g03220.4
miR1088-5p	VIT_203s0038g03220.3
novel_mir89	VIT_203s0038g03220.3
miR1088-5p	VIT_203s0038g03220.2
novel_mir89	VIT_203s0038g03220.2
miR1088-5p	VIT_203s0038g03220.1
novel_mir89	VIT_203s0038g03220.1
novel_mir89	VIT_203s0038g03210.2
novel_mir89	VIT_203s0038g03210.1
miR2916	VIT_203s0038g03180.1
miR5748	VIT_203s0038g03100.5
miR5748	VIT_203s0038g03100.4
miR5748	VIT_203s0038g03100.3
miR5748	VIT_203s0038g03100.2
miR5748	VIT_203s0038g03100.1
miR403-5p	VIT_203s0038g03060.5
miR403-5p	VIT_203s0038g03060.4
miR403-5p	VIT_203s0038g03060.3
miR403-5p	VIT_203s0038g03060.2
miR403-5p	VIT_203s0038g03060.1
miR3633a-5p	VIT_203s0038g03040.1
miR3629a-5p	VIT_203s0038g02970.3
miR3629a-5p	VIT_203s0038g02970.1
miR3631a-3p	VIT_203s0038g02940.3
miR5140	VIT_203s0038g02870.1
miR530b	VIT_203s0038g02850.1
miR5234	VIT_203s0038g02820.3
miR5234	VIT_203s0038g02820.2
miR5234	VIT_203s0038g02820.1
miR394a-3p	VIT_203s0038g02770.1
miR3629a-3p	VIT_203s0038g02760.5
miR3629a-3p	VIT_203s0038g02760.4
miR3629a-3p	VIT_203s0038g02760.3
miR3629a-3p	VIT_203s0038g02760.2
miR5508	VIT_203s0038g02660.1
miR860	VIT_203s0038g02650.5
miR860	VIT_203s0038g02650.5
miR860	VIT_203s0038g02650.4
miR860	VIT_203s0038g02650.4
miR860	VIT_203s0038g02650.3
miR860	VIT_203s0038g02650.3
miR860	VIT_203s0038g02650.2
miR860	VIT_203s0038g02650.2
miR860	VIT_203s0038g02650.1
miR860	VIT_203s0038g02650.1
miR1429-3p	VIT_203s0038g02590.4
miR1429-3p	VIT_203s0038g02590.3
miR1429-3p	VIT_203s0038g02590.2
miR1429-3p	VIT_203s0038g02590.1
miR395p-3p	VIT_203s0038g02570.4
miR395p-3p	VIT_203s0038g02570.3
miR395p-3p	VIT_203s0038g02570.2
miR395p-3p	VIT_203s0038g02570.1
miR6253	VIT_203s0038g02520.4
miR6253	VIT_203s0038g02520.3
miR6253	VIT_203s0038g02520.2
miR6253	VIT_203s0038g02520.1
miR9748	VIT_203s0038g02470.1
miR7122a-3p	VIT_203s0038g02460.1
miR5303	VIT_203s0038g02450.1
miR6169	VIT_203s0038g02430.2
miR8777	VIT_203s0038g02400.3
miR8777	VIT_203s0038g02400.2
miR8777	VIT_203s0038g02400.1
miR828a	VIT_203s0038g02390.1
miR156a-5p	VIT_203s0038g02370.9
miR3633b-3p	VIT_203s0038g02370.9
miR8042	VIT_203s0038g02370.9
miR156a-5p	VIT_203s0038g02370.8
miR3633b-3p	VIT_203s0038g02370.8
miR8042	VIT_203s0038g02370.8
miR156a-5p	VIT_203s0038g02370.7
miR3633b-3p	VIT_203s0038g02370.7
miR8042	VIT_203s0038g02370.7
miR156a-5p	VIT_203s0038g02370.6
miR3633b-3p	VIT_203s0038g02370.6
miR8042	VIT_203s0038g02370.6
miR156a-5p	VIT_203s0038g02370.5
miR3633b-3p	VIT_203s0038g02370.5
miR8042	VIT_203s0038g02370.5
miR156a-5p	VIT_203s0038g02370.4
miR3633b-3p	VIT_203s0038g02370.4
miR8042	VIT_203s0038g02370.4
miR156a-5p	VIT_203s0038g02370.3
miR3633b-3p	VIT_203s0038g02370.3
miR8042	VIT_203s0038g02370.3
miR156a-5p	VIT_203s0038g02370.2
miR3633b-3p	VIT_203s0038g02370.2
miR8042	VIT_203s0038g02370.2
miR156a-5p	VIT_203s0038g02370.1
miR3633b-3p	VIT_203s0038g02370.1
miR8042	VIT_203s0038g02370.1
miR1167	VIT_203s0038g02340.1
miR2866	VIT_203s0038g02340.1
miR5079a	VIT_203s0038g02340.1
miR7755-3p	VIT_203s0038g02280.5
miR7755-3p	VIT_203s0038g02280.2
miR5278	VIT_203s0038g02210.1
miR530b	VIT_203s0038g02160.1
miR952b	VIT_203s0038g02100.5
miR952b	VIT_203s0038g02100.4
miR952b	VIT_203s0038g02100.3
miR952b	VIT_203s0038g02100.1
miR415	VIT_203s0038g02070.4
miR5744	VIT_203s0038g02070.4
miR415	VIT_203s0038g02070.3
miR5744	VIT_203s0038g02070.3
miR415	VIT_203s0038g02070.2
miR5744	VIT_203s0038g02070.2
miR415	VIT_203s0038g02070.1
miR5744	VIT_203s0038g02070.1
miR6459b	VIT_203s0038g01950.1
miR8767c	VIT_203s0038g01940.1
miR2275a-5p	VIT_203s0038g01880.8
miR2275a-5p	VIT_203s0038g01880.7
miR2275a-5p	VIT_203s0038g01880.4
miR2275a-5p	VIT_203s0038g01880.3
miR482-3p	VIT_203s0038g01670.4
miR482-3p	VIT_203s0038g01670.3
miR482-3p	VIT_203s0038g01670.2
miR482-3p	VIT_203s0038g01670.1
miR1507-3p	VIT_203s0038g01630.1
miR482-3p	VIT_203s0038g01630.1
miR482-3p	VIT_203s0038g01620.1
miR482-3p	VIT_203s0038g01610.1
novel_mir37	VIT_203s0038g01600.1
miR6026-3p	VIT_203s0038g01580.1
miR8036-3p	VIT_203s0038g01580.1
miR482-3p	VIT_203s0038g01550.1
miR6027-3p	VIT_203s0038g01550.1
miR3633a-3p	VIT_203s0038g01540.1
miR482-3p	VIT_203s0038g01540.1
miR6026-3p	VIT_203s0038g01540.1
miR6171	VIT_203s0038g01540.1
miR482-3p	VIT_203s0038g01530.1
miR6026-3p	VIT_203s0038g01530.1
miR6027-3p	VIT_203s0038g01530.1
miR482-3p	VIT_203s0038g01520.1
miR6026-3p	VIT_203s0038g01520.1
miR6027-3p	VIT_203s0038g01520.1
miR9748	VIT_203s0038g01520.1
miR1507a	VIT_203s0038g01500.1
miR2055	VIT_203s0038g01320.2
miR2055	VIT_203s0038g01320.1
miR159a-3p	VIT_203s0038g01150.1
miR159a	VIT_203s0038g01150.1
miR319	VIT_203s0038g01150.1
miR1429-3p	VIT_203s0038g01050.1
miR3440	VIT_203s0038g00980.1
miR3932b-5p	VIT_203s0038g00760.1
miR7543	VIT_203s0038g00750.6
miR7543	VIT_203s0038g00750.4
miR5083	VIT_203s0038g00740.1
miR3629a-3p	VIT_203s0038g00470.3
miR8169	VIT_203s0038g00470.3
miR3629a-3p	VIT_203s0038g00470.2
miR8169	VIT_203s0038g00470.2
miR419	VIT_203s0038g00470.1
miR8169	VIT_203s0038g00470.1
miR5169a	VIT_203s0038g00380.8
miR5169a	VIT_203s0038g00380.7
miR5169a	VIT_203s0038g00380.6
miR5169a	VIT_203s0038g00380.5
miR5169a	VIT_203s0038g00380.4
miR5169a	VIT_203s0038g00380.3
miR5169a	VIT_203s0038g00380.2
miR5169a	VIT_203s0038g00380.1
miR172a	VIT_203s0038g00350.2
miR172a	VIT_203s0038g00350.1
miR1044-3p	VIT_203s0038g00340.2
miR1044-3p	VIT_203s0038g00340.1
miR5654-5p	VIT_203s0038g00330.1
miR7545	VIT_203s0038g00320.6
miR7545	VIT_203s0038g00320.3
miR3629a-5p	VIT_203s0038g00290.2
miR5079a	VIT_203s0038g00290.2
miR5079a	VIT_203s0038g00290.1
miR3702	VIT_203s0038g00250.6
miR3702	VIT_203s0038g00250.5
miR3702	VIT_203s0038g00250.4
miR3702	VIT_203s0038g00250.3
miR3702	VIT_203s0038g00250.2
miR3702	VIT_203s0038g00250.1
miR536	VIT_203s0038g00150.4
miR536	VIT_203s0038g00150.3
miR536	VIT_203s0038g00150.2
miR536	VIT_203s0038g00150.1
miR9726	VIT_203s0038g00110.6
miR9726	VIT_203s0038g00110.5
miR9726	VIT_203s0038g00110.4
miR9726	VIT_203s0038g00110.3
miR9726	VIT_203s0038g00110.2
miR9726	VIT_203s0038g00110.1
miR5373	VIT_203s0038g00050.3
novel_mir44	VIT_203s0038g00050.3
miR5373	VIT_203s0038g00050.2
novel_mir44	VIT_203s0038g00050.2
miR5373	VIT_203s0038g00050.1
novel_mir44	VIT_203s0038g00050.1
miR3623-3p	VIT_203s0017g02360.3
miR3623-3p	VIT_203s0017g02360.2
miR8767c	VIT_203s0017g02360.2
miR3623-3p	VIT_203s0017g02360.1
miR8767c	VIT_203s0017g02360.1
miR477g	VIT_203s0017g02310.1
miR477g	VIT_203s0017g02310.1
miR6169	VIT_203s0017g02065.1
miR948	VIT_203s0017g02050.1
novel_mir82	VIT_203s0017g02040.1
miR5144-3p	VIT_203s0017g01970.5
miR5144-3p	VIT_203s0017g01970.4
miR5144-3p	VIT_203s0017g01970.3
miR5144-3p	VIT_203s0017g01970.2
miR5144-3p	VIT_203s0017g01970.1
miR1429-3p	VIT_203s0017g01850.1
miR2950-5p	VIT_203s0017g01830.2
miR7757-5p	VIT_203s0017g01830.2
miR8042	VIT_203s0017g01830.2
miR2950-5p	VIT_203s0017g01830.1
miR7757-5p	VIT_203s0017g01830.1
miR8042	VIT_203s0017g01830.1
miR5083	VIT_203s0017g01810.6
miR5083	VIT_203s0017g01810.5
miR5083	VIT_203s0017g01810.4
miR5083	VIT_203s0017g01810.3
miR5083	VIT_203s0017g01810.2
miR5083	VIT_203s0017g01810.1
miR159a	VIT_203s0017g01800.1
miR4374b	VIT_203s0017g01790.1
miR529b	VIT_203s0017g01750.1
miR3633a-5p	VIT_203s0017g01720.1
miR477g-3p	VIT_203s0017g01690.3
miR477g-3p	VIT_203s0017g01690.2
miR477g-3p	VIT_203s0017g01690.1
miR4397-3p	VIT_203s0017g01670.3
miR4397-3p	VIT_203s0017g01670.2
miR4397-3p	VIT_203s0017g01670.1
miR473	VIT_203s0017g01640.3
miR473	VIT_203s0017g01640.1
miR9724	VIT_203s0017g01600.1
miR5054	VIT_203s0017g01550.2
miR5054	VIT_203s0017g01550.1
miR2118f	VIT_203s0017g01495.1
miR3624-5p	VIT_203s0017g01490.1
miR419	VIT_203s0017g01490.1
miR159a-3p	VIT_203s0017g01375.1
miR159a	VIT_203s0017g01375.1
miR319	VIT_203s0017g01375.1
miR319	VIT_203s0017g01375.1
miR838-3p	VIT_203s0017g01350.3
miR838-3p	VIT_203s0017g01350.2
miR838-3p	VIT_203s0017g01350.1
miR5508	VIT_203s0017g01340.4
miR5508	VIT_203s0017g01340.3
miR5568f-3p	VIT_203s0017g01300.1
miR1511-3p	VIT_203s0017g01170.1
miR9471b-3p	VIT_203s0017g01140.1
miR5083	VIT_203s0017g01120.5
miR5083	VIT_203s0017g01120.4
miR5083	VIT_203s0017g01120.3
miR5083	VIT_203s0017g01120.2
miR5083	VIT_203s0017g01120.1
miR394a-3p	VIT_203s0017g01070.1
miR6027-5p	VIT_203s0017g01010.1
miR5373	VIT_203s0017g00970.1
miR4376a-3p	VIT_203s0017g00870.1
miR2099-5p	VIT_203s0017g00780.4
miR2099-5p	VIT_203s0017g00780.3
miR2099-5p	VIT_203s0017g00780.2
miR2099-5p	VIT_203s0017g00780.1
miR1535a	VIT_203s0017g00680.1
miR7539	VIT_203s0017g00670.1
miR2111-5p	VIT_203s0017g00550.1
miR1871	VIT_203s0017g00540.2
miR1871	VIT_203s0017g00540.1
miR1507-3p	VIT_203s0017g00300.1
miR407	VIT_203s0017g00250.1
miR6027-3p	VIT_202s0241g00170.6
miR6027-3p	VIT_202s0241g00170.5
miR6027-3p	VIT_202s0241g00170.2
miR6027-3p	VIT_202s0241g00170.1
miR3629a-5p	VIT_202s0241g00110.1
miR9408-3p	VIT_202s0241g00080.1
miR6209	VIT_202s0241g00050.1
miR5072	VIT_202s0236g00182.1
miR172d-5p	VIT_202s0236g00060.1
miR172d-5p	VIT_202s0236g00010.2
miR477g	VIT_202s0234g00100.1
miR170-3p	VIT_202s0234g00050.1
miR171a	VIT_202s0234g00050.1
miR849	VIT_202s0234g00020.1
novel_mir6	VIT_202s0154g00510.3
novel_mir6	VIT_202s0154g00510.2
novel_mir6	VIT_202s0154g00510.1
miR156a-5p	VIT_202s0154g00400.1
miR170-3p	VIT_202s0154g00400.1
miR171a	VIT_202s0154g00400.1
miR171b-3p	VIT_202s0154g00400.1
miR171	VIT_202s0154g00400.1
miR171	VIT_202s0154g00400.1
miR447c-3p	VIT_202s0154g00380.1
miR870-5p	VIT_202s0154g00240.4
miR5234	VIT_202s0154g00130.1
miR7539	VIT_202s0154g00070.3
miR7539	VIT_202s0154g00070.2
miR7539	VIT_202s0154g00070.1
miR6151a	VIT_202s0087g00910.1
miR845d	VIT_202s0087g00860.1
miR5055	VIT_202s0087g00840.1
miR9748	VIT_202s0087g00800.2
miR9748	VIT_202s0087g00800.1
miR529b	VIT_202s0087g00770.2
miR529b	VIT_202s0087g00770.1
miR1520j	VIT_202s0087g00760.1
miR477g-3p	VIT_202s0087g00760.1
miR396a-3p	VIT_202s0087g00750.1
miR8606	VIT_202s0087g00610.1
miR419	VIT_202s0087g00560.2
miR419	VIT_202s0087g00560.1
miR529b	VIT_202s0087g00560.1
miR6476a	VIT_202s0087g00460.1
miR5501	VIT_202s0087g00410.2
miR5501	VIT_202s0087g00410.1
miR5649a	VIT_202s0087g00400.2
miR5649a	VIT_202s0087g00400.1
miR9484	VIT_202s0087g00390.2
miR9484	VIT_202s0087g00390.1
miR415	VIT_202s0087g00360.3
miR5632-5p	VIT_202s0087g00360.3
miR7722-3p	VIT_202s0087g00360.3
miR415	VIT_202s0087g00360.2
miR7722-3p	VIT_202s0087g00360.2
miR415	VIT_202s0087g00360.1
miR5632-5p	VIT_202s0087g00360.1
miR7722-3p	VIT_202s0087g00360.1
miR7539	VIT_202s0087g00270.1
miR3633a-5p	VIT_202s0087g00180.1
miR2093-5p	VIT_202s0087g00130.7
miR2093-5p	VIT_202s0087g00130.6
miR2093-5p	VIT_202s0087g00130.5
miR2093-5p	VIT_202s0087g00130.4
miR2093-5p	VIT_202s0087g00130.3
miR2093-5p	VIT_202s0087g00130.2
miR2093-5p	VIT_202s0087g00130.1
miR530b	VIT_202s0033g01360.8
miR530b	VIT_202s0033g01360.7
miR530b	VIT_202s0033g01360.6
miR530b	VIT_202s0033g01360.5
miR530b	VIT_202s0033g01360.4
miR530b	VIT_202s0033g01360.3
miR530b	VIT_202s0033g01360.2
miR530b	VIT_202s0033g01360.1
miR5230	VIT_202s0033g01350.3
miR9724	VIT_202s0033g01350.3
miR5230	VIT_202s0033g01350.2
miR838-3p	VIT_202s0033g01270.1
miR396f	VIT_202s0033g01260.1
miR164b	VIT_202s0033g01240.1
miR1075	VIT_202s0033g01170.1
miR419	VIT_202s0033g01130.1
miR1863b	VIT_202s0033g01070.1
miR2275c	VIT_202s0033g01070.1
miR7782-3p	VIT_202s0033g01070.1
miR1432-5p	VIT_202s0033g01030.1
miR9653a-3p	VIT_202s0033g00930.2
miR9653a-3p	VIT_202s0033g00930.1
miR7542	VIT_202s0033g00920.1
miR3633a-5p	VIT_202s0033g00900.1
miR3630-3p	VIT_202s0033g00870.1
miR3630-3p	VIT_202s0033g00800.1
miR3630-3p	VIT_202s0033g00700.1
miR3630-3p	VIT_202s0033g00670.3
miR3630-3p	VIT_202s0033g00670.2
miR3630-3p	VIT_202s0033g00670.1
miR7545	VIT_202s0033g00570.1
miR170-3p	VIT_202s0033g00390.1
miR6169	VIT_202s0033g00390.1
miR1535a	VIT_202s0033g00320.1
miR870-5p	VIT_202s0033g00300.4
miR870-5p	VIT_202s0033g00300.3
miR870-5p	VIT_202s0033g00300.2
miR870-5p	VIT_202s0033g00300.1
miR6169	VIT_202s0025g05120.3
miR6169	VIT_202s0025g05120.2
miR6169	VIT_202s0025g05120.1
miR9748	VIT_202s0025g05080.1
miR1535a	VIT_202s0025g04960.7
miR1535a	VIT_202s0025g04960.6
miR1535a	VIT_202s0025g04960.5
miR1535a	VIT_202s0025g04960.4
miR1535a	VIT_202s0025g04960.3
miR1535a	VIT_202s0025g04960.2
miR1535a	VIT_202s0025g04960.1
miR530b	VIT_202s0025g04925.1
miR396f	VIT_202s0025g04910.1
miR5373	VIT_202s0025g04850.1
miR8606	VIT_202s0025g04830.2
miR8606	VIT_202s0025g04830.1
miR477g	VIT_202s0025g04810.1
miR477g	VIT_202s0025g04790.1
miR396f	VIT_202s0025g04760.1
miR2878-3p	VIT_202s0025g04710.9
miR7539	VIT_202s0025g04710.9
miR3698	VIT_202s0025g04710.8
miR7539	VIT_202s0025g04710.8
miR7766-3p	VIT_202s0025g04710.8
miR3698	VIT_202s0025g04710.7
miR7539	VIT_202s0025g04710.7
miR3698	VIT_202s0025g04710.5
miR7539	VIT_202s0025g04710.5
miR3698	VIT_202s0025g04710.4
miR7539	VIT_202s0025g04710.4
miR3698	VIT_202s0025g04710.3
miR7539	VIT_202s0025g04710.3
miR3698	VIT_202s0025g04710.2
miR7539	VIT_202s0025g04710.2
miR7539	VIT_202s0025g04710.1
miR3627-5p	VIT_202s0025g04690.1
miR9752	VIT_202s0025g04680.1
miR6476a	VIT_202s0025g04660.2
miR6476a	VIT_202s0025g04660.1
miR169z	VIT_202s0025g04550.1
miR5649a	VIT_202s0025g04530.1
miR5234	VIT_202s0025g04520.4
miR5234	VIT_202s0025g04520.3
miR5234	VIT_202s0025g04520.2
miR5234	VIT_202s0025g04520.1
miR396f	VIT_202s0025g04360.1
miR7542	VIT_202s0025g04360.1
novel_mir18	VIT_202s0025g04350.3
novel_mir18	VIT_202s0025g04350.2
novel_mir18	VIT_202s0025g04350.1
miR1523b	VIT_202s0025g04170.3
miR1523b	VIT_202s0025g04170.2
miR1523b	VIT_202s0025g04170.1
miR846-3p	VIT_202s0025g04100.9
miR846-3p	VIT_202s0025g04100.8
miR846-3p	VIT_202s0025g04100.7
miR846-3p	VIT_202s0025g04100.6
miR846-3p	VIT_202s0025g04100.5
miR846-3p	VIT_202s0025g04100.4
miR846-3p	VIT_202s0025g04100.3
miR846-3p	VIT_202s0025g04100.2
miR846-3p	VIT_202s0025g04100.14
miR846-3p	VIT_202s0025g04100.13
miR846-3p	VIT_202s0025g04100.12
miR846-3p	VIT_202s0025g04100.11
miR846-3p	VIT_202s0025g04100.10
miR846-3p	VIT_202s0025g04100.1
miR1075	VIT_202s0025g04090.1
miR3629a-3p	VIT_202s0025g04090.1
miR3702	VIT_202s0025g04080.2
miR415	VIT_202s0025g04080.2
miR3702	VIT_202s0025g04080.1
miR415	VIT_202s0025g04080.1
miR3629a-3p	VIT_202s0025g04060.1
miR5081	VIT_202s0025g04050.2
miR5081	VIT_202s0025g04050.1
miR477g	VIT_202s0025g03950.3
miR477g	VIT_202s0025g03950.3
miR8577	VIT_202s0025g03950.3
miR477g	VIT_202s0025g03950.2
miR477g	VIT_202s0025g03950.2
miR8577	VIT_202s0025g03950.2
miR477g	VIT_202s0025g03950.1
miR477g	VIT_202s0025g03950.1
miR8577	VIT_202s0025g03950.1
miR822-5p	VIT_202s0025g03870.1
miR9752	VIT_202s0025g03790.2
miR3631a-3p	VIT_202s0025g03760.3
miR156a-5p	VIT_202s0025g03630.1
miR9484	VIT_202s0025g03630.1
miR3932b-5p	VIT_202s0025g03620.2
[truncated: 57,579 more chars]
