# Supplementary material for: Small RNA and degradome deep sequencing reveal respective roles of cold-related microRNAs across Chinese wild grapevine and cultivated grapevine
Source: BMC Genomics. 2019 Oct 15;20:740. doi: 10.1186/s12864-019-6111-5 (PMC6794902; doi:10.1186/s12864-019-6111-5)
Supplement: Supplementary file 12 — Additional file 12: Table S12. Target genes of Chinese wild grape DEMs. [file 12864_2019_6111_MOESM12_ESM.xls]

Target genes of Chinese wild grape DEMs				
miRNA id	Target id	Blast nr		
miR477g-3p	VIT_200s0120g00010.1	gi|147859650|emb|CAN83116.1|/5.64971e-30/hypothetical protein VITISV_010369 [Vitis vinifera]		
miR5780b	VIT_200s0120g00010.1	gi|147859650|emb|CAN83116.1|/5.64971e-30/hypothetical protein VITISV_010369 [Vitis vinifera]		
miR9484	VIT_200s0120g00080.1	gi|359495648|ref|XP_002265379.2|/5.2873e-44/PREDICTED: chromosome transmission fidelity protein 18 homolog [Vitis vinifera]		
novel_mir55	VIT_200s0125g00210.1	gi|731437138|ref|XP_002270976.3|/0/PREDICTED: probable LRR receptor-like serine/threonine-protein kinase At1g56140 isoform X1 [Vitis vinifera]		
novel_mir55	VIT_200s0125g00210.2	gi|731437138|ref|XP_002270976.3|/0/PREDICTED: probable LRR receptor-like serine/threonine-protein kinase At1g56140 isoform X1 [Vitis vinifera]		
novel_mir55	VIT_200s0125g00210.4	gi|731437142|ref|XP_010645966.1|/0/PREDICTED: probable LRR receptor-like serine/threonine-protein kinase At1g56140 isoform X3 [Vitis vinifera]		
novel_mir55	VIT_200s0125g00210.5	gi|731437142|ref|XP_010645966.1|/0/PREDICTED: probable LRR receptor-like serine/threonine-protein kinase At1g56140 isoform X3 [Vitis vinifera]		
novel_mir55	VIT_200s0131g00050.1	gi|296084400|emb|CBI24788.3|/2.77155e-124/unnamed protein product [Vitis vinifera]		
miR9477-3p	VIT_200s0131g00070.1	gi|147795599|emb|CAN76683.1|/7.18017e-09/hypothetical protein VITISV_007435 [Vitis vinifera]		
novel_mir55	VIT_200s0131g00210.1	gi|296084409|emb|CBI24797.3|/1.57147e-114/unnamed protein product [Vitis vinifera]		
novel_mir55	VIT_200s0131g00320.1	gi|731437891|ref|XP_010645990.1|/2.54437e-158/PREDICTED: annexin D3-like isoform X1 [Vitis vinifera]		
miR845d	VIT_200s0144g00080.1	gi|147794801|emb|CAN71427.1|/0/hypothetical protein VITISV_027864 [Vitis vinifera]		
miR1511-3p	VIT_200s0144g00080.1	gi|147794801|emb|CAN71427.1|/0/hypothetical protein VITISV_027864 [Vitis vinifera]		
miR1863	VIT_200s0144g00080.1	gi|147794801|emb|CAN71427.1|/0/hypothetical protein VITISV_027864 [Vitis vinifera]		
miR2055	VIT_200s0144g00120.1	gi|296083453|emb|CBI23411.3|/0/unnamed protein product [Vitis vinifera]
miR2055	VIT_200s0144g00220.1	gi|731437440|ref|XP_010646022.1|/0/PREDICTED: putative disease resistance protein RGA3 [Vitis vinifera]
miR1027a	VIT_200s0160g00100.1	gi|731439703|ref|XP_010646038.1|/0/PREDICTED: TMV resistance protein N-like [Vitis vinifera]
miR1027a	VIT_200s0160g00320.1	gi|147859369|emb|CAN83953.1|/0/hypothetical protein VITISV_018322 [Vitis vinifera]
miR1027a	VIT_200s0160g00330.1	gi|297742857|emb|CBI35615.3|/6.68186e-154/unnamed protein product [Vitis vinifera]
miR1520q	VIT_200s0163g00040.1	gi|296085446|emb|CBI29178.3|/1.33235e-51/unnamed protein product [Vitis vinifera]
miR948	VIT_200s0174g00156.1	gi|147783170|emb|CAN62111.1|/0/hypothetical protein VITISV_036667 [Vitis vinifera]
miR6230-5p	VIT_200s0174g00156.1	gi|147783170|emb|CAN62111.1|/0/hypothetical protein VITISV_036667 [Vitis vinifera]
miR7121a	VIT_200s0179g00010.1	gi|731437945|ref|XP_010646102.1|/0/PREDICTED: uncharacterized protein LOC100263096 [Vitis vinifera]
miR2275a-5p	VIT_200s0179g00290.1	gi|225437170|ref|XP_002280876.1|/1.57478e-137/PREDICTED: peptidyl-prolyl cis-trans isomerase CYP63 isoform X1 [Vitis vinifera]
miR2275a-5p	VIT_200s0179g00290.2	gi|225437170|ref|XP_002280876.1|/1.51003e-137/PREDICTED: peptidyl-prolyl cis-trans isomerase CYP63 isoform X1 [Vitis vinifera]
miR2275a-5p	VIT_200s0179g00290.3	gi|731438027|ref|XP_010646137.1|/2.26847e-136/PREDICTED: peptidyl-prolyl cis-trans isomerase CYP63 isoform X2 [Vitis vinifera]
miR2275a-5p	VIT_200s0179g00290.5	gi|225437170|ref|XP_002280876.1|/1.38407e-137/PREDICTED: peptidyl-prolyl cis-trans isomerase CYP63 isoform X1 [Vitis vinifera]
miR5649a	VIT_200s0181g00180.1	"gi|359495474|ref|XP_003634999.1|/2.07393e-149/PREDICTED: chlorophyll a-b binding protein 13, chloroplastic-like [Vitis vinifera]"
miR419	VIT_200s0181g00260.1	gi|731437276|ref|XP_010646162.1|/0/PREDICTED: B3 domain-containing protein Os07g0563300 isoform X1 [Vitis vinifera]
miR7781-5p	VIT_200s0184g00100.1	"gi|731438755|ref|XP_010646177.1|/4.51813e-116/PREDICTED: pyruvate kinase isozyme A, chloroplastic-like [Vitis vinifera]"
miR1885a	VIT_200s0184g00120.1	gi|731438750|ref|XP_010646175.1|/0/PREDICTED: TMV resistance protein N-like [Vitis vinifera]
miR7122a-3p	VIT_200s0187g00350.1	gi|731439312|ref|XP_002262798.3|/0/PREDICTED: transcription initiation factor IIF subunit alpha [Vitis vinifera]
miR6460	VIT_200s0189g00040.1	gi|731416156|ref|XP_010659799.1|/1.22587e-114/PREDICTED: uncharacterized protein LOC104881386 [Vitis vinifera]
miR5030	VIT_200s0198g00050.1	gi|147770280|emb|CAN65083.1|/8.24167e-14/hypothetical protein VITISV_012371 [Vitis vinifera]
miR3629a-3p	VIT_200s0198g00160.1	gi|147781728|emb|CAN69744.1|/8.36967e-78/hypothetical protein VITISV_016317 [Vitis vinifera]
miR8048-3p	VIT_200s0199g00070.1	gi|731436793|ref|XP_010646314.1|/2.98276e-179/PREDICTED: rho GTPase-activating protein REN1-like isoform X2 [Vitis vinifera]
miR1429-3p	VIT_200s0202g00020.1	gi|296080928|emb|CBI18724.3|/1.51083e-43/unnamed protein product [Vitis vinifera]
miR6189	VIT_200s0203g00040.1	gi|359495700|ref|XP_002275178.2|/1.54694e-118/PREDICTED: vesicle-associated protein 4-2 [Vitis vinifera]
miR160d-3p	VIT_200s0204g00080.1	gi|731440846|ref|XP_010646373.1|/0/PREDICTED: uncharacterized protein LOC100855390 [Vitis vinifera]
miR6195	VIT_200s0204g00110.6	gi|731440846|ref|XP_010646373.1|/0/PREDICTED: uncharacterized protein LOC100855390 [Vitis vinifera]
miR419	VIT_200s0207g00120.1	gi|298205057|emb|CBI38353.3|/0/unnamed protein product [Vitis vinifera]
miR2928	VIT_200s0207g00280.1	gi|731440287|ref|XP_010646389.1|/0/PREDICTED: wall-associated receptor kinase-like 14 isoform X2 [Vitis vinifera]
miR477g	VIT_200s0207g00280.2	gi|225468772|ref|XP_002275295.1|/0/PREDICTED: wall-associated receptor kinase-like 14 isoform X1 [Vitis vinifera]
miR3624-5p	VIT_200s0211g00020.1	gi|297736679|emb|CBI25696.3|/4.53395e-163/unnamed protein product [Vitis vinifera]
miR530a	VIT_200s0214g00005.1	"gi|731422210|ref|XP_002267629.3|/2.35992e-12/PREDICTED: CDT1-like protein a, chloroplastic [Vitis vinifera]"
miR6020a-5p	VIT_200s0215g00100.1	gi|296086879|emb|CBI33046.3|/4.92556e-107/unnamed protein product [Vitis vinifera]
miR3633b-3p	VIT_200s0216g00030.1	gi|359495838|ref|XP_002273770.2|/0/PREDICTED: ras GTPase-activating protein-binding protein 1 [Vitis vinifera]
miR5303	VIT_200s0218g00050.1	gi|731440739|ref|XP_002266404.3|/0/PREDICTED: kinesin heavy chain-like [Vitis vinifera]
miR5303	VIT_200s0218g00050.2	gi|731440739|ref|XP_002266404.3|/0/PREDICTED: kinesin heavy chain-like [Vitis vinifera]
miR5303	VIT_200s0218g00050.3	gi|296090514|emb|CBI40845.3|/0/unnamed protein product [Vitis vinifera]
miR5725	VIT_200s0218g00090.1	gi|731440749|ref|XP_010646443.1|/0/PREDICTED: probable glycosyltransferase At5g03795 [Vitis vinifera]
miR3627-5p	VIT_200s0218g00110.1	"gi|225469658|ref|XP_002266925.1|/0/PREDICTED: probable 1-deoxy-D-xylulose-5-phosphate synthase 2, chloroplastic [Vitis vinifera]"
miR7777-5p.1	VIT_200s0218g00150.1	gi|296090525|emb|CBI40856.3|/0/unnamed protein product [Vitis vinifera]
miR7777-5p.1	VIT_200s0218g00160.1	gi|359495867|ref|XP_002270369.2|/0/PREDICTED: putative UDP-rhamnose:rhamnosyltransferase 1 [Vitis vinifera]
miR6189	VIT_200s0220g00140.1	gi|731437325|ref|XP_010646462.1|/0/PREDICTED: polygalacturonase [Vitis vinifera]
miR1429-3p	VIT_200s0225g00010.1	gi|225470567|ref|XP_002272662.1|/3.63339e-168/PREDICTED: uncharacterized protein LOC100264929 [Vitis vinifera]
miR6027-3p	VIT_200s0226g00045.1	gi|731436601|ref|XP_003635116.2|/0/PREDICTED: putative disease resistance RPP13-like protein 3 isoform X1 [Vitis vinifera]
miR6027-3p	VIT_200s0226g00050.1	gi|296081340|emb|CBI17686.3|/0/unnamed protein product [Vitis vinifera]
miR6189	VIT_200s0230g00030.1	gi|147780979|emb|CAN72635.1|/3.11961e-70/hypothetical protein VITISV_035415 [Vitis vinifera]
miR1439	VIT_200s0238g00070.1	gi|731440904|ref|XP_010646556.1|/0/PREDICTED: putative disease resistance protein At4g11170 [Vitis vinifera]
miR5649a	VIT_200s0245g00010.1	gi|731440823|ref|XP_010646574.1|/4.22559e-151/PREDICTED: membrane protein of ER body-like protein [Vitis vinifera]
miR415	VIT_200s0246g00170.1	gi|595789645|ref|YP_009019840.1|/1.03259e-141/cytochrome c biogenesis protein (chloroplast) [Vitis rotundifolia]
miR5568f-3p	VIT_200s0256g00010.1	gi|147841570|emb|CAN77609.1|/4.26712e-179/hypothetical protein VITISV_039462 [Vitis vinifera]
miR835-5p	VIT_200s0258g00100.1	gi|359496099|ref|XP_003635153.1|/0/PREDICTED: glycerophosphodiester phosphodiesterase protein kinase domain-containing GDPDL2-like isoform X2 [Vitis vinifera]
miR3624-5p	VIT_200s0259g00050.1	gi|297735870|emb|CBI18629.3|/1.35009e-31/unnamed protein product [Vitis vinifera]
miR530b	VIT_200s0262g00080.1	gi|731437526|ref|XP_010646641.1|/0/PREDICTED: putative receptor-like protein kinase At4g00960 [Vitis vinifera]
miR530b	VIT_200s0262g00120.1	gi|731437524|ref|XP_010646640.1|/0/PREDICTED: putative receptor-like protein kinase At4g00960 isoform X2 [Vitis vinifera]
miR3626-5p	VIT_200s0262g00130.1	gi|302144231|emb|CBI23455.3|/5.29404e-148/unnamed protein product [Vitis vinifera]
miR444d.3	VIT_200s0264g00120.1	gi|296084065|emb|CBI24453.3|/7.14335e-70/unnamed protein product [Vitis vinifera]
miR399e	VIT_200s0265g00070.1	gi|359496174|ref|XP_002267490.2|/0/PREDICTED: probable ubiquitin-conjugating enzyme E2 24 [Vitis vinifera]
miR399a	VIT_200s0265g00070.1	gi|359496174|ref|XP_002267490.2|/0/PREDICTED: probable ubiquitin-conjugating enzyme E2 24 [Vitis vinifera]
miR6271	VIT_200s0265g00070.1	gi|359496174|ref|XP_002267490.2|/0/PREDICTED: probable ubiquitin-conjugating enzyme E2 24 [Vitis vinifera]
miR6271	VIT_200s0265g00070.2	gi|359496174|ref|XP_002267490.2|/0/PREDICTED: probable ubiquitin-conjugating enzyme E2 24 [Vitis vinifera]
miR6271	VIT_200s0265g00070.3	gi|359496174|ref|XP_002267490.2|/0/PREDICTED: probable ubiquitin-conjugating enzyme E2 24 [Vitis vinifera]
miR399e	VIT_200s0265g00070.4	gi|359496174|ref|XP_002267490.2|/0/PREDICTED: probable ubiquitin-conjugating enzyme E2 24 [Vitis vinifera]
miR399a	VIT_200s0265g00070.4	gi|359496174|ref|XP_002267490.2|/0/PREDICTED: probable ubiquitin-conjugating enzyme E2 24 [Vitis vinifera]
miR6271	VIT_200s0265g00070.4	gi|359496174|ref|XP_002267490.2|/0/PREDICTED: probable ubiquitin-conjugating enzyme E2 24 [Vitis vinifera]
miR415	VIT_200s0275g00010.1	gi|150251458|ref|YP_001312191.1|/1.81737e-68/photosystem II protein D2 [Cycas taitungensis]
miR6027-3p	VIT_200s0276g00050.1	gi|731435019|ref|XP_010645257.1|/0/PREDICTED: putative disease resistance RPP13-like protein 1 [Vitis vinifera]
miR4415a-3p	VIT_200s0281g00020.1	gi|359496242|ref|XP_003635190.1|/6.347e-144/PREDICTED: uncharacterized protein LOC100854509 [Vitis vinifera]
miR7707-3p	VIT_200s0285g00030.1	gi|225455491|ref|XP_002280396.1|/2.72974e-63/PREDICTED: zinc finger CCCH domain-containing protein 48 [Vitis vinifera]
miR5081	VIT_200s0286g00020.1	gi|296086946|emb|CBI33179.3|/0/unnamed protein product [Vitis vinifera]
miR1511-3p	VIT_200s0288g00030.1	gi|147810137|emb|CAN73532.1|/1.54899e-133/hypothetical protein VITISV_012827 [Vitis vinifera]
miR1535a	VIT_200s0288g00040.1	"gi|731431072|ref|XP_010665294.1|/3.40083e-79/PREDICTED: TMV resistance protein N-like, partial [Vitis vinifera]"
miR1439	VIT_200s0291g00060.1	"gi|225470559|ref|XP_002271876.1|/0/PREDICTED: inorganic phosphate transporter 2-1, chloroplastic [Vitis vinifera]"
miR7722-3p	VIT_200s0291g00100.1	"gi|225470565|ref|XP_002272060.1|/0/PREDICTED: ABC transporter B family member 26, chloroplastic-like isoform X1 [Vitis vinifera]"
miR7722-3p	VIT_200s0291g00100.2	"gi|731436757|ref|XP_010646762.1|/0/PREDICTED: ABC transporter B family member 26, chloroplastic-like isoform X2 [Vitis vinifera]"
miR415	VIT_200s0291g00100.3	"gi|731436759|ref|XP_010646763.1|/0/PREDICTED: ABC transporter B family member 26, chloroplastic-like isoform X3 [Vitis vinifera]"
miR7722-3p	VIT_200s0291g00100.5	"gi|731436757|ref|XP_010646762.1|/0/PREDICTED: ABC transporter B family member 26, chloroplastic-like isoform X2 [Vitis vinifera]"
miR835-5p	VIT_200s0294g00010.1	gi|731440428|ref|XP_010646769.1|/8.03888e-120/PREDICTED: putative RING-H2 finger protein ATL21A [Vitis vinifera]
miR5067	VIT_200s0301g00160.1	gi|359496340|ref|XP_002267215.2|/1.77858e-158/PREDICTED: uncharacterized protein LOC100258948 [Vitis vinifera]
miR7757-5p.2	VIT_200s0304g00010.1	gi|731440960|ref|XP_010646787.1|/7.38882e-57/PREDICTED: putative protein TPRXL [Vitis vinifera]
miR3706	VIT_200s0317g00060.1	gi|731439335|ref|XP_010646805.1|/0/PREDICTED: uncharacterized protein LOC100248502 [Vitis vinifera]
miR3706	VIT_200s0317g00060.2	gi|731439335|ref|XP_010646805.1|/0/PREDICTED: uncharacterized protein LOC100248502 [Vitis vinifera]
miR3706	VIT_200s0317g00060.3	gi|147792168|emb|CAN77499.1|/0/hypothetical protein VITISV_002404 [Vitis vinifera]
miR3706	VIT_200s0317g00060.4	gi|731439335|ref|XP_010646805.1|/0/PREDICTED: uncharacterized protein LOC100248502 [Vitis vinifera]
miR3706	VIT_200s0317g00060.5	gi|147792168|emb|CAN77499.1|/0/hypothetical protein VITISV_002404 [Vitis vinifera]
miR3706	VIT_200s0317g00060.6	gi|147792168|emb|CAN77499.1|/0/hypothetical protein VITISV_002404 [Vitis vinifera]
miR3706	VIT_200s0317g00060.7	gi|731439335|ref|XP_010646805.1|/0/PREDICTED: uncharacterized protein LOC100248502 [Vitis vinifera]
miR948	VIT_200s0322g00030.1	gi|731438448|ref|XP_010646814.1|/1.25523e-171/PREDICTED: LOW QUALITY PROTEIN: putative glycosyltransferase 7 [Vitis vinifera]
miR835-5p	VIT_200s0322g00030.1	gi|731438448|ref|XP_010646814.1|/1.25523e-171/PREDICTED: LOW QUALITY PROTEIN: putative glycosyltransferase 7 [Vitis vinifera]
miR2099-5p	VIT_200s0323g00100.1	gi|296085092|emb|CBI28507.3|/0/unnamed protein product [Vitis vinifera]
miR4414a-3p	VIT_200s0324g00020.1	gi|359496429|ref|XP_003635235.1|/4.49989e-152/PREDICTED: uncharacterized protein LOC100853399 [Vitis vinifera]
miR4414a-3p	VIT_200s0324g00020.2	gi|359496429|ref|XP_003635235.1|/1.26846e-137/PREDICTED: uncharacterized protein LOC100853399 [Vitis vinifera]
miR5081	VIT_200s0324g00100.1	gi|731440444|ref|XP_010646819.1|/0/PREDICTED: 7-deoxyloganetin glucosyltransferase isoform X1 [Vitis vinifera]
miR5368	VIT_200s0333g00020.1	gi|359496444|ref|XP_002263438.2|/0/PREDICTED: uncharacterized protein LOC100265443 [Vitis vinifera]
miR5368	VIT_200s0333g00020.2	gi|297744862|emb|CBI38313.3|/3.24257e-141/unnamed protein product [Vitis vinifera]
miR5368	VIT_200s0333g00020.3	gi|359496444|ref|XP_002263438.2|/0/PREDICTED: uncharacterized protein LOC100265443 [Vitis vinifera]
miR444b.2	VIT_200s0333g00070.1	gi|297744866|emb|CBI38317.3|/0/unnamed protein product [Vitis vinifera]
miR1027a	VIT_200s0335g00020.1	gi|731438049|ref|XP_010646832.1|/0/PREDICTED: disease resistance protein RPS4-like [Vitis vinifera]
miR1027a	VIT_200s0335g00080.1	gi|731435349|ref|XP_010645681.1|/0/PREDICTED: putative disease resistance RPP13-like protein 1 [Vitis vinifera]
miR530b	VIT_200s0337g00010.1	gi|296080852|emb|CBI18782.3|/0/unnamed protein product [Vitis vinifera]
miR5490	VIT_200s0340g00050.1	gi|731436708|ref|XP_010646848.1|/0/PREDICTED: endoglucanase 12 [Vitis vinifera]
miR7755-3p	VIT_200s0346g00110.1	gi|225469754|ref|XP_002272479.1|/0/PREDICTED: probable mannitol dehydrogenase [Vitis vinifera]
miR8776a	VIT_200s0357g00100.1	gi|225469438|ref|XP_002268073.1|/5.74897e-86/PREDICTED: pollen-specific protein C13 [Vitis vinifera]
miR530b	VIT_200s0366g00020.1	gi|731439775|ref|XP_010646899.1|/0/PREDICTED: cysteine-rich receptor-like protein kinase 10 [Vitis vinifera]
miR530b	VIT_200s0366g00020.2	gi|731439775|ref|XP_010646899.1|/0/PREDICTED: cysteine-rich receptor-like protein kinase 10 [Vitis vinifera]
miR7776-5p.1	VIT_200s0370g00010.1	gi|731439810|ref|XP_003635271.2|/0/PREDICTED: putative serine/threonine-protein kinase [Vitis vinifera]
miR7776-5p.1	VIT_200s0370g00010.2	gi|297742896|emb|CBI35687.3|/0/unnamed protein product [Vitis vinifera]
miR7776-5p.1	VIT_200s0370g00010.3	gi|731439810|ref|XP_003635271.2|/0/PREDICTED: putative serine/threonine-protein kinase [Vitis vinifera]
miR7776-5p.1	VIT_200s0370g00010.4	gi|731439810|ref|XP_003635271.2|/6.2946e-170/PREDICTED: putative serine/threonine-protein kinase [Vitis vinifera]
miR3440	VIT_200s0394g00020.1	gi|225468646|ref|XP_002267979.1|/0/PREDICTED: pentatricopeptide repeat-containing protein At1g60770 [Vitis vinifera]
miR3626-5p	VIT_200s0398g00060.1	gi|296090634|emb|CBI41018.3|/0/unnamed protein product [Vitis vinifera]
miR3626-5p	VIT_200s0409g00020.1	gi|296083443|emb|CBI23396.3|/0/unnamed protein product [Vitis vinifera]
miR5568f-3p	VIT_200s0411g00010.1	gi|296080840|emb|CBI18764.3|/0/unnamed protein product [Vitis vinifera]
miR9484	VIT_200s0415g00040.1	gi|359496777|ref|XP_002265108.2|/0/PREDICTED: uncharacterized protein LOC100252003 [Vitis vinifera]
miR9484	VIT_200s0415g00040.2	gi|359496777|ref|XP_002265108.2|/0/PREDICTED: uncharacterized protein LOC100252003 [Vitis vinifera]
miR530b	VIT_200s0437g00070.1	"gi|731440542|ref|XP_003635345.2|/0/PREDICTED: cysteine-rich receptor-like protein kinase 10, partial [Vitis vinifera]"
miR6027-3p	VIT_200s0448g00020.1	gi|359496830|ref|XP_002269455.2|/0/PREDICTED: probable disease resistance protein RF45 [Vitis vinifera]
miR2592s-3p	VIT_200s0448g00020.1	gi|359496830|ref|XP_002269455.2|/0/PREDICTED: probable disease resistance protein RF45 [Vitis vinifera]
miR3631b-3p	VIT_200s0455g00010.2	gi|731440653|ref|XP_003635585.2|/1.27803e-50/PREDICTED: ras-related protein RABB1c [Vitis vinifera]
miR8048-3p	VIT_200s0463g00025.2	"gi|731439481|ref|XP_010647045.1|/9.95515e-76/PREDICTED: putative calcium-transporting ATPase 13, plasma membrane-type [Vitis vinifera]"
miR1027a	VIT_200s0467g00010.1	gi|731439426|ref|XP_010647068.1|/0/PREDICTED: putative disease resistance protein At3g14460 [Vitis vinifera]
miR1027a	VIT_200s0467g00030.1	gi|731439382|ref|XP_010647046.1|/0/PREDICTED: putative disease resistance RPP13-like protein 1 [Vitis vinifera]
miR8668	VIT_200s0471g00050.2	gi|359496882|ref|XP_002265013.2|/0/PREDICTED: uncharacterized protein LOC100264704 isoform X1 [Vitis vinifera]
miR419	VIT_200s0477g00070.1	gi|731441030|ref|XP_010647091.1|/0/PREDICTED: calcium-transporting ATPase 1-like [Vitis vinifera]
miR415	VIT_200s0504g00010.1	gi|944542079|ref|YP_009176000.1|/3.54642e-58/photosystem II protein D2 (chloroplast) [Ficus racemosa]
miR7545	VIT_200s0508g00040.1	gi|297744925|emb|CBI38440.3|/0/unnamed protein product [Vitis vinifera]
miR7545	VIT_200s0508g00040.2	gi|297744925|emb|CBI38440.3|/0/unnamed protein product [Vitis vinifera]
miR9477-3p	VIT_200s0508g00040.2	gi|297744925|emb|CBI38440.3|/0/unnamed protein product [Vitis vinifera]
miR7545	VIT_200s0508g00040.3	gi|297744925|emb|CBI38440.3|/1.01657e-135/unnamed protein product [Vitis vinifera]
miR5563-3p	VIT_200s0531g00040.1	gi|297741868|emb|CBI33248.3|/7.01488e-106/unnamed protein product [Vitis vinifera]
miR1439	VIT_200s0531g00050.3	"gi|731439514|ref|XP_010647165.1|/2.88956e-143/PREDICTED: acetyl-CoA acetyltransferase, cytosolic 1 isoform X4 [Vitis vinifera]"
miR530b	VIT_200s0532g00070.1	gi|731439463|ref|XP_010647173.1|/0/PREDICTED: putative receptor-like protein kinase At4g00960 [Vitis vinifera]
miR838-3p	VIT_200s0533g00020.3	"gi|731438900|ref|XP_010647177.1|/0/PREDICTED: zeaxanthin epoxidase, chloroplastic isoform X1 [Vitis vinifera]"
miR838-3p	VIT_200s0533g00020.5	"gi|697095176|ref|XP_009610067.1|/1.70359e-136/PREDICTED: zeaxanthin epoxidase, chloroplastic-like [Nicotiana tomentosiformis]"
miR1439	VIT_200s0539g00020.1	gi|147791833|emb|CAN70602.1|/5.76038e-48/hypothetical protein VITISV_010565 [Vitis vinifera]
miR9653a-3p	VIT_200s0567g00010.1	gi|731438482|ref|XP_010647207.1|/0/PREDICTED: mitogen-activated protein kinase kinase kinase YODA isoform X3 [Vitis vinifera]
miR9653a-3p	VIT_200s0567g00010.2	gi|731438480|ref|XP_010647206.1|/0/PREDICTED: mitogen-activated protein kinase kinase kinase YODA isoform X2 [Vitis vinifera]
miR9653a-3p	VIT_200s0567g00010.3	gi|731438482|ref|XP_010647207.1|/0/PREDICTED: mitogen-activated protein kinase kinase kinase YODA isoform X3 [Vitis vinifera]
miR9653a-3p	VIT_200s0567g00010.6	gi|731438480|ref|XP_010647206.1|/0/PREDICTED: mitogen-activated protein kinase kinase kinase YODA isoform X2 [Vitis vinifera]
miR6108e-5p	VIT_200s0590g00015.1	gi|147778443|emb|CAN63032.1|/2.63899e-98/hypothetical protein VITISV_024672 [Vitis vinifera]
miR7757-5p.2	VIT_200s0592g00020.1	"gi|731440568|ref|XP_010647236.1|/0/PREDICTED: pentatricopeptide repeat-containing protein At5g64320, mitochondrial [Vitis vinifera]"
miR1885a	VIT_200s0625g00020.1	gi|359497155|ref|XP_003635438.1|/0/PREDICTED: ABC transporter G family member 11-like [Vitis vinifera]
miR1885a	VIT_200s0625g00045.1	gi|147856244|emb|CAN81790.1|/1.46413e-62/hypothetical protein VITISV_020568 [Vitis vinifera]
miR1028b-5p	VIT_200s0629g00020.1	gi|763742291|gb|KJB09790.1|/1.18764e-127/hypothetical protein B456_001G166300 [Gossypium raimondii]
miR5388	VIT_200s0652g00020.2	gi|225470369|ref|XP_002271088.1|/1.57978e-71/PREDICTED: uncharacterized protein LOC100263752 [Vitis vinifera]
miR5388	VIT_200s0652g00020.3	gi|225470369|ref|XP_002271088.1|/1.68788e-71/PREDICTED: uncharacterized protein LOC100263752 [Vitis vinifera]
miR2099-5p	VIT_200s0652g00030.1	gi|296085729|emb|CBI29531.3|/0/unnamed protein product [Vitis vinifera]
miR845d	VIT_200s0655g00020.1	gi|147783961|emb|CAN63563.1|/7.61686e-124/hypothetical protein VITISV_003097 [Vitis vinifera]
miR1511-3p	VIT_200s0655g00020.1	gi|147783961|emb|CAN63563.1|/7.61686e-124/hypothetical protein VITISV_003097 [Vitis vinifera]
miR419	VIT_200s0662g00010.1	"gi|359497188|ref|XP_002269650.2|/0/PREDICTED: acyl-coenzyme A oxidase, peroxisomal [Vitis vinifera]"
miR419	VIT_200s0662g00010.2	"gi|359497188|ref|XP_002269650.2|/0/PREDICTED: acyl-coenzyme A oxidase, peroxisomal [Vitis vinifera]"
miR419	VIT_200s0662g00010.3	"gi|359497188|ref|XP_002269650.2|/0/PREDICTED: acyl-coenzyme A oxidase, peroxisomal [Vitis vinifera]"
miR419	VIT_200s0662g00010.4	"gi|359497188|ref|XP_002269650.2|/0/PREDICTED: acyl-coenzyme A oxidase, peroxisomal [Vitis vinifera]"
miR419	VIT_200s0662g00010.5	"gi|359497188|ref|XP_002269650.2|/0/PREDICTED: acyl-coenzyme A oxidase, peroxisomal [Vitis vinifera]"
miR1167	VIT_200s0698g00010.7	gi|359476986|ref|XP_003631925.1|/0/PREDICTED: catalase isozyme 1-like [Vitis vinifera]
miR5490	VIT_200s0742g00020.1	gi|147784232|emb|CAN63891.1|/1.26883e-102/hypothetical protein VITISV_012657 [Vitis vinifera]
miR8155	VIT_200s0746g00010.1	gi|147794801|emb|CAN71427.1|/0/hypothetical protein VITISV_027864 [Vitis vinifera]
miR845d	VIT_200s0746g00010.1	gi|147794801|emb|CAN71427.1|/0/hypothetical protein VITISV_027864 [Vitis vinifera]
miR1511-3p	VIT_200s0746g00010.1	gi|147794801|emb|CAN71427.1|/0/hypothetical protein VITISV_027864 [Vitis vinifera]
miR1863	VIT_200s0746g00010.1	gi|147794801|emb|CAN71427.1|/0/hypothetical protein VITISV_027864 [Vitis vinifera]
miR7757-5p.2	VIT_200s0780g00040.1	gi|731441075|ref|XP_010647336.1|/0/PREDICTED: E3 ubiquitin-protein ligase RGLG2-like [Vitis vinifera]
miR7707-3p	VIT_200s0801g00010.1	gi|296080891|emb|CBI18822.3|/8.72075e-41/unnamed protein product [Vitis vinifera]
miR2636	VIT_200s0802g00010.1	gi|731436978|ref|XP_010647352.1|/1.4733e-48/PREDICTED: uncharacterized protein LOC100267927 [Vitis vinifera]
miR4414a-3p	VIT_200s0817g00010.1	gi|731441112|ref|XP_002262933.3|/2.73488e-137/PREDICTED: uncharacterized protein LOC100264766 [Vitis vinifera]
miR7757-5p.2	VIT_200s0835g00020.1	gi|147804914|emb|CAN66869.1|/1.07358e-44/hypothetical protein VITISV_013673 [Vitis vinifera]
miR6169	VIT_200s0841g00030.1	gi|731437039|ref|XP_010647376.1|/0/PREDICTED: pentatricopeptide repeat-containing protein At3g49710-like [Vitis vinifera]
miR1511-3p	VIT_200s0871g00010.1	gi|147817226|emb|CAN75363.1|/2.61788e-124/hypothetical protein VITISV_026292 [Vitis vinifera]
miR1863	VIT_200s0871g00010.1	gi|147817226|emb|CAN75363.1|/2.61788e-124/hypothetical protein VITISV_026292 [Vitis vinifera]
miR5293	VIT_200s0883g00010.1	"gi|731440594|ref|XP_010647307.1|/5.97531e-24/PREDICTED: E3 ubiquitin-protein ligase SINAT3-like, partial [Vitis vinifera]"
miR4414a-3p	VIT_200s0983g00010.1	gi|359497420|ref|XP_002263605.2|/0/PREDICTED: uncharacterized protein LOC100242910 [Vitis vinifera]
miR473	VIT_200s1008g00010.1	"gi|731440570|ref|XP_010647439.1|/5.19551e-107/PREDICTED: uncharacterized protein LOC104878568, partial [Vitis vinifera]"
miR7757-5p.2	VIT_200s1045g00010.1	gi|147798083|emb|CAN67256.1|/0/hypothetical protein VITISV_039434 [Vitis vinifera]
miR5744	VIT_200s1183g00010.1	gi|296084780|emb|CBI14806.3|/4.45288e-159/unnamed protein product [Vitis vinifera]
miR9653a-3p	VIT_200s1194g00010.2	gi|731438480|ref|XP_010647206.1|/0/PREDICTED: mitogen-activated protein kinase kinase kinase YODA isoform X2 [Vitis vinifera]
miR9653a-3p	VIT_200s1194g00010.3	gi|731438480|ref|XP_010647206.1|/0/PREDICTED: mitogen-activated protein kinase kinase kinase YODA isoform X2 [Vitis vinifera]
miR6271	VIT_200s1306g00010.2	"gi|731437011|ref|XP_010647471.1|/0/PREDICTED: uncharacterized protein LOC100854548, partial [Vitis vinifera]"
miR5568f-3p	VIT_200s1321g00010.1	gi|731440600|ref|XP_010647475.1|/0/PREDICTED: uncharacterized protein LOC100854908 [Vitis vinifera]
miR7122a-3p	VIT_200s1352g00010.1	gi|731441139|ref|XP_010647487.1|/1.38374e-173/PREDICTED: transcription factor RAX3 [Vitis vinifera]
miR8704	VIT_200s1448g00030.1	gi|296088962|emb|CBI38528.3|/8.06897e-151/unnamed protein product [Vitis vinifera]
miR530b	VIT_200s1506g00005.1	gi|147766032|emb|CAN70211.1|/5.08754e-76/hypothetical protein VITISV_038739 [Vitis vinifera]
miR2275a-5p	VIT_200s1526g00005.1	gi|731404086|ref|XP_010655312.1|/3.50001e-140/PREDICTED: LRR receptor-like serine/threonine-protein kinase FLS2 [Vitis vinifera]
miR1863b	VIT_200s1530g00010.1	gi|296085757|emb|CBI29568.3|/1.39764e-142/unnamed protein product [Vitis vinifera]
miR1863b	VIT_200s1530g00010.2	gi|359497361|ref|XP_002269491.2|/5.5603e-137/PREDICTED: probable galactinol--sucrose galactosyltransferase 2 [Vitis vinifera]
miR1863b	VIT_200s1530g00010.3	gi|720052822|ref|XP_010272533.1|/2.73412e-113/PREDICTED: probable galactinol--sucrose galactosyltransferase 2 [Nelumbo nucifera]
miR1863b	VIT_200s1530g00010.4	gi|731438626|ref|XP_003635587.2|/3.43566e-100/PREDICTED: probable galactinol--sucrose galactosyltransferase 2 [Vitis vinifera]
miR1863b	VIT_200s1530g00010.5	gi|720052822|ref|XP_010272533.1|/4.31661e-108/PREDICTED: probable galactinol--sucrose galactosyltransferase 2 [Nelumbo nucifera]
miR5509	VIT_200s1618g00010.1	gi|147766032|emb|CAN70211.1|/0/hypothetical protein VITISV_038739 [Vitis vinifera]
miR5509	VIT_200s1618g00010.2	gi|147766032|emb|CAN70211.1|/0/hypothetical protein VITISV_038739 [Vitis vinifera]
miR1088-5p	VIT_200s1618g00010.2	gi|147766032|emb|CAN70211.1|/0/hypothetical protein VITISV_038739 [Vitis vinifera]
miR8606	VIT_200s1688g00010.1	gi|296084782|emb|CBI25925.3|/1.14811e-56/unnamed protein product [Vitis vinifera]
miR1439	VIT_200s1688g00010.1	gi|296084782|emb|CBI25925.3|/1.14811e-56/unnamed protein product [Vitis vinifera]
miR835-5p	VIT_200s1764g00020.1	gi|731437744|ref|XP_002275029.3|/0/PREDICTED: probable LRR receptor-like serine/threonine-protein kinase At1g12460 [Vitis vinifera]
miR1429-3p	VIT_200s1897g00010.1	gi|296085779|emb|CBI29592.3|/4.03007e-20/unnamed protein product [Vitis vinifera]
miR7757-5p.2	VIT_200s2006g00010.1	gi|731435187|ref|XP_010645346.1|/9.4325e-143/PREDICTED: uncharacterized protein At1g04910-like isoform X2 [Vitis vinifera]
miR6027-3p	VIT_200s2205g00010.1	"gi|731439994|ref|XP_010647580.1|/0/PREDICTED: putative disease resistance RPP13-like protein 1, partial [Vitis vinifera]"
miR9471b-3p	VIT_200s2317g00010.1	gi|147833953|emb|CAN64340.1|/8.22391e-80/hypothetical protein VITISV_031564 [Vitis vinifera]
miR6027-3p	VIT_200s2390g00010.1	gi|731441182|ref|XP_010647597.1|/0/PREDICTED: putative disease resistance RPP13-like protein 1 [Vitis vinifera]
miR5140	VIT_200s2704g00010.1	gi|147818041|emb|CAN62792.1|/0/hypothetical protein VITISV_024906 [Vitis vinifera]
miR2083-5p	VIT_201s0010g00340.1	gi|225424962|ref|XP_002264993.1|/0/PREDICTED: uncharacterized protein LOC100253105 [Vitis vinifera]
miR2083-5p	VIT_201s0010g00340.2	gi|225424962|ref|XP_002264993.1|/0/PREDICTED: uncharacterized protein LOC100253105 [Vitis vinifera]
miR2083-5p	VIT_201s0010g00340.3	gi|225424962|ref|XP_002264993.1|/0/PREDICTED: uncharacterized protein LOC100253105 [Vitis vinifera]
miR2083-5p	VIT_201s0010g00340.4	gi|225424962|ref|XP_002264993.1|/0/PREDICTED: uncharacterized protein LOC100253105 [Vitis vinifera]
miR1044-3p	VIT_201s0010g00560.1	gi|731375050|ref|XP_010654079.1|/0/PREDICTED: uncharacterized protein LOC100247891 [Vitis vinifera]
miR473	VIT_201s0010g00600.1	gi|225424995|ref|XP_002267025.1|/0/PREDICTED: phosphatidylinositol 4-kinase gamma 5 [Vitis vinifera]
miR8179	VIT_201s0010g00740.1	gi|731375133|ref|XP_010654187.1|/0/PREDICTED: transcription factor bHLH49 isoform X1 [Vitis vinifera]
miR8179	VIT_201s0010g00740.2	gi|731375155|ref|XP_010654214.1|/0/PREDICTED: transcription factor bHLH49 isoform X3 [Vitis vinifera]
miR7122a-3p	VIT_201s0010g00740.2	gi|731375155|ref|XP_010654214.1|/0/PREDICTED: transcription factor bHLH49 isoform X3 [Vitis vinifera]
miR5568f-3p	VIT_201s0010g00890.1	gi|297738222|emb|CBI27423.3|/1.16107e-38/unnamed protein product [Vitis vinifera]
miR6189	VIT_201s0010g00960.1	gi|731375204|ref|XP_010654258.1|/0/PREDICTED: putative Peroxidase 48 [Vitis vinifera]
miR415	VIT_201s0010g01080.1	gi|225425041|ref|XP_002270620.1|/0/PREDICTED: uridine-cytidine kinase C isoform X1 [Vitis vinifera]
miR415	VIT_201s0010g01080.2	gi|225425041|ref|XP_002270620.1|/0/PREDICTED: uridine-cytidine kinase C isoform X1 [Vitis vinifera]
miR415	VIT_201s0010g01080.3	gi|225425041|ref|XP_002270620.1|/0/PREDICTED: uridine-cytidine kinase C isoform X1 [Vitis vinifera]
miR4995	VIT_201s0010g01260.1	gi|902186252|gb|KNA10645.1|/9.24649e-25/hypothetical protein SOVF_142410 [Spinacia oleracea]
miR3440	VIT_201s0010g01260.1	gi|902186252|gb|KNA10645.1|/9.24649e-25/hypothetical protein SOVF_142410 [Spinacia oleracea]
miR2928	VIT_201s0010g01330.1	gi|297738253|emb|CBI27454.3|/1.09282e-33/unnamed protein product [Vitis vinifera]
miR171a	VIT_201s0010g01350.1	gi|225458219|ref|XP_002281223.1|/2.49482e-102/PREDICTED: glucose-1-phosphate adenylyltransferase large subunit 1 [Vitis vinifera]
miR170-3p	VIT_201s0010g01350.1	gi|225458219|ref|XP_002281223.1|/2.49482e-102/PREDICTED: glucose-1-phosphate adenylyltransferase large subunit 1 [Vitis vinifera]
miR3706	VIT_201s0010g01380.1	gi|147810947|emb|CAN70012.1|/0/hypothetical protein VITISV_017115 [Vitis vinifera]
miR3706	VIT_201s0010g01380.2	gi|147810947|emb|CAN70012.1|/0/hypothetical protein VITISV_017115 [Vitis vinifera]
miR3706	VIT_201s0010g01380.3	gi|147810947|emb|CAN70012.1|/0/hypothetical protein VITISV_017115 [Vitis vinifera]
miR3706	VIT_201s0010g01380.4	gi|147810947|emb|CAN70012.1|/0/hypothetical protein VITISV_017115 [Vitis vinifera]
miR3706	VIT_201s0010g01380.5	gi|147810947|emb|CAN70012.1|/0/hypothetical protein VITISV_017115 [Vitis vinifera]
miR9748	VIT_201s0010g01840.1	gi|225468805|ref|XP_002263365.1|/7.9368e-153/PREDICTED: GEM-like protein 5 [Vitis vinifera]
miR5509	VIT_201s0010g01850.1	gi|297738290|emb|CBI27491.3|/0/unnamed protein product [Vitis vinifera]
miR5509	VIT_201s0010g01850.3	gi|297738290|emb|CBI27491.3|/0/unnamed protein product [Vitis vinifera]
miR1885a	VIT_201s0010g01920.1	gi|297738296|emb|CBI27497.3|/5.21765e-80/unnamed protein product [Vitis vinifera]
miR1885a	VIT_201s0010g01950.1	gi|731375685|ref|XP_010654860.1|/7.87178e-172/PREDICTED: lignin-forming anionic peroxidase-like [Vitis vinifera]
miR1885a	VIT_201s0010g01970.1	gi|225425965|ref|XP_002269169.1|/6.02571e-165/PREDICTED: lignin-forming anionic peroxidase [Vitis vinifera]
miR1885a	VIT_201s0010g01980.1	gi|225425963|ref|XP_002269145.1|/3.5326e-165/PREDICTED: lignin-forming anionic peroxidase [Vitis vinifera]
miR1885a	VIT_201s0010g02000.1	gi|225425961|ref|XP_002274693.1|/6.73375e-165/PREDICTED: lignin-forming anionic peroxidase-like [Vitis vinifera]
miR1885a	VIT_201s0010g02020.1	gi|731375703|ref|XP_010654887.1|/0/PREDICTED: lignin-forming anionic peroxidase-like [Vitis vinifera]
miR473	VIT_201s0010g02270.1	gi|225425918|ref|XP_002267538.1|/0/PREDICTED: scarecrow-like protein 21 [Vitis vinifera]
miR444b.2	VIT_201s0010g02280.1	gi|359473697|ref|XP_002272215.2|/3.64856e-124/PREDICTED: uncharacterized protein LOC100256260 isoform X1 [Vitis vinifera]
miR5773	VIT_201s0010g02430.1	gi|225425890|ref|XP_002270903.1|/2.96923e-113/PREDICTED: mitotic spindle checkpoint protein MAD2 [Vitis vinifera]
miR5773	VIT_201s0010g02430.3	gi|225425890|ref|XP_002270903.1|/8.8064e-108/PREDICTED: mitotic spindle checkpoint protein MAD2 [Vitis vinifera]
miR846-3p	VIT_201s0010g02470.1	"gi|731375933|ref|XP_010655221.1|/0/PREDICTED: pentatricopeptide repeat-containing protein At3g04130, mitochondrial [Vitis vinifera]"
miR846-3p	VIT_201s0010g02470.2	"gi|731375933|ref|XP_010655221.1|/0/PREDICTED: pentatricopeptide repeat-containing protein At3g04130, mitochondrial [Vitis vinifera]"
miR5303	VIT_201s0010g02620.1	"gi|731376007|ref|XP_010655338.1|/1.8424e-97/PREDICTED: protein Iojap-related, mitochondrial [Vitis vinifera]"
miR5303	VIT_201s0010g02620.3	"gi|731376007|ref|XP_010655338.1|/2.48025e-97/PREDICTED: protein Iojap-related, mitochondrial [Vitis vinifera]"
miR5303	VIT_201s0010g02620.4	"gi|731376007|ref|XP_010655338.1|/9.56408e-48/PREDICTED: protein Iojap-related, mitochondrial [Vitis vinifera]"
miR5303	VIT_201s0010g02620.5	"gi|731376007|ref|XP_010655338.1|/4.25583e-65/PREDICTED: protein Iojap-related, mitochondrial [Vitis vinifera]"
miR9748	VIT_201s0010g02650.1	gi|297738367|emb|CBI27568.3|/1.6758e-39/unnamed protein product [Vitis vinifera]
miR2083-5p	VIT_201s0010g02940.1	gi|225425811|ref|XP_002264177.1|/1.26722e-62/PREDICTED: probable calcium-binding protein CML31 [Vitis vinifera]
miR2083-5p	VIT_201s0010g02970.1	gi|225425806|ref|XP_002264785.1|/5.18594e-65/PREDICTED: probable calcium-binding protein CML31 [Vitis vinifera]
miR2083-5p	VIT_201s0010g02980.1	gi|225425800|ref|XP_002264640.1|/9.04856e-57/PREDICTED: probable calcium-binding protein CML31 [Vitis vinifera]
miR2083-5p	VIT_201s0010g02990.1	gi|225425802|ref|XP_002264677.1|/2.04826e-64/PREDICTED: probable calcium-binding protein CML31 [Vitis vinifera]
miR2083-5p	VIT_201s0010g03000.1	gi|225425800|ref|XP_002264640.1|/9.19424e-65/PREDICTED: probable calcium-binding protein CML31 [Vitis vinifera]
miR3629a-3p	VIT_201s0010g03310.1	gi|225425478|ref|XP_002279552.1|/1.25153e-169/PREDICTED: nuclear pore complex protein NUP54 [Vitis vinifera]
miR3629a-3p	VIT_201s0010g03310.2	gi|225425478|ref|XP_002279552.1|/3.97869e-101/PREDICTED: nuclear pore complex protein NUP54 [Vitis vinifera]
miR1167	VIT_201s0010g03700.10	gi|297738462|emb|CBI27663.3|/4.93595e-113/unnamed protein product [Vitis vinifera]
miR1167	VIT_201s0010g03700.11	gi|297738462|emb|CBI27663.3|/8.22986e-82/unnamed protein product [Vitis vinifera]
miR7757-5p	VIT_201s0010g03700.3	gi|731376441|ref|XP_010655942.1|/2.50289e-127/PREDICTED: ranBP2-type zinc finger protein At1g67325 isoform X1 [Vitis vinifera]
miR1167	VIT_201s0010g03700.3	gi|731376441|ref|XP_010655942.1|/2.50289e-127/PREDICTED: ranBP2-type zinc finger protein At1g67325 isoform X1 [Vitis vinifera]
miR7757-5p	VIT_201s0010g03700.4	gi|297738462|emb|CBI27663.3|/4.70847e-118/unnamed protein product [Vitis vinifera]
miR1167	VIT_201s0010g03700.4	gi|297738462|emb|CBI27663.3|/4.70847e-118/unnamed protein product [Vitis vinifera]
miR1167	VIT_201s0010g03700.5	gi|297738462|emb|CBI27663.3|/2.43498e-118/unnamed protein product [Vitis vinifera]
miR7757-5p	VIT_201s0010g03700.6	gi|297738462|emb|CBI27663.3|/4.89802e-118/unnamed protein product [Vitis vinifera]
miR1167	VIT_201s0010g03700.6	gi|297738462|emb|CBI27663.3|/4.89802e-118/unnamed protein product [Vitis vinifera]
miR7757-5p	VIT_201s0010g03700.7	gi|731376441|ref|XP_010655942.1|/2.60317e-127/PREDICTED: ranBP2-type zinc finger protein At1g67325 isoform X1 [Vitis vinifera]
miR1167	VIT_201s0010g03700.7	gi|731376441|ref|XP_010655942.1|/2.60317e-127/PREDICTED: ranBP2-type zinc finger protein At1g67325 isoform X1 [Vitis vinifera]
miR7757-5p	VIT_201s0010g03700.9	gi|731376441|ref|XP_010655942.1|/2.82213e-122/PREDICTED: ranBP2-type zinc finger protein At1g67325 isoform X1 [Vitis vinifera]
miR1167	VIT_201s0010g03700.9	gi|731376441|ref|XP_010655942.1|/2.82213e-122/PREDICTED: ranBP2-type zinc finger protein At1g67325 isoform X1 [Vitis vinifera]
miR5081	VIT_201s0010g03710.1	gi|731376451|ref|XP_002271312.2|/0/PREDICTED: squamosa promoter-binding-like protein 2 isoform X1 [Vitis vinifera]
miR5081	VIT_201s0010g03710.4	gi|731376451|ref|XP_002271312.2|/0/PREDICTED: squamosa promoter-binding-like protein 2 isoform X1 [Vitis vinifera]
miR5081	VIT_201s0010g03710.6	gi|731376451|ref|XP_002271312.2|/0/PREDICTED: squamosa promoter-binding-like protein 2 isoform X1 [Vitis vinifera]
miR3932b-5p	VIT_201s0010g03750.1	gi|297738467|emb|CBI27668.3|/2.73026e-48/unnamed protein product [Vitis vinifera]
miR838-3p	VIT_201s0011g00080.1	gi|359472832|ref|XP_002263089.2|/2.53625e-124/PREDICTED: uncharacterized protein LOC100254361 [Vitis vinifera]
miR838-3p	VIT_201s0011g00080.2	gi|359472832|ref|XP_002263089.2|/4.68826e-119/PREDICTED: uncharacterized protein LOC100254361 [Vitis vinifera]
miR838-3p	VIT_201s0011g00080.3	gi|147778527|emb|CAN71710.1|/3.53142e-69/hypothetical protein VITISV_013457 [Vitis vinifera]
miR415	VIT_201s0011g00250.2	gi|225423434|ref|XP_002264324.1|/3.13811e-144/PREDICTED: probable 6-phosphogluconolactonase 1 [Vitis vinifera]
miR8767c	VIT_201s0011g00420.1	gi|731372106|ref|XP_010649801.1|/0/PREDICTED: LRR receptor-like serine/threonine-protein kinase RPK2 [Vitis vinifera]
miR7776-5p.1	VIT_201s0011g00550.1	gi|225423481|ref|XP_002274292.1|/0/PREDICTED: monoacylglycerol lipase ABHD6 [Vitis vinifera]
miR7776-5p.1	VIT_201s0011g00550.3	gi|225423481|ref|XP_002274292.1|/0/PREDICTED: monoacylglycerol lipase ABHD6 [Vitis vinifera]
miR7776-5p.1	VIT_201s0011g00550.4	gi|225423481|ref|XP_002274292.1|/0/PREDICTED: monoacylglycerol lipase ABHD6 [Vitis vinifera]
miR7776-5p.1	VIT_201s0011g00550.6	gi|225423481|ref|XP_002274292.1|/0/PREDICTED: monoacylglycerol lipase ABHD6 [Vitis vinifera]
miR7776-5p.1	VIT_201s0011g00550.7	gi|225423481|ref|XP_002274292.1|/1.33018e-147/PREDICTED: monoacylglycerol lipase ABHD6 [Vitis vinifera]
miR9752	VIT_201s0011g00670.1	gi|731371940|ref|XP_002274432.2|/0/PREDICTED: pentatricopeptide repeat-containing protein At1g08070 [Vitis vinifera]
miR899	VIT_201s0011g00910.3	gi|731371802|ref|XP_010649404.1|/0/PREDICTED: uncharacterized protein LOC104879181 isoform X2 [Vitis vinifera]
miR6271	VIT_201s0011g00950.1	gi|225423561|ref|XP_002275042.1|/0/PREDICTED: disease resistance protein RPM1 [Vitis vinifera]
miR6271	VIT_201s0011g00960.1	gi|359472795|ref|XP_002275080.2|/0/PREDICTED: disease resistance protein RPM1-like [Vitis vinifera]
miR6027-3p	VIT_201s0011g01000.1	gi|731372471|ref|XP_010650379.1|/0/PREDICTED: uncharacterized protein LOC100244008 [Vitis vinifera]
miR7830	VIT_201s0011g01030.1	gi|297738038|emb|CBI27239.3|/9.88477e-143/unnamed protein product [Vitis vinifera]
miR2594	VIT_201s0011g01260.1	gi|225423611|ref|XP_002274383.1|/1.19627e-140/PREDICTED: putative phosphatidylinositol N-acetylglucosaminyltransferase subunit C [Vitis vinifera]
miR1520j	VIT_201s0011g01680.2	"gi|731371331|ref|XP_010648810.1|/0/PREDICTED: chaperonin 60 subunit alpha 2, chloroplastic [Vitis vinifera]"
miR1520j	VIT_201s0011g01680.3	"gi|731371331|ref|XP_010648810.1|/0/PREDICTED: chaperonin 60 subunit alpha 2, chloroplastic [Vitis vinifera]"
miR1520j	VIT_201s0011g01680.4	"gi|731371331|ref|XP_010648810.1|/0/PREDICTED: chaperonin 60 subunit alpha 2, chloroplastic [Vitis vinifera]"
miR1520j	VIT_201s0011g01680.5	"gi|731371331|ref|XP_010648810.1|/0/PREDICTED: chaperonin 60 subunit alpha 2, chloroplastic [Vitis vinifera]"
miR1520j	VIT_201s0011g01680.6	"gi|731371331|ref|XP_010648810.1|/8.23109e-179/PREDICTED: chaperonin 60 subunit alpha 2, chloroplastic [Vitis vinifera]"
miR9477-3p	VIT_201s0011g01710.1	gi|225423686|ref|XP_002277090.1|/0/PREDICTED: exocyst complex component EXO84C [Vitis vinifera]
miR9477-3p	VIT_201s0011g01710.2	gi|225423686|ref|XP_002277090.1|/0/PREDICTED: exocyst complex component EXO84C [Vitis vinifera]
miR9477-3p	VIT_201s0011g01710.3	gi|225423686|ref|XP_002277090.1|/0/PREDICTED: exocyst complex component EXO84C [Vitis vinifera]
miR9477-3p	VIT_201s0011g01710.4	gi|225423686|ref|XP_002277090.1|/0/PREDICTED: exocyst complex component EXO84C [Vitis vinifera]
miR9477-3p	VIT_201s0011g01710.5	gi|225423686|ref|XP_002277090.1|/0/PREDICTED: exocyst complex component EXO84C [Vitis vinifera]
miR2611	VIT_201s0011g01780.1	gi|225423696|ref|XP_002277255.1|/1.26659e-107/PREDICTED: protein PHLOEM PROTEIN 2-LIKE A5 [Vitis vinifera]
miR948	VIT_201s0011g01870.1	gi|731371226|ref|XP_002277727.2|/0/PREDICTED: uncharacterized protein LOC100250825 isoform X1 [Vitis vinifera]
miR948	VIT_201s0011g01870.4	gi|731371243|ref|XP_010648699.1|/0/PREDICTED: uncharacterized protein LOC100250825 isoform X3 [Vitis vinifera]
miR1088-5p	VIT_201s0011g02070.1	gi|225423739|ref|XP_002277006.1|/0/PREDICTED: cytochrome P450 86B1 [Vitis vinifera]
miR1088-5p	VIT_201s0011g02070.2	gi|225423739|ref|XP_002277006.1|/0/PREDICTED: cytochrome P450 86B1 [Vitis vinifera]
miR6161d	VIT_201s0011g02160.1	gi|731371017|ref|XP_010648419.1|/0/PREDICTED: LOW QUALITY PROTEIN: sacsin [Vitis vinifera]
miR9477-3p	VIT_201s0011g02170.1	gi|297737936|emb|CBI27137.3|/0/unnamed protein product [Vitis vinifera]
miR2083-5p	VIT_201s0011g02240.1	gi|731372426|ref|XP_010650300.1|/0/PREDICTED: probable metal-nicotianamine transporter YSL7 [Vitis vinifera]
miR1167	VIT_201s0011g02270.1	gi|359473030|ref|XP_002277322.2|/0/PREDICTED: serine/threonine-protein kinase sepA-like isoform X1 [Vitis vinifera]
miR1167	VIT_201s0011g02270.2	gi|359473030|ref|XP_002277322.2|/0/PREDICTED: serine/threonine-protein kinase sepA-like isoform X1 [Vitis vinifera]
miR5079a	VIT_201s0011g02280.2	gi|225423779|ref|XP_002277341.1|/0/PREDICTED: alanine--tRNA ligase [Vitis vinifera]
miR5079a	VIT_201s0011g02280.3	gi|225423779|ref|XP_002277341.1|/0/PREDICTED: alanine--tRNA ligase [Vitis vinifera]
miR9748	VIT_201s0011g02320.1	gi|359473025|ref|XP_003631233.1|/0/PREDICTED: uncharacterized protein LOC100266416 [Vitis vinifera]
miR7122a-3p	VIT_201s0011g02320.1	gi|359473025|ref|XP_003631233.1|/0/PREDICTED: uncharacterized protein LOC100266416 [Vitis vinifera]
miR6027-3p	VIT_201s0011g02340.1	gi|297737920|emb|CBI27121.3|/0/unnamed protein product [Vitis vinifera]
miR7757-5p	VIT_201s0011g02340.1	gi|297737920|emb|CBI27121.3|/0/unnamed protein product [Vitis vinifera]
miR4414b	VIT_201s0011g02810.3	gi|731370712|ref|XP_010648047.1|/0/PREDICTED: putative nuclear matrix constituent protein 1-like protein [Vitis vinifera]
miR5079a	VIT_201s0011g02820.1	gi|225423849|ref|XP_002281060.1|/3.65913e-124/PREDICTED: protein decapping 5 [Vitis vinifera]
miR5079a	VIT_201s0011g02820.2	gi|225423849|ref|XP_002281060.1|/3.59534e-124/PREDICTED: protein decapping 5 [Vitis vinifera]
miR5079a	VIT_201s0011g02820.3	gi|225423849|ref|XP_002281060.1|/3.76989e-124/PREDICTED: protein decapping 5 [Vitis vinifera]
miR5079a	VIT_201s0011g02820.4	gi|225423849|ref|XP_002281060.1|/3.68785e-124/PREDICTED: protein decapping 5 [Vitis vinifera]
miR5079a	VIT_201s0011g02820.5	gi|297737880|emb|CBI27081.3|/4.84475e-109/unnamed protein product [Vitis vinifera]
miR5079a	VIT_201s0011g02820.6	gi|297737880|emb|CBI27081.3|/2.08342e-105/unnamed protein product [Vitis vinifera]
miR2083-5p	VIT_201s0011g02940.2	gi|225423869|ref|XP_002278697.1|/4.30529e-151/PREDICTED: transcription factor bHLH30 [Vitis vinifera]
miR1439	VIT_201s0011g03200.4	gi|225423915|ref|XP_002281939.1|/8.15848e-86/PREDICTED: GDT1-like protein 5 [Vitis vinifera]
miR1439	VIT_201s0011g03200.5	gi|225423915|ref|XP_002281939.1|/1.48133e-87/PREDICTED: GDT1-like protein 5 [Vitis vinifera]
miR841a-3p	VIT_201s0011g03250.1	gi|731370539|ref|XP_003631188.2|/1.58515e-119/PREDICTED: protein PLANT CADMIUM RESISTANCE 7-like [Vitis vinifera]
miR841a-3p	VIT_201s0011g03250.2	gi|731370539|ref|XP_003631188.2|/1.5129e-113/PREDICTED: protein PLANT CADMIUM RESISTANCE 7-like [Vitis vinifera]
miR5509	VIT_201s0011g03390.1	gi|297737830|emb|CBI27031.3|/2.65926e-115/unnamed protein product [Vitis vinifera]
miR164b-3p	VIT_201s0011g03410.1	gi|225423953|ref|XP_002282352.1|/1.47856e-161/PREDICTED: ubiquitin receptor RAD23c isoform X2 [Vitis vinifera]
miR530b	VIT_201s0011g03410.1	gi|225423953|ref|XP_002282352.1|/1.47856e-161/PREDICTED: ubiquitin receptor RAD23c isoform X2 [Vitis vinifera]
miR530b	VIT_201s0011g03410.2	gi|225423953|ref|XP_002282352.1|/7.677e-153/PREDICTED: ubiquitin receptor RAD23c isoform X2 [Vitis vinifera]
miR164b-3p	VIT_201s0011g03410.3	gi|225423953|ref|XP_002282352.1|/4.57295e-148/PREDICTED: ubiquitin receptor RAD23c isoform X2 [Vitis vinifera]
miR530b	VIT_201s0011g03410.3	gi|225423953|ref|XP_002282352.1|/4.57295e-148/PREDICTED: ubiquitin receptor RAD23c isoform X2 [Vitis vinifera]
miR530b	VIT_201s0011g03410.4	gi|225423953|ref|XP_002282352.1|/2.32728e-139/PREDICTED: ubiquitin receptor RAD23c isoform X2 [Vitis vinifera]
miR5067	VIT_201s0011g03490.1	gi|225423969|ref|XP_002282526.1|/0/PREDICTED: 3-ketoacyl-CoA synthase 6 [Vitis vinifera]
miR7755-3p	VIT_201s0011g03580.1	gi|225423987|ref|XP_002282662.1|/5.76503e-75/PREDICTED: uncharacterized protein LOC100266248 [Vitis vinifera]
miR7755-3p	VIT_201s0011g03580.2	gi|225423987|ref|XP_002282662.1|/8.23354e-75/PREDICTED: uncharacterized protein LOC100266248 [Vitis vinifera]
miR7755-3p	VIT_201s0011g03580.3	gi|225423987|ref|XP_002282662.1|/8.4474e-75/PREDICTED: uncharacterized protein LOC100266248 [Vitis vinifera]
miR837-5p	VIT_201s0011g03610.1	gi|225423991|ref|XP_002282696.1|/9.54039e-165/PREDICTED: IST1-like protein [Vitis vinifera]
miR6253	VIT_201s0011g03630.1	gi|147806113|emb|CAN65480.1|/0/hypothetical protein VITISV_030746 [Vitis vinifera]
miR2611	VIT_201s0011g03640.1	gi|359472688|ref|XP_002279371.2|/9.63716e-177/PREDICTED: adenylate isopentenyltransferase [Vitis vinifera]
miR5303	VIT_201s0011g03650.1	gi|147778590|emb|CAN73469.1|/5.24591e-111/hypothetical protein VITISV_000273 [Vitis vinifera]
miR2083-5p	VIT_201s0011g03690.1	gi|225424009|ref|XP_002283390.1|/2.46088e-81/PREDICTED: universal stress protein A-like protein [Vitis vinifera]
miR2083-5p	VIT_201s0011g03700.1	gi|225424011|ref|XP_002283543.1|/5.31738e-99/PREDICTED: uncharacterized protein LOC100268132 isoform X3 [Vitis vinifera]
miR6253	VIT_201s0011g03870.1	gi|731370242|ref|XP_002279602.2|/4.24513e-167/PREDICTED: delta(7)-sterol-C5(6)-desaturase [Vitis vinifera]
miR6253	VIT_201s0011g03870.2	gi|731370242|ref|XP_002279602.2|/2.77137e-174/PREDICTED: delta(7)-sterol-C5(6)-desaturase [Vitis vinifera]
miR162	VIT_201s0011g03900.1	gi|147795963|emb|CAN69599.1|/0/hypothetical protein VITISV_039936 [Vitis vinifera]
miR8585	VIT_201s0011g04270.1	gi|985434822|ref|XP_015382757.1|/0/PREDICTED: probable receptor-like protein kinase At1g67000 isoform X1 [Citrus sinensis]
miR3629a-3p	VIT_201s0011g04410.1	"gi|225424126|ref|XP_002282901.1|/2.72154e-171/PREDICTED: sec-independent protein translocase protein TATC, chloroplastic [Vitis vinifera]"
miR7708a-5p	VIT_201s0011g04540.1	gi|225424152|ref|XP_002284004.1|/0/PREDICTED: GDSL esterase/lipase 6 [Vitis vinifera]
miR2275a-5p	VIT_201s0011g04760.1	gi|297737716|emb|CBI26917.3|/4.15649e-129/unnamed protein product [Vitis vinifera]
miR7776-5p.1	VIT_201s0011g05000.2	gi|225424244|ref|XP_002284457.1|/0/PREDICTED: uncharacterized protein At1g04910 [Vitis vinifera]
miR5721	VIT_201s0011g05000.2	gi|225424244|ref|XP_002284457.1|/0/PREDICTED: uncharacterized protein At1g04910 [Vitis vinifera]
miR3629a-3p	VIT_201s0011g05270.1	gi|731369476|ref|XP_010654958.1|/5.7289e-174/PREDICTED: protein BCCIP homolog isoform X4 [Vitis vinifera]
miR3629a-3p	VIT_201s0011g05270.2	gi|731369476|ref|XP_010654958.1|/1.91126e-146/PREDICTED: protein BCCIP homolog isoform X4 [Vitis vinifera]
miR3629a-3p	VIT_201s0011g05270.3	gi|731369484|ref|XP_010655034.1|/1.14537e-155/PREDICTED: protein BCCIP homolog isoform X6 [Vitis vinifera]
miR3629a-3p	VIT_201s0011g05270.4	gi|731369496|ref|XP_010655163.1|/1.97413e-152/PREDICTED: protein BCCIP homolog isoform X8 [Vitis vinifera]
miR3629a-3p	VIT_201s0011g05270.5	gi|731369496|ref|XP_010655163.1|/2.55082e-129/PREDICTED: protein BCCIP homolog isoform X8 [Vitis vinifera]
miR3629a-3p	VIT_201s0011g05270.6	gi|731369496|ref|XP_010655163.1|/6.49456e-113/PREDICTED: protein BCCIP homolog isoform X8 [Vitis vinifera]
miR1429-3p	VIT_201s0011g05290.1	gi|225424301|ref|XP_002284666.1|/2.13235e-92/PREDICTED: uncharacterized protein LOC100259429 [Vitis vinifera]
miR530a	VIT_201s0011g05490.1	gi|225424337|ref|XP_002284829.1|/0/PREDICTED: F-box protein SKIP28 [Vitis vinifera]
miR393b-5p	VIT_201s0011g05500.1	"gi|731369373|ref|XP_010653417.1|/0/PREDICTED: glucan endo-1,3-beta-glucosidase 3 isoform X2 [Vitis vinifera]"
miR5793	VIT_201s0011g05500.1	"gi|731369373|ref|XP_010653417.1|/0/PREDICTED: glucan endo-1,3-beta-glucosidase 3 isoform X2 [Vitis vinifera]"
miR393b-5p	VIT_201s0011g05500.2	"gi|731369373|ref|XP_010653417.1|/0/PREDICTED: glucan endo-1,3-beta-glucosidase 3 isoform X2 [Vitis vinifera]"
miR5793	VIT_201s0011g05500.2	"gi|731369373|ref|XP_010653417.1|/0/PREDICTED: glucan endo-1,3-beta-glucosidase 3 isoform X2 [Vitis vinifera]"
miR393b-5p	VIT_201s0011g05500.3	"gi|731369371|ref|XP_010653375.1|/0/PREDICTED: glucan endo-1,3-beta-glucosidase 3 isoform X1 [Vitis vinifera]"
miR5793	VIT_201s0011g05500.3	"gi|731369371|ref|XP_010653375.1|/0/PREDICTED: glucan endo-1,3-beta-glucosidase 3 isoform X1 [Vitis vinifera]"
miR393b-5p	VIT_201s0011g05500.4	"gi|731369371|ref|XP_010653375.1|/0/PREDICTED: glucan endo-1,3-beta-glucosidase 3 isoform X1 [Vitis vinifera]"
miR5793	VIT_201s0011g05500.4	"gi|731369371|ref|XP_010653375.1|/0/PREDICTED: glucan endo-1,3-beta-glucosidase 3 isoform X1 [Vitis vinifera]"
miR393b-5p	VIT_201s0011g05500.5	"gi|731369371|ref|XP_010653375.1|/0/PREDICTED: glucan endo-1,3-beta-glucosidase 3 isoform X1 [Vitis vinifera]"
miR5793	VIT_201s0011g05500.5	"gi|731369371|ref|XP_010653375.1|/0/PREDICTED: glucan endo-1,3-beta-glucosidase 3 isoform X1 [Vitis vinifera]"
miR393b-5p	VIT_201s0011g05500.6	"gi|731369371|ref|XP_010653375.1|/0/PREDICTED: glucan endo-1,3-beta-glucosidase 3 isoform X1 [Vitis vinifera]"
miR5793	VIT_201s0011g05500.6	"gi|731369371|ref|XP_010653375.1|/0/PREDICTED: glucan endo-1,3-beta-glucosidase 3 isoform X1 [Vitis vinifera]"
miR530a	VIT_201s0011g05560.1	gi|731369345|ref|XP_010653106.1|/0/PREDICTED: protein TIFY 6B isoform X2 [Vitis vinifera]
miR530a	VIT_201s0011g05560.2	gi|225424341|ref|XP_002284855.1|/0/PREDICTED: protein TIFY 6B isoform X1 [Vitis vinifera]
miR164g-3p	VIT_201s0011g05580.1	gi|225424347|ref|XP_002281181.1|/0/PREDICTED: probable inactive receptor kinase RLK902 [Vitis vinifera]
miR8030-5p	VIT_201s0011g05690.1	gi|225424368|ref|XP_002281246.1|/0/PREDICTED: histone-lysine N-methyltransferase setd3 [Vitis vinifera]
miR9556-3p	VIT_201s0011g05740.4	gi|731369256|ref|XP_010651782.1|/6.12288e-141/PREDICTED: probable UDP-3-O-[3-hydroxymyristoyl] N-acetylglucosamine deacetylase 2 [Vitis vinifera]
miR9556-3p	VIT_201s0011g05740.6	gi|731369256|ref|XP_010651782.1|/3.26757e-129/PREDICTED: probable UDP-3-O-[3-hydroxymyristoyl] N-acetylglucosamine deacetylase 2 [Vitis vinifera]
miR530a	VIT_201s0011g05790.1	gi|225424380|ref|XP_002284904.1|/0/PREDICTED: microtubule-associated protein 70-2 [Vitis vinifera]
miR3706	VIT_201s0011g06020.1	gi|225424416|ref|XP_002285043.1|/3.42471e-55/PREDICTED: probable small nuclear ribonucleoprotein Sm D2 isoform X2 [Vitis vinifera]
miR3706	VIT_201s0011g06020.3	gi|225424416|ref|XP_002285043.1|/6.93453e-55/PREDICTED: probable small nuclear ribonucleoprotein Sm D2 isoform X2 [Vitis vinifera]
miR9748	VIT_201s0011g06080.1	gi|225424428|ref|XP_002281523.1|/0/PREDICTED: G-type lectin S-receptor-like serine/threonine-protein kinase At1g34300 [Vitis vinifera]
miR5568f-3p	VIT_201s0011g06090.3	gi|731369084|ref|XP_010649318.1|/0/PREDICTED: THO complex subunit 2 [Vitis vinifera]
miR5793	VIT_201s0011g06220.1	gi|359472571|ref|XP_002281609.2|/0/PREDICTED: protein OBERON 3 [Vitis vinifera]
miR5793	VIT_201s0011g06220.2	gi|359472571|ref|XP_002281609.2|/0/PREDICTED: protein OBERON 3 [Vitis vinifera]
miR5793	VIT_201s0011g06380.1	gi|147768955|emb|CAN69256.1|/4.49454e-175/hypothetical protein VITISV_038800 [Vitis vinifera]
miR5793	VIT_201s0011g06380.2	gi|147768955|emb|CAN69256.1|/6.19296e-175/hypothetical protein VITISV_038800 [Vitis vinifera]
miR8606	VIT_201s0011g06460.3	gi|225424504|ref|XP_002285219.1|/4.36024e-169/PREDICTED: non-functional NADPH-dependent codeinone reductase 2 [Vitis vinifera]
miR8606	VIT_201s0011g06460.4	gi|225424504|ref|XP_002285219.1|/4.76865e-130/PREDICTED: non-functional NADPH-dependent codeinone reductase 2 [Vitis vinifera]
miR1167	VIT_201s0026g00140.2	gi|731374669|ref|XP_010653369.1|/0/PREDICTED: methyl-CpG-binding domain-containing protein 9-like isoform X2 [Vitis vinifera]
miR1167	VIT_201s0026g00140.3	gi|731374669|ref|XP_010653369.1|/0/PREDICTED: methyl-CpG-binding domain-containing protein 9-like isoform X2 [Vitis vinifera]
miR1167	VIT_201s0026g00140.4	gi|731374669|ref|XP_010653369.1|/0/PREDICTED: methyl-CpG-binding domain-containing protein 9-like isoform X2 [Vitis vinifera]
miR1167	VIT_201s0026g00140.5	gi|731374669|ref|XP_010653369.1|/0/PREDICTED: methyl-CpG-binding domain-containing protein 9-like isoform X2 [Vitis vinifera]
miR1167	VIT_201s0026g00140.7	gi|731374669|ref|XP_010653369.1|/0/PREDICTED: methyl-CpG-binding domain-containing protein 9-like isoform X2 [Vitis vinifera]
miR1167	VIT_201s0026g00140.8	gi|731374669|ref|XP_010653369.1|/0/PREDICTED: methyl-CpG-binding domain-containing protein 9-like isoform X2 [Vitis vinifera]
miR1167	VIT_201s0026g00140.9	gi|731374669|ref|XP_010653369.1|/0/PREDICTED: methyl-CpG-binding domain-containing protein 9-like isoform X2 [Vitis vinifera]
miR8169	VIT_201s0026g00170.1	gi|225424683|ref|XP_002263287.1|/0/PREDICTED: equilibrative nucleotide transporter 1 [Vitis vinifera]
miR1429-3p	VIT_201s0026g00200.1	gi|225424689|ref|XP_002263411.1|/6.81503e-169/PREDICTED: probable xyloglucan endotransglucosylase/hydrolase protein 33 [Vitis vinifera]
miR7122a-3p	VIT_201s0026g00240.1	gi|225424695|ref|XP_002263762.1|/6.33941e-176/PREDICTED: spermidine synthase 2 [Vitis vinifera]
miR2938	VIT_201s0026g00245.1	gi|147821434|emb|CAN74577.1|/0/hypothetical protein VITISV_009110 [Vitis vinifera]
miR5081	VIT_201s0026g00280.10	gi|147861933|emb|CAN78769.1|/0/hypothetical protein VITISV_024248 [Vitis vinifera]
miR5081	VIT_201s0026g00280.11	gi|147861933|emb|CAN78769.1|/0/hypothetical protein VITISV_024248 [Vitis vinifera]
miR5081	VIT_201s0026g00280.2	gi|147861933|emb|CAN78769.1|/0/hypothetical protein VITISV_024248 [Vitis vinifera]
miR5081	VIT_201s0026g00280.4	gi|147861933|emb|CAN78769.1|/0/hypothetical protein VITISV_024248 [Vitis vinifera]
miR5081	VIT_201s0026g00280.5	gi|147861933|emb|CAN78769.1|/0/hypothetical protein VITISV_024248 [Vitis vinifera]
miR5081	VIT_201s0026g00280.7	gi|147861933|emb|CAN78769.1|/0/hypothetical protein VITISV_024248 [Vitis vinifera]
miR7528	VIT_201s0026g00340.1	"gi|225424719|ref|XP_002265302.1|/0/PREDICTED: threonine--tRNA ligase, mitochondrial [Vitis vinifera]"
miR8036-3p	VIT_201s0026g00810.1	gi|225424775|ref|XP_002266929.1|/0/PREDICTED: protein ALTERED XYLOGLUCAN 4 [Vitis vinifera]
miR3629a-3p	VIT_201s0026g00860.8	gi|731374375|ref|XP_010652931.1|/7.16534e-137/PREDICTED: uncharacterized protein LOC100243328 isoform X1 [Vitis vinifera]
miR8767c	VIT_201s0026g00980.1	gi|225424803|ref|XP_002271160.1|/0/PREDICTED: probable galacturonosyltransferase-like 9 [Vitis vinifera]
miR1439	VIT_201s0026g01080.1	gi|359473310|ref|XP_002268216.2|/0/PREDICTED: serine/threonine-protein phosphatase PP2A-2 catalytic subunit [Vitis vinifera]
miR1535a	VIT_201s0026g01080.1	gi|359473310|ref|XP_002268216.2|/0/PREDICTED: serine/threonine-protein phosphatase PP2A-2 catalytic subunit [Vitis vinifera]
miR2118f	VIT_201s0026g01110.1	gi|731374260|ref|XP_010652777.1|/0/PREDICTED: TMV resistance protein N-like isoform X2 [Vitis vinifera]
miR2118f	VIT_201s0026g01110.4	gi|731374260|ref|XP_010652777.1|/0/PREDICTED: TMV resistance protein N-like isoform X2 [Vitis vinifera]
miR9654a-3p	VIT_201s0026g01190.3	gi|731374220|ref|XP_010652740.1|/0/PREDICTED: LRR receptor-like serine/threonine-protein kinase GSO1 [Vitis vinifera]
miR7776-5p.1	VIT_201s0026g01290.1	gi|225424849|ref|XP_002273459.1|/0/PREDICTED: xylosyltransferase [Vitis vinifera]
miR169z	VIT_201s0026g01550.2	gi|359473283|ref|XP_002269605.2|/4.06632e-178/PREDICTED: homeobox-leucine zipper protein HAT5 [Vitis vinifera]
miR169z	VIT_201s0026g01550.3	gi|359473283|ref|XP_002269605.2|/3.64611e-152/PREDICTED: homeobox-leucine zipper protein HAT5 [Vitis vinifera]
miR6108e-5p	VIT_201s0026g01610.10	gi|225424901|ref|XP_002269942.1|/0/PREDICTED: uncharacterized protein LOC100255337 [Vitis vinifera]
miR8585	VIT_201s0026g01960.2	gi|731373491|ref|XP_010651816.1|/0/PREDICTED: sucrose transporter-like isoform X1 [Vitis vinifera]
miR8585	VIT_201s0026g01960.4	gi|147809665|emb|CAN62386.1|/0/hypothetical protein VITISV_011127 [Vitis vinifera]
miR8585	VIT_201s0026g01960.5	gi|731373491|ref|XP_010651816.1|/0/PREDICTED: sucrose transporter-like isoform X1 [Vitis vinifera]
miR5568f-3p	VIT_201s0026g02200.1	gi|731373743|ref|XP_002274048.2|/3.38066e-165/PREDICTED: transcription factor TCP15-like [Vitis vinifera]
miR395a	VIT_201s0026g02620.1	gi|225425652|ref|XP_002272879.1|/2.49846e-136/PREDICTED: expansin-A10 [Vitis vinifera]
miR395a	VIT_201s0026g02620.2	gi|225425652|ref|XP_002272879.1|/2.50651e-142/PREDICTED: expansin-A10 [Vitis vinifera]
miR395a	VIT_201s0026g02620.3	gi|225425652|ref|XP_002272879.1|/2.69832e-142/PREDICTED: expansin-A10 [Vitis vinifera]
miR838-3p	VIT_201s0026g02640.3	gi|225425648|ref|XP_002272557.1|/2.2057e-79/PREDICTED: methyltransferase-like protein 7A [Vitis vinifera]
novel_mir55	VIT_201s0026g02650.1	gi|296086352|emb|CBI31941.3|/0/unnamed protein product [Vitis vinifera]
novel_mir55	VIT_201s0026g02650.2	gi|296086352|emb|CBI31941.3|/0/unnamed protein product [Vitis vinifera]
novel_mir55	VIT_201s0026g02650.3	gi|296086352|emb|CBI31941.3|/0/unnamed protein product [Vitis vinifera]
novel_mir55	VIT_201s0026g02650.4	gi|296086352|emb|CBI31941.3|/0/unnamed protein product [Vitis vinifera]
novel_mir55	VIT_201s0026g02650.5	gi|296086352|emb|CBI31941.3|/0/unnamed protein product [Vitis vinifera]
novel_mir55	VIT_201s0026g02650.6	gi|296086352|emb|CBI31941.3|/0/unnamed protein product [Vitis vinifera]
novel_mir55	VIT_201s0026g02650.7	gi|296086352|emb|CBI31941.3|/0/unnamed protein product [Vitis vinifera]
novel_mir55	VIT_201s0026g02650.8	gi|296086352|emb|CBI31941.3|/0/unnamed protein product [Vitis vinifera]
miR1885a	VIT_201s0026g02720.1	gi|731373509|ref|XP_010651850.1|/0/PREDICTED: cell division cycle and apoptosis regulator protein 1 [Vitis vinifera]
miR1885a	VIT_201s0026g02720.2	gi|731373509|ref|XP_010651850.1|/0/PREDICTED: cell division cycle and apoptosis regulator protein 1 [Vitis vinifera]
miR1885a	VIT_201s0026g02720.3	gi|731373509|ref|XP_010651850.1|/0/PREDICTED: cell division cycle and apoptosis regulator protein 1 [Vitis vinifera]
miR1885a	VIT_201s0026g02720.4	gi|731373509|ref|XP_010651850.1|/0/PREDICTED: cell division cycle and apoptosis regulator protein 1 [Vitis vinifera]
miR1885a	VIT_201s0026g02720.5	gi|731373509|ref|XP_010651850.1|/0/PREDICTED: cell division cycle and apoptosis regulator protein 1 [Vitis vinifera]
miR1885a	VIT_201s0026g02720.6	gi|731373509|ref|XP_010651850.1|/0/PREDICTED: cell division cycle and apoptosis regulator protein 1 [Vitis vinifera]
miR2603	VIT_201s0026g02730.1	gi|359473257|ref|XP_002271443.2|/0/PREDICTED: anaphase-promoting complex subunit 2 [Vitis vinifera]
miR2592s-3p	VIT_201s0113g00420.1	gi|225462949|ref|XP_002268416.1|/0/PREDICTED: probable protein S-acyltransferase 22 [Vitis vinifera]
miR2592s-3p	VIT_201s0113g00420.2	gi|225462949|ref|XP_002268416.1|/0/PREDICTED: probable protein S-acyltransferase 22 [Vitis vinifera]
miR7122a-3p	VIT_201s0113g00430.1	gi|225462947|ref|XP_002267447.1|/0/PREDICTED: mitotic checkpoint protein BUB3.3 isoform X1 [Vitis vinifera]
miR1440a	VIT_201s0113g00470.1	gi|225462945|ref|XP_002267888.1|/0/PREDICTED: uncharacterized protein LOC100248804 [Vitis vinifera]
miR1511-3p	VIT_201s0127g00070.1	gi|225425615|ref|XP_002266184.1|/0/PREDICTED: high affinity nitrate transporter 2.5 [Vitis vinifera]
miR1027a	VIT_201s0127g00340.1	gi|731373315|ref|XP_010651547.1|/3.63586e-45/PREDICTED: uncharacterized protein LOC104879657 isoform X1 [Vitis vinifera]
miR399a	VIT_201s0127g00490.2	gi|731373218|ref|XP_010651426.1|/0/PREDICTED: pantothenate kinase 1 [Vitis vinifera]
miR399a	VIT_201s0127g00490.3	gi|731373218|ref|XP_010651426.1|/0/PREDICTED: pantothenate kinase 1 [Vitis vinifera]
miR477g-3p	VIT_201s0127g00610.1	gi|147792237|emb|CAN59926.1|/2.24322e-157/hypothetical protein VITISV_043884 [Vitis vinifera]
miR530b	VIT_201s0127g00670.1	gi|731373162|ref|XP_010651352.1|/0/PREDICTED: proline-rich receptor-like protein kinase PERK12 [Vitis vinifera]
miR8585	VIT_201s0127g00740.3	gi|359473178|ref|XP_003631255.1|/3.90796e-100/PREDICTED: 2-methylene-furan-3-one reductase [Vitis vinifera]
miR164g-3p	VIT_201s0127g00883.1	gi|225454571|ref|XP_002263420.1|/1.47169e-40/PREDICTED: protein N-lysine methyltransferase METTL21A isoform X1 [Vitis vinifera]
miR3629a-3p	VIT_201s0127g00895.1	gi|297739019|emb|CBI28508.3|/7.48573e-58/unnamed protein product [Vitis vinifera]
miR164b-3p	VIT_201s0137g00270.1	gi|731372796|ref|XP_002282072.3|/0/PREDICTED: cleavage and polyadenylation specificity factor subunit 6 isoform X1 [Vitis vinifera]
miR1535a	VIT_201s0137g00330.1	gi|731372760|ref|XP_002285397.3|/0/PREDICTED: vignain-like [Vitis vinifera]
miR8764	VIT_201s0137g00340.1	gi|731372756|ref|XP_002285399.2|/2.15934e-42/PREDICTED: uncharacterized protein LOC100254296 [Vitis vinifera]
miR1439	VIT_201s0137g00350.1	gi|147867379|emb|CAN81180.1|/0/hypothetical protein VITISV_012787 [Vitis vinifera]
miR477g-3p	VIT_201s0137g00430.1	gi|225424600|ref|XP_002285424.1|/0/PREDICTED: uncharacterized protein LOC100244027 [Vitis vinifera]
miR9556-3p	VIT_201s0137g00430.1	gi|225424600|ref|XP_002285424.1|/0/PREDICTED: uncharacterized protein LOC100244027 [Vitis vinifera]
miR477g-3p	VIT_201s0137g00430.2	gi|225424600|ref|XP_002285424.1|/0/PREDICTED: uncharacterized protein LOC100244027 [Vitis vinifera]
miR9556-3p	VIT_201s0137g00430.2	gi|225424600|ref|XP_002285424.1|/0/PREDICTED: uncharacterized protein LOC100244027 [Vitis vinifera]
miR477g-3p	VIT_201s0137g00430.3	gi|225424600|ref|XP_002285424.1|/0/PREDICTED: uncharacterized protein LOC100244027 [Vitis vinifera]
miR9556-3p	VIT_201s0137g00430.3	gi|225424600|ref|XP_002285424.1|/0/PREDICTED: uncharacterized protein LOC100244027 [Vitis vinifera]
miR419	VIT_201s0137g00640.1	gi|731372584|ref|XP_002282341.3|/0/PREDICTED: putative ATP-dependent RNA helicase DHX33 [Vitis vinifera]
miR419	VIT_201s0137g00640.2	gi|731372584|ref|XP_002282341.3|/0/PREDICTED: putative ATP-dependent RNA helicase DHX33 [Vitis vinifera]
miR419	VIT_201s0137g00640.3	gi|731372584|ref|XP_002282341.3|/0/PREDICTED: putative ATP-dependent RNA helicase DHX33 [Vitis vinifera]
miR419	VIT_201s0137g00640.4	gi|731372584|ref|XP_002282341.3|/0/PREDICTED: putative ATP-dependent RNA helicase DHX33 [Vitis vinifera]
miR419	VIT_201s0137g00640.5	gi|731372584|ref|XP_002282341.3|/0/PREDICTED: putative ATP-dependent RNA helicase DHX33 [Vitis vinifera]
miR9477-3p	VIT_201s0137g00700.1	gi|296081365|emb|CBI16798.3|/0/unnamed protein product [Vitis vinifera]
miR162	VIT_201s0137g00790.1	gi|147860579|emb|CAN81863.1|/7.99492e-48/hypothetical protein VITISV_010590 [Vitis vinifera]
miR444b.2	VIT_201s0146g00130.1	gi|731376968|ref|XP_010656959.1|/0/PREDICTED: uncharacterized protein LOC100254102 [Vitis vinifera]
miR444b.2	VIT_201s0146g00130.2	gi|731376968|ref|XP_010656959.1|/0/PREDICTED: uncharacterized protein LOC100254102 [Vitis vinifera]
miR444b.2	VIT_201s0146g00130.3	gi|731376968|ref|XP_010656959.1|/0/PREDICTED: uncharacterized protein LOC100254102 [Vitis vinifera]
miR477g-3p	VIT_201s0146g00215.1	gi|731376995|ref|XP_010656997.1|/1.16805e-89/PREDICTED: extensin [Vitis vinifera]
miR1439	VIT_201s0146g00270.2	"gi|225425178|ref|XP_002265340.1|/2.41453e-140/PREDICTED: delta(3,5)-Delta(2,4)-dienoyl-CoA isomerase, mitochondrial [Vitis vinifera]"
miR6189	VIT_201s0146g00330.2	gi|731377044|ref|XP_010657049.1|/0/PREDICTED: uncharacterized protein At2g33490-like isoform X2 [Vitis vinifera]
miR5293	VIT_201s0150g00150.1	"gi|225425272|ref|XP_002267943.1|/0/PREDICTED: glycine--tRNA ligase 1, mitochondrial [Vitis vinifera]"
miR5293	VIT_201s0150g00150.2	"gi|225425272|ref|XP_002267943.1|/0/PREDICTED: glycine--tRNA ligase 1, mitochondrial [Vitis vinifera]"
miR3629a-3p	VIT_201s0150g00350.1	gi|147821289|emb|CAN74600.1|/0/hypothetical protein VITISV_021495 [Vitis vinifera]
miR3629a-3p	VIT_201s0150g00350.2	gi|147821289|emb|CAN74600.1|/0/hypothetical protein VITISV_021495 [Vitis vinifera]
miR3629a-3p	VIT_201s0150g00350.3	gi|147821289|emb|CAN74600.1|/0/hypothetical protein VITISV_021495 [Vitis vinifera]
miR3629a-3p	VIT_201s0150g00350.4	gi|147821289|emb|CAN74600.1|/0/hypothetical protein VITISV_021495 [Vitis vinifera]
miR3629a-3p	VIT_201s0150g00350.5	gi|147821289|emb|CAN74600.1|/0/hypothetical protein VITISV_021495 [Vitis vinifera]
miR3629a-3p	VIT_201s0150g00350.7	gi|147821289|emb|CAN74600.1|/0/hypothetical protein VITISV_021495 [Vitis vinifera]
miR5563-3p	VIT_201s0150g00360.1	gi|147821288|emb|CAN74599.1|/2.20211e-113/hypothetical protein VITISV_021494 [Vitis vinifera]
miR6291c-5p	VIT_201s0150g00530.1	gi|731377489|ref|XP_010657662.1|/0/PREDICTED: UPF0481 protein At3g47200-like [Vitis vinifera]
miR5293	VIT_201s0150g00570.1	gi|225425350|ref|XP_002275228.1|/2.12806e-49/PREDICTED: NADH dehydrogenase [ubiquinone] 1 alpha subcomplex subunit 2 [Vitis vinifera]
miR5293	VIT_201s0150g00570.3	gi|225425350|ref|XP_002275228.1|/2.49997e-49/PREDICTED: NADH dehydrogenase [ubiquinone] 1 alpha subcomplex subunit 2 [Vitis vinifera]
miR838-3p	VIT_202s0012g00100.1	"gi|727418371|ref|XP_010418664.1|/5.44967e-45/PREDICTED: 60S ribosomal protein L37a-like, partial [Camelina sativa]"
miR838-3p	VIT_202s0012g00100.2	"gi|727418371|ref|XP_010418664.1|/5.93174e-48/PREDICTED: 60S ribosomal protein L37a-like, partial [Camelina sativa]"
miR6020a-5p	VIT_202s0012g00180.1	gi|225427364|ref|XP_002282850.1|/0/PREDICTED: poly(U)-specific endoribonuclease-B [Vitis vinifera]
miR899	VIT_202s0012g01240.1	gi|731380884|ref|XP_010663576.1|/0/PREDICTED: uncharacterized protein LOC100243800 isoform X2 [Vitis vinifera]
miR899	VIT_202s0012g01240.2	gi|731380884|ref|XP_010663576.1|/0/PREDICTED: uncharacterized protein LOC100243800 isoform X2 [Vitis vinifera]
miR5649a	VIT_202s0012g01340.1	gi|731380851|ref|XP_010663507.1|/0/PREDICTED: ubiquitin carboxyl-terminal hydrolase 21 [Vitis vinifera]
miR5649a	VIT_202s0012g01340.2	gi|731380851|ref|XP_010663507.1|/0/PREDICTED: ubiquitin carboxyl-terminal hydrolase 21 [Vitis vinifera]
miR447c-3p	VIT_202s0012g01760.1	gi|359474464|ref|XP_003631475.1|/0/PREDICTED: pentatricopeptide repeat-containing protein At1g63330 [Vitis vinifera]
miR447c-3p	VIT_202s0012g01760.2	gi|359474464|ref|XP_003631475.1|/0/PREDICTED: pentatricopeptide repeat-containing protein At1g63330 [Vitis vinifera]
miR8562a	VIT_202s0012g01770.1	gi|225427149|ref|XP_002277302.1|/2.57067e-172/PREDICTED: uncharacterized protein LOC100255740 isoform X1 [Vitis vinifera]
miR8562a	VIT_202s0012g01770.2	gi|225427149|ref|XP_002277302.1|/2.58322e-153/PREDICTED: uncharacterized protein LOC100255740 isoform X1 [Vitis vinifera]
miR8562a	VIT_202s0012g01770.3	gi|694419519|ref|XP_009337717.1|/8.07913e-145/PREDICTED: uncharacterized protein LOC103930144 [Pyrus x bretschneideri]
miR8562a	VIT_202s0012g01770.4	gi|225427149|ref|XP_002277302.1|/4.59491e-168/PREDICTED: uncharacterized protein LOC100255740 isoform X1 [Vitis vinifera]
miR8048-3p	VIT_202s0012g01920.1	gi|731380639|ref|XP_010663151.1|/0/PREDICTED: inactive poly [ADP-ribose] polymerase RCD1-like isoform X1 [Vitis vinifera]
miR8048-3p	VIT_202s0012g01920.2	gi|731380652|ref|XP_010663169.1|/0/PREDICTED: inactive poly [ADP-ribose] polymerase RCD1-like isoform X2 [Vitis vinifera]
miR8048-3p	VIT_202s0012g01920.3	gi|731380639|ref|XP_010663151.1|/0/PREDICTED: inactive poly [ADP-ribose] polymerase RCD1-like isoform X1 [Vitis vinifera]
miR8048-3p	VIT_202s0012g01920.4	gi|359474538|ref|XP_002277020.2|/0/PREDICTED: inactive poly [ADP-ribose] polymerase RCD1-like isoform X3 [Vitis vinifera]
miR8048-3p	VIT_202s0012g01920.5	gi|359474538|ref|XP_002277020.2|/0/PREDICTED: inactive poly [ADP-ribose] polymerase RCD1-like isoform X3 [Vitis vinifera]
miR8048-3p	VIT_202s0012g01920.6	gi|731380652|ref|XP_010663169.1|/0/PREDICTED: inactive poly [ADP-ribose] polymerase RCD1-like isoform X2 [Vitis vinifera]
miR2083-5p	VIT_202s0012g02030.1	gi|225427116|ref|XP_002277673.1|/0/PREDICTED: homeobox-leucine zipper protein ROC3 [Vitis vinifera]
miR2083-5p	VIT_202s0012g02030.2	gi|225427116|ref|XP_002277673.1|/0/PREDICTED: homeobox-leucine zipper protein ROC3 [Vitis vinifera]
miR1169-3p	VIT_202s0012g02150.1	gi|297742037|emb|CBI33824.3|/2.48696e-62/unnamed protein product [Vitis vinifera]
miR9752	VIT_202s0012g02180.1	gi|731380572|ref|XP_010663035.1|/8.10982e-169/PREDICTED: alpha/beta hydrolase domain-containing protein 17B isoform X1 [Vitis vinifera]
miR6291c-5p	VIT_202s0012g02180.1	gi|731380572|ref|XP_010663035.1|/8.10982e-169/PREDICTED: alpha/beta hydrolase domain-containing protein 17B isoform X1 [Vitis vinifera]
miR6291c-5p	VIT_202s0012g02180.2	gi|147862330|emb|CAN79756.1|/6.47552e-106/hypothetical protein VITISV_030221 [Vitis vinifera]
miR6291c-5p	VIT_202s0012g02180.3	gi|147862330|emb|CAN79756.1|/4.71048e-99/hypothetical protein VITISV_030221 [Vitis vinifera]
miR3440-3p	VIT_202s0012g02240.1	gi|225427093|ref|XP_002276652.1|/0/PREDICTED: uncharacterized protein LOC100260823 [Vitis vinifera]
miR948	VIT_202s0012g02360.1	gi|297742026|emb|CBI33813.3|/4.67028e-53/unnamed protein product [Vitis vinifera]
miR3631b-3p	VIT_202s0012g02420.1	gi|359474454|ref|XP_002275354.2|/0/PREDICTED: uncharacterized protein LOC100242086 [Vitis vinifera]
miR3631b-3p	VIT_202s0012g02420.3	gi|359474454|ref|XP_002275354.2|/0/PREDICTED: uncharacterized protein LOC100242086 [Vitis vinifera]
miR3631b-3p	VIT_202s0012g02420.4	gi|359474454|ref|XP_002275354.2|/0/PREDICTED: uncharacterized protein LOC100242086 [Vitis vinifera]
miR530a	VIT_202s0012g02510.1	gi|731381377|ref|XP_010664353.1|/3.25464e-100/PREDICTED: RING-H2 zinc finger protein RHA4a-like [Vitis vinifera]
miR3706	VIT_202s0012g02650.1	gi|225458133|ref|XP_002280883.1|/7.72931e-71/PREDICTED: purple acid phosphatase 2 isoform X1 [Vitis vinifera]
miR7122a-3p	VIT_202s0012g02660.1	gi|225427065|ref|XP_002275168.1|/0/PREDICTED: 26S proteasome non-ATPase regulatory subunit 13 homolog A [Vitis vinifera]
miR6189	VIT_202s0025g00240.1	gi|297742228|emb|CBI34377.3|/3.02547e-145/unnamed protein product [Vitis vinifera]
novel_mir79	VIT_202s0025g00270.1	gi|225426166|ref|XP_002278860.1|/0/PREDICTED: mitogen-activated protein kinase homolog MMK2 [Vitis vinifera]
novel_mir79	VIT_202s0025g00270.3	gi|225426166|ref|XP_002278860.1|/5.17536e-178/PREDICTED: mitogen-activated protein kinase homolog MMK2 [Vitis vinifera]
miR5079a	VIT_202s0025g00450.1	gi|297742247|emb|CBI34396.3|/0/unnamed protein product [Vitis vinifera]
miR8169	VIT_202s0025g00550.1	gi|731377908|ref|XP_010658494.1|/1.93922e-149/PREDICTED: probable membrane-associated kinase regulator 2 [Vitis vinifera]
miR2083-5p	VIT_202s0025g00550.1	gi|731377908|ref|XP_010658494.1|/1.93922e-149/PREDICTED: probable membrane-associated kinase regulator 2 [Vitis vinifera]
miR415	VIT_202s0025g00620.1	gi|731377929|ref|XP_002272347.2|/1.08124e-147/PREDICTED: uncharacterized protein LOC100255348 [Vitis vinifera]
miR473	VIT_202s0025g00730.1	gi|225426086|ref|XP_002272144.1|/8.63626e-94/PREDICTED: disease resistance response protein 206-like [Vitis vinifera]
miR4414b	VIT_202s0025g00850.1	gi|297742279|emb|CBI34428.3|/1.87927e-58/unnamed protein product [Vitis vinifera]
miR4414b	VIT_202s0025g00850.2	gi|297742279|emb|CBI34428.3|/9.36634e-54/unnamed protein product [Vitis vinifera]
miR3932b-5p	VIT_202s0025g00990.1	gi|731378078|ref|XP_010658731.1|/0/PREDICTED: ABC transporter C family member 10-like [Vitis vinifera]
miR7757-5p	VIT_202s0025g01010.1	"gi|731378180|ref|XP_010658864.1|/0/PREDICTED: probable beta-1,3-galactosyltransferase 11 [Vitis vinifera]"
miR7757-5p	VIT_202s0025g01010.2	"gi|731378180|ref|XP_010658864.1|/0/PREDICTED: probable beta-1,3-galactosyltransferase 11 [Vitis vinifera]"
miR7757-5p	VIT_202s0025g01010.3	"gi|731378180|ref|XP_010658864.1|/6.65637e-147/PREDICTED: probable beta-1,3-galactosyltransferase 11 [Vitis vinifera]"
miR7757-5p	VIT_202s0025g01010.4	"gi|731378180|ref|XP_010658864.1|/6.00847e-147/PREDICTED: probable beta-1,3-galactosyltransferase 11 [Vitis vinifera]"
miR849	VIT_202s0025g01030.1	gi|731378198|ref|XP_010658891.1|/3.8897e-167/PREDICTED: putative glucose-6-phosphate 1-epimerase isoform X2 [Vitis vinifera]
miR5388	VIT_202s0025g01100.1	gi|731378236|ref|XP_010658951.1|/0/PREDICTED: mitogen-activated protein kinase kinase kinase 7 [Vitis vinifera]
miR5388	VIT_202s0025g01100.3	gi|731378236|ref|XP_010658951.1|/0/PREDICTED: mitogen-activated protein kinase kinase kinase 7 [Vitis vinifera]
miR5388	VIT_202s0025g01100.4	gi|731378236|ref|XP_010658951.1|/0/PREDICTED: mitogen-activated protein kinase kinase kinase 7 [Vitis vinifera]
miR7757-5p.2	VIT_202s0025g01110.1	gi|731378266|ref|XP_010659002.1|/0/PREDICTED: protein SPA1-RELATED 2 isoform X2 [Vitis vinifera]
miR7757-5p.2	VIT_202s0025g01110.2	gi|731378266|ref|XP_010659002.1|/0/PREDICTED: protein SPA1-RELATED 2 isoform X2 [Vitis vinifera]
miR7757-5p.2	VIT_202s0025g01110.3	gi|731378254|ref|XP_010658983.1|/0/PREDICTED: protein SPA1-RELATED 2 isoform X1 [Vitis vinifera]
miR7757-5p.2	VIT_202s0025g01110.4	gi|731378254|ref|XP_010658983.1|/0/PREDICTED: protein SPA1-RELATED 2 isoform X1 [Vitis vinifera]
miR7757-5p.2	VIT_202s0025g01110.6	gi|731378254|ref|XP_010658983.1|/0/PREDICTED: protein SPA1-RELATED 2 isoform X1 [Vitis vinifera]
miR477g	VIT_202s0025g01220.1	gi|225426010|ref|XP_002273198.1|/1.89557e-173/PREDICTED: high mobility group B protein 6 [Vitis vinifera]
miR530b	VIT_202s0025g01250.1	gi|731378322|ref|XP_002270960.3|/7.48916e-157/PREDICTED: hydroquinone glucosyltransferase [Vitis vinifera]
miR530b	VIT_202s0025g01250.3	gi|147790324|emb|CAN61200.1|/1.59795e-132/hypothetical protein VITISV_003214 [Vitis vinifera]
miR8668	VIT_202s0025g01330.1	gi|731378349|ref|XP_010659126.1|/0/PREDICTED: probable polygalacturonase [Vitis vinifera]
miR8668	VIT_202s0025g01330.2	gi|731378349|ref|XP_010659126.1|/0/PREDICTED: probable polygalacturonase [Vitis vinifera]
miR8668	VIT_202s0025g01330.3	gi|731378349|ref|XP_010659126.1|/0/PREDICTED: probable polygalacturonase [Vitis vinifera]
miR7545	VIT_202s0025g01340.1	gi|731378357|ref|XP_010659134.1|/8.94256e-100/PREDICTED: abscisic acid receptor PYL8-like [Vitis vinifera]
miR7545	VIT_202s0025g01340.2	gi|731378357|ref|XP_010659134.1|/1.29148e-99/PREDICTED: abscisic acid receptor PYL8-like [Vitis vinifera]
miR172a	VIT_202s0025g01370.5	gi|731378378|ref|XP_010659174.1|/0/PREDICTED: uncharacterized protein LOC100254757 isoform X3 [Vitis vinifera]
miR172a	VIT_202s0025g01370.6	gi|731378368|ref|XP_010659163.1|/0/PREDICTED: uncharacterized protein LOC100254757 isoform X1 [Vitis vinifera]
miR1863b	VIT_202s0025g01420.1	gi|731378397|ref|XP_010659217.1|/0/PREDICTED: mitochondrial inner membrane protein OXA1 [Vitis vinifera]
miR1863b	VIT_202s0025g01420.2	gi|731378397|ref|XP_010659217.1|/0/PREDICTED: mitochondrial inner membrane protein OXA1 [Vitis vinifera]
miR1863b	VIT_202s0025g01420.3	gi|731378397|ref|XP_010659217.1|/0/PREDICTED: mitochondrial inner membrane protein OXA1 [Vitis vinifera]
miR1863b	VIT_202s0025g01420.4	gi|731378397|ref|XP_010659217.1|/1.9568e-177/PREDICTED: mitochondrial inner membrane protein OXA1 [Vitis vinifera]
miR415	VIT_202s0025g01485.1	gi|297742337|emb|CBI34486.3|/7.56701e-138/unnamed protein product [Vitis vinifera]
miR415	VIT_202s0025g01485.11	gi|297742337|emb|CBI34486.3|/8.94778e-134/unnamed protein product [Vitis vinifera]
miR415	VIT_202s0025g01485.12	gi|297742337|emb|CBI34486.3|/1.69561e-135/unnamed protein product [Vitis vinifera]
miR415	VIT_202s0025g01485.13	gi|297742337|emb|CBI34486.3|/1.41403e-117/unnamed protein product [Vitis vinifera]
miR415	VIT_202s0025g01485.14	gi|297742337|emb|CBI34486.3|/1.06015e-115/unnamed protein product [Vitis vinifera]
miR415	VIT_202s0025g01485.2	gi|297742337|emb|CBI34486.3|/3.91753e-133/unnamed protein product [Vitis vinifera]
miR415	VIT_202s0025g01485.3	gi|297742337|emb|CBI34486.3|/4.9532e-149/unnamed protein product [Vitis vinifera]
miR415	VIT_202s0025g01485.4	gi|297742337|emb|CBI34486.3|/1.37418e-144/unnamed protein product [Vitis vinifera]
miR415	VIT_202s0025g01485.5	gi|297742337|emb|CBI34486.3|/1.75559e-165/unnamed protein product [Vitis vinifera]
miR415	VIT_202s0025g01485.6	gi|297742337|emb|CBI34486.3|/3.27028e-167/unnamed protein product [Vitis vinifera]
miR415	VIT_202s0025g01485.7	gi|297742337|emb|CBI34486.3|/2.10048e-162/unnamed protein product [Vitis vinifera]
miR415	VIT_202s0025g01485.8	gi|297742337|emb|CBI34486.3|/1.34181e-160/unnamed protein product [Vitis vinifera]
miR6161d	VIT_202s0025g01680.1	gi|225426290|ref|XP_002265246.1|/1.60868e-161/PREDICTED: F-box protein SKIP8 [Vitis vinifera]
miR5079a	VIT_202s0025g02330.1	gi|225426643|ref|XP_002273095.1|/0/PREDICTED: zinc finger HIT domain-containing protein 2 isoform X1 [Vitis vinifera]
miR5813	VIT_202s0025g02600.1	gi|731378859|ref|XP_002272723.2|/0/PREDICTED: uncharacterized protein LOC100259927 [Vitis vinifera]
miR1027a	VIT_202s0025g02725.1	gi|731378907|ref|XP_010660203.1|/4.97918e-90/PREDICTED: uncharacterized protein LOC104881495 [Vitis vinifera]
miR3440-3p	VIT_202s0025g02990.1	gi|731378989|ref|XP_010660360.1|/0/PREDICTED: probable F-box protein At1g60180 [Vitis vinifera]
miR5338	VIT_202s0025g03030.2	gi|731379005|ref|XP_010660399.1|/6.55611e-111/PREDICTED: E3 ubiquitin-protein ligase MARCH2 isoform X2 [Vitis vinifera]
miR9748	VIT_202s0025g03060.1	gi|731379015|ref|XP_010660414.1|/0/PREDICTED: HEAT repeat-containing protein 6 [Vitis vinifera]
miR9748	VIT_202s0025g03060.2	gi|731379015|ref|XP_010660414.1|/0/PREDICTED: HEAT repeat-containing protein 6 [Vitis vinifera]
miR9748	VIT_202s0025g03060.3	gi|731379015|ref|XP_010660414.1|/0/PREDICTED: HEAT repeat-containing protein 6 [Vitis vinifera]
miR6139	VIT_202s0025g03120.1	gi|731379033|ref|XP_002271326.3|/0/PREDICTED: WAT1-related protein At1g43650-like [Vitis vinifera]
miR6139	VIT_202s0025g03130.1	gi|359473997|ref|XP_002271287.2|/0/PREDICTED: WAT1-related protein At1g43650-like [Vitis vinifera]
miR6139	VIT_202s0025g03140.1	gi|731379038|ref|XP_002273800.3|/0/PREDICTED: WAT1-related protein At1g43650-like isoform X1 [Vitis vinifera]
miR6139	VIT_202s0025g03140.2	gi|731379038|ref|XP_002273800.3|/7.94424e-173/PREDICTED: WAT1-related protein At1g43650-like isoform X1 [Vitis vinifera]
miR6139	VIT_202s0025g03140.3	gi|731379038|ref|XP_002273800.3|/0/PREDICTED: WAT1-related protein At1g43650-like isoform X1 [Vitis vinifera]
miR6139	VIT_202s0025g03140.4	gi|731379038|ref|XP_002273800.3|/2.7411e-168/PREDICTED: WAT1-related protein At1g43650-like isoform X1 [Vitis vinifera]
miR6139	VIT_202s0025g03140.5	gi|731379038|ref|XP_002273800.3|/4.27573e-163/PREDICTED: WAT1-related protein At1g43650-like isoform X1 [Vitis vinifera]
miR5303	VIT_202s0025g03150.1	gi|731379048|ref|XP_010660457.1|/0/PREDICTED: nuclear pore complex protein NUP98A [Vitis vinifera]
miR1088-5p	VIT_202s0025g03220.1	gi|731379088|ref|XP_010660510.1|/2.60944e-160/PREDICTED: trihelix transcription factor GTL1 isoform X3 [Vitis vinifera]
miR9484	VIT_202s0025g03220.2	gi|731379088|ref|XP_010660510.1|/2.65283e-160/PREDICTED: trihelix transcription factor GTL1 isoform X3 [Vitis vinifera]
miR1088-5p	VIT_202s0025g03220.2	gi|731379088|ref|XP_010660510.1|/2.65283e-160/PREDICTED: trihelix transcription factor GTL1 isoform X3 [Vitis vinifera]
miR9484	VIT_202s0025g03220.3	gi|731379088|ref|XP_010660510.1|/2.66109e-160/PREDICTED: trihelix transcription factor GTL1 isoform X3 [Vitis vinifera]
miR1088-5p	VIT_202s0025g03220.3	gi|731379088|ref|XP_010660510.1|/2.66109e-160/PREDICTED: trihelix transcription factor GTL1 isoform X3 [Vitis vinifera]
miR9484	VIT_202s0025g03220.4	gi|731379088|ref|XP_010660510.1|/2.68588e-160/PREDICTED: trihelix transcription factor GTL1 isoform X3 [Vitis vinifera]
miR1088-5p	VIT_202s0025g03220.4	gi|731379088|ref|XP_010660510.1|/2.68588e-160/PREDICTED: trihelix transcription factor GTL1 isoform X3 [Vitis vinifera]
miR395a	VIT_202s0025g03270.1	gi|297742500|emb|CBI34649.3|/0/unnamed protein product [Vitis vinifera]
miR8767c	VIT_202s0025g03310.2	gi|731379125|ref|XP_010660570.1|/0/PREDICTED: putative transporter arsB [Vitis vinifera]
miR8048-3p	VIT_202s0025g03320.1	gi|225426453|ref|XP_002275806.1|/0/PREDICTED: cytochrome P450 86A7 [Vitis vinifera]
miR5509	VIT_202s0025g03390.1	gi|111379074|gb|ABH09324.1|/1.41164e-151/putative aquaporin [Vitis vinifera]
miR5509	VIT_202s0025g03390.2	gi|111379074|gb|ABH09324.1|/3.21748e-163/putative aquaporin [Vitis vinifera]
miR3440-3p	VIT_202s0025g03420.5	gi|297742513|emb|CBI34662.3|/0/unnamed protein product [Vitis vinifera]
miR3440-3p	VIT_202s0025g03420.6	gi|297742513|emb|CBI34662.3|/0/unnamed protein product [Vitis vinifera]
miR3440-3p	VIT_202s0025g03420.7	gi|297742513|emb|CBI34662.3|/0/unnamed protein product [Vitis vinifera]
miR3440-3p	VIT_202s0025g03420.8	gi|297742513|emb|CBI34662.3|/0/unnamed protein product [Vitis vinifera]
miR7755-3p	VIT_202s0025g03450.1	gi|359474203|ref|XP_002270239.2|/0/PREDICTED: transcription factor EGL1 [Vitis vinifera]
miR7755-3p	VIT_202s0025g03450.2	gi|359474203|ref|XP_002270239.2|/0/PREDICTED: transcription factor EGL1 [Vitis vinifera]
miR7755-3p	VIT_202s0025g03450.3	gi|359474203|ref|XP_002270239.2|/0/PREDICTED: transcription factor EGL1 [Vitis vinifera]
miR5081	VIT_202s0025g03500.3	gi|731380008|ref|XP_010661985.1|/0/PREDICTED: LOW QUALITY PROTEIN: uncharacterized protein LOC100251356 [Vitis vinifera]
miR1439	VIT_202s0025g03570.8	gi|297742527|emb|CBI34676.3|/2.85421e-51/unnamed protein product [Vitis vinifera]
miR3932b-5p	VIT_202s0025g03620.1	gi|297742532|emb|CBI34681.3|/1.97932e-139/unnamed protein product [Vitis vinifera]
miR3932b-5p	VIT_202s0025g03620.2	gi|297742533|emb|CBI34682.3|/2.42039e-143/unnamed protein product [Vitis vinifera]
miR477g	VIT_202s0025g03950.1	gi|359474023|ref|XP_002276972.2|/0/PREDICTED: probable DEAD-box ATP-dependent RNA helicase 48 [Vitis vinifera]
miR477g	VIT_202s0025g03950.2	gi|359474023|ref|XP_002276972.2|/0/PREDICTED: probable DEAD-box ATP-dependent RNA helicase 48 [Vitis vinifera]
miR477g	VIT_202s0025g03950.3	gi|359474023|ref|XP_002276972.2|/0/PREDICTED: probable DEAD-box ATP-dependent RNA helicase 48 [Vitis vinifera]
miR415	VIT_202s0025g04080.1	gi|297742570|emb|CBI34719.3|/0/unnamed protein product [Vitis vinifera]
miR3629a-3p	VIT_202s0025g04090.1	gi|731379489|ref|XP_010661106.1|/0/PREDICTED: protein HAPLESS 2 [Vitis vinifera]
miR846-3p	VIT_202s0025g04100.14	gi|731379485|ref|XP_010661101.1|/0/PREDICTED: probable NOT transcription complex subunit VIP2 isoform X4 [Vitis vinifera]
miR846-3p	VIT_202s0025g04100.2	gi|731379470|ref|XP_010661082.1|/0/PREDICTED: probable NOT transcription complex subunit VIP2 isoform X1 [Vitis vinifera]
miR846-3p	VIT_202s0025g04100.3	gi|731379474|ref|XP_010661086.1|/0/PREDICTED: probable NOT transcription complex subunit VIP2 isoform X2 [Vitis vinifera]
miR846-3p	VIT_202s0025g04100.4	gi|731379470|ref|XP_010661082.1|/0/PREDICTED: probable NOT transcription complex subunit VIP2 isoform X1 [Vitis vinifera]
miR846-3p	VIT_202s0025g04100.5	gi|731379474|ref|XP_010661086.1|/0/PREDICTED: probable NOT transcription complex subunit VIP2 isoform X2 [Vitis vinifera]
miR846-3p	VIT_202s0025g04100.6	gi|731379485|ref|XP_010661101.1|/0/PREDICTED: probable NOT transcription complex subunit VIP2 isoform X4 [Vitis vinifera]
miR846-3p	VIT_202s0025g04100.7	gi|731379485|ref|XP_010661101.1|/0/PREDICTED: probable NOT transcription complex subunit VIP2 isoform X4 [Vitis vinifera]
miR846-3p	VIT_202s0025g04100.8	gi|731379474|ref|XP_010661086.1|/0/PREDICTED: probable NOT transcription complex subunit VIP2 isoform X2 [Vitis vinifera]
miR846-3p	VIT_202s0025g04100.9	gi|731379474|ref|XP_010661086.1|/0/PREDICTED: probable NOT transcription complex subunit VIP2 isoform X2 [Vitis vinifera]
miR5649a	VIT_202s0025g04530.1	gi|731379658|ref|XP_010661376.1|/0/PREDICTED: DNA-directed RNA polymerase IV subunit 1 isoform X3 [Vitis vinifera]
miR169z	VIT_202s0025g04550.1	gi|359474260|ref|XP_002282510.2|/0/PREDICTED: protein HOTHEAD [Vitis vinifera]
miR3627-5p	VIT_202s0025g04690.1	gi|225426728|ref|XP_002275633.1|/1.13229e-152/PREDICTED: uncharacterized protein LOC100261490 [Vitis vinifera]
miR3698	VIT_202s0025g04710.2	"gi|225426724|ref|XP_002282120.1|/5.15783e-165/PREDICTED: PGR5-like protein 1B, chloroplastic [Vitis vinifera]"
miR3698	VIT_202s0025g04710.3	"gi|225426724|ref|XP_002282120.1|/6.07043e-160/PREDICTED: PGR5-like protein 1B, chloroplastic [Vitis vinifera]"
miR3698	VIT_202s0025g04710.4	"gi|225426724|ref|XP_002282120.1|/6.69426e-165/PREDICTED: PGR5-like protein 1B, chloroplastic [Vitis vinifera]"
miR3698	VIT_202s0025g04710.5	"gi|225426724|ref|XP_002282120.1|/3.23199e-151/PREDICTED: PGR5-like protein 1B, chloroplastic [Vitis vinifera]"
miR3698	VIT_202s0025g04710.7	"gi|225426724|ref|XP_002282120.1|/1.53457e-108/PREDICTED: PGR5-like protein 1B, chloroplastic [Vitis vinifera]"
miR3698	VIT_202s0025g04710.8	"gi|225426724|ref|XP_002282120.1|/2.85119e-73/PREDICTED: PGR5-like protein 1B, chloroplastic [Vitis vinifera]"
miR7766-3p	VIT_202s0025g04710.8	"gi|225426724|ref|XP_002282120.1|/2.85119e-73/PREDICTED: PGR5-like protein 1B, chloroplastic [Vitis vinifera]"
miR477g	VIT_202s0025g04810.1	gi|731379775|ref|XP_002275410.2|/0/PREDICTED: subtilisin-like protease SDD1 [Vitis vinifera]
miR8606	VIT_202s0025g04830.1	"gi|225426700|ref|XP_002281850.1|/4.22899e-156/PREDICTED: copper chaperone for superoxide dismutase, chloroplastic/cytosolic [Vitis vinifera]"
miR8606	VIT_202s0025g04830.2	"gi|225426700|ref|XP_002281850.1|/4.71601e-155/PREDICTED: copper chaperone for superoxide dismutase, chloroplastic/cytosolic [Vitis vinifera]"
miR1535a	VIT_202s0025g04960.1	gi|359474056|ref|XP_002275095.2|/0/PREDICTED: protein TPX2 [Vitis vinifera]
miR1535a	VIT_202s0025g04960.2	gi|359474056|ref|XP_002275095.2|/0/PREDICTED: protein TPX2 [Vitis vinifera]
miR9653a-3p	VIT_202s0033g00930.1	"gi|225427470|ref|XP_002270678.1|/3.35099e-102/PREDICTED: single-stranded DNA-binding protein, mitochondrial [Vitis vinifera]"
miR9653a-3p	VIT_202s0033g00930.2	"gi|225427470|ref|XP_002270678.1|/6.08097e-68/PREDICTED: single-stranded DNA-binding protein, mitochondrial [Vitis vinifera]"
miR1432-5p	VIT_202s0033g01030.1	gi|225427538|ref|XP_002265049.1|/0/PREDICTED: methanol O-anthraniloyltransferase [Vitis vinifera]
miR1863b	VIT_202s0033g01070.1	gi|296088456|emb|CBI37447.3|/2.08449e-67/unnamed protein product [Vitis vinifera]
miR419	VIT_202s0033g01130.1	gi|147787328|emb|CAN71406.1|/4.13172e-102/hypothetical protein VITISV_014082 [Vitis vinifera]
miR530b	VIT_202s0033g01360.7	gi|731382036|ref|XP_010665430.1|/0/PREDICTED: formin-like protein 14 [Vitis vinifera]
miR2093-5p	VIT_202s0087g00130.1	gi|225427570|ref|XP_002266784.1|/0/PREDICTED: uncharacterized protein LOC100254494 [Vitis vinifera]
miR2093-5p	VIT_202s0087g00130.2	gi|225427570|ref|XP_002266784.1|/0/PREDICTED: uncharacterized protein LOC100254494 [Vitis vinifera]
miR2093-5p	VIT_202s0087g00130.5	gi|225427570|ref|XP_002266784.1|/0/PREDICTED: uncharacterized protein LOC100254494 [Vitis vinifera]
miR2093-5p	VIT_202s0087g00130.6	gi|225427570|ref|XP_002266784.1|/0/PREDICTED: uncharacterized protein LOC100254494 [Vitis vinifera]
miR2093-5p	VIT_202s0087g00130.7	gi|296085507|emb|CBI29239.3|/0/unnamed protein product [Vitis vinifera]
miR7722-3p	VIT_202s0087g00360.1	"gi|731382356|ref|XP_010644689.1|/0/PREDICTED: pentatricopeptide repeat-containing protein At4g19440, chloroplastic [Vitis vinifera]"
miR415	VIT_202s0087g00360.1	"gi|731382356|ref|XP_010644689.1|/0/PREDICTED: pentatricopeptide repeat-containing protein At4g19440, chloroplastic [Vitis vinifera]"
miR415	VIT_202s0087g00360.2	"gi|731382356|ref|XP_010644689.1|/0/PREDICTED: pentatricopeptide repeat-containing protein At4g19440, chloroplastic [Vitis vinifera]"
miR7722-3p	VIT_202s0087g00360.3	"gi|731382356|ref|XP_010644689.1|/0/PREDICTED: pentatricopeptide repeat-containing protein At4g19440, chloroplastic [Vitis vinifera]"
miR415	VIT_202s0087g00360.3	"gi|731382356|ref|XP_010644689.1|/0/PREDICTED: pentatricopeptide repeat-containing protein At4g19440, chloroplastic [Vitis vinifera]"
miR9484	VIT_202s0087g00390.1	gi|731382353|ref|XP_010644675.1|/0/PREDICTED: carbon catabolite repressor protein 4 homolog 4-like [Vitis vinifera]
miR9484	VIT_202s0087g00390.2	gi|731382353|ref|XP_010644675.1|/0/PREDICTED: carbon catabolite repressor protein 4 homolog 4-like [Vitis vinifera]
miR419	VIT_202s0087g00560.1	gi|225427637|ref|XP_002272974.1|/0/PREDICTED: uncharacterized protein LOC100256375 [Vitis vinifera]
miR419	VIT_202s0087g00560.2	gi|225427637|ref|XP_002272974.1|/0/PREDICTED: uncharacterized protein LOC100256375 [Vitis vinifera]
miR8606	VIT_202s0087g00610.1	gi|225427627|ref|XP_002272494.1|/1.33949e-140/PREDICTED: uncharacterized protein LOC100266665 [Vitis vinifera]
miR477g-3p	VIT_202s0087g00760.1	"gi|731382280|ref|XP_002269121.2|/0/PREDICTED: pentatricopeptide repeat-containing protein At4g19220, mitochondrial [Vitis vinifera]"
miR1520j	VIT_202s0087g00760.1	"gi|731382280|ref|XP_002269121.2|/0/PREDICTED: pentatricopeptide repeat-containing protein At4g19220, mitochondrial [Vitis vinifera]"
miR5055	VIT_202s0087g00840.1	gi|359474723|ref|XP_002270533.2|/0/PREDICTED: ABC transporter G family member 14 [Vitis vinifera]
miR845d	VIT_202s0087g00860.1	gi|296085455|emb|CBI29187.3|/2.4233e-25/unnamed protein product [Vitis vinifera]
miR447c-3p	VIT_202s0154g00380.1	gi|359474365|ref|XP_003631444.1|/2.29011e-96/PREDICTED: uncharacterized protein LOC100855013 isoform X1 [Vitis vinifera]
miR171a	VIT_202s0154g00400.1	gi|731380240|ref|XP_010662426.1|/0/PREDICTED: scarecrow-like protein 22 isoform X2 [Vitis vinifera]
miR170-3p	VIT_202s0154g00400.1	gi|731380240|ref|XP_010662426.1|/0/PREDICTED: scarecrow-like protein 22 isoform X2 [Vitis vinifera]
miR171	VIT_202s0154g00400.1	gi|731380240|ref|XP_010662426.1|/0/PREDICTED: scarecrow-like protein 22 isoform X2 [Vitis vinifera]
miR849	VIT_202s0234g00020.1	gi|296084642|emb|CBI25765.3|/2.52972e-83/unnamed protein product [Vitis vinifera]
miR171a	VIT_202s0234g00050.1	gi|731377562|ref|XP_010657876.1|/0/PREDICTED: polycomb group protein EMBRYONIC FLOWER 2-like isoform X3 [Vitis vinifera]
miR170-3p	VIT_202s0234g00050.1	gi|731377562|ref|XP_010657876.1|/0/PREDICTED: polycomb group protein EMBRYONIC FLOWER 2-like isoform X3 [Vitis vinifera]
miR6027-3p	VIT_202s0241g00170.1	gi|731380092|ref|XP_010662210.1|/4.49901e-110/PREDICTED: uncharacterized protein LOC100261883 [Vitis vinifera]
miR6027-3p	VIT_202s0241g00170.2	gi|731380092|ref|XP_010662210.1|/7.35294e-110/PREDICTED: uncharacterized protein LOC100261883 [Vitis vinifera]
miR6027-3p	VIT_202s0241g00170.5	gi|731380092|ref|XP_010662210.1|/7.62313e-110/PREDICTED: uncharacterized protein LOC100261883 [Vitis vinifera]
miR6027-3p	VIT_202s0241g00170.6	gi|731380092|ref|XP_010662210.1|/7.64585e-110/PREDICTED: uncharacterized protein LOC100261883 [Vitis vinifera]
miR2099-5p	VIT_203s0017g00780.1	gi|440807741|gb|AGC24029.1|/1.7804e-171/TIR-NB-LRR type resistance protein RGA9 [Vitis rotundifolia]
miR2099-5p	VIT_203s0017g00780.2	gi|440807741|gb|AGC24029.1|/7.27497e-156/TIR-NB-LRR type resistance protein RGA9 [Vitis rotundifolia]
miR2099-5p	VIT_203s0017g00780.3	gi|440807741|gb|AGC24029.1|/2.52445e-171/TIR-NB-LRR type resistance protein RGA9 [Vitis rotundifolia]
miR2099-5p	VIT_203s0017g00780.4	gi|440807741|gb|AGC24029.1|/1.01862e-155/TIR-NB-LRR type resistance protein RGA9 [Vitis rotundifolia]
miR9471b-3p	VIT_203s0017g01140.1	gi|589811516|ref|NP_001277168.1|/0/UDP-glycosyltransferase 85A2-like [Vitis vinifera]
miR1511-3p	VIT_203s0017g01170.1	gi|147794801|emb|CAN71427.1|/2.20246e-126/hypothetical protein VITISV_027864 [Vitis vinifera]
miR5568f-3p	VIT_203s0017g01300.1	gi|731384537|ref|XP_010648172.1|/0/PREDICTED: ABC transporter G family member 11-like [Vitis vinifera]
miR419	VIT_203s0017g01490.1	gi|731384572|ref|XP_002270139.2|/0/PREDICTED: reticuline oxidase-like protein [Vitis vinifera]
miR3624-5p	VIT_203s0017g01490.1	gi|731384572|ref|XP_002270139.2|/0/PREDICTED: reticuline oxidase-like protein [Vitis vinifera]
miR2118f	VIT_203s0017g01495.1	gi|147772248|emb|CAN78346.1|/4.77551e-78/hypothetical protein VITISV_033453 [Vitis vinifera]
miR5054	VIT_203s0017g01550.1	gi|731384582|ref|XP_010648190.1|/0/PREDICTED: cysteine-rich receptor-like protein kinase 10 isoform X2 [Vitis vinifera]
miR5054	VIT_203s0017g01550.2	gi|731384580|ref|XP_010648189.1|/0/PREDICTED: cysteine-rich receptor-like protein kinase 10 isoform X1 [Vitis vinifera]
miR4397-3p	VIT_203s0017g01670.1	"gi|731384596|ref|XP_010648196.1|/0/PREDICTED: pentatricopeptide repeat-containing protein At5g61990, mitochondrial-like [Vitis vinifera]"
miR4397-3p	VIT_203s0017g01670.2	"gi|731384596|ref|XP_010648196.1|/0/PREDICTED: pentatricopeptide repeat-containing protein At5g61990, mitochondrial-like [Vitis vinifera]"
miR4397-3p	VIT_203s0017g01670.3	"gi|731384596|ref|XP_010648196.1|/0/PREDICTED: pentatricopeptide repeat-containing protein At5g61990, mitochondrial-like [Vitis vinifera]"
miR477g-3p	VIT_203s0017g01690.1	gi|731384594|ref|XP_010648195.1|/0/PREDICTED: LOW QUALITY PROTEIN: centromere protein F [Vitis vinifera]
miR477g-3p	VIT_203s0017g01690.3	gi|731384594|ref|XP_010648195.1|/0/PREDICTED: LOW QUALITY PROTEIN: centromere protein F [Vitis vinifera]
miR4374b	VIT_203s0017g01790.1	"gi|225464801|ref|XP_002268463.1|/1.39171e-64/PREDICTED: 50S ribosomal protein L20, chloroplastic [Vitis vinifera]"
miR7757-5p	VIT_203s0017g01830.1	gi|225464796|ref|XP_002268998.1|/0/PREDICTED: protein FAR1-RELATED SEQUENCE 2 [Vitis vinifera]
miR7757-5p	VIT_203s0017g01830.2	gi|225464796|ref|XP_002268998.1|/0/PREDICTED: protein FAR1-RELATED SEQUENCE 2 [Vitis vinifera]
miR1429-3p	VIT_203s0017g01850.1	gi|296087538|emb|CBI34127.3|/4.50036e-46/unnamed protein product [Vitis vinifera]
miR948	VIT_203s0017g02050.1	gi|296087538|emb|CBI34127.3|/6.46311e-83/unnamed protein product [Vitis vinifera]
miR6169	VIT_203s0017g02065.1	gi|147789299|emb|CAN60099.1|/3.84993e-97/hypothetical protein VITISV_021667 [Vitis vinifera]
miR477g	VIT_203s0017g02310.1	gi|359475784|ref|XP_002264165.2|/0/PREDICTED: WAT1-related protein At5g07050-like [Vitis vinifera]
miR8767c	VIT_203s0017g02360.1	"gi|225464716|ref|XP_002263052.1|/0/PREDICTED: uncharacterized aarF domain-containing protein kinase At1g79600, chloroplastic [Vitis vinifera]"
miR536	VIT_203s0038g00150.1	gi|359474925|ref|XP_002263382.2|/0/PREDICTED: beta-galactosidase 3 [Vitis vinifera]
miR536	VIT_203s0038g00150.3	gi|359474925|ref|XP_002263382.2|/0/PREDICTED: beta-galactosidase 3 [Vitis vinifera]
miR536	VIT_203s0038g00150.4	gi|359474925|ref|XP_002263382.2|/0/PREDICTED: beta-galactosidase 3 [Vitis vinifera]
miR5079a	VIT_203s0038g00290.1	gi|225427716|ref|XP_002265086.1|/0/PREDICTED: V-type proton ATPase subunit a3 [Vitis vinifera]
miR5079a	VIT_203s0038g00290.2	gi|225427716|ref|XP_002265086.1|/0/PREDICTED: V-type proton ATPase subunit a3 [Vitis vinifera]
miR1044-3p	VIT_203s0038g00340.2	gi|225427724|ref|XP_002274649.1|/6.28185e-148/PREDICTED: B-box zinc finger protein 20-like [Vitis vinifera]
miR172a	VIT_203s0038g00350.2	gi|731383148|ref|XP_010647680.1|/0/PREDICTED: kinesin-related protein 11 isoform X1 [Vitis vinifera]
miR8169	VIT_203s0038g00470.1	gi|731383128|ref|XP_010647672.1|/0/PREDICTED: subtilisin-like protease SBT3.5 [Vitis vinifera]
miR419	VIT_203s0038g00470.1	gi|731383128|ref|XP_010647672.1|/0/PREDICTED: subtilisin-like protease SBT3.5 [Vitis vinifera]
miR3629a-3p	VIT_203s0038g00470.2	gi|731383128|ref|XP_010647672.1|/0/PREDICTED: subtilisin-like protease SBT3.5 [Vitis vinifera]
miR3629a-3p	VIT_203s0038g00470.3	gi|731383128|ref|XP_010647672.1|/0/PREDICTED: subtilisin-like protease SBT3.5 [Vitis vinifera]
miR3932b-5p	VIT_203s0038g00760.1	gi|225427782|ref|XP_002269030.1|/0/PREDICTED: arginine decarboxylase [Vitis vinifera]
miR1429-3p	VIT_203s0038g01050.1	gi|296088790|emb|CBI38240.3|/7.49859e-145/unnamed protein product [Vitis vinifera]
miR2055	VIT_203s0038g01320.1	"gi|359474892|ref|XP_002276432.2|/0/PREDICTED: pentatricopeptide repeat-containing protein MRL1, chloroplastic [Vitis vinifera]"
miR2055	VIT_203s0038g01320.2	"gi|359474892|ref|XP_002276432.2|/0/PREDICTED: pentatricopeptide repeat-containing protein MRL1, chloroplastic [Vitis vinifera]"
miR6027-3p	VIT_203s0038g01520.1	gi|731382983|ref|XP_010647275.1|/0/PREDICTED: disease resistance protein RPP13-like isoform X2 [Vitis vinifera]
miR6027-3p	VIT_203s0038g01530.1	gi|147767609|emb|CAN71249.1|/0/hypothetical protein VITISV_030153 [Vitis vinifera]
miR3633a-3p	VIT_203s0038g01540.1	gi|731382981|ref|XP_010647271.1|/0/PREDICTED: disease resistance protein RPP13-like isoform X1 [Vitis vinifera]
miR8036-3p	VIT_203s0038g01580.1	gi|147779981|emb|CAN75534.1|/4.35757e-121/hypothetical protein VITISV_009639 [Vitis vinifera]
miR2275a-5p	VIT_203s0038g01880.3	gi|359474871|ref|XP_002277289.2|/0/PREDICTED: uncharacterized protein LOC100264071 isoform X1 [Vitis vinifera]
miR2275a-5p	VIT_203s0038g01880.4	gi|297744653|emb|CBI37915.3|/0/unnamed protein product [Vitis vinifera]
miR2275a-5p	VIT_203s0038g01880.7	gi|359474871|ref|XP_002277289.2|/0/PREDICTED: uncharacterized protein LOC100264071 isoform X1 [Vitis vinifera]
miR8767c	VIT_203s0038g01940.1	gi|225427938|ref|XP_002277315.1|/1.09631e-167/PREDICTED: probable magnesium transporter NIPA6 [Vitis vinifera]
miR5744	VIT_203s0038g02070.2	"gi|731382940|ref|XP_010647096.1|/0/PREDICTED: translocase of chloroplast 120, chloroplastic-like isoform X1 [Vitis vinifera]"
miR5744	VIT_203s0038g02070.4	"gi|731382940|ref|XP_010647096.1|/0/PREDICTED: translocase of chloroplast 120, chloroplastic-like isoform X1 [Vitis vinifera]"
miR5278	VIT_203s0038g02210.1	gi|225427989|ref|XP_002277761.1|/0/PREDICTED: CTL-like protein DDB_G0288717 [Vitis vinifera]
miR7755-3p	VIT_203s0038g02280.2	gi|225427999|ref|XP_002278045.1|/0/PREDICTED: uncharacterized protein LOC100267615 [Vitis vinifera]
miR7755-3p	VIT_203s0038g02280.5	gi|225427999|ref|XP_002278045.1|/1.03839e-176/PREDICTED: uncharacterized protein LOC100267615 [Vitis vinifera]
miR5079a	VIT_203s0038g02340.1	gi|225428013|ref|XP_002278408.1|/0/PREDICTED: E3 ubiquitin-protein ligase UPL3 [Vitis vinifera]
miR3633b-3p	VIT_203s0038g02370.2	gi|731382890|ref|XP_010646889.1|/0/PREDICTED: uncharacterized protein LOC100250259 isoform X1 [Vitis vinifera]
miR3633b-3p	VIT_203s0038g02370.3	gi|731382894|ref|XP_010646897.1|/2.57303e-163/PREDICTED: protein MCM10 homolog isoform X3 [Vitis vinifera]
miR3633b-3p	VIT_203s0038g02370.8	gi|731382894|ref|XP_010646897.1|/2.10229e-157/PREDICTED: protein MCM10 homolog isoform X3 [Vitis vinifera]
miR3633b-3p	VIT_203s0038g02370.9	gi|731382894|ref|XP_010646897.1|/1.17305e-157/PREDICTED: protein MCM10 homolog isoform X3 [Vitis vinifera]
miR5303	VIT_203s0038g02450.1	gi|225428035|ref|XP_002277843.1|/5.93725e-131/PREDICTED: probable BOI-related E3 ubiquitin-protein ligase 2 [Vitis vinifera]
miR7122a-3p	VIT_203s0038g02460.1	gi|225428037|ref|XP_002278989.1|/7.75846e-117/PREDICTED: CDP-diacylglycerol--inositol 3-phosphatidyltransferase 1 [Vitis vinifera]
miR9748	VIT_203s0038g02470.1	gi|225428041|ref|XP_002279051.1|/4.79913e-126/PREDICTED: uncharacterized protein LOC100250325 [Vitis vinifera]
miR6253	VIT_203s0038g02520.1	gi|526118191|ref|NP_001267957.1|/7.11987e-154/aquaporin PIP2;2 [Vitis vinifera]
miR6253	VIT_203s0038g02520.2	gi|238814678|gb|ACR56615.1|/3.53027e-137/plasma intrinsic protein 2;5 [Juglans regia]
miR6253	VIT_203s0038g02520.3	gi|526118191|ref|NP_001267957.1|/7.50685e-149/aquaporin PIP2;2 [Vitis vinifera]
miR6253	VIT_203s0038g02520.4	gi|238814678|gb|ACR56615.1|/3.7261e-132/plasma intrinsic protein 2;5 [Juglans regia]
miR395p-3p	VIT_203s0038g02570.1	gi|731382848|ref|XP_010646748.1|/0/PREDICTED: probable ubiquitin-conjugating enzyme E2 23 isoform X1 [Vitis vinifera]
miR395p-3p	VIT_203s0038g02570.2	gi|225428063|ref|XP_002277945.1|/0/PREDICTED: probable ubiquitin-conjugating enzyme E2 23 isoform X2 [Vitis vinifera]
miR395p-3p	VIT_203s0038g02570.3	gi|731382848|ref|XP_010646748.1|/0/PREDICTED: probable ubiquitin-conjugating enzyme E2 23 isoform X1 [Vitis vinifera]
miR395p-3p	VIT_203s0038g02570.4	gi|225428063|ref|XP_002277945.1|/0/PREDICTED: probable ubiquitin-conjugating enzyme E2 23 isoform X2 [Vitis vinifera]
miR1429-3p	VIT_203s0038g02590.4	gi|225428067|ref|XP_002279715.1|/0/PREDICTED: probable 26S proteasome non-ATPase regulatory subunit 3 [Vitis vinifera]
miR3629a-3p	VIT_203s0038g02760.2	gi|225428086|ref|XP_002280291.1|/0/PREDICTED: V-type proton ATPase subunit B 2 [Vitis vinifera]
miR3629a-3p	VIT_203s0038g02760.3	gi|225428086|ref|XP_002280291.1|/0/PREDICTED: V-type proton ATPase subunit B 2 [Vitis vinifera]
miR3629a-3p	VIT_203s0038g02760.4	gi|225428086|ref|XP_002280291.1|/0/PREDICTED: V-type proton ATPase subunit B 2 [Vitis vinifera]
miR3629a-3p	VIT_203s0038g02760.5	gi|225428086|ref|XP_002280291.1|/0/PREDICTED: V-type proton ATPase subunit B 2 [Vitis vinifera]
miR530b	VIT_203s0038g02850.1	gi|297744564|emb|CBI37826.3|/0/unnamed protein product [Vitis vinifera]
miR5140	VIT_203s0038g02870.1	"gi|225428104|ref|XP_002278241.1|/0/PREDICTED: pentatricopeptide repeat-containing protein At4g35130, chloroplastic [Vitis vinifera]"
miR2916	VIT_203s0038g03180.1	gi|225428155|ref|XP_002278690.1|/0/PREDICTED: probable flavin-containing monooxygenase 1 [Vitis vinifera]
miR1088-5p	VIT_203s0038g03220.1	gi|359474985|ref|XP_002278760.2|/0/PREDICTED: lysM domain-containing GPI-anchored protein 2 [Vitis vinifera]
miR1088-5p	VIT_203s0038g03220.2	gi|359474985|ref|XP_002278760.2|/0/PREDICTED: lysM domain-containing GPI-anchored protein 2 [Vitis vinifera]
miR1088-5p	VIT_203s0038g03220.3	gi|147836328|emb|CAN62195.1|/3.99194e-171/hypothetical protein VITISV_025519 [Vitis vinifera]
miR1088-5p	VIT_203s0038g03220.4	gi|147836328|emb|CAN62195.1|/3.4663e-165/hypothetical protein VITISV_025519 [Vitis vinifera]
miR8767c	VIT_203s0038g03440.1	"gi|225428201|ref|XP_002278951.1|/0/PREDICTED: probable alanine--tRNA ligase, chloroplastic [Vitis vinifera]"
miR8767c	VIT_203s0038g03440.2	"gi|225428201|ref|XP_002278951.1|/0/PREDICTED: probable alanine--tRNA ligase, chloroplastic [Vitis vinifera]"
miR8767c	VIT_203s0038g03440.3	"gi|225428201|ref|XP_002278951.1|/0/PREDICTED: probable alanine--tRNA ligase, chloroplastic [Vitis vinifera]"
miR7776-5p.1	VIT_203s0038g03560.1	"gi|225428245|ref|XP_002282206.1|/0/PREDICTED: signal recognition particle 43 kDa protein, chloroplastic [Vitis vinifera]"
miR5368	VIT_203s0038g03710.1	gi|731382611|ref|XP_010645880.1|/0/PREDICTED: protein NLP2-like [Vitis vinifera]
miR5368	VIT_203s0038g03710.2	gi|731382611|ref|XP_010645880.1|/0/PREDICTED: protein NLP2-like [Vitis vinifera]
miR5368	VIT_203s0038g03710.3	gi|731382611|ref|XP_010645880.1|/0/PREDICTED: protein NLP2-like [Vitis vinifera]
miR9556-3p	VIT_203s0038g03830.1	gi|225428300|ref|XP_002279830.1|/3.91318e-65/PREDICTED: bromodomain-containing protein DDB_G0270170-like [Vitis vinifera]
miR9556-3p	VIT_203s0038g03830.2	gi|225428300|ref|XP_002279830.1|/3.03264e-60/PREDICTED: bromodomain-containing protein DDB_G0270170-like [Vitis vinifera]
miR9556-3p	VIT_203s0038g03830.3	gi|225428300|ref|XP_002279830.1|/3.87459e-60/PREDICTED: bromodomain-containing protein DDB_G0270170-like [Vitis vinifera]
miR5780b	VIT_203s0038g03870.1	gi|731382587|ref|XP_010645791.1|/0/PREDICTED: epidermal growth factor receptor substrate 15-like 1 [Vitis vinifera]
miR530b	VIT_203s0038g03870.1	gi|731382587|ref|XP_010645791.1|/0/PREDICTED: epidermal growth factor receptor substrate 15-like 1 [Vitis vinifera]
miR415	VIT_203s0038g04070.1	gi|225428338|ref|XP_002283145.1|/3.17452e-135/PREDICTED: expansin-A20 [Vitis vinifera]
miR9471b-3p	VIT_203s0038g04080.1	"gi|225428342|ref|XP_002283154.1|/0/PREDICTED: glutamate--tRNA ligase, chloroplastic/mitochondrial [Vitis vinifera]"
miR7707-3p	VIT_203s0038g04100.2	gi|731382547|ref|XP_002283183.2|/0/PREDICTED: 3-hydroxy-3-methylglutaryl-coenzyme A reductase [Vitis vinifera]
miR5773	VIT_203s0038g04110.1	gi|731382545|ref|XP_010645606.1|/6.64177e-105/PREDICTED: putative DNA-binding protein ESCAROLA [Vitis vinifera]
miR473	VIT_203s0038g04120.1	gi|225428350|ref|XP_002280032.1|/0/PREDICTED: cellulose synthase-like protein D4 [Vitis vinifera]
miR5509	VIT_203s0038g04140.3	gi|225428354|ref|XP_002283202.1|/0/PREDICTED: protein FAR1-RELATED SEQUENCE 5 [Vitis vinifera]
miR5509	VIT_203s0038g04140.4	gi|225428354|ref|XP_002283202.1|/0/PREDICTED: protein FAR1-RELATED SEQUENCE 5 [Vitis vinifera]
miR5509	VIT_203s0038g04140.5	gi|225428354|ref|XP_002283202.1|/0/PREDICTED: protein FAR1-RELATED SEQUENCE 5 [Vitis vinifera]
miR2094-5p	VIT_203s0038g04460.2	gi|731382469|ref|XP_010645262.1|/0/PREDICTED: uncharacterized protein LOC100854024 isoform X3 [Vitis vinifera]
miR2094-5p	VIT_203s0038g04460.3	gi|731382471|ref|XP_010645273.1|/0/PREDICTED: uncharacterized protein LOC100854024 isoform X4 [Vitis vinifera]
miR2083-5p	VIT_203s0038g04640.1	gi|297744406|emb|CBI37668.3|/3.51664e-80/unnamed protein product [Vitis vinifera]
miR5653	VIT_203s0063g00100.1	gi|225428861|ref|XP_002282435.1|/0/PREDICTED: filament-like plant protein 7 isoform X1 [Vitis vinifera]
miR5653	VIT_203s0063g00100.2	gi|225428861|ref|XP_002282435.1|/0/PREDICTED: filament-like plant protein 7 isoform X1 [Vitis vinifera]
miR5653	VIT_203s0063g00100.3	gi|225428861|ref|XP_002282435.1|/0/PREDICTED: filament-like plant protein 7 isoform X1 [Vitis vinifera]
miR5653	VIT_203s0063g00100.4	gi|225428861|ref|XP_002282435.1|/0/PREDICTED: filament-like plant protein 7 isoform X1 [Vitis vinifera]
miR5653	VIT_203s0063g00100.5	gi|225428861|ref|XP_002282435.1|/0/PREDICTED: filament-like plant protein 7 isoform X1 [Vitis vinifera]
miR5653	VIT_203s0063g00100.6	gi|731383274|ref|XP_010647730.1|/0/PREDICTED: filament-like plant protein 7 isoform X2 [Vitis vinifera]
miR1439	VIT_203s0063g00160.1	gi|731383286|ref|XP_010647735.1|/0/PREDICTED: E3 ubiquitin-protein ligase MBR2 isoform X2 [Vitis vinifera]
miR1439	VIT_203s0063g00160.2	gi|225428847|ref|XP_002282377.1|/0/PREDICTED: E3 ubiquitin-protein ligase MBR2 isoform X1 [Vitis vinifera]
miR3626-5p	VIT_203s0063g00160.3	gi|225428847|ref|XP_002282377.1|/0/PREDICTED: E3 ubiquitin-protein ligase MBR2 isoform X1 [Vitis vinifera]
miR1439	VIT_203s0063g00160.3	gi|225428847|ref|XP_002282377.1|/0/PREDICTED: E3 ubiquitin-protein ligase MBR2 isoform X1 [Vitis vinifera]
miR1439	VIT_203s0063g00160.4	gi|225428847|ref|XP_002282377.1|/0/PREDICTED: E3 ubiquitin-protein ligase MBR2 isoform X1 [Vitis vinifera]
miR1439	VIT_203s0063g00160.5	gi|225428847|ref|XP_002282377.1|/0/PREDICTED: E3 ubiquitin-protein ligase MBR2 isoform X1 [Vitis vinifera]
miR8169	VIT_203s0063g00380.1	gi|225428814|ref|XP_002282233.1|/0/PREDICTED: abscisic acid 8'-hydroxylase 4 [Vitis vinifera]
miR8169	VIT_203s0063g00380.3	gi|225428814|ref|XP_002282233.1|/0/PREDICTED: abscisic acid 8'-hydroxylase 4 [Vitis vinifera]
miR8169	VIT_203s0063g00380.4	gi|976913020|gb|KVH99418.1|/1.2133e-175/cytochrome P450 [Cynara cardunculus var. scolymus]
miR2275a-5p	VIT_203s0063g00840.1	gi|225428745|ref|XP_002285039.1|/0/PREDICTED: uncharacterized protein LOC100253782 [Vitis vinifera]
miR2275a-5p	VIT_203s0063g00840.2	gi|225428745|ref|XP_002285039.1|/0/PREDICTED: uncharacterized protein LOC100253782 [Vitis vinifera]
miR2275a-5p	VIT_203s0063g00840.3	gi|225428745|ref|XP_002285039.1|/2.96338e-177/PREDICTED: uncharacterized protein LOC100253782 [Vitis vinifera]
miR1088-5p	VIT_203s0063g00850.2	gi|731383404|ref|XP_010647773.1|/0/PREDICTED: polyadenylate-binding protein RBP47-like isoform X2 [Vitis vinifera]
miR1088-5p	VIT_203s0063g00850.4	gi|731383404|ref|XP_010647773.1|/1.78533e-180/PREDICTED: polyadenylate-binding protein RBP47-like isoform X2 [Vitis vinifera]
miR5653	VIT_203s0063g00880.1	gi|225428735|ref|XP_002281981.1|/2.95401e-160/PREDICTED: uncharacterized protein LOC100253812 [Vitis vinifera]
miR1044-3p	VIT_203s0063g00890.1	gi|225428731|ref|XP_002285013.1|/6.75145e-118/PREDICTED: uncharacterized protein C18H10.07 [Vitis vinifera]
miR1044-3p	VIT_203s0063g00890.2	gi|225428731|ref|XP_002285013.1|/9.79087e-118/PREDICTED: uncharacterized protein C18H10.07 [Vitis vinifera]
miR838-3p	VIT_203s0063g01030.1	gi|731383425|ref|XP_010647777.1|/1.10703e-170/PREDICTED: peptidyl-prolyl cis-trans isomerase CYP40 isoform X2 [Vitis vinifera]
miR473	VIT_203s0063g01030.3	gi|225428707|ref|XP_002284980.1|/6.17246e-141/PREDICTED: peptidyl-prolyl cis-trans isomerase CYP40 isoform X1 [Vitis vinifera]
miR447c-3p	VIT_203s0063g01060.1	gi|359475217|ref|XP_002284970.2|/5.36094e-176/PREDICTED: uncharacterized protein LOC100267475 isoform X2 [Vitis vinifera]
miR447c-3p	VIT_203s0063g01060.2	gi|731383441|ref|XP_010647783.1|/9.4847e-133/PREDICTED: uncharacterized protein LOC100267475 isoform X1 [Vitis vinifera]
miR8015-3p	VIT_203s0063g01230.1	gi|297741349|emb|CBI32480.3|/2.28553e-35/unnamed protein product [Vitis vinifera]
miR1027a	VIT_203s0063g01460.1	gi|297741373|emb|CBI32504.3|/0/unnamed protein product [Vitis vinifera]
miR419	VIT_203s0063g01500.1	gi|297741384|emb|CBI32515.3|/5.79172e-58/unnamed protein product [Vitis vinifera]
miR7776-5p.1	VIT_203s0063g01580.1	gi|147862807|emb|CAN81092.1|/3.8455e-97/hypothetical protein VITISV_004720 [Vitis vinifera]
miR6291c-5p	VIT_203s0063g01740.1	gi|731383563|ref|XP_010647831.1|/0/PREDICTED: uncharacterized protein LOC100260579 [Vitis vinifera]
miR948	VIT_203s0063g01790.1	gi|225428610|ref|XP_002281238.1|/0/PREDICTED: WD repeat-containing protein 5 homolog [Vitis vinifera]
miR3706	VIT_203s0063g01820.1	"gi|225428606|ref|XP_002281226.1|/0/PREDICTED: allene oxide synthase, chloroplastic [Vitis vinifera]"
miR9748	VIT_203s0063g01850.1	"gi|225428600|ref|XP_002281190.1|/0/PREDICTED: allene oxide synthase, chloroplastic [Vitis vinifera]"
miR9748	VIT_203s0063g01860.1	"gi|225428598|ref|XP_002281159.1|/0/PREDICTED: allene oxide synthase, chloroplastic [Vitis vinifera]"
miR9477-3p	VIT_203s0063g02110.1	gi|359475268|ref|XP_003631628.1|/1.03974e-104/PREDICTED: NEDD8-conjugating enzyme Ubc12 [Vitis vinifera]
miR9477-3p	VIT_203s0063g02110.2	gi|359475268|ref|XP_003631628.1|/1.03406e-104/PREDICTED: NEDD8-conjugating enzyme Ubc12 [Vitis vinifera]
miR9477-3p	VIT_203s0063g02110.3	gi|359475268|ref|XP_003631628.1|/7.4949e-100/PREDICTED: NEDD8-conjugating enzyme Ubc12 [Vitis vinifera]
miR1044-3p	VIT_203s0063g02350.1	gi|731383674|ref|XP_010647865.1|/7.95353e-79/PREDICTED: organ-specific protein S2-like [Vitis vinifera]
miR1044-3p	VIT_203s0063g02375.1	gi|731383674|ref|XP_010647865.1|/2.7301e-48/PREDICTED: organ-specific protein S2-like [Vitis vinifera]
miR7545	VIT_203s0063g02500.2	gi|359475312|ref|XP_003631649.1|/0/PREDICTED: cyclase-associated protein 1 [Vitis vinifera]
miR5490	VIT_203s0088g00390.1	gi|297736401|emb|CBI25124.3|/2.41898e-175/unnamed protein product [Vitis vinifera]
miR5490	VIT_203s0088g00390.2	gi|297736401|emb|CBI25124.3|/2.52862e-175/unnamed protein product [Vitis vinifera]
miR5490	VIT_203s0088g00390.3	gi|297736401|emb|CBI25124.3|/4.55632e-170/unnamed protein product [Vitis vinifera]
miR5490	VIT_203s0088g00390.4	gi|297736401|emb|CBI25124.3|/6.36679e-145/unnamed protein product [Vitis vinifera]
miR5490	VIT_203s0088g00390.5	gi|297736401|emb|CBI25124.3|/3.65097e-175/unnamed protein product [Vitis vinifera]
miR5490	VIT_203s0088g00390.6	gi|297736401|emb|CBI25124.3|/6.27957e-145/unnamed protein product [Vitis vinifera]
miR5490	VIT_203s0088g00390.7	gi|297736401|emb|CBI25124.3|/6.37886e-170/unnamed protein product [Vitis vinifera]
miR9484	VIT_203s0088g00630.2	gi|225429143|ref|XP_002274729.1|/2.24201e-128/PREDICTED: dentin sialophosphoprotein [Vitis vinifera]
miR845a	VIT_203s0088g00900.1	gi|225429250|ref|XP_002265050.1|/1.23821e-30/PREDICTED: basic form of pathogenesis-related protein 1 [Vitis vinifera]
miR845d	VIT_203s0088g00900.1	gi|225429250|ref|XP_002265050.1|/1.23821e-30/PREDICTED: basic form of pathogenesis-related protein 1 [Vitis vinifera]
miR1863b	VIT_203s0088g00900.1	gi|225429250|ref|XP_002265050.1|/1.23821e-30/PREDICTED: basic form of pathogenesis-related protein 1 [Vitis vinifera]
miR1863	VIT_203s0088g00900.1	gi|225429250|ref|XP_002265050.1|/1.23821e-30/PREDICTED: basic form of pathogenesis-related protein 1 [Vitis vinifera]
miR5509	VIT_203s0088g00910.1	gi|297736382|emb|CBI25105.3|/1.4385e-95/unnamed protein product [Vitis vinifera]
miR5509	VIT_203s0088g00940.1	gi|225429107|ref|XP_002273199.1|/4.12001e-85/PREDICTED: basic form of pathogenesis-related protein 1 [Vitis vinifera]
miR6253	VIT_203s0088g01040.1	"gi|359475515|ref|XP_002269153.2|/0/PREDICTED: LL-diaminopimelate aminotransferase, chloroplastic isoform X2 [Vitis vinifera]"
miR6253	VIT_203s0088g01040.2	"gi|359475515|ref|XP_002269153.2|/0/PREDICTED: LL-diaminopimelate aminotransferase, chloroplastic isoform X2 [Vitis vinifera]"
miR5509	VIT_203s0088g01085.1	gi|225429090|ref|XP_002272115.1|/5.94929e-84/PREDICTED: basic form of pathogenesis-related protein 1 [Vitis vinifera]
miR1432-5p	VIT_203s0091g00100.1	gi|225429291|ref|XP_002269233.1|/0/PREDICTED: methylthioribose kinase [Vitis vinifera]
miR8668	VIT_203s0091g00140.1	gi|296083113|emb|CBI22517.3|/1.89155e-33/unnamed protein product [Vitis vinifera]
miR3626-3p	VIT_203s0091g00240.1	gi|731383974|ref|XP_010647956.1|/0/PREDICTED: alpha-L-fucosidase 2 [Vitis vinifera]
miR9471b-3p	VIT_203s0091g00250.1	gi|296083104|emb|CBI22508.3|/5.76984e-23/unnamed protein product [Vitis vinifera]
miR9471b-3p	VIT_203s0091g00250.3	gi|731383968|ref|XP_010647954.1|/2.09202e-25/PREDICTED: uncharacterized protein LOC100260985 isoform X2 [Vitis vinifera]
miR9471b-3p	VIT_203s0091g00250.4	gi|731383968|ref|XP_010647954.1|/1.31619e-19/PREDICTED: uncharacterized protein LOC100260985 isoform X2 [Vitis vinifera]
miR9471b-3p	VIT_203s0091g00250.5	gi|731383968|ref|XP_010647954.1|/2.53955e-25/PREDICTED: uncharacterized protein LOC100260985 isoform X2 [Vitis vinifera]
miR1027a	VIT_203s0091g00290.1	gi|225429315|ref|XP_002269077.1|/0/PREDICTED: homeobox protein HAT3.1 isoform X1 [Vitis vinifera]
miR5368	VIT_203s0091g00550.1	gi|225428945|ref|XP_002263699.1|/0/PREDICTED: uncharacterized protein LOC100251578 isoform X2 [Vitis vinifera]
miR5368	VIT_203s0091g00550.2	gi|731383909|ref|XP_010647934.1|/0/PREDICTED: uncharacterized protein LOC100251578 isoform X1 [Vitis vinifera]
miR5368	VIT_203s0091g00550.3	gi|225428945|ref|XP_002263699.1|/0/PREDICTED: uncharacterized protein LOC100251578 isoform X2 [Vitis vinifera]
miR5368	VIT_203s0091g00550.4	gi|731383909|ref|XP_010647934.1|/0/PREDICTED: uncharacterized protein LOC100251578 isoform X1 [Vitis vinifera]
miR5368	VIT_203s0091g00550.5	gi|731383909|ref|XP_010647934.1|/0/PREDICTED: uncharacterized protein LOC100251578 isoform X1 [Vitis vinifera]
miR9477-3p	VIT_203s0091g00560.1	gi|225428947|ref|XP_002263235.1|/3.10849e-106/PREDICTED: somatic embryogenesis receptor kinase 1 [Vitis vinifera]
miR9477-3p	VIT_203s0091g00560.2	gi|225428947|ref|XP_002263235.1|/5.43447e-106/PREDICTED: somatic embryogenesis receptor kinase 1 [Vitis vinifera]
miR1028b-5p	VIT_203s0091g00600.1	gi|225428955|ref|XP_002263556.1|/0/PREDICTED: probable polyamine transporter At3g19553 [Vitis vinifera]
miR2659a	VIT_203s0091g00660.1	gi|731383885|ref|XP_002263972.2|/0/PREDICTED: QWRF motif-containing protein 2 [Vitis vinifera]
miR2659a	VIT_203s0091g00660.2	gi|731383885|ref|XP_002263972.2|/0/PREDICTED: QWRF motif-containing protein 2 [Vitis vinifera]
miR2659a	VIT_203s0091g00660.3	gi|731383885|ref|XP_002263972.2|/0/PREDICTED: QWRF motif-containing protein 2 [Vitis vinifera]
miR2659a	VIT_203s0091g00660.4	gi|731383885|ref|XP_002263972.2|/0/PREDICTED: QWRF motif-containing protein 2 [Vitis vinifera]
miR444d.3	VIT_203s0091g00690.1	gi|147795667|emb|CAN61204.1|/1.94295e-112/hypothetical protein VITISV_013668 [Vitis vinifera]
miR7545	VIT_203s0091g00720.1	gi|225428977|ref|XP_002264651.1|/0/PREDICTED: zinc finger protein-like 1 [Vitis vinifera]
miR2099-5p	VIT_203s0091g00860.1	gi|731383859|ref|XP_010647919.1|/0/PREDICTED: DNA polymerase kappa isoform X1 [Vitis vinifera]
miR2099-5p	VIT_203s0091g00860.3	gi|731383859|ref|XP_010647919.1|/0/PREDICTED: DNA polymerase kappa isoform X1 [Vitis vinifera]
miR2099-5p	VIT_203s0091g00860.4	gi|731383859|ref|XP_010647919.1|/0/PREDICTED: DNA polymerase kappa isoform X1 [Vitis vinifera]
miR2099-5p	VIT_203s0091g00860.5	gi|731383859|ref|XP_010647919.1|/0/PREDICTED: DNA polymerase kappa isoform X1 [Vitis vinifera]
miR419	VIT_203s0091g01240.1	gi|296083017|emb|CBI22421.3|/0/unnamed protein product [Vitis vinifera]
miR419	VIT_203s0091g01240.2	gi|296083017|emb|CBI22421.3|/0/unnamed protein product [Vitis vinifera]
miR9484	VIT_203s0097g00490.1	gi|359475609|ref|XP_002263300.2|/7.4527e-177/PREDICTED: uncharacterized protein LOC100259417 isoform X1 [Vitis vinifera]
miR9484	VIT_203s0097g00490.2	gi|359475609|ref|XP_002263300.2|/1.43136e-133/PREDICTED: uncharacterized protein LOC100259417 isoform X1 [Vitis vinifera]
miR2603	VIT_203s0097g00550.1	gi|731384232|ref|XP_010648046.1|/0/PREDICTED: DNA polymerase V [Vitis vinifera]
miR3932b-5p	VIT_203s0097g00570.1	gi|731384234|ref|XP_010648048.1|/0/PREDICTED: transcription factor GTE7-like [Vitis vinifera]
miR447c-3p	VIT_203s0097g00600.1	gi|225429236|ref|XP_002263901.1|/0/PREDICTED: uncharacterized protein LOC100254138 [Vitis vinifera]
miR1439	VIT_203s0110g00030.1	gi|731384688|ref|XP_003631736.2|/1.86885e-131/PREDICTED: uncharacterized protein LOC100852691 [Vitis vinifera]
miR4415a-3p	VIT_203s0110g00030.1	gi|731384688|ref|XP_003631736.2|/1.86885e-131/PREDICTED: uncharacterized protein LOC100852691 [Vitis vinifera]
miR1439	VIT_203s0110g00080.1	gi|731384363|ref|XP_010648109.1|/0/PREDICTED: uncharacterized protein LOC100266905 [Vitis vinifera]
miR4415a-3p	VIT_203s0110g00080.1	gi|731384363|ref|XP_010648109.1|/0/PREDICTED: uncharacterized protein LOC100266905 [Vitis vinifera]
miR2916	VIT_203s0114g00008.1	gi|147797582|emb|CAN78036.1|/4.76843e-103/hypothetical protein VITISV_014553 [Vitis vinifera]
miR9654a-3p	VIT_203s0132g00050.3	gi|225429265|ref|XP_002265802.1|/0/PREDICTED: uncharacterized protein LOC100245618 isoform X4 [Vitis vinifera]
miR8585	VIT_203s0180g00080.5	gi|147838052|emb|CAN60921.1|/4.25347e-117/hypothetical protein VITISV_019336 [Vitis vinifera]
miR2603	VIT_203s0180g00120.1	gi|731383791|ref|XP_010647899.1|/0/PREDICTED: uncharacterized protein LOC100265867 [Vitis vinifera]
miR2603	VIT_203s0180g00120.2	gi|731383791|ref|XP_010647899.1|/0/PREDICTED: uncharacterized protein LOC100265867 [Vitis vinifera]
miR1027a	VIT_203s0180g00250.1	gi|225428914|ref|XP_002285394.1|/1.70032e-153/PREDICTED: probable cinnamyl alcohol dehydrogenase 1 [Vitis vinifera]
miR1027a	VIT_203s0180g00260.1	gi|225428916|ref|XP_002285406.1|/9.23561e-156/PREDICTED: probable cinnamyl alcohol dehydrogenase 1 [Vitis vinifera]
miR1027a	VIT_203s0180g00260.2	gi|225428916|ref|XP_002285406.1|/9.70886e-151/PREDICTED: probable cinnamyl alcohol dehydrogenase 1 [Vitis vinifera]
miR1027a	VIT_203s0180g00260.3	gi|225428916|ref|XP_002285406.1|/6.12992e-119/PREDICTED: probable cinnamyl alcohol dehydrogenase 1 [Vitis vinifera]
miR447c-3p	VIT_204s0008g00220.1	gi|225429365|ref|XP_002277798.1|/2.40735e-173/PREDICTED: auxin-responsive protein IAA2-like [Vitis vinifera]
miR447c-3p	VIT_204s0008g00220.2	gi|225429365|ref|XP_002277798.1|/6.21473e-168/PREDICTED: auxin-responsive protein IAA2-like [Vitis vinifera]
miR447c-3p	VIT_204s0008g00220.3	gi|225429365|ref|XP_002277798.1|/8.61886e-157/PREDICTED: auxin-responsive protein IAA2-like [Vitis vinifera]
miR3626-3p	VIT_204s0008g00290.1	gi|731419837|ref|XP_010661160.1|/0/PREDICTED: receptor-like protein kinase HSL1 [Vitis vinifera]
miR838-3p	VIT_204s0008g00450.1	gi|731384835|ref|XP_010648292.1|/0/PREDICTED: uncharacterized protein LOC100268155 [Vitis vinifera]
miR9477-3p	VIT_204s0008g00600.1	gi|225429414|ref|XP_002275831.1|/0/PREDICTED: RNA polymerase sigma factor sigC [Vitis vinifera]
miR1432-5p	VIT_204s0008g00700.1	-
miR3629a-3p	VIT_204s0008g00710.4	gi|147799466|emb|CAN70604.1|/1.18179e-119/hypothetical protein VITISV_040194 [Vitis vinifera]
miR164g-3p	VIT_204s0008g00870.1	gi|225429472|ref|XP_002277629.1|/1.15738e-151/PREDICTED: inorganic pyrophosphatase 3 [Vitis vinifera]
miR3624-5p	VIT_204s0008g01080.1	gi|147866673|emb|CAN83680.1|/0/hypothetical protein VITISV_003845 [Vitis vinifera]
miR3624-5p	VIT_204s0008g01080.2	gi|147866673|emb|CAN83680.1|/0/hypothetical protein VITISV_003845 [Vitis vinifera]
miR157a-3p	VIT_204s0008g01120.1	gi|225429512|ref|XP_002278652.1|/3.27955e-71/PREDICTED: glutaredoxin-C6 [Vitis vinifera]
miR162	VIT_204s0008g01180.4	gi|296081650|emb|CBI20655.3|/2.76483e-84/unnamed protein product [Vitis vinifera]
miR415	VIT_204s0008g01270.2	"gi|225429548|ref|XP_002279252.1|/2.81251e-177/PREDICTED: probable beta-1,3-galactosyltransferase 12 [Vitis vinifera]"
miR7776-5p.1	VIT_204s0008g01290.1	gi|225429550|ref|XP_002279283.1|/1.87064e-150/PREDICTED: putative GATA transcription factor 22 [Vitis vinifera]
miR1439	VIT_204s0008g01310.1	gi|731385024|ref|XP_010648359.1|/0/PREDICTED: serine/threonine-protein kinase EDR1 [Vitis vinifera]
miR2659a	VIT_204s0008g01480.1	gi|296081680|emb|CBI20685.3|/0/unnamed protein product [Vitis vinifera]
miR2659a	VIT_204s0008g01480.2	gi|296081680|emb|CBI20685.3|/0/unnamed protein product [Vitis vinifera]
miR2659a	VIT_204s0008g01480.3	gi|296081680|emb|CBI20685.3|/0/unnamed protein product [Vitis vinifera]
miR2659a	VIT_204s0008g01480.4	gi|296081680|emb|CBI20685.3|/0/unnamed protein product [Vitis vinifera]
miR1027a	VIT_204s0008g01740.1	gi|225429646|ref|XP_002281111.1|/0/PREDICTED: thermospermine synthase ACAULIS5 [Vitis vinifera]
miR1027a	VIT_204s0008g01740.2	gi|147821638|emb|CAN70428.1|/6.23296e-142/hypothetical protein VITISV_037530 [Vitis vinifera]
miR5744	VIT_204s0008g01780.2	gi|731385085|ref|XP_010648378.1|/0/PREDICTED: uncharacterized protein LOC100252571 [Vitis vinifera]
miR5744	VIT_204s0008g01780.3	gi|731385085|ref|XP_010648378.1|/0/PREDICTED: uncharacterized protein LOC100252571 [Vitis vinifera]
miR2083-5p	VIT_204s0008g01920.1	gi|731385110|ref|XP_010648387.1|/0/PREDICTED: uncharacterized protein LOC100252702 [Vitis vinifera]
miR2083-5p	VIT_204s0008g01920.2	gi|731385110|ref|XP_010648387.1|/0/PREDICTED: uncharacterized protein LOC100252702 [Vitis vinifera]
miR2083-5p	VIT_204s0008g01920.3	gi|731385110|ref|XP_010648387.1|/0/PREDICTED: uncharacterized protein LOC100252702 [Vitis vinifera]
miR3631b-3p	VIT_204s0008g02050.1	gi|225429706|ref|XP_002281808.1|/5.52251e-164/PREDICTED: monoacylglycerol lipase ABHD6 [Vitis vinifera]
miR3631b-3p	VIT_204s0008g02050.2	gi|225429706|ref|XP_002281808.1|/1.43087e-147/PREDICTED: monoacylglycerol lipase ABHD6 [Vitis vinifera]
miR7776-5p.1	VIT_204s0008g02080.1	gi|225429712|ref|XP_002281957.1|/0/PREDICTED: G-protein coupled receptor 1 [Vitis vinifera]
miR7776-5p.1	VIT_204s0008g02080.2	gi|225429712|ref|XP_002281957.1|/5.53156e-166/PREDICTED: G-protein coupled receptor 1 [Vitis vinifera]
miR5079a	VIT_204s0008g02260.1	gi|359475991|ref|XP_002280392.2|/0/PREDICTED: probable flavin-containing monooxygenase 1 [Vitis vinifera]
miR415	VIT_204s0008g02270.1	gi|731385171|ref|XP_010648408.1|/0/PREDICTED: dual specificity protein kinase splA [Vitis vinifera]
miR1027a	VIT_204s0008g02370.4	gi|731385188|ref|XP_010648412.1|/0/PREDICTED: pentatricopeptide repeat-containing protein At5g10690 isoform X2 [Vitis vinifera]
miR7122a-3p	VIT_204s0008g02490.2	gi|225429778|ref|XP_002282691.1|/0/PREDICTED: adagio protein 1-like [Vitis vinifera]
miR8155	VIT_204s0008g02530.1	gi|731385220|ref|XP_002282725.2|/1.03073e-55/PREDICTED: G-type lectin S-receptor-like serine/threonine-protein kinase At1g34300 [Vitis vinifera]
miR3932b-5p	VIT_204s0008g02560.1	"gi|359475997|ref|XP_002280681.2|/0/PREDICTED: uncharacterized aarF domain-containing protein kinase At4g31390, chloroplastic [Vitis vinifera]"
miR3932b-5p	VIT_204s0008g02560.2	"gi|359475997|ref|XP_002280681.2|/0/PREDICTED: uncharacterized aarF domain-containing protein kinase At4g31390, chloroplastic [Vitis vinifera]"
miR5509	VIT_204s0008g02670.1	"gi|731385255|ref|XP_002280771.2|/0/PREDICTED: cryptochrome DASH, chloroplastic/mitochondrial [Vitis vinifera]"
miR3629a-3p	VIT_204s0008g02930.1	gi|225429862|ref|XP_002283326.1|/0/PREDICTED: oligouridylate-binding protein 1B isoform X1 [Vitis vinifera]
miR899	VIT_204s0008g02950.1	gi|359476014|ref|XP_002280960.2|/0/PREDICTED: uncharacterized protein LOC100247441 [Vitis vinifera]
miR899	VIT_204s0008g02950.2	gi|359476014|ref|XP_002280960.2|/0/PREDICTED: uncharacterized protein LOC100247441 [Vitis vinifera]
miR899	VIT_204s0008g02950.3	gi|359476014|ref|XP_002280960.2|/0/PREDICTED: uncharacterized protein LOC100247441 [Vitis vinifera]
miR3639-3p	VIT_204s0008g02950.3	gi|359476014|ref|XP_002280960.2|/0/PREDICTED: uncharacterized protein LOC100247441 [Vitis vinifera]
miR1440a	VIT_204s0008g03020.1	gi|225429872|ref|XP_002283465.1|/0/PREDICTED: serine/threonine-protein kinase HT1 [Vitis vinifera]
miR1440a	VIT_204s0008g03020.2	gi|225429872|ref|XP_002283465.1|/0/PREDICTED: serine/threonine-protein kinase HT1 [Vitis vinifera]
miR7122a-3p	VIT_204s0008g03140.6	gi|731385370|ref|XP_010648479.1|/4.69206e-96/PREDICTED: uncharacterized protein LOC100250928 [Vitis vinifera]
miR7122a-3p	VIT_204s0008g03140.8	gi|731385370|ref|XP_010648479.1|/4.91753e-96/PREDICTED: uncharacterized protein LOC100250928 [Vitis vinifera]
miR419	VIT_204s0008g03190.1	gi|731385382|ref|XP_010648483.1|/0/PREDICTED: F-box only protein 13 [Vitis vinifera]
miR5649a	VIT_204s0008g03260.2	gi|359476346|ref|XP_002281160.2|/1.49205e-140/PREDICTED: thioredoxin-related transmembrane protein 2 [Vitis vinifera]
miR5773	VIT_204s0008g03330.1	gi|225429930|ref|XP_002283798.1|/0/PREDICTED: nuclear pore complex protein NUP85 [Vitis vinifera]
miR822-5p	VIT_204s0008g03330.4	gi|225429930|ref|XP_002283798.1|/0/PREDICTED: nuclear pore complex protein NUP85 [Vitis vinifera]
miR5303	VIT_204s0008g03330.5	gi|225429930|ref|XP_002283798.1|/0/PREDICTED: nuclear pore complex protein NUP85 [Vitis vinifera]
miR822-5p	VIT_204s0008g03330.6	gi|225429930|ref|XP_002283798.1|/0/PREDICTED: nuclear pore complex protein NUP85 [Vitis vinifera]
miR5773	VIT_204s0008g03330.6	gi|225429930|ref|XP_002283798.1|/0/PREDICTED: nuclear pore complex protein NUP85 [Vitis vinifera]
miR1863b	VIT_204s0008g03430.1	gi|225429942|ref|XP_002281263.1|/0/PREDICTED: probable glycosyltransferase At5g03795 [Vitis vinifera]
miR1863b	VIT_204s0008g03430.2	gi|225429942|ref|XP_002281263.1|/0/PREDICTED: probable glycosyltransferase At5g03795 [Vitis vinifera]
miR1863b	VIT_204s0008g03430.3	gi|225429942|ref|XP_002281263.1|/0/PREDICTED: probable glycosyltransferase At5g03795 [Vitis vinifera]
miR3631b-3p	VIT_204s0008g03750.1	gi|225430007|ref|XP_002284115.1|/0/PREDICTED: eukaryotic translation initiation factor 3 subunit L-like [Vitis vinifera]
miR8578.2	VIT_204s0008g03860.2	gi|359476047|ref|XP_002281582.2|/0/PREDICTED: pentatricopeptide repeat-containing protein At5g02860 [Vitis vinifera]
miR7722-3p	VIT_204s0008g04480.3	gi|225430120|ref|XP_002284652.1|/0/PREDICTED: RING finger and CHY zinc finger domain-containing protein 1 [Vitis vinifera]
miR3629a-3p	VIT_204s0008g04490.4	gi|225430122|ref|XP_002284674.1|/0/PREDICTED: uncharacterized protein LOC100247517 [Vitis vinifera]
miR1535a	VIT_204s0008g04690.1	gi|225430151|ref|XP_002284747.1|/0/PREDICTED: 26S protease regulatory subunit 8 homolog A [Vitis vinifera]
miR419	VIT_204s0008g04890.1	gi|731385730|ref|XP_010648611.1|/0/PREDICTED: transcriptional corepressor LEUNIG isoform X2 [Vitis vinifera]
miR419	VIT_204s0008g04890.2	gi|225430178|ref|XP_002284900.1|/0/PREDICTED: transcriptional corepressor LEUNIG isoform X1 [Vitis vinifera]
miR419	VIT_204s0008g04890.3	gi|731385730|ref|XP_010648611.1|/0/PREDICTED: transcriptional corepressor LEUNIG isoform X2 [Vitis vinifera]
miR419	VIT_204s0008g04890.4	gi|225430178|ref|XP_002284900.1|/0/PREDICTED: transcriptional corepressor LEUNIG isoform X1 [Vitis vinifera]
miR419	VIT_204s0008g04890.5	gi|731385730|ref|XP_010648611.1|/0/PREDICTED: transcriptional corepressor LEUNIG isoform X2 [Vitis vinifera]
miR419	VIT_204s0008g04890.6	gi|731385730|ref|XP_010648611.1|/0/PREDICTED: transcriptional corepressor LEUNIG isoform X2 [Vitis vinifera]
miR419	VIT_204s0008g04890.7	gi|731385730|ref|XP_010648611.1|/0/PREDICTED: transcriptional corepressor LEUNIG isoform X2 [Vitis vinifera]
miR419	VIT_204s0008g04890.8	gi|731385730|ref|XP_010648611.1|/0/PREDICTED: transcriptional corepressor LEUNIG isoform X2 [Vitis vinifera]
miR419	VIT_204s0008g04890.9	gi|731385730|ref|XP_010648611.1|/0/PREDICTED: transcriptional corepressor LEUNIG isoform X2 [Vitis vinifera]
miR5725	VIT_204s0008g04960.1	"gi|225430190|ref|XP_002282419.1|/0/PREDICTED: pentatricopeptide repeat-containing protein At5g11310, mitochondrial [Vitis vinifera]"
miR3626-3p	VIT_204s0008g05340.2	gi|296082028|emb|CBI21033.3|/1.57663e-179/unnamed protein product [Vitis vinifera]
miR477g-3p	VIT_204s0008g05390.1	gi|526117820|ref|NP_001268122.1|/3.53471e-178/serine hydrolase-like [Vitis vinifera]
miR7122a-3p	VIT_204s0008g05800.1	gi|731385930|ref|XP_010648681.1|/0/PREDICTED: ABC transporter F family member 4 [Vitis vinifera]
miR7122a-3p	VIT_204s0008g05800.2	gi|731385930|ref|XP_010648681.1|/0/PREDICTED: ABC transporter F family member 4 [Vitis vinifera]
miR7122a-3p	VIT_204s0008g05800.3	gi|731385930|ref|XP_010648681.1|/0/PREDICTED: ABC transporter F family member 4 [Vitis vinifera]
miR8764	VIT_204s0008g05810.1	gi|225430350|ref|XP_002285286.1|/0/PREDICTED: NADP-dependent glyceraldehyde-3-phosphate dehydrogenase [Vitis vinifera]
miR8764	VIT_204s0008g05810.2	gi|225430350|ref|XP_002285286.1|/0/PREDICTED: NADP-dependent glyceraldehyde-3-phosphate dehydrogenase [Vitis vinifera]
miR6235-5p	VIT_204s0008g06070.1	gi|731385994|ref|XP_010648707.1|/0/PREDICTED: aberrant root formation protein 4 isoform X1 [Vitis vinifera]
miR6235-5p	VIT_204s0008g06070.2	gi|731385994|ref|XP_010648707.1|/0/PREDICTED: aberrant root formation protein 4 isoform X1 [Vitis vinifera]
miR6235-5p	VIT_204s0008g06070.3	gi|731385994|ref|XP_010648707.1|/0/PREDICTED: aberrant root formation protein 4 isoform X1 [Vitis vinifera]
miR171	VIT_204s0008g06140.1	gi|731386010|ref|XP_010648714.1|/2.28327e-78/PREDICTED: uncharacterized protein LOC104879028 [Vitis vinifera]
miR171	VIT_204s0008g06150.1	gi|731386010|ref|XP_010648714.1|/9.40674e-84/PREDICTED: uncharacterized protein LOC104879028 [Vitis vinifera]
miR8048-3p	VIT_204s0008g06240.1	gi|359476163|ref|XP_002283090.2|/0/PREDICTED: uncharacterized protein LOC100243982 [Vitis vinifera]
miR473	VIT_204s0008g06260.1	gi|225430430|ref|XP_002285435.1|/2.01456e-141/PREDICTED: exosome complex component RRP42 [Vitis vinifera]
miR473	VIT_204s0008g06260.3	gi|225430430|ref|XP_002285435.1|/1.28235e-139/PREDICTED: exosome complex component RRP42 [Vitis vinifera]
miR473	VIT_204s0008g06260.5	gi|225430430|ref|XP_002285435.1|/1.76459e-141/PREDICTED: exosome complex component RRP42 [Vitis vinifera]
miR7545	VIT_204s0008g06460.1	gi|731386079|ref|XP_010648741.1|/0/PREDICTED: heparanase-like protein 3 [Vitis vinifera]
miR2636	VIT_204s0008g06510.1	gi|731386091|ref|XP_010648744.1|/3.14883e-174/PREDICTED: uncharacterized protein LOC104879034 [Vitis vinifera]
miR5490	VIT_204s0008g06520.1	gi|731386093|ref|XP_010648745.1|/0/PREDICTED: bifunctional purple acid phosphatase 26 [Vitis vinifera]
miR9477-3p	VIT_204s0008g06600.2	gi|731386105|ref|XP_010648749.1|/0/PREDICTED: probable WRKY transcription factor 32 [Vitis vinifera]
miR9477-3p	VIT_204s0008g06600.6	gi|731386105|ref|XP_010648749.1|/0/PREDICTED: probable WRKY transcription factor 32 [Vitis vinifera]
miR5568f-3p	VIT_204s0008g07150.1	gi|359476195|ref|XP_002268758.2|/0/PREDICTED: protein ASPARTIC PROTEASE IN GUARD CELL 2 [Vitis vinifera]
miR839-5p	VIT_204s0008g07200.1	-
miR5568f-3p	VIT_204s0008g07250.2	gi|359476206|ref|XP_002262837.2|/0/PREDICTED: protein ASPARTIC PROTEASE IN GUARD CELL 2-like isoform X2 [Vitis vinifera]
miR5744	VIT_204s0023g00050.2	gi|297735314|emb|CBI17676.3|/1.45182e-158/unnamed protein product [Vitis vinifera]
miR6139	VIT_204s0023g00160.1	gi|359476630|ref|XP_003631869.1|/3.85892e-130/PREDICTED: uncharacterized protein LOC100261651 [Vitis vinifera]
miR822-5p	VIT_204s0023g00310.1	gi|225431005|ref|XP_002279210.1|/0/PREDICTED: CBS domain-containing protein CBSX6 [Vitis vinifera]
miR822-5p	VIT_204s0023g00310.3	gi|225431005|ref|XP_002279210.1|/1.64067e-139/PREDICTED: CBS domain-containing protein CBSX6 [Vitis vinifera]
miR5079a	VIT_204s0023g00310.3	gi|225431005|ref|XP_002279210.1|/1.64067e-139/PREDICTED: CBS domain-containing protein CBSX6 [Vitis vinifera]
miR5079a	VIT_204s0023g00310.5	gi|225431005|ref|XP_002279210.1|/1.59536e-139/PREDICTED: CBS domain-containing protein CBSX6 [Vitis vinifera]
miR415	VIT_204s0023g00590.2	gi|225430941|ref|XP_002277981.1|/8.35289e-90/PREDICTED: putative 4-hydroxy-4-methyl-2-oxoglutarate aldolase 2 [Vitis vinifera]
novel_mir55	VIT_204s0023g00690.1	gi|225430932|ref|XP_002277393.1|/0/PREDICTED: probable protein phosphatase 2C 33 [Vitis vinifera]
miR7122a-3p	VIT_204s0023g00720.2	gi|297735250|emb|CBI17612.3|/4.14629e-149/unnamed protein product [Vitis vinifera]
miR8668	VIT_204s0023g00860.2	gi|225430900|ref|XP_002276273.1|/2.11327e-148/PREDICTED: dehydrogenase/reductase SDR family member 7 [Vitis vinifera]
miR1885a	VIT_204s0023g00860.3	gi|147785090|emb|CAN68791.1|/2.19614e-121/hypothetical protein VITISV_037343 [Vitis vinifera]
miR1167	VIT_204s0023g00980.2	gi|359476736|ref|XP_002269759.2|/0/PREDICTED: histone-lysine N-methyltransferase SUVR5 [Vitis vinifera]
miR7776-5p.1	VIT_204s0023g01020.1	gi|731387330|ref|XP_002269670.2|/0/PREDICTED: BEL1-like homeodomain protein 2 [Vitis vinifera]
miR7776-5p.1	VIT_204s0023g01020.2	gi|731387330|ref|XP_002269670.2|/0/PREDICTED: BEL1-like homeodomain protein 2 [Vitis vinifera]
miR7776-5p.1	VIT_204s0023g01020.3	gi|731387330|ref|XP_002269670.2|/0/PREDICTED: BEL1-like homeodomain protein 2 [Vitis vinifera]
miR7776-5p.1	VIT_204s0023g01020.4	gi|731387330|ref|XP_002269670.2|/2.46697e-180/PREDICTED: BEL1-like homeodomain protein 2 [Vitis vinifera]
miR7776-5p.1	VIT_204s0023g01020.5	gi|731387330|ref|XP_002269670.2|/0/PREDICTED: BEL1-like homeodomain protein 2 [Vitis vinifera]
miR7776-5p.1	VIT_204s0023g01020.6	gi|731387330|ref|XP_002269670.2|/2.68538e-180/PREDICTED: BEL1-like homeodomain protein 2 [Vitis vinifera]
miR7528	VIT_204s0023g01030.5	gi|731387324|ref|XP_010649209.1|/0/PREDICTED: protein DA1-related 1-like [Vitis vinifera]
miR7528	VIT_204s0023g01030.9	gi|731387324|ref|XP_010649209.1|/0/PREDICTED: protein DA1-related 1-like [Vitis vinifera]
miR846-3p	VIT_204s0023g01060.1	gi|297735223|emb|CBI17585.3|/0/unnamed protein product [Vitis vinifera]
miR5338	VIT_204s0023g01310.1	gi|297735201|emb|CBI17563.3|/4.68569e-53/unnamed protein product [Vitis vinifera]
miR2636	VIT_204s0023g01370.1	gi|731387238|ref|XP_010649179.1|/1.12606e-101/PREDICTED: HVA22-like protein k isoform X2 [Vitis vinifera]
miR171a	VIT_204s0023g01380.1	gi|297735193|emb|CBI17555.3|/0/unnamed protein product [Vitis vinifera]
miR170-3p	VIT_204s0023g01380.1	gi|297735193|emb|CBI17555.3|/0/unnamed protein product [Vitis vinifera]
miR171	VIT_204s0023g01380.1	gi|297735193|emb|CBI17555.3|/0/unnamed protein product [Vitis vinifera]
miR7755-3p	VIT_204s0023g01450.4	gi|359476715|ref|XP_002271463.2|/0/PREDICTED: splicing factor U2af large subunit B isoform X1 [Vitis vinifera]
miR5773	VIT_204s0023g01620.1	gi|731387175|ref|XP_010649156.1|/1.556e-39/PREDICTED: uncharacterized protein LOC100249598 [Vitis vinifera]
miR5081	VIT_204s0023g01720.3	gi|359476700|ref|XP_002266907.2|/1.04726e-152/PREDICTED: random slug protein 5 isoform X3 [Vitis vinifera]
miR5081	VIT_204s0023g01720.4	gi|359476700|ref|XP_002266907.2|/1.63666e-152/PREDICTED: random slug protein 5 isoform X3 [Vitis vinifera]
miR5081	VIT_204s0023g01720.5	gi|359476700|ref|XP_002266907.2|/1.18914e-115/PREDICTED: random slug protein 5 isoform X3 [Vitis vinifera]
miR1156.2	VIT_204s0023g01720.5	gi|359476700|ref|XP_002266907.2|/1.18914e-115/PREDICTED: random slug protein 5 isoform X3 [Vitis vinifera]
miR5081	VIT_204s0023g01720.6	gi|359476700|ref|XP_002266907.2|/1.52512e-115/PREDICTED: random slug protein 5 isoform X3 [Vitis vinifera]
miR1156.2	VIT_204s0023g01720.6	gi|359476700|ref|XP_002266907.2|/1.52512e-115/PREDICTED: random slug protein 5 isoform X3 [Vitis vinifera]
miR2938	VIT_204s0023g01930.1	gi|731387111|ref|XP_002266502.2|/0/PREDICTED: transcription factor HBI1 [Vitis vinifera]
miR2938	VIT_204s0023g01930.2	gi|731387111|ref|XP_002266502.2|/0/PREDICTED: transcription factor HBI1 [Vitis vinifera]
miR395a	VIT_204s0023g01930.2	gi|731387111|ref|XP_002266502.2|/0/PREDICTED: transcription factor HBI1 [Vitis vinifera]
miR2938	VIT_204s0023g01930.3	gi|731387111|ref|XP_002266502.2|/0/PREDICTED: transcription factor HBI1 [Vitis vinifera]
miR395a	VIT_204s0023g01930.3	gi|731387111|ref|XP_002266502.2|/0/PREDICTED: transcription factor HBI1 [Vitis vinifera]
miR2938	VIT_204s0023g01930.4	gi|731387111|ref|XP_002266502.2|/5.60914e-132/PREDICTED: transcription factor HBI1 [Vitis vinifera]
miR395a	VIT_204s0023g01930.4	gi|731387111|ref|XP_002266502.2|/5.60914e-132/PREDICTED: transcription factor HBI1 [Vitis vinifera]
miR2938	VIT_204s0023g01930.5	gi|731387111|ref|XP_002266502.2|/0/PREDICTED: transcription factor HBI1 [Vitis vinifera]
miR473	VIT_204s0023g01980.1	gi|731387103|ref|XP_010649134.1|/3.05836e-155/PREDICTED: syntaxin-112 isoform X3 [Vitis vinifera]
miR845a	VIT_204s0023g02300.1	gi|297741064|emb|CBI31795.3|/1.37191e-20/unnamed protein product [Vitis vinifera]
miR1511-3p	VIT_204s0023g02300.1	gi|297741064|emb|CBI31795.3|/1.37191e-20/unnamed protein product [Vitis vinifera]
miR6027-3p	VIT_204s0023g02380.1	gi|225431303|ref|XP_002268940.1|/0/PREDICTED: disease resistance RPP13-like protein 4 [Vitis vinifera]
miR3440-3p	VIT_204s0023g02380.1	gi|225431303|ref|XP_002268940.1|/0/PREDICTED: disease resistance RPP13-like protein 4 [Vitis vinifera]
miR8585	VIT_204s0023g02410.1	gi|731387019|ref|XP_010649107.1|/0/PREDICTED: transcription factor bHLH110-like [Vitis vinifera]
miR8585	VIT_204s0023g02410.2	gi|731387019|ref|XP_010649107.1|/1.21189e-174/PREDICTED: transcription factor bHLH110-like [Vitis vinifera]
miR1429-3p	VIT_204s0023g02590.2	"gi|225431267|ref|XP_002275239.1|/6.79572e-68/PREDICTED: 54S ribosomal protein L12, mitochondrial [Vitis vinifera]"
miR1535a	VIT_204s0023g02810.1	gi|731386947|ref|XP_002273358.2|/0/PREDICTED: aldehyde dehydrogenase family 3 member F1 [Vitis vinifera]
miR1069-3p	VIT_204s0023g02870.1	gi|225431221|ref|XP_002267269.1|/0/PREDICTED: probable leucine-rich repeat receptor-like protein kinase At1g35710 [Vitis vinifera]
miR7757-5p.2	VIT_204s0023g02880.1	gi|225431219|ref|XP_002272762.1|/1.18271e-169/PREDICTED: GATA transcription factor 5 [Vitis vinifera]
miR2118f	VIT_204s0023g03150.1	gi|359476835|ref|XP_002266579.2|/0/PREDICTED: nucleolin isoform X1 [Vitis vinifera]
miR2118f	VIT_204s0023g03150.2	gi|731386859|ref|XP_010649054.1|/0/PREDICTED: nucleolin isoform X2 [Vitis vinifera]
miR2118f	VIT_204s0023g03150.3	gi|731386861|ref|XP_010649055.1|/0/PREDICTED: nucleolin isoform X3 [Vitis vinifera]
miR2118f	VIT_204s0023g03150.4	gi|359476835|ref|XP_002266579.2|/0/PREDICTED: nucleolin isoform X1 [Vitis vinifera]
miR2118f	VIT_204s0023g03150.5	gi|731386861|ref|XP_010649055.1|/0/PREDICTED: nucleolin isoform X3 [Vitis vinifera]
miR2118f	VIT_204s0023g03150.6	gi|359476835|ref|XP_002266579.2|/0/PREDICTED: nucleolin isoform X1 [Vitis vinifera]
miR2118f	VIT_204s0023g03150.7	gi|359476835|ref|XP_002266579.2|/0/PREDICTED: nucleolin isoform X1 [Vitis vinifera]
miR2118f	VIT_204s0023g03150.8	gi|731386861|ref|XP_010649055.1|/0/PREDICTED: nucleolin isoform X3 [Vitis vinifera]
miR2118f	VIT_204s0023g03150.9	gi|359476835|ref|XP_002266579.2|/0/PREDICTED: nucleolin isoform X1 [Vitis vinifera]
miR8155	VIT_204s0023g03180.1	gi|731386853|ref|XP_010649053.1|/0/PREDICTED: zinc finger CCCH domain-containing protein 30 [Vitis vinifera]
miR8155	VIT_204s0023g03180.2	gi|731386853|ref|XP_010649053.1|/0/PREDICTED: zinc finger CCCH domain-containing protein 30 [Vitis vinifera]
miR8155	VIT_204s0023g03180.3	gi|731386853|ref|XP_010649053.1|/0/PREDICTED: zinc finger CCCH domain-containing protein 30 [Vitis vinifera]
miR8155	VIT_204s0023g03180.4	gi|731386853|ref|XP_010649053.1|/0/PREDICTED: zinc finger CCCH domain-containing protein 30 [Vitis vinifera]
miR1028c-5p	VIT_204s0023g03350.1	gi|359476827|ref|XP_003631895.1|/0/PREDICTED: transcription-associated protein 1 [Vitis vinifera]
miR164g-3p	VIT_204s0023g03370.1	gi|147807405|emb|CAN61951.1|/0/hypothetical protein VITISV_003886 [Vitis vinifera]
miR530b	VIT_204s0023g03540.1	gi|225431118|ref|XP_002265925.1|/5.13808e-140/PREDICTED: thaumatin-like protein 1b [Vitis vinifera]
miR9471b-3p	VIT_204s0023g03600.2	gi|731386761|ref|XP_010649016.1|/8.69317e-68/PREDICTED: thiosulfate sulfurtransferase 18-like isoform X1 [Vitis vinifera]
miR8764	VIT_204s0023g03600.3	gi|731386761|ref|XP_010649016.1|/8.61981e-68/PREDICTED: thiosulfate sulfurtransferase 18-like isoform X1 [Vitis vinifera]
miR9471b-3p	VIT_204s0023g03600.3	gi|731386761|ref|XP_010649016.1|/8.61981e-68/PREDICTED: thiosulfate sulfurtransferase 18-like isoform X1 [Vitis vinifera]
miR8764	VIT_204s0023g03600.4	gi|731386758|ref|XP_010649014.1|/1.28924e-73/PREDICTED: thiosulfate sulfurtransferase 18 isoform X1 [Vitis vinifera]
miR9471b-3p	VIT_204s0023g03600.4	gi|731386758|ref|XP_010649014.1|/1.28924e-73/PREDICTED: thiosulfate sulfurtransferase 18 isoform X1 [Vitis vinifera]
miR8764	VIT_204s0023g03600.5	gi|731386758|ref|XP_010649014.1|/2.46339e-68/PREDICTED: thiosulfate sulfurtransferase 18 isoform X1 [Vitis vinifera]
miR9471b-3p	VIT_204s0023g03600.5	gi|731386758|ref|XP_010649014.1|/2.46339e-68/PREDICTED: thiosulfate sulfurtransferase 18 isoform X1 [Vitis vinifera]
miR5671b	VIT_204s0023g03650.1	gi|225431096|ref|XP_002265360.1|/0/PREDICTED: alpha-mannosidase [Vitis vinifera]
miR5671b	VIT_204s0023g03650.2	gi|225431096|ref|XP_002265360.1|/0/PREDICTED: alpha-mannosidase [Vitis vinifera]
miR419	VIT_204s0023g03690.1	gi|225431090|ref|XP_002264052.1|/1.66486e-119/PREDICTED: proteasome subunit alpha type-7 [Vitis vinifera]
miR2916	VIT_204s0043g00210.1	gi|147797582|emb|CAN78036.1|/1.44585e-105/hypothetical protein VITISV_014553 [Vitis vinifera]
miR1044-3p	VIT_204s0043g00290.1	gi|296085138|emb|CBI28633.3|/1.4304e-95/unnamed protein product [Vitis vinifera]
miR157a-3p	VIT_204s0043g00340.6	gi|239056168|emb|CAQ58601.1|/4.12141e-159/KAN (KANADI); transcription factor [Vitis vinifera]
miR157a-3p	VIT_204s0043g00340.8	gi|731386586|ref|XP_010648943.1|/3.58477e-153/PREDICTED: transcription repressor KAN1 isoform X3 [Vitis vinifera]
miR530b	VIT_204s0043g00570.1	gi|731386596|ref|XP_010648947.1|/0/PREDICTED: translational activator GCN1 [Vitis vinifera]
miR530b	VIT_204s0043g00570.2	gi|731386596|ref|XP_010648947.1|/0/PREDICTED: translational activator GCN1 [Vitis vinifera]
miR530a	VIT_204s0043g00750.1	gi|296085166|emb|CBI28661.3|/2.01772e-72/unnamed protein product [Vitis vinifera]
miR473	VIT_204s0043g00820.1	gi|225430666|ref|XP_002268695.1|/4.41627e-154/PREDICTED: syntaxin-112 [Vitis vinifera]
miR1535a	VIT_204s0043g00990.1	gi|147790217|emb|CAN67880.1|/1.33234e-173/hypothetical protein VITISV_032293 [Vitis vinifera]
miR2094-5p	VIT_204s0043g01000.1	gi|296085190|emb|CBI28685.3|/1.94972e-73/unnamed protein product [Vitis vinifera]
miR3633b-3p	VIT_204s0043g01030.1	gi|731386648|ref|XP_010648966.1|/0/PREDICTED: serine/threonine-protein kinase At3g07070-like [Vitis vinifera]
miR7709-3p	VIT_204s0044g00070.2	gi|731388067|ref|XP_002273131.3|/0/PREDICTED: rab proteins geranylgeranyltransferase component A 1 [Vitis vinifera]
miR4414b	VIT_204s0044g00130.1	gi|225431423|ref|XP_002280019.1|/0/PREDICTED: uncharacterized protein LOC100262676 isoform X1 [Vitis vinifera]
miR4414b	VIT_204s0044g00130.2	gi|225431423|ref|XP_002280019.1|/0/PREDICTED: uncharacterized protein LOC100262676 isoform X1 [Vitis vinifera]
miR4414b	VIT_204s0044g00130.5	gi|731387990|ref|XP_010649445.1|/0/PREDICTED: uncharacterized protein LOC100262676 isoform X2 [Vitis vinifera]
miR4414b	VIT_204s0044g00130.6	gi|225431423|ref|XP_002280019.1|/0/PREDICTED: uncharacterized protein LOC100262676 isoform X1 [Vitis vinifera]
miR5568f-3p	VIT_204s0044g00170.1	gi|296088648|emb|CBI37639.3|/0/unnamed protein product [Vitis vinifera]
miR5568f-3p	VIT_204s0044g00170.2	gi|296088648|emb|CBI37639.3|/0/unnamed protein product [Vitis vinifera]
miR7757-5p	VIT_204s0044g00420.1	gi|296088623|emb|CBI37614.3|/0/unnamed protein product [Vitis vinifera]
miR1535a	VIT_204s0044g00630.1	gi|731387910|ref|XP_010649421.1|/7.55857e-162/PREDICTED: serine/threonine-protein kinase ULK3 isoform X2 [Vitis vinifera]
miR1535a	VIT_204s0044g00630.2	gi|359476946|ref|XP_003631917.1|/6.75716e-153/PREDICTED: serine/threonine-protein kinase ULK3 isoform X5 [Vitis vinifera]
miR1535a	VIT_204s0044g00630.3	gi|731387912|ref|XP_010649422.1|/4.30097e-141/PREDICTED: serine/threonine-protein kinase ULK3 isoform X3 [Vitis vinifera]
miR1535a	VIT_204s0044g00630.4	gi|731387910|ref|XP_010649421.1|/5.00327e-157/PREDICTED: serine/threonine-protein kinase ULK3 isoform X2 [Vitis vinifera]
miR1535a	VIT_204s0044g00630.5	gi|731387912|ref|XP_010649422.1|/2.99255e-148/PREDICTED: serine/threonine-protein kinase ULK3 isoform X3 [Vitis vinifera]
miR5568f-3p	VIT_204s0044g01000.1	gi|731387827|ref|XP_010649388.1|/0/PREDICTED: probable pectinesterase/pectinesterase inhibitor 51 [Vitis vinifera]
miR5067	VIT_204s0044g01090.7	gi|225431509|ref|XP_002274967.1|/2.2649e-145/PREDICTED: chromatin assembly factor 1 subunit FAS2 isoform X2 [Vitis vinifera]
miR839-5p	VIT_204s0044g01160.1	gi|359477026|ref|XP_002274815.2|/0/PREDICTED: uncharacterized protein LOC100243660 [Vitis vinifera]
miR839-5p	VIT_204s0044g01160.2	gi|359477026|ref|XP_002274815.2|/0/PREDICTED: uncharacterized protein LOC100243660 [Vitis vinifera]
miR6271	VIT_204s0044g01220.2	gi|731387790|ref|XP_003631915.2|/0/PREDICTED: NAC domain-containing protein 45 [Vitis vinifera]
miR6271	VIT_204s0044g01220.5	gi|731387790|ref|XP_003631915.2|/0/PREDICTED: NAC domain-containing protein 45 [Vitis vinifera]
miR6271	VIT_204s0044g01220.6	gi|731387790|ref|XP_003631915.2|/0/PREDICTED: NAC domain-containing protein 45 [Vitis vinifera]
miR1069-3p	VIT_204s0044g01360.1	gi|731387764|ref|XP_010649371.1|/1.32919e-23/PREDICTED: probable gamma-secretase subunit PEN-2 [Vitis vinifera]
miR7122a-3p	VIT_204s0044g01370.1	gi|731387756|ref|XP_010649367.1|/0/PREDICTED: scarecrow-like protein 1 [Vitis vinifera]
miR9752	VIT_204s0044g01560.5	gi|731387716|ref|XP_002264653.2|/0/PREDICTED: probable receptor protein kinase TMK1 [Vitis vinifera]
miR3629a-3p	VIT_204s0044g01620.2	gi|225431693|ref|XP_002266834.1|/0/PREDICTED: E3 ubiquitin-protein ligase RGLG1 isoform X1 [Vitis vinifera]
miR3629a-3p	VIT_204s0044g01620.3	gi|731387708|ref|XP_010649352.1|/0/PREDICTED: E3 ubiquitin-protein ligase RGLG1 isoform X5 [Vitis vinifera]
miR3629a-3p	VIT_204s0044g01620.4	gi|225431693|ref|XP_002266834.1|/0/PREDICTED: E3 ubiquitin-protein ligase RGLG1 isoform X1 [Vitis vinifera]
miR9484	VIT_204s0044g01770.3	gi|225431667|ref|XP_002263740.1|/1.00141e-168/PREDICTED: serine/threonine-protein phosphatase 7 [Vitis vinifera]
miR841a-3p	VIT_204s0044g01850.6	gi|731387638|ref|XP_010649328.1|/0/PREDICTED: uncharacterized protein LOC100249991 isoform X2 [Vitis vinifera]
miR6271	VIT_204s0044g01920.1	gi|731387634|ref|XP_010649325.1|/0/PREDICTED: protein FAR1-RELATED SEQUENCE 5-like isoform X3 [Vitis vinifera]
miR419	VIT_204s0044g01920.2	gi|731387629|ref|XP_010649323.1|/0/PREDICTED: protein FAR1-RELATED SEQUENCE 5-like isoform X1 [Vitis vinifera]
miR6271	VIT_204s0044g01920.2	gi|731387629|ref|XP_010649323.1|/0/PREDICTED: protein FAR1-RELATED SEQUENCE 5-like isoform X1 [Vitis vinifera]
miR6235-5p	VIT_204s0044g01960.1	gi|147821647|emb|CAN72688.1|/4.78733e-108/hypothetical protein VITISV_037521 [Vitis vinifera]
miR9752	VIT_204s0044g02000.1	gi|297735646|emb|CBI18140.3|/4.9791e-42/unnamed protein product [Vitis vinifera]
miR395p-3p	VIT_204s0069g00770.2	gi|225464329|ref|XP_002271869.1|/8.24031e-139/PREDICTED: putative UDP-sugar transporter DDB_G0278631 [Vitis vinifera]
miR395a	VIT_204s0069g00800.1	gi|359476412|ref|XP_002272657.2|/8.76047e-45/PREDICTED: serine/arginine-rich splicing factor RSZ22 isoform X2 [Vitis vinifera]
miR395a	VIT_204s0069g00800.10	gi|731386331|ref|XP_010648839.1|/4.12762e-45/PREDICTED: serine/arginine-rich splicing factor RSZ22 isoform X1 [Vitis vinifera]
miR395a	VIT_204s0069g00800.11	gi|359476412|ref|XP_002272657.2|/1.0966e-44/PREDICTED: serine/arginine-rich splicing factor RSZ22 isoform X2 [Vitis vinifera]
miR395a	VIT_204s0069g00800.12	gi|359476412|ref|XP_002272657.2|/9.09629e-45/PREDICTED: serine/arginine-rich splicing factor RSZ22 isoform X2 [Vitis vinifera]
miR395a	VIT_204s0069g00800.15	gi|731386331|ref|XP_010648839.1|/4.11766e-45/PREDICTED: serine/arginine-rich splicing factor RSZ22 isoform X1 [Vitis vinifera]
miR395a	VIT_204s0069g00800.2	gi|359476412|ref|XP_002272657.2|/1.14445e-44/PREDICTED: serine/arginine-rich splicing factor RSZ22 isoform X2 [Vitis vinifera]
miR395a	VIT_204s0069g00800.3	gi|359476412|ref|XP_002272657.2|/7.72465e-45/PREDICTED: serine/arginine-rich splicing factor RSZ22 isoform X2 [Vitis vinifera]
miR395a	VIT_204s0069g00800.4	gi|731386331|ref|XP_010648839.1|/1.44551e-44/PREDICTED: serine/arginine-rich splicing factor RSZ22 isoform X1 [Vitis vinifera]
miR395a	VIT_204s0069g00800.5	gi|359476412|ref|XP_002272657.2|/9.4175e-45/PREDICTED: serine/arginine-rich splicing factor RSZ22 isoform X2 [Vitis vinifera]
miR395a	VIT_204s0069g00800.6	gi|359476412|ref|XP_002272657.2|/1.01952e-44/PREDICTED: serine/arginine-rich splicing factor RSZ22 isoform X2 [Vitis vinifera]
miR395a	VIT_204s0069g00800.7	gi|359476412|ref|XP_002272657.2|/1.11403e-44/PREDICTED: serine/arginine-rich splicing factor RSZ22 isoform X2 [Vitis vinifera]
miR395a	VIT_204s0069g00800.8	gi|359476412|ref|XP_002272657.2|/1.18647e-44/PREDICTED: serine/arginine-rich splicing factor RSZ22 isoform X2 [Vitis vinifera]
miR395a	VIT_204s0069g00800.9	gi|359476412|ref|XP_002272657.2|/1.18936e-44/PREDICTED: serine/arginine-rich splicing factor RSZ22 isoform X2 [Vitis vinifera]
miR8048-3p	VIT_204s0069g00830.1	"gi|225464343|ref|XP_002271970.1|/0/PREDICTED: trifunctional UDP-glucose 4,6-dehydratase/UDP-4-keto-6-deoxy-D-glucose 3,5-epimerase/UDP-4-keto-L-rhamnose-reductase RHM1 [Vitis vinifera]"
miR8578.2	VIT_204s0069g00890.1	gi|225464350|ref|XP_002273318.1|/0/PREDICTED: structural maintenance of chromosomes protein 3 [Vitis vinifera]
miR8578.2	VIT_204s0069g00890.2	gi|225464350|ref|XP_002273318.1|/0/PREDICTED: structural maintenance of chromosomes protein 3 [Vitis vinifera]
miR8578.2	VIT_204s0069g00890.3	gi|225464350|ref|XP_002273318.1|/0/PREDICTED: structural maintenance of chromosomes protein 3 [Vitis vinifera]
miR8578.2	VIT_204s0069g00890.4	gi|225464350|ref|XP_002273318.1|/0/PREDICTED: structural maintenance of chromosomes protein 3 [Vitis vinifera]
miR8578.2	VIT_204s0069g00890.5	gi|225464350|ref|XP_002273318.1|/0/PREDICTED: structural maintenance of chromosomes protein 3 [Vitis vinifera]
miR2592s-3p	VIT_204s0079g00230.2	gi|731386455|ref|XP_010648894.1|/0/PREDICTED: sucrose synthase 7 isoform X3 [Vitis vinifera]
miR5509	VIT_204s0079g00620.1	gi|297738157|emb|CBI27358.3|/3.06062e-106/unnamed protein product [Vitis vinifera]
miR6460	VIT_204s0159g00010.1	gi|731416156|ref|XP_010659799.1|/0/PREDICTED: uncharacterized protein LOC104881386 [Vitis vinifera]
miR419	VIT_204s0159g00050.1	gi|731386543|ref|XP_002270291.2|/0/PREDICTED: uncharacterized protein LOC100266835 isoform X2 [Vitis vinifera]
miR395p-3p	VIT_205s0020g00390.3	gi|731388540|ref|XP_010649647.1|/0/PREDICTED: probable protein phosphatase 2C 49 isoform X2 [Vitis vinifera]
miR2099-5p	VIT_205s0020g00400.1	"gi|225432114|ref|XP_002274418.1|/0/PREDICTED: probable beta-1,3-galactosyltransferase 16 [Vitis vinifera]"
miR2099-5p	VIT_205s0020g00400.2	gi|147780146|emb|CAN60055.1|/0/hypothetical protein VITISV_039050 [Vitis vinifera]
miR2099-5p	VIT_205s0020g00400.3	gi|147780146|emb|CAN60055.1|/0/hypothetical protein VITISV_039050 [Vitis vinifera]
miR2099-5p	VIT_205s0020g00400.4	gi|147780146|emb|CAN60055.1|/0/hypothetical protein VITISV_039050 [Vitis vinifera]
miR477g-3p	VIT_205s0020g00610.1	gi|225432147|ref|XP_002265735.1|/4.32307e-157/PREDICTED: uncharacterized protein LOC100254448 [Vitis vinifera]
miR5079a	VIT_205s0020g00620.1	gi|297736796|emb|CBI25997.3|/0/unnamed protein product [Vitis vinifera]
miR528-3p	VIT_205s0020g00900.2	gi|147865783|emb|CAN81149.1|/0/hypothetical protein VITISV_020815 [Vitis vinifera]
miR528-3p	VIT_205s0020g00900.3	gi|147865783|emb|CAN81149.1|/0/hypothetical protein VITISV_020815 [Vitis vinifera]
miR528-3p	VIT_205s0020g00900.4	gi|147865783|emb|CAN81149.1|/0/hypothetical protein VITISV_020815 [Vitis vinifera]
miR528-3p	VIT_205s0020g00900.6	gi|147865783|emb|CAN81149.1|/0/hypothetical protein VITISV_020815 [Vitis vinifera]
miR530a	VIT_205s0020g00930.1	gi|225432200|ref|XP_002269582.1|/1.36344e-135/PREDICTED: uncharacterized protein LOC100242564 [Vitis vinifera]
miR7722-3p	VIT_205s0020g01250.1	gi|731388734|ref|XP_010649719.1|/0/PREDICTED: uncharacterized protein LOC100254500 [Vitis vinifera]
miR7722-3p	VIT_205s0020g01250.2	gi|731388734|ref|XP_010649719.1|/0/PREDICTED: uncharacterized protein LOC100254500 [Vitis vinifera]
miR7722-3p	VIT_205s0020g01250.4	gi|731388734|ref|XP_010649719.1|/0/PREDICTED: uncharacterized protein LOC100254500 [Vitis vinifera]
miR5744	VIT_205s0020g01280.1	gi|297736856|emb|CBI26057.3|/0/unnamed protein product [Vitis vinifera]
miR5744	VIT_205s0020g01280.2	gi|297736856|emb|CBI26057.3|/0/unnamed protein product [Vitis vinifera]
miR5744	VIT_205s0020g01280.3	gi|297736856|emb|CBI26057.3|/0/unnamed protein product [Vitis vinifera]
miR5744	VIT_205s0020g01280.4	gi|297736856|emb|CBI26057.3|/0/unnamed protein product [Vitis vinifera]
miR157a-3p	VIT_205s0020g01680.1	gi|297736892|emb|CBI26093.3|/1.82464e-28/unnamed protein product [Vitis vinifera]
miR2275a-5p	VIT_205s0020g01690.1	gi|147834873|emb|CAN74612.1|/0/hypothetical protein VITISV_043188 [Vitis vinifera]
miR2659a	VIT_205s0020g01770.1	gi|225432364|ref|XP_002275431.1|/0/PREDICTED: serine/threonine-protein kinase CDL1 [Vitis vinifera]
miR171	VIT_205s0020g01880.5	gi|297736912|emb|CBI26113.3|/0/unnamed protein product [Vitis vinifera]
miR171	VIT_205s0020g01880.6	gi|297736912|emb|CBI26113.3|/0/unnamed protein product [Vitis vinifera]
miR4374b	VIT_205s0020g01960.2	gi|731388450|ref|XP_010649604.1|/0/PREDICTED: nhx1 antiporter isoform X1 [Vitis vinifera]
miR6253	VIT_205s0020g02000.5	gi|731388926|ref|XP_010649798.1|/0/PREDICTED: chromatin structure-remodeling complex protein SYD isoform X2 [Vitis vinifera]
miR6253	VIT_205s0020g02000.9	gi|731388926|ref|XP_010649798.1|/0/PREDICTED: chromatin structure-remodeling complex protein SYD isoform X2 [Vitis vinifera]
miR8155	VIT_205s0020g02050.1	gi|225432412|ref|XP_002276957.1|/0/PREDICTED: uncharacterized protein LOC100244334 [Vitis vinifera]
miR8155	VIT_205s0020g02050.2	gi|225432412|ref|XP_002276957.1|/0/PREDICTED: uncharacterized protein LOC100244334 [Vitis vinifera]
miR2109-5p	VIT_205s0020g02440.1	gi|731389041|ref|XP_010649846.1|/0/PREDICTED: pentatricopeptide repeat-containing protein At5g18950 [Vitis vinifera]
miR6195	VIT_205s0020g02460.1	gi|731389043|ref|XP_010649847.1|/0/PREDICTED: protein FAR1-RELATED SEQUENCE 7 isoform X1 [Vitis vinifera]
miR2275a-5p	VIT_205s0020g02560.6	gi|225432510|ref|XP_002279943.1|/7.75947e-128/PREDICTED: ribonucleoside-diphosphate reductase small chain A [Vitis vinifera]
miR2275a-5p	VIT_205s0020g02560.7	gi|225432510|ref|XP_002279943.1|/8.04324e-128/PREDICTED: ribonucleoside-diphosphate reductase small chain A [Vitis vinifera]
miR3639-3p	VIT_205s0020g02600.1	gi|225432518|ref|XP_002280143.1|/0/PREDICTED: serine incorporator 3 [Vitis vinifera]
miR3639-3p	VIT_205s0020g02600.2	gi|225432518|ref|XP_002280143.1|/1.15226e-170/PREDICTED: serine incorporator 3 [Vitis vinifera]
miR2611	VIT_205s0020g02630.1	gi|147842035|emb|CAN64738.1|/0/hypothetical protein VITISV_007444 [Vitis vinifera]
miR5568f-3p	VIT_205s0020g02680.1	gi|731389085|ref|XP_010649862.1|/2.38135e-164/PREDICTED: probable E3 ubiquitin-protein ligase LUL4 isoform X1 [Vitis vinifera]
miR5568f-3p	VIT_205s0020g02680.2	gi|297736983|emb|CBI26184.3|/2.75697e-163/unnamed protein product [Vitis vinifera]
miR6173	VIT_205s0020g02710.3	gi|225432538|ref|XP_002280487.1|/7.0898e-94/PREDICTED: dual specificity protein phosphatase 1 [Vitis vinifera]
miR9471b-3p	VIT_205s0020g02930.1	gi|731389129|ref|XP_010649876.1|/0/PREDICTED: DNA-directed RNA polymerase III subunit RPC3-like isoform X2 [Vitis vinifera]
miR9471b-3p	VIT_205s0020g02930.2	gi|731389129|ref|XP_010649876.1|/0/PREDICTED: DNA-directed RNA polymerase III subunit RPC3-like isoform X2 [Vitis vinifera]
miR9654a-3p	VIT_205s0020g03100.1	gi|731389162|ref|XP_002277946.2|/0/PREDICTED: sugar transport protein 8-like [Vitis vinifera]
miR9654a-3p	VIT_205s0020g03100.2	gi|731389162|ref|XP_002277946.2|/0/PREDICTED: sugar transport protein 8-like [Vitis vinifera]
miR9654a-3p	VIT_205s0020g03100.3	gi|731389162|ref|XP_002277946.2|/0/PREDICTED: sugar transport protein 8-like [Vitis vinifera]
miR1088-5p	VIT_205s0020g03160.3	gi|225432616|ref|XP_002281783.1|/3.60367e-149/PREDICTED: vacuole membrane protein KMS1 [Vitis vinifera]
miR3706	VIT_205s0020g03190.4	gi|225432622|ref|XP_002281854.1|/5.29942e-98/PREDICTED: uncharacterized protein LOC100263185 [Vitis vinifera]
miR3706	VIT_205s0020g03190.7	gi|225432622|ref|XP_002281854.1|/6.83087e-98/PREDICTED: uncharacterized protein LOC100263185 [Vitis vinifera]
miR2928	VIT_205s0020g03260.1	gi|225432632|ref|XP_002278182.1|/0/PREDICTED: primary amine oxidase [Vitis vinifera]
miR7757-5p.2	VIT_205s0020g03420.2	gi|731389195|ref|XP_010649895.1|/0/PREDICTED: uncharacterized protein LOC100247619 isoform X1 [Vitis vinifera]
miR7757-5p.2	VIT_205s0020g03420.4	gi|731389195|ref|XP_010649895.1|/0/PREDICTED: uncharacterized protein LOC100247619 isoform X1 [Vitis vinifera]
miR5725	VIT_205s0020g03470.2	gi|225432666|ref|XP_002282465.1|/0/PREDICTED: FRIGIDA-like protein 4a [Vitis vinifera]
miR395a	VIT_205s0020g03840.1	gi|225432742|ref|XP_002279134.1|/0/PREDICTED: pentatricopeptide repeat-containing protein At3g22690 [Vitis vinifera]
miR395a	VIT_205s0020g03840.2	gi|225432742|ref|XP_002279134.1|/0/PREDICTED: pentatricopeptide repeat-containing protein At3g22690 [Vitis vinifera]
miR3624-5p	VIT_205s0020g03980.1	gi|225467482|ref|XP_002265460.1|/0/PREDICTED: protein IQ-DOMAIN 14 [Vitis vinifera]
miR3624-5p	VIT_205s0020g03980.3	gi|225467482|ref|XP_002265460.1|/0/PREDICTED: protein IQ-DOMAIN 14 [Vitis vinifera]
miR4374b	VIT_205s0020g04080.1	gi|297737108|emb|CBI26309.3|/5.27019e-108/unnamed protein product [Vitis vinifera]
miR9477-3p	VIT_205s0020g04100.2	gi|359477563|ref|XP_002283373.2|/0/PREDICTED: dymeclin [Vitis vinifera]
miR419	VIT_205s0020g04130.1	gi|225432798|ref|XP_002283471.1|/0/PREDICTED: perakine reductase [Vitis vinifera]
miR419	VIT_205s0020g04130.2	gi|225432798|ref|XP_002283471.1|/0/PREDICTED: perakine reductase [Vitis vinifera]
miR5368	VIT_205s0020g04150.1	gi|225432800|ref|XP_002283487.1|/6.12132e-110/PREDICTED: transmembrane emp24 domain-containing protein p24beta3 [Vitis vinifera]
miR447c-3p	VIT_205s0020g04170.1	gi|346703397|emb|CBX25494.1|/3.33233e-148/hypothetical_protein [Oryza glaberrima]
novel_mir79	VIT_205s0020g04180.1	gi|225432806|ref|XP_002279386.1|/0/PREDICTED: ras guanine nucleotide exchange factor L [Vitis vinifera]
miR395a	VIT_205s0020g04210.1	"gi|225432812|ref|XP_002283572.1|/0/PREDICTED: ATP sulfurylase 1, chloroplastic [Vitis vinifera]"
miR8767c	VIT_205s0020g04550.1	gi|147802495|emb|CAN77516.1|/3.32551e-23/hypothetical protein VITISV_040938 [Vitis vinifera]
miR8155	VIT_205s0020g04590.1	gi|359477374|ref|XP_002284013.2|/0/PREDICTED: acylamino-acid-releasing enzyme isoform X1 [Vitis vinifera]
miR164g-3p	VIT_205s0020g04600.1	gi|225432876|ref|XP_002280020.1|/3.22464e-114/PREDICTED: uncharacterized protein LOC100252711 [Vitis vinifera]
miR164g-3p	VIT_205s0020g04600.3	gi|225432876|ref|XP_002280020.1|/2.57751e-109/PREDICTED: uncharacterized protein LOC100252711 [Vitis vinifera]
miR7122a-3p	VIT_205s0020g04670.1	gi|225432890|ref|XP_002284121.1|/4.59092e-108/PREDICTED: auxin-induced protein 22D [Vitis vinifera]
miR530a	VIT_205s0020g04860.1	gi|731389503|ref|XP_002280338.3|/0/PREDICTED: uncharacterized protein LOC100244302 isoform X1 [Vitis vinifera]
miR530a	VIT_205s0020g04860.2	gi|731389503|ref|XP_002280338.3|/0/PREDICTED: uncharacterized protein LOC100244302 isoform X1 [Vitis vinifera]
miR530a	VIT_205s0020g04860.3	gi|731389503|ref|XP_002280338.3|/0/PREDICTED: uncharacterized protein LOC100244302 isoform X1 [Vitis vinifera]
miR530a	VIT_205s0020g04860.4	gi|731389503|ref|XP_002280338.3|/0/PREDICTED: uncharacterized protein LOC100244302 isoform X1 [Vitis vinifera]
miR530a	VIT_205s0020g04860.6	gi|731389503|ref|XP_002280338.3|/0/PREDICTED: uncharacterized protein LOC100244302 isoform X1 [Vitis vinifera]
miR530a	VIT_205s0020g04860.7	gi|731389503|ref|XP_002280338.3|/0/PREDICTED: uncharacterized protein LOC100244302 isoform X1 [Vitis vinifera]
miR419	VIT_205s0020g04900.1	gi|225432949|ref|XP_002284376.1|/0/PREDICTED: ureidoglycolate hydrolase [Vitis vinifera]
miR419	VIT_205s0020g04900.2	gi|225432949|ref|XP_002284376.1|/0/PREDICTED: ureidoglycolate hydrolase [Vitis vinifera]
miR447c-3p	VIT_205s0020g04910.1	gi|359477612|ref|XP_002284388.2|/3.38214e-147/PREDICTED: DNA repair protein XRCC4 isoform X1 [Vitis vinifera]
miR6189	VIT_205s0029g00140.1	gi|731390393|ref|XP_010650343.1|/0/PREDICTED: ethylene-responsive transcription factor ERF062 isoform X2 [Vitis vinifera]
miR5509	VIT_205s0029g00510.1	gi|731421354|ref|XP_010661719.1|/8.03167e-54/PREDICTED: aquaporin PIP1;2 isoform X1 [Vitis vinifera]
miR2083-5p	VIT_205s0029g00540.1	gi|147834026|emb|CAN70998.1|/5.20809e-122/hypothetical protein VITISV_023635 [Vitis vinifera]
miR1885a	VIT_205s0029g00550.2	gi|731390344|ref|XP_010650327.1|/0/PREDICTED: small subunit processome component 20 homolog isoform X1 [Vitis vinifera]
miR5278	VIT_205s0029g00926.1	gi|731390258|ref|XP_010650298.1|/0/PREDICTED: LRR receptor-like serine/threonine-protein kinase GSO1 isoform X1 [Vitis vinifera]
miR5278	VIT_205s0029g00960.1	gi|147802478|emb|CAN61943.1|/0/hypothetical protein VITISV_017886 [Vitis vinifera]
miR5030	VIT_205s0029g00970.1	gi|147845925|emb|CAN80076.1|/1.50115e-06/hypothetical protein VITISV_029997 [Vitis vinifera]
miR5278	VIT_205s0029g01000.1	gi|731390260|ref|XP_010650299.1|/1.02304e-139/PREDICTED: probable LRR receptor-like serine/threonine-protein kinase At4g36180 isoform X2 [Vitis vinifera]
miR2083-5p	VIT_205s0029g01070.2	gi|731390254|ref|XP_010650297.1|/0/PREDICTED: ribosome biogenesis protein BMS1 homolog [Vitis vinifera]
miR2083-5p	VIT_205s0029g01070.3	gi|731390254|ref|XP_010650297.1|/0/PREDICTED: ribosome biogenesis protein BMS1 homolog [Vitis vinifera]
miR6169	VIT_205s0029g01300.7	gi|731390226|ref|XP_010650287.1|/1.08447e-76/PREDICTED: melanoma-associated antigen 8 isoform X2 [Vitis vinifera]
miR444d.3	VIT_205s0029g01310.1	gi|225433600|ref|XP_002273132.1|/2.43871e-90/PREDICTED: actin-related protein 2/3 complex subunit 4 [Vitis vinifera]
miR444d.3	VIT_205s0029g01310.2	gi|225433600|ref|XP_002273132.1|/1.55346e-74/PREDICTED: actin-related protein 2/3 complex subunit 4 [Vitis vinifera]
miR5725	VIT_205s0049g00150.1	gi|225432997|ref|XP_002280814.1|/0/PREDICTED: putative SWI/SNF-related matrix-associated actin-dependent regulator of chromatin subfamily A member 3-like 3 [Vitis vinifera]
miR5563-3p	VIT_205s0049g00200.1	gi|225433005|ref|XP_002284568.1|/2.81042e-59/PREDICTED: uncharacterized protein LOC100256194 [Vitis vinifera]
miR948	VIT_205s0049g00460.1	gi|296083619|emb|CBI23608.3|/1.33831e-126/unnamed protein product [Vitis vinifera]
miR948	VIT_205s0049g00460.3	gi|296083619|emb|CBI23608.3|/4.56301e-88/unnamed protein product [Vitis vinifera]
miR473	VIT_205s0049g00790.1	gi|147800951|emb|CAN64471.1|/5.93704e-43/hypothetical protein VITISV_041242 [Vitis vinifera]
miR2099-5p	VIT_205s0049g00830.1	gi|296083642|emb|CBI23631.3|/6.60084e-107/unnamed protein product [Vitis vinifera]
miR2099-5p	VIT_205s0049g00850.1	gi|147856033|emb|CAN78616.1|/2.17855e-121/hypothetical protein VITISV_003658 [Vitis vinifera]
miR2118f	VIT_205s0049g00940.1	gi|225433122|ref|XP_002285153.1|/0/PREDICTED: inorganic phosphate transporter 1-4-like [Vitis vinifera]
miR2118f	VIT_205s0049g00940.2	gi|225433122|ref|XP_002285153.1|/0/PREDICTED: inorganic phosphate transporter 1-4-like [Vitis vinifera]
miR3629a-3p	VIT_205s0049g00940.2	gi|225433122|ref|XP_002285153.1|/0/PREDICTED: inorganic phosphate transporter 1-4-like [Vitis vinifera]
miR2118f	VIT_205s0049g00940.3	gi|225433122|ref|XP_002285153.1|/0/PREDICTED: inorganic phosphate transporter 1-4-like [Vitis vinifera]
miR5568f-3p	VIT_205s0049g01140.1	gi|359477742|ref|XP_002281342.2|/0/PREDICTED: uncharacterized protein LOC100254552 [Vitis vinifera]
miR530b	VIT_205s0049g01140.1	gi|359477742|ref|XP_002281342.2|/0/PREDICTED: uncharacterized protein LOC100254552 [Vitis vinifera]
miR1027a	VIT_205s0049g01220.1	gi|731389753|ref|XP_010650104.1|/0/PREDICTED: serine/threonine-protein kinase tricorner [Vitis vinifera]
miR1885a	VIT_205s0049g01240.1	gi|731389757|ref|XP_010650105.1|/0/PREDICTED: casein kinase I isoform X2 [Vitis vinifera]
miR1885a	VIT_205s0049g01240.2	gi|359477666|ref|XP_002285287.2|/0/PREDICTED: casein kinase I isoform X1 [Vitis vinifera]
miR1885a	VIT_205s0049g01240.3	gi|359477666|ref|XP_002285287.2|/0/PREDICTED: casein kinase I isoform X1 [Vitis vinifera]
miR1439	VIT_205s0049g01330.1	gi|296083679|emb|CBI23668.3|/5.58686e-133/unnamed protein product [Vitis vinifera]
miR1439	VIT_205s0049g01330.2	gi|296083679|emb|CBI23668.3|/4.15666e-128/unnamed protein product [Vitis vinifera]
miR1520j	VIT_205s0049g01580.1	gi|147771988|emb|CAN71324.1|/9.98426e-56/hypothetical protein VITISV_013970 [Vitis vinifera]
miR170-3p	VIT_205s0049g01620.1	gi|296083705|emb|CBI23694.3|/0/unnamed protein product [Vitis vinifera]
miR164b-3p	VIT_205s0049g01620.1	gi|296083705|emb|CBI23694.3|/0/unnamed protein product [Vitis vinifera]
miR5773	VIT_205s0049g01740.1	gi|731389852|ref|XP_010650140.1|/0/PREDICTED: actin-related protein 2/3 complex subunit 2B isoform X1 [Vitis vinifera]
miR5773	VIT_205s0049g01740.2	gi|731389842|ref|XP_010650136.1|/2.02214e-153/PREDICTED: uncharacterized protein LOC104879302 [Vitis vinifera]
miR5773	VIT_205s0049g01740.3	gi|731389842|ref|XP_010650136.1|/2.07735e-153/PREDICTED: uncharacterized protein LOC104879302 [Vitis vinifera]
miR7783-3p	VIT_205s0049g01750.1	gi|731389842|ref|XP_010650136.1|/2.29489e-153/PREDICTED: uncharacterized protein LOC104879302 [Vitis vinifera]
miR7783-3p	VIT_205s0049g01750.2	gi|731389842|ref|XP_010650136.1|/2.52274e-153/PREDICTED: uncharacterized protein LOC104879302 [Vitis vinifera]
miR5303	VIT_205s0049g01750.2	gi|731389842|ref|XP_010650136.1|/2.52274e-153/PREDICTED: uncharacterized protein LOC104879302 [Vitis vinifera]
miR7783-3p	VIT_205s0049g01750.3	gi|731389842|ref|XP_010650136.1|/2.20425e-153/PREDICTED: uncharacterized protein LOC104879302 [Vitis vinifera]
miR5303	VIT_205s0049g01750.3	gi|731389842|ref|XP_010650136.1|/2.20425e-153/PREDICTED: uncharacterized protein LOC104879302 [Vitis vinifera]
miR7783-3p	VIT_205s0049g01750.4	gi|731389842|ref|XP_010650136.1|/2.87289e-153/PREDICTED: uncharacterized protein LOC104879302 [Vitis vinifera]
miR3633b-3p	VIT_205s0049g02300.1	gi|225433310|ref|XP_002282466.1|/0/PREDICTED: pentatricopeptide repeat-containing protein At3g12770-like [Vitis vinifera]
miR7830	VIT_205s0051g00020.1	gi|297741876|emb|CBI33311.3|/3.13336e-36/unnamed protein product [Vitis vinifera]
miR2055	VIT_205s0051g00140.1	gi|731390030|ref|XP_010650207.1|/0/PREDICTED: TMV resistance protein N-like [Vitis vinifera]
miR2055	VIT_205s0051g00170.1	gi|297741885|emb|CBI33320.3|/0/unnamed protein product [Vitis vinifera]
miR2055	VIT_205s0051g00230.1	gi|297741888|emb|CBI33323.3|/0/unnamed protein product [Vitis vinifera]
miR2055	VIT_205s0051g00280.1	gi|147841678|emb|CAN73064.1|/1.47005e-105/hypothetical protein VITISV_003258 [Vitis vinifera]
miR8764	VIT_205s0051g00440.1	"gi|225433391|ref|XP_002285620.1|/2.72139e-178/PREDICTED: GDT1-like protein 2, chloroplastic [Vitis vinifera]"
miR8764	VIT_205s0051g00440.2	"gi|225433391|ref|XP_002285620.1|/3.69888e-166/PREDICTED: GDT1-like protein 2, chloroplastic [Vitis vinifera]"
miR846-3p	VIT_205s0051g00580.1	gi|225433407|ref|XP_002285637.1|/2.62812e-111/PREDICTED: inosine triphosphate pyrophosphatase [Vitis vinifera]
miR172a	VIT_205s0051g00590.1	gi|731390081|ref|XP_002285639.2|/0/PREDICTED: probable pectate lyase 8 [Vitis vinifera]
miR172a	VIT_205s0051g00590.2	gi|731390081|ref|XP_002285639.2|/0/PREDICTED: probable pectate lyase 8 [Vitis vinifera]
miR8767c	VIT_205s0062g00010.11	"gi|731390482|ref|XP_010650387.1|/0/PREDICTED: pumilio homolog 6, chloroplastic isoform X1 [Vitis vinifera]"
miR8767c	VIT_205s0062g00010.12	"gi|731390482|ref|XP_010650387.1|/0/PREDICTED: pumilio homolog 6, chloroplastic isoform X1 [Vitis vinifera]"
miR8767c	VIT_205s0062g00010.3	"gi|731390486|ref|XP_010650389.1|/0/PREDICTED: pumilio homolog 6, chloroplastic isoform X2 [Vitis vinifera]"
miR8767c	VIT_205s0062g00010.4	"gi|731390486|ref|XP_010650389.1|/0/PREDICTED: pumilio homolog 6, chloroplastic isoform X2 [Vitis vinifera]"
miR8767c	VIT_205s0062g00010.7	"gi|731390482|ref|XP_010650387.1|/0/PREDICTED: pumilio homolog 6, chloroplastic isoform X1 [Vitis vinifera]"
miR8767c	VIT_205s0062g00010.8	"gi|731390486|ref|XP_010650389.1|/0/PREDICTED: pumilio homolog 6, chloroplastic isoform X2 [Vitis vinifera]"
miR8767c	VIT_205s0062g00010.9	"gi|731390486|ref|XP_010650389.1|/0/PREDICTED: pumilio homolog 6, chloroplastic isoform X2 [Vitis vinifera]"
miR4414b	VIT_205s0062g00150.4	gi|359478009|ref|XP_002268062.2|/0/PREDICTED: uncharacterized protein LOC100258866 isoform X1 [Vitis vinifera]
miR4414b	VIT_205s0062g00150.5	gi|731390501|ref|XP_010650394.1|/0/PREDICTED: uncharacterized protein LOC100258866 isoform X2 [Vitis vinifera]
miR6271	VIT_205s0062g00960.1	gi|225433666|ref|XP_002265362.1|/0/PREDICTED: xyloglucan galactosyltransferase KATAMARI1-like [Vitis vinifera]
miR3440-3p	VIT_205s0062g01020.1	gi|359478036|ref|XP_003632057.1|/0/PREDICTED: uncharacterized protein LOC100853361 [Vitis vinifera]
miR2109-5p	VIT_205s0062g01120.1	gi|731390591|ref|XP_010650417.1|/0/PREDICTED: auxin efflux carrier component 3 [Vitis vinifera]
miR2109-5p	VIT_205s0062g01120.2	gi|731390591|ref|XP_010650417.1|/0/PREDICTED: auxin efflux carrier component 3 [Vitis vinifera]
miR6271	VIT_205s0062g01150.1	gi|731390594|ref|XP_002266204.2|/0/PREDICTED: vacuolar amino acid transporter 1 [Vitis vinifera]
miR6271	VIT_205s0062g01150.2	gi|731390594|ref|XP_002266204.2|/0/PREDICTED: vacuolar amino acid transporter 1 [Vitis vinifera]
miR6253	VIT_205s0062g01360.1	gi|225433734|ref|XP_002269806.1|/5.74875e-70/PREDICTED: uncharacterized protein At1g05835 isoform X2 [Vitis vinifera]
miR447c-3p	VIT_205s0077g00310.1	gi|225433330|ref|XP_002285570.1|/1.87174e-51/PREDICTED: uncharacterized protein LOC100264920 [Vitis vinifera]
miR1535a	VIT_205s0077g00450.3	"gi|225432062|ref|XP_002280604.1|/0/PREDICTED: 30S ribosomal protein S1, chloroplastic [Vitis vinifera]"
miR1535a	VIT_205s0077g00450.4	"gi|225432062|ref|XP_002280604.1|/2.12728e-170/PREDICTED: 30S ribosomal protein S1, chloroplastic [Vitis vinifera]"
miR1044-3p	VIT_205s0077g00470.3	gi|359477093|ref|XP_003631936.1|/0/PREDICTED: E3 ubiquitin-protein ligase UPL6 [Vitis vinifera]
miR419	VIT_205s0077g00500.1	gi|296083206|emb|CBI22842.3|/9.11089e-163/unnamed protein product [Vitis vinifera]
miR419	VIT_205s0077g00500.2	gi|296083206|emb|CBI22842.3|/9.06516e-131/unnamed protein product [Vitis vinifera]
miR419	VIT_205s0077g00500.3	gi|296083206|emb|CBI22842.3|/6.23917e-157/unnamed protein product [Vitis vinifera]
miR4414b	VIT_205s0077g00600.1	gi|296083214|emb|CBI22850.3|/0/unnamed protein product [Vitis vinifera]
miR477g	VIT_205s0077g00670.1	gi|225432014|ref|XP_002273418.1|/1.67522e-100/PREDICTED: uncharacterized protein LOC100267130 [Vitis vinifera]
miR3627-5p	VIT_205s0077g01160.1	gi|731388225|ref|XP_010649528.1|/0/PREDICTED: bromodomain and WD repeat-containing protein 3 isoform X2 [Vitis vinifera]
miR3627-5p	VIT_205s0077g01160.2	gi|731388225|ref|XP_010649528.1|/0/PREDICTED: bromodomain and WD repeat-containing protein 3 isoform X2 [Vitis vinifera]
miR3627-5p	VIT_205s0077g01160.3	gi|731388225|ref|XP_010649528.1|/0/PREDICTED: bromodomain and WD repeat-containing protein 3 isoform X2 [Vitis vinifera]
miR3627-5p	VIT_205s0077g01160.4	gi|731388225|ref|XP_010649528.1|/0/PREDICTED: bromodomain and WD repeat-containing protein 3 isoform X2 [Vitis vinifera]
miR4415a-3p	VIT_205s0077g01370.5	gi|731388260|ref|XP_010649536.1|/0/PREDICTED: uncharacterized protein LOC100256774 isoform X1 [Vitis vinifera]
miR4415a-3p	VIT_205s0077g01370.7	gi|731388266|ref|XP_002271833.3|/0/PREDICTED: dentin sialophosphoprotein-like isoform X3 [Vitis vinifera]
miR477g	VIT_205s0077g01500.1	gi|731388291|ref|XP_010649547.1|/1.34984e-81/PREDICTED: protein DEHYDRATION-INDUCED 19 homolog 4 [Vitis vinifera]
miR1044-3p	VIT_205s0077g01670.1	gi|359477157|ref|XP_002273790.2|/1.82643e-68/PREDICTED: major allergen Pru ar 1 [Vitis vinifera]
miR156b-3p	VIT_205s0077g01940.1	gi|359477175|ref|XP_003631946.1|/0/PREDICTED: acyl-CoA dehydrogenase family member 10 [Vitis vinifera]
miR156b-3p	VIT_205s0077g01940.2	gi|359477175|ref|XP_003631946.1|/0/PREDICTED: acyl-CoA dehydrogenase family member 10 [Vitis vinifera]
miR156b-3p	VIT_205s0077g01940.3	gi|359477175|ref|XP_003631946.1|/0/PREDICTED: acyl-CoA dehydrogenase family member 10 [Vitis vinifera]
miR6460	VIT_205s0077g02220.1	gi|296083353|emb|CBI22989.3|/0/unnamed protein product [Vitis vinifera]
miR5054	VIT_205s0077g02270.1	gi|225431743|ref|XP_002270026.1|/2.45102e-156/PREDICTED: uncharacterized protein DDB_G0271670-like [Vitis vinifera]
miR3440	VIT_205s0094g00030.1	gi|731391188|ref|XP_010650671.1|/0/PREDICTED: uncharacterized protein LOC100247589 isoform X2 [Vitis vinifera]
miR3440	VIT_205s0094g00030.2	gi|731391188|ref|XP_010650671.1|/0/PREDICTED: uncharacterized protein LOC100247589 isoform X2 [Vitis vinifera]
miR6173	VIT_205s0094g00050.1	gi|225434028|ref|XP_002273850.1|/0/PREDICTED: uncharacterized GPI-anchored protein At1g61900 [Vitis vinifera]
miR6173	VIT_205s0094g00050.2	gi|225434028|ref|XP_002273850.1|/0/PREDICTED: uncharacterized GPI-anchored protein At1g61900 [Vitis vinifera]
miR6173	VIT_205s0094g00050.3	gi|225434028|ref|XP_002273850.1|/0/PREDICTED: uncharacterized GPI-anchored protein At1g61900 [Vitis vinifera]
miR6173	VIT_205s0094g00050.4	gi|147855996|emb|CAN82818.1|/0/hypothetical protein VITISV_030074 [Vitis vinifera]
miR7532a	VIT_205s0094g00120.1	gi|225434042|ref|XP_002274171.1|/4.20136e-77/PREDICTED: DNA-directed RNA polymerases II and V subunit 8A [Vitis vinifera]
miR7532a	VIT_205s0094g00120.2	gi|225434042|ref|XP_002274171.1|/8.17947e-77/PREDICTED: DNA-directed RNA polymerases II and V subunit 8A [Vitis vinifera]
miR7532a	VIT_205s0094g00120.3	gi|225434042|ref|XP_002274171.1|/4.9223e-77/PREDICTED: DNA-directed RNA polymerases II and V subunit 8A [Vitis vinifera]
miR5081	VIT_205s0094g00130.1	gi|731391207|ref|XP_010650678.1|/6.98167e-85/PREDICTED: DNA-directed RNA polymerases II and V subunit 8A isoform X2 [Vitis vinifera]
miR1520j	VIT_205s0094g00460.1	gi|225434102|ref|XP_002276161.1|/0/PREDICTED: eukaryotic translation initiation factor 2A [Vitis vinifera]
miR1520j	VIT_205s0094g00460.2	gi|225434102|ref|XP_002276161.1|/0/PREDICTED: eukaryotic translation initiation factor 2A [Vitis vinifera]
miR1520j	VIT_205s0094g00460.3	gi|225434102|ref|XP_002276161.1|/0/PREDICTED: eukaryotic translation initiation factor 2A [Vitis vinifera]
miR1520j	VIT_205s0094g00460.5	gi|225434102|ref|XP_002276161.1|/0/PREDICTED: eukaryotic translation initiation factor 2A [Vitis vinifera]
miR1520j	VIT_205s0094g00460.6	gi|225434102|ref|XP_002276161.1|/0/PREDICTED: eukaryotic translation initiation factor 2A [Vitis vinifera]
miR1520j	VIT_205s0094g00460.7	gi|225434102|ref|XP_002276161.1|/0/PREDICTED: eukaryotic translation initiation factor 2A [Vitis vinifera]
miR473	VIT_205s0094g01000.1	gi|296084331|emb|CBI24719.3|/0/unnamed protein product [Vitis vinifera]
miR473	VIT_205s0094g01000.2	gi|296084331|emb|CBI24719.3|/0/unnamed protein product [Vitis vinifera]
miR2083-5p	VIT_205s0094g01060.1	gi|147851962|emb|CAN80193.1|/2.19872e-134/hypothetical protein VITISV_017236 [Vitis vinifera]
miR2055	VIT_205s0094g01080.1	gi|225434181|ref|XP_002279175.1|/0/PREDICTED: dual specificity protein kinase shkC-like [Vitis vinifera]
miR2055	VIT_205s0094g01080.2	gi|225434181|ref|XP_002279175.1|/0/PREDICTED: dual specificity protein kinase shkC-like [Vitis vinifera]
miR2055	VIT_205s0094g01080.3	gi|225434181|ref|XP_002279175.1|/0/PREDICTED: dual specificity protein kinase shkC-like [Vitis vinifera]
miR162	VIT_205s0094g01130.2	gi|296084345|emb|CBI24733.3|/0/unnamed protein product [Vitis vinifera]
miR530b	VIT_205s0094g01570.1	gi|166012596|gb|ABY77906.1|/0/mildew resistance locus o 15 [Vitis vinifera]
miR530b	VIT_205s0094g01570.2	gi|166012596|gb|ABY77906.1|/0/mildew resistance locus o 15 [Vitis vinifera]
miR8764	VIT_205s0102g00020.1	gi|731390828|ref|XP_010650518.1|/0/PREDICTED: ankyrin repeat-containing protein At5g02620-like [Vitis vinifera]
miR5649a	VIT_205s0102g00080.1	gi|225433837|ref|XP_002263044.1|/4.18996e-165/PREDICTED: U11/U12 small nuclear ribonucleoprotein 35 kDa protein isoform X1 [Vitis vinifera]
miR5649a	VIT_205s0102g00080.2	gi|225433837|ref|XP_002263044.1|/5.55923e-165/PREDICTED: U11/U12 small nuclear ribonucleoprotein 35 kDa protein isoform X1 [Vitis vinifera]
miR5649a	VIT_205s0102g00080.4	gi|225433837|ref|XP_002263044.1|/2.10782e-94/PREDICTED: U11/U12 small nuclear ribonucleoprotein 35 kDa protein isoform X1 [Vitis vinifera]
miR1088-5p	VIT_205s0102g00145.1	gi|225433847|ref|XP_002263742.1|/0/PREDICTED: inositol transporter 1 [Vitis vinifera]
miR415	VIT_205s0102g00145.4	gi|225433847|ref|XP_002263742.1|/1.46765e-126/PREDICTED: inositol transporter 1 [Vitis vinifera]
miR171a	VIT_205s0102g00240.2	"gi|731390875|ref|XP_002264475.3|/0/PREDICTED: endonuclease III homolog 1, chloroplastic-like isoform X1 [Vitis vinifera]"
miR6151a	VIT_205s0102g00380.1	gi|731390951|ref|XP_010650570.1|/0/PREDICTED: uncharacterized protein LOC100261223 isoform X2 [Vitis vinifera]
miR6151a	VIT_205s0102g00380.2	gi|731390935|ref|XP_010650562.1|/0/PREDICTED: uncharacterized protein LOC100261223 isoform X1 [Vitis vinifera]
miR6151a	VIT_205s0102g00380.5	gi|731390935|ref|XP_010650562.1|/0/PREDICTED: uncharacterized protein LOC100261223 isoform X1 [Vitis vinifera]
miR6151a	VIT_205s0102g00380.6	gi|731390935|ref|XP_010650562.1|/0/PREDICTED: uncharacterized protein LOC100261223 isoform X1 [Vitis vinifera]
miR6151a	VIT_205s0102g00380.7	gi|147777027|emb|CAN70075.1|/0/hypothetical protein VITISV_038385 [Vitis vinifera]
miR6151a	VIT_205s0102g00380.8	gi|147777027|emb|CAN70075.1|/0/hypothetical protein VITISV_038385 [Vitis vinifera]
miR6151a	VIT_205s0102g00380.9	gi|731390935|ref|XP_010650562.1|/0/PREDICTED: uncharacterized protein LOC100261223 isoform X1 [Vitis vinifera]
miR1088-5p	VIT_205s0102g00410.3	gi|731390965|ref|XP_010650575.1|/7.00043e-136/PREDICTED: protein FAR1-RELATED SEQUENCE 5 [Vitis vinifera]
miR1088-5p	VIT_205s0102g00410.7	gi|731390965|ref|XP_010650575.1|/9.3846e-136/PREDICTED: protein FAR1-RELATED SEQUENCE 5 [Vitis vinifera]
miR5081	VIT_205s0102g00470.4	gi|225433892|ref|XP_002266504.1|/1.62796e-113/PREDICTED: protein FAR-RED IMPAIRED RESPONSE 1-like [Vitis vinifera]
miR835-5p	VIT_205s0102g00720.1	gi|225433920|ref|XP_002268334.1|/4.83139e-165/PREDICTED: uncharacterized protein LOC100267873 [Vitis vinifera]
miR473	VIT_205s0102g00770.1	gi|297743811|emb|CBI36694.3|/0/unnamed protein product [Vitis vinifera]
miR473	VIT_205s0102g00770.2	gi|297743811|emb|CBI36694.3|/0/unnamed protein product [Vitis vinifera]
miR2594	VIT_205s0102g00826.1	gi|731391130|ref|XP_010650639.1|/0/PREDICTED: disease resistance protein RPM1-like [Vitis vinifera]
miR6027-3p	VIT_205s0102g00875.1	gi|225433948|ref|XP_002267553.1|/0/PREDICTED: probable disease resistance RPP8-like protein 2 [Vitis vinifera]
miR6151a	VIT_205s0102g00930.1	gi|731391138|ref|XP_010650643.1|/0/PREDICTED: 7-deoxyloganetic acid glucosyltransferase [Vitis vinifera]
miR6151a	VIT_205s0102g00990.1	gi|731391061|ref|XP_010650608.1|/0/PREDICTED: 7-deoxyloganetic acid glucosyltransferase [Vitis vinifera]
miR2594	VIT_205s0102g01100.1	gi|297743835|emb|CBI36718.3|/0/unnamed protein product [Vitis vinifera]
miR6271	VIT_205s0102g01110.1	"gi|225433976|ref|XP_002270682.1|/0/PREDICTED: electron transfer flavoprotein-ubiquinone oxidoreductase, mitochondrial [Vitis vinifera]"
miR6271	VIT_205s0102g01110.2	"gi|225433976|ref|XP_002270682.1|/0/PREDICTED: electron transfer flavoprotein-ubiquinone oxidoreductase, mitochondrial [Vitis vinifera]"
miR4415a-3p	VIT_205s0102g01120.1	gi|225433978|ref|XP_002270784.1|/1.71728e-154/PREDICTED: probable transcription factor PosF21 [Vitis vinifera]
miR4414b	VIT_205s0102g01160.2	gi|731391096|ref|XP_010650623.1|/0/PREDICTED: flowering time control protein FPA [Vitis vinifera]
miR4414b	VIT_205s0102g01160.4	gi|731391096|ref|XP_010650623.1|/0/PREDICTED: flowering time control protein FPA [Vitis vinifera]
miR9556-3p	VIT_205s0102g01210.2	gi|147779029|emb|CAN71395.1|/0/hypothetical protein VITISV_036125 [Vitis vinifera]
miR444d.3	VIT_205s0124g00250.1	gi|225433774|ref|XP_002268621.1|/0/PREDICTED: histone-lysine N-methyltransferase ATX1 isoform X1 [Vitis vinifera]
miR444d.3	VIT_205s0124g00250.2	gi|225433774|ref|XP_002268621.1|/0/PREDICTED: histone-lysine N-methyltransferase ATX1 isoform X1 [Vitis vinifera]
miR8767c	VIT_205s0124g00330.1	gi|731390735|ref|XP_002268864.3|/0/PREDICTED: uncharacterized protein LOC100260062 isoform X1 [Vitis vinifera]
miR8767c	VIT_205s0124g00330.2	gi|731390737|ref|XP_010650475.1|/0/PREDICTED: uncharacterized protein LOC100260062 isoform X2 [Vitis vinifera]
miR899	VIT_205s0124g00560.1	gi|359478080|ref|XP_003632066.1|/0/PREDICTED: CMP-sialic acid transporter 2 [Vitis vinifera]
miR1873	VIT_205s0124g00610.1	gi|731390784|ref|XP_010650496.1|/2.84353e-180/PREDICTED: ankyrin repeat-containing protein At5g02620-like [Vitis vinifera]
miR8169	VIT_205s0124g00640.1	gi|297745198|emb|CBI39190.3|/3.43123e-35/unnamed protein product [Vitis vinifera]
miR822-5p	VIT_205s0136g00240.1	gi|731390178|ref|XP_010650265.1|/0/PREDICTED: uncharacterized protein LOC100263242 isoform X2 [Vitis vinifera]
miR1027a	VIT_205s0136g00240.1	gi|731390178|ref|XP_010650265.1|/0/PREDICTED: uncharacterized protein LOC100263242 isoform X2 [Vitis vinifera]
miR822-5p	VIT_205s0136g00240.2	gi|225462775|ref|XP_002263910.1|/0/PREDICTED: ankyrin repeat domain-containing protein 13C isoform X1 [Vitis vinifera]
miR822-5p	VIT_205s0136g00240.3	gi|225462775|ref|XP_002263910.1|/0/PREDICTED: ankyrin repeat domain-containing protein 13C isoform X1 [Vitis vinifera]
miR1027a	VIT_205s0136g00240.3	gi|225462775|ref|XP_002263910.1|/0/PREDICTED: ankyrin repeat domain-containing protein 13C isoform X1 [Vitis vinifera]
miR822-5p	VIT_205s0136g00240.5	gi|225462775|ref|XP_002263910.1|/0/PREDICTED: ankyrin repeat domain-containing protein 13C isoform X1 [Vitis vinifera]
miR1027a	VIT_205s0136g00240.5	gi|225462775|ref|XP_002263910.1|/0/PREDICTED: ankyrin repeat domain-containing protein 13C isoform X1 [Vitis vinifera]
miR1027a	VIT_205s0136g00240.6	gi|225462775|ref|XP_002263910.1|/0/PREDICTED: ankyrin repeat domain-containing protein 13C isoform X1 [Vitis vinifera]
miR822-5p	VIT_205s0136g00240.7	gi|731390178|ref|XP_010650265.1|/0/PREDICTED: uncharacterized protein LOC100263242 isoform X2 [Vitis vinifera]
miR6189	VIT_205s0136g00260.1	gi|225462777|ref|XP_002264019.1|/0/PREDICTED: chalcone synthase 2 [Vitis vinifera]
miR9556-3p	VIT_205s0136g00285.1	gi|225462779|ref|XP_002264270.1|/2.3031e-104/PREDICTED: vesicle-associated membrane protein 721 [Vitis vinifera]
miR9556-3p	VIT_205s0136g00290.1	gi|147800042|emb|CAN65946.1|/7.35951e-70/hypothetical protein VITISV_029427 [Vitis vinifera]
miR8764	VIT_205s0165g00010.1	gi|731390828|ref|XP_010650518.1|/0/PREDICTED: ankyrin repeat-containing protein At5g02620-like [Vitis vinifera]
miR8764	VIT_205s0165g00130.1	gi|296085925|emb|CBI31366.3|/1.24596e-171/unnamed protein product [Vitis vinifera]
miR8764	VIT_205s0165g00160.1	gi|731390821|ref|XP_010650516.1|/0/PREDICTED: ankyrin repeat-containing protein At5g02620-like [Vitis vinifera]
miR8562a	VIT_205s0165g00250.1	gi|296085932|emb|CBI31373.3|/1.74308e-33/unnamed protein product [Vitis vinifera]
miR9752	VIT_206s0004g00180.2	gi|297746507|emb|CBI16563.3|/5.49633e-95/unnamed protein product [Vitis vinifera]
miR5081	VIT_206s0004g00230.2	gi|297746502|emb|CBI16558.3|/6.38792e-58/unnamed protein product [Vitis vinifera]
miR6253	VIT_206s0004g00260.1	gi|225435790|ref|XP_002285744.1|/5.71589e-156/PREDICTED: uncharacterized protein LOC100241562 [Vitis vinifera]
miR6253	VIT_206s0004g00260.2	gi|297746499|emb|CBI16555.3|/9.95066e-109/unnamed protein product [Vitis vinifera]
miR6253	VIT_206s0004g00260.3	gi|225435790|ref|XP_002285744.1|/6.5799e-150/PREDICTED: uncharacterized protein LOC100241562 [Vitis vinifera]
miR3629a-3p	VIT_206s0004g00450.1	gi|731393227|ref|XP_010651384.1|/0/PREDICTED: mediator of RNA polymerase II transcription subunit 13 [Vitis vinifera]
miR3629a-3p	VIT_206s0004g00450.2	gi|731393227|ref|XP_010651384.1|/0/PREDICTED: mediator of RNA polymerase II transcription subunit 13 [Vitis vinifera]
miR8048-3p	VIT_206s0004g00480.2	gi|225435758|ref|XP_002285721.1|/0/PREDICTED: tubulin alpha-3 chain [Vitis vinifera]
miR8048-3p	VIT_206s0004g00480.4	gi|225435758|ref|XP_002285721.1|/3.37628e-180/PREDICTED: tubulin alpha-3 chain [Vitis vinifera]
miR6189	VIT_206s0004g00570.1	gi|526117770|ref|NP_001267854.1|/8.86564e-142/MYB5b [Vitis vinifera]
miR1167	VIT_206s0004g00620.1	"gi|731393206|ref|XP_010651376.1|/0/PREDICTED: protochlorophyllide-dependent translocon component 52, chloroplastic-like [Vitis vinifera]"
miR1535a	VIT_206s0004g00620.1	"gi|731393206|ref|XP_010651376.1|/0/PREDICTED: protochlorophyllide-dependent translocon component 52, chloroplastic-like [Vitis vinifera]"
miR399a	VIT_206s0004g00650.1	"gi|731393206|ref|XP_010651376.1|/2.82154e-105/PREDICTED: protochlorophyllide-dependent translocon component 52, chloroplastic-like [Vitis vinifera]"
miR8585	VIT_206s0004g00740.1	gi|297746452|emb|CBI16508.3|/0/unnamed protein product [Vitis vinifera]
miR8585	VIT_206s0004g00750.1	"gi|731393171|ref|XP_002285701.2|/0/PREDICTED: probable acyl-activating enzyme 18, peroxisomal isoform X1 [Vitis vinifera]"
miR5653	VIT_206s0004g00860.1	gi|225435706|ref|XP_002283484.1|/0/PREDICTED: F-box/kelch-repeat protein At1g55270 [Vitis vinifera]
miR839-5p	VIT_206s0004g00870.2	gi|731393153|ref|XP_010651356.1|/1.31867e-71/PREDICTED: uncharacterized protein LOC100265618 [Vitis vinifera]
miR839-5p	VIT_206s0004g00870.3	gi|731393153|ref|XP_010651356.1|/1.57963e-71/PREDICTED: uncharacterized protein LOC100265618 [Vitis vinifera]
miR846-3p	VIT_206s0004g00940.3	gi|731393139|ref|XP_010651353.1|/0/PREDICTED: extensin [Vitis vinifera]
miR5081	VIT_206s0004g01015.1	gi|225435668|ref|XP_002285682.1|/3.85319e-90/PREDICTED: dirigent protein 22-like [Vitis vinifera]
miR5081	VIT_206s0004g01040.1	gi|225435658|ref|XP_002285675.1|/1.26019e-91/PREDICTED: dirigent protein 22-like [Vitis vinifera]
miR9752	VIT_206s0004g01220.2	"gi|225435622|ref|XP_002283329.1|/0/PREDICTED: probable plastid-lipid-associated protein 12, chloroplastic [Vitis vinifera]"
miR1156.2	VIT_206s0004g01360.1	gi|297746392|emb|CBI16448.3|/0/unnamed protein product [Vitis vinifera]
miR1156.2	VIT_206s0004g01360.2	gi|297746392|emb|CBI16448.3|/0/unnamed protein product [Vitis vinifera]
miR1156.2	VIT_206s0004g01360.3	gi|297746392|emb|CBI16448.3|/0/unnamed protein product [Vitis vinifera]
miR2083-5p	VIT_206s0004g02030.1	gi|225435470|ref|XP_002285473.1|/0/PREDICTED: xanthine dehydrogenase 1-like [Vitis vinifera]
miR2083-5p	VIT_206s0004g02030.2	gi|225435470|ref|XP_002285473.1|/0/PREDICTED: xanthine dehydrogenase 1-like [Vitis vinifera]
miR5773	VIT_206s0004g02040.5	gi|297746331|emb|CBI16387.3|/2.63316e-163/unnamed protein product [Vitis vinifera]
miR5081	VIT_206s0004g02070.2	gi|731392855|ref|XP_010651244.1|/0/PREDICTED: uncharacterized protein LOC100260310 isoform X1 [Vitis vinifera]
miR5081	VIT_206s0004g02070.8	gi|731392855|ref|XP_010651244.1|/0/PREDICTED: uncharacterized protein LOC100260310 isoform X1 [Vitis vinifera]
miR169z	VIT_206s0004g02270.1	gi|359478376|ref|XP_002282778.2|/3.25092e-175/PREDICTED: nuclear transcription factor Y subunit A-1 [Vitis vinifera]
miR3624-5p	VIT_206s0004g02330.1	"gi|225435417|ref|XP_002285398.1|/0/PREDICTED: sulfite reductase 1 [ferredoxin], chloroplastic [Vitis vinifera]"
miR4414b	VIT_206s0004g02520.5	gi|731392741|ref|XP_002285314.3|/0/PREDICTED: lysM domain receptor-like kinase 3 [Vitis vinifera]
miR4414b	VIT_206s0004g02520.8	gi|731392745|ref|XP_010651206.1|/0/PREDICTED: uncharacterized protein LOC100853565 isoform X2 [Vitis vinifera]
miR3434-5p	VIT_206s0004g02610.1	gi|731392719|ref|XP_010651197.1|/0/PREDICTED: helicase protein MOM1 isoform X3 [Vitis vinifera]
miR5079a	VIT_206s0004g02720.3	gi|731392674|ref|XP_010651179.1|/0/PREDICTED: protein ENHANCED DISEASE RESISTANCE 2-like [Vitis vinifera]
miR5081	VIT_206s0004g02800.1	gi|731392637|ref|XP_010651163.1|/0/PREDICTED: homeobox-leucine zipper protein REVOLUTA [Vitis vinifera]
miR5081	VIT_206s0004g02800.2	gi|731392637|ref|XP_010651163.1|/0/PREDICTED: homeobox-leucine zipper protein REVOLUTA [Vitis vinifera]
miR8585	VIT_206s0004g02860.1	gi|359478345|ref|XP_003632110.1|/1.80111e-44/PREDICTED: uncharacterized protein LOC100853079 [Vitis vinifera]
miR395p-3p	VIT_206s0004g02930.1	gi|731392612|ref|XP_010651156.1|/0/PREDICTED: uncharacterized protein LOC100257089 [Vitis vinifera]
miR395p-3p	VIT_206s0004g02930.2	gi|731392612|ref|XP_010651156.1|/0/PREDICTED: uncharacterized protein LOC100257089 [Vitis vinifera]
miR395p-3p	VIT_206s0004g02930.3	gi|147790869|emb|CAN77236.1|/0/hypothetical protein VITISV_024209 [Vitis vinifera]
miR395p-3p	VIT_206s0004g02930.4	gi|731392612|ref|XP_010651156.1|/0/PREDICTED: uncharacterized protein LOC100257089 [Vitis vinifera]
miR395p-3p	VIT_206s0004g02930.6	gi|731392612|ref|XP_010651156.1|/0/PREDICTED: uncharacterized protein LOC100257089 [Vitis vinifera]
miR838-3p	VIT_206s0004g03240.2	gi|225435233|ref|XP_002284964.1|/0/PREDICTED: elongation factor 1-alpha [Vitis vinifera]
miR835-5p	VIT_206s0004g03300.1	gi|225435222|ref|XP_002284901.1|/0/PREDICTED: uncharacterized protein LOC100258617 isoform X2 [Vitis vinifera]
miR835-5p	VIT_206s0004g03300.2	gi|225435222|ref|XP_002284901.1|/0/PREDICTED: uncharacterized protein LOC100258617 isoform X2 [Vitis vinifera]
miR835-5p	VIT_206s0004g03300.3	gi|225435222|ref|XP_002284901.1|/0/PREDICTED: uncharacterized protein LOC100258617 isoform X2 [Vitis vinifera]
miR835-5p	VIT_206s0004g03300.4	gi|731392519|ref|XP_010651124.1|/0/PREDICTED: uncharacterized protein LOC100258617 isoform X3 [Vitis vinifera]
miR444b.2	VIT_206s0004g03740.1	gi|297746170|emb|CBI16226.3|/0/unnamed protein product [Vitis vinifera]
miR473	VIT_206s0004g04070.1	gi|225435088|ref|XP_002281454.1|/0/PREDICTED: UDP-galactose/UDP-glucose transporter 5 [Vitis vinifera]
miR473	VIT_206s0004g04070.3	gi|225435088|ref|XP_002281454.1|/4.21593e-135/PREDICTED: UDP-galactose/UDP-glucose transporter 5 [Vitis vinifera]
miR473	VIT_206s0004g04070.4	gi|225435088|ref|XP_002281454.1|/1.70157e-134/PREDICTED: UDP-galactose/UDP-glucose transporter 5 [Vitis vinifera]
miR157a-3p	VIT_206s0004g04100.1	gi|225435078|ref|XP_002284435.1|/0/PREDICTED: ABC transporter B family member 20-like isoform X1 [Vitis vinifera]
miR7545	VIT_206s0004g04100.1	gi|225435078|ref|XP_002284435.1|/0/PREDICTED: ABC transporter B family member 20-like isoform X1 [Vitis vinifera]
miR444d.3	VIT_206s0004g04100.1	gi|225435078|ref|XP_002284435.1|/0/PREDICTED: ABC transporter B family member 20-like isoform X1 [Vitis vinifera]
miR5293	VIT_206s0004g04130.13	gi|225435074|ref|XP_002284411.1|/1.69678e-97/PREDICTED: aquaporin TIP1-1 [Vitis vinifera]
miR5293	VIT_206s0004g04130.8	gi|225435074|ref|XP_002284411.1|/2.16688e-97/PREDICTED: aquaporin TIP1-1 [Vitis vinifera]
miR5490	VIT_206s0004g04160.1	gi|225435066|ref|XP_002281425.1|/0/PREDICTED: putative nuclease HARBI1 [Vitis vinifera]
miR5490	VIT_206s0004g04160.2	gi|225435066|ref|XP_002281425.1|/0/PREDICTED: putative nuclease HARBI1 [Vitis vinifera]
miR9654a-3p	VIT_206s0004g04270.1	gi|225435042|ref|XP_002284305.1|/4.62182e-43/PREDICTED: histone H2A [Vitis vinifera]
miR5649a	VIT_206s0004g04280.2	gi|225435040|ref|XP_002284292.1|/2.28132e-62/PREDICTED: actin-depolymerizing factor 2 [Vitis vinifera]
miR7122a-3p	VIT_206s0004g04280.2	gi|225435040|ref|XP_002284292.1|/2.28132e-62/PREDICTED: actin-depolymerizing factor 2 [Vitis vinifera]
miR399a	VIT_206s0004g04430.3	gi|731392267|ref|XP_010651042.1|/8.43758e-84/PREDICTED: ubiquitin-conjugating enzyme E2 7 isoform X2 [Vitis vinifera]
miR399a	VIT_206s0004g04430.5	gi|731392267|ref|XP_010651042.1|/1.5325e-83/PREDICTED: ubiquitin-conjugating enzyme E2 7 isoform X2 [Vitis vinifera]
miR399a	VIT_206s0004g04430.8	gi|731392267|ref|XP_010651042.1|/1.27559e-83/PREDICTED: ubiquitin-conjugating enzyme E2 7 isoform X2 [Vitis vinifera]
miR9477-3p	VIT_206s0004g04490.1	gi|225434988|ref|XP_002284037.1|/1.46475e-145/PREDICTED: uncharacterized protein LOC100248455 [Vitis vinifera]
miR948	VIT_206s0004g04550.1	gi|225434974|ref|XP_002283965.1|/0/PREDICTED: putative E3 ubiquitin-protein ligase XBAT31 [Vitis vinifera]
miR415	VIT_206s0004g04570.3	gi|225434968|ref|XP_002283939.1|/0/PREDICTED: actin [Vitis vinifera]
miR6189	VIT_206s0004g04610.1	gi|225434961|ref|XP_002283909.1|/0/PREDICTED: fasciclin-like arabinogalactan protein 4 [Vitis vinifera]
miR5725	VIT_206s0004g04690.1	"gi|731392204|ref|XP_002281058.2|/0/PREDICTED: pentatricopeptide repeat-containing protein At1g07590, mitochondrial [Vitis vinifera]"
miR5725	VIT_206s0004g04690.2	"gi|731392204|ref|XP_002281058.2|/0/PREDICTED: pentatricopeptide repeat-containing protein At1g07590, mitochondrial [Vitis vinifera]"
miR5725	VIT_206s0004g04690.3	"gi|731392204|ref|XP_002281058.2|/0/PREDICTED: pentatricopeptide repeat-containing protein At1g07590, mitochondrial [Vitis vinifera]"
miR2611	VIT_206s0004g04700.1	"gi|731392204|ref|XP_002281058.2|/0/PREDICTED: pentatricopeptide repeat-containing protein At1g07590, mitochondrial [Vitis vinifera]"
miR528-3p	VIT_206s0004g04810.2	"gi|359478936|ref|XP_002283646.2|/0/PREDICTED: protein kinase APK1A, chloroplastic [Vitis vinifera]"
miR528-3p	VIT_206s0004g04810.3	"gi|359478936|ref|XP_002283646.2|/0/PREDICTED: protein kinase APK1A, chloroplastic [Vitis vinifera]"
miR528-3p	VIT_206s0004g04810.5	"gi|359478936|ref|XP_002283646.2|/0/PREDICTED: protein kinase APK1A, chloroplastic [Vitis vinifera]"
miR4415a-3p	VIT_206s0004g04970.1	gi|225434903|ref|XP_002280780.1|/0/PREDICTED: scarecrow-like protein 33 [Vitis vinifera]
miR2094-5p	VIT_206s0004g05120.1	gi|147860003|emb|CAN81044.1|/3.02717e-143/hypothetical protein VITISV_006762 [Vitis vinifera]
miR6253	VIT_206s0004g05230.1	"gi|225434849|ref|XP_002282730.1|/0/PREDICTED: protein TIC 62, chloroplastic isoform X2 [Vitis vinifera]"
miR5030	VIT_206s0004g05420.1	gi|147845925|emb|CAN80076.1|/4.34313e-07/hypothetical protein VITISV_029997 [Vitis vinifera]
miR1028b-5p	VIT_206s0004g05460.1	gi|225434812|ref|XP_002282608.1|/0/PREDICTED: probable protein phosphatase 2C 24 [Vitis vinifera]
miR1028b-5p	VIT_206s0004g05460.2	gi|225434812|ref|XP_002282608.1|/0/PREDICTED: probable protein phosphatase 2C 24 [Vitis vinifera]
miR1028b-5p	VIT_206s0004g05460.3	gi|297746002|emb|CBI16058.3|/2.71811e-148/unnamed protein product [Vitis vinifera]
miR2592s-3p	VIT_206s0004g05570.1	gi|297745993|emb|CBI16049.3|/2.47088e-46/unnamed protein product [Vitis vinifera]
miR1885a	VIT_206s0004g05780.1	gi|731392023|ref|XP_010650963.1|/0/PREDICTED: UDP-glucose iridoid glucosyltransferase-like [Vitis vinifera]
miR6108e-5p	VIT_206s0004g05940.1	gi|590588455|ref|XP_007016204.1|/2.46444e-148/Uncharacterized protein isoform 1 [Theobroma cacao]
miR6108e-5p	VIT_206s0004g05940.2	gi|590588455|ref|XP_007016204.1|/2.48109e-148/Uncharacterized protein isoform 1 [Theobroma cacao]
miR6108e-5p	VIT_206s0004g05940.3	gi|590588455|ref|XP_007016204.1|/2.60003e-148/Uncharacterized protein isoform 1 [Theobroma cacao]
miR6108e-5p	VIT_206s0004g05940.4	gi|359478882|ref|XP_003632181.1|/1.26059e-130/PREDICTED: mitochondrial uncoupling protein 2 isoform X1 [Vitis vinifera]
miR6108e-5p	VIT_206s0004g05940.5	gi|590588455|ref|XP_007016204.1|/3.22839e-148/Uncharacterized protein isoform 1 [Theobroma cacao]
miR6108e-5p	VIT_206s0004g05940.6	gi|590588455|ref|XP_007016204.1|/3.70909e-148/Uncharacterized protein isoform 1 [Theobroma cacao]
miR2055	VIT_206s0004g06030.1	gi|359478876|ref|XP_002280660.2|/0/PREDICTED: calmodulin-binding receptor-like cytoplasmic kinase 1 [Vitis vinifera]
miR9484	VIT_206s0004g06200.1	"gi|723711100|ref|XP_010323029.1|/9.88055e-114/PREDICTED: protease Do-like 2, chloroplastic [Solanum lycopersicum]"
miR2600b	VIT_206s0004g06580.1	gi|225434592|ref|XP_002278579.1|/0/PREDICTED: uncharacterized protein LOC100262214 [Vitis vinifera]
miR419	VIT_206s0004g06660.3	gi|823172118|ref|XP_012485022.1|/0/PREDICTED: phosphoinositide phospholipase C 4-like [Gossypium raimondii]
miR419	VIT_206s0004g06660.4	gi|297745893|emb|CBI15949.3|/0/unnamed protein product [Vitis vinifera]
miR8585	VIT_206s0004g06830.1	gi|297745876|emb|CBI15932.3|/0/unnamed protein product [Vitis vinifera]
miR8155	VIT_206s0004g06850.1	gi|731393344|ref|XP_010651429.1|/0/PREDICTED: mitogen-activated protein kinase kinase kinase NPK1-like [Vitis vinifera]
miR3633a-3p	VIT_206s0004g06860.1	gi|225434540|ref|XP_002276855.1|/0/PREDICTED: clathrin heavy chain 2 [Vitis vinifera]
miR9752	VIT_206s0004g06900.4	gi|731391798|ref|XP_010650884.1|/0/PREDICTED: pyruvate decarboxylase 1 isoform X1 [Vitis vinifera]
miR9752	VIT_206s0004g06900.5	gi|731391798|ref|XP_010650884.1|/0/PREDICTED: pyruvate decarboxylase 1 isoform X1 [Vitis vinifera]
miR5030	VIT_206s0004g06980.1	"gi|359478755|ref|XP_002278580.2|/5.11291e-156/PREDICTED: probable phytol kinase 2, chloroplastic [Vitis vinifera]"
miR1535a	VIT_206s0004g07180.1	gi|225434476|ref|XP_002278184.1|/0/PREDICTED: pentatricopeptide repeat-containing protein At3g09060 [Vitis vinifera]
miR1535a	VIT_206s0004g07180.2	gi|147833070|emb|CAN77584.1|/0/hypothetical protein VITISV_034996 [Vitis vinifera]
miR9484	VIT_206s0004g07230.1	gi|359478621|ref|XP_002274420.2|/0/PREDICTED: UDP-glycosyltransferase 87A1-like [Vitis vinifera]
miR528-3p	VIT_206s0004g07370.1	gi|297745822|emb|CBI15878.3|/9.62158e-71/unnamed protein product [Vitis vinifera]
miR528-3p	VIT_206s0004g07370.2	gi|359478529|ref|XP_003632127.1|/1.88832e-76/PREDICTED: uncharacterized protein LOC100251809 [Vitis vinifera]
miR5568f-3p	VIT_206s0004g07430.1	gi|225434441|ref|XP_002277656.1|/0/PREDICTED: sorting nexin 2A [Vitis vinifera]
miR8585	VIT_206s0004g07520.1	gi|297745808|emb|CBI15864.3|/0/unnamed protein product [Vitis vinifera]
miR7781-5p	VIT_206s0004g07640.1	gi|731393331|ref|XP_010651423.1|/1.91634e-135/PREDICTED: pentatricopeptide repeat-containing protein At5g66520-like [Vitis vinifera]
miR477g	VIT_206s0004g07710.1	gi|731391643|ref|XP_010650837.1|/0/PREDICTED: putative tRNA pseudouridine synthase isoform X2 [Vitis vinifera]
miR477g	VIT_206s0004g07710.2	gi|731391641|ref|XP_010650836.1|/0/PREDICTED: putative tRNA pseudouridine synthase isoform X1 [Vitis vinifera]
miR477g	VIT_206s0004g07710.5	gi|731391641|ref|XP_010650836.1|/0/PREDICTED: putative tRNA pseudouridine synthase isoform X1 [Vitis vinifera]
miR477g	VIT_206s0004g07710.8	gi|731391641|ref|XP_010650836.1|/0/PREDICTED: putative tRNA pseudouridine synthase isoform X1 [Vitis vinifera]
miR1439	VIT_206s0004g08210.1	gi|731391552|ref|XP_002276162.3|/0/PREDICTED: probable inactive receptor kinase At5g58300 [Vitis vinifera]
miR1439	VIT_206s0004g08210.2	gi|731391552|ref|XP_002276162.3|/0/PREDICTED: probable inactive receptor kinase At5g58300 [Vitis vinifera]
miR1439	VIT_206s0004g08210.3	gi|731391552|ref|XP_002276162.3|/0/PREDICTED: probable inactive receptor kinase At5g58300 [Vitis vinifera]
miR1439	VIT_206s0004g08210.4	gi|731391552|ref|XP_002276162.3|/2.04406e-177/PREDICTED: probable inactive receptor kinase At5g58300 [Vitis vinifera]
miR2093-5p	VIT_206s0004g08310.2	gi|225434297|ref|XP_002264084.1|/1.1041e-160/PREDICTED: uncharacterized protein LOC100250213 [Vitis vinifera]
miR2093-5p	VIT_206s0004g08310.3	gi|225434297|ref|XP_002264084.1|/9.35788e-161/PREDICTED: uncharacterized protein LOC100250213 [Vitis vinifera]
miR444d.3	VIT_206s0004g08420.1	gi|731391503|ref|XP_002275696.3|/0/PREDICTED: Werner syndrome ATP-dependent helicase-like [Vitis vinifera]
miR9477-3p	VIT_206s0009g00210.2	gi|359479237|ref|XP_002265745.2|/6.33161e-175/PREDICTED: protein IQ-DOMAIN 1 isoform X2 [Vitis vinifera]
miR9477-3p	VIT_206s0009g00210.3	gi|731393967|ref|XP_010651661.1|/1.28454e-180/PREDICTED: protein IQ-DOMAIN 1 isoform X1 [Vitis vinifera]
miR9477-3p	VIT_206s0009g00210.4	gi|359479237|ref|XP_002265745.2|/1.01231e-174/PREDICTED: protein IQ-DOMAIN 1 isoform X2 [Vitis vinifera]
miR9477-3p	VIT_206s0009g00210.5	gi|359479237|ref|XP_002265745.2|/1.04188e-174/PREDICTED: protein IQ-DOMAIN 1 isoform X2 [Vitis vinifera]
miR9477-3p	VIT_206s0009g00210.6	gi|731393967|ref|XP_010651661.1|/3.04855e-180/PREDICTED: protein IQ-DOMAIN 1 isoform X1 [Vitis vinifera]
miR9477-3p	VIT_206s0009g00210.7	gi|359479237|ref|XP_002265745.2|/2.48855e-174/PREDICTED: protein IQ-DOMAIN 1 isoform X2 [Vitis vinifera]
miR822-5p	VIT_206s0009g00340.1	gi|296084042|emb|CBI24430.3|/7.6894e-162/unnamed protein product [Vitis vinifera]
miR822-5p	VIT_206s0009g00340.2	gi|296084042|emb|CBI24430.3|/3.90862e-164/unnamed protein product [Vitis vinifera]
miR822-5p	VIT_206s0009g00340.4	gi|731393951|ref|XP_010651654.1|/1.27515e-150/PREDICTED: coiled-coil domain-containing protein R3HCC1L isoform X1 [Vitis vinifera]
miR6189	VIT_206s0009g00690.3	gi|731393929|ref|XP_010651645.1|/0/PREDICTED: serine/threonine-protein kinase Nek5 [Vitis vinifera]
miR7755-3p	VIT_206s0009g00770.1	gi|225436116|ref|XP_002273629.1|/0/PREDICTED: abscisic-aldehyde oxidase-like [Vitis vinifera]
miR7755-3p	VIT_206s0009g00770.2	gi|225436116|ref|XP_002273629.1|/0/PREDICTED: abscisic-aldehyde oxidase-like [Vitis vinifera]
miR6230-5p	VIT_206s0009g00850.1	gi|225436102|ref|XP_002278088.1|/0/PREDICTED: strictosidine synthase 3 [Vitis vinifera]
miR1156.2	VIT_206s0009g00960.1	gi|731393896|ref|XP_010651631.1|/0/PREDICTED: ubiquitin carboxyl-terminal hydrolase 12 isoform X2 [Vitis vinifera]
miR419	VIT_206s0009g01020.1	gi|225436083|ref|XP_002272729.1|/0/PREDICTED: outer envelope protein 61 isoform X1 [Vitis vinifera]
miR419	VIT_206s0009g01020.2	gi|296084010|emb|CBI24398.3|/0/unnamed protein product [Vitis vinifera]
miR444d.3	VIT_206s0009g01420.1	gi|731393831|ref|XP_010651612.1|/1.38243e-80/PREDICTED: xylogen-like protein 11 isoform X2 [Vitis vinifera]
miR444d.3	VIT_206s0009g01420.2	gi|225436039|ref|XP_002275145.1|/4.05528e-80/PREDICTED: non-specific lipid transfer protein GPI-anchored 2-like isoform X1 [Vitis vinifera]
miR7722-3p	VIT_206s0009g01470.1	gi|147777310|emb|CAN66807.1|/7.96687e-62/hypothetical protein VITISV_041910 [Vitis vinifera]
miR7766-3p	VIT_206s0009g01550.1	gi|296083975|emb|CBI24363.3|/1.6085e-26/unnamed protein product [Vitis vinifera]
miR6027-3p	VIT_206s0009g01630.1	gi|359479319|ref|XP_003632256.1|/0/PREDICTED: putative disease resistance RPP13-like protein 1 [Vitis vinifera]
miR1027a	VIT_206s0009g01630.1	gi|359479319|ref|XP_003632256.1|/0/PREDICTED: putative disease resistance RPP13-like protein 1 [Vitis vinifera]
miR6027-3p	VIT_206s0009g01630.2	gi|359479319|ref|XP_003632256.1|/0/PREDICTED: putative disease resistance RPP13-like protein 1 [Vitis vinifera]
miR1027a	VIT_206s0009g01630.2	gi|359479319|ref|XP_003632256.1|/0/PREDICTED: putative disease resistance RPP13-like protein 1 [Vitis vinifera]
miR6027-3p	VIT_206s0009g01630.3	gi|359479319|ref|XP_003632256.1|/0/PREDICTED: putative disease resistance RPP13-like protein 1 [Vitis vinifera]
miR1027a	VIT_206s0009g01630.3	gi|359479319|ref|XP_003632256.1|/0/PREDICTED: putative disease resistance RPP13-like protein 1 [Vitis vinifera]
miR419	VIT_206s0009g01640.2	gi|359479317|ref|XP_002270284.2|/0/PREDICTED: probable inactive receptor kinase At5g10020 [Vitis vinifera]
miR160d-3p	VIT_206s0009g01960.1	gi|225435965|ref|XP_002269185.1|/0/PREDICTED: anthocyanidin 3-O-glucosyltransferase 7 [Vitis vinifera]
miR160d-3p	VIT_206s0009g02000.1	gi|731394021|ref|XP_010651688.1|/0/PREDICTED: anthocyanidin 3-O-glucosyltransferase 7-like [Vitis vinifera]
miR1885a	VIT_206s0009g02100.1	gi|731393718|ref|XP_010651573.1|/0/PREDICTED: nucleolar complex protein 2 homolog isoform X2 [Vitis vinifera]
miR1885a	VIT_206s0009g02100.3	gi|731393718|ref|XP_010651573.1|/0/PREDICTED: nucleolar complex protein 2 homolog isoform X2 [Vitis vinifera]
miR1885a	VIT_206s0009g02100.4	gi|731393718|ref|XP_010651573.1|/0/PREDICTED: nucleolar complex protein 2 homolog isoform X2 [Vitis vinifera]
miR1885a	VIT_206s0009g02100.7	gi|731393718|ref|XP_010651573.1|/0/PREDICTED: nucleolar complex protein 2 homolog isoform X2 [Vitis vinifera]
miR1885a	VIT_206s0009g02100.8	gi|731393718|ref|XP_010651573.1|/0/PREDICTED: nucleolar complex protein 2 homolog isoform X2 [Vitis vinifera]
miR1885a	VIT_206s0009g02100.9	gi|731393718|ref|XP_010651573.1|/0/PREDICTED: nucleolar complex protein 2 homolog isoform X2 [Vitis vinifera]
miR3706	VIT_206s0009g02120.2	gi|225435943|ref|XP_002268943.1|/1.15878e-163/PREDICTED: F-box/kelch-repeat protein At5g26960 [Vitis vinifera]
miR2093-5p	VIT_206s0009g02340.1	gi|225435919|ref|XP_002267190.1|/0/PREDICTED: uncharacterized protein LOC100249621 [Vitis vinifera]
miR5649a	VIT_206s0009g02420.2	gi|147778593|emb|CAN75746.1|/0/hypothetical protein VITISV_023459 [Vitis vinifera]
miR5649a	VIT_206s0009g02420.4	gi|147778593|emb|CAN75746.1|/0/hypothetical protein VITISV_023459 [Vitis vinifera]
miR5649a	VIT_206s0009g02420.9	gi|147778593|emb|CAN75746.1|/0/hypothetical protein VITISV_023459 [Vitis vinifera]
miR419	VIT_206s0009g02510.1	gi|731393638|ref|XP_010651546.1|/0/PREDICTED: proteasome-associated protein ECM29 homolog [Vitis vinifera]
miR419	VIT_206s0009g02510.2	gi|731393638|ref|XP_010651546.1|/0/PREDICTED: proteasome-associated protein ECM29 homolog [Vitis vinifera]
miR419	VIT_206s0009g02510.3	gi|731393638|ref|XP_010651546.1|/0/PREDICTED: proteasome-associated protein ECM29 homolog [Vitis vinifera]
miR419	VIT_206s0009g02510.4	gi|731393638|ref|XP_010651546.1|/0/PREDICTED: proteasome-associated protein ECM29 homolog [Vitis vinifera]
miR415	VIT_206s0009g02570.1	gi|147862001|emb|CAN78759.1|/3.20431e-151/hypothetical protein VITISV_000562 [Vitis vinifera]
miR6169	VIT_206s0009g02700.1	gi|225435860|ref|XP_002263423.1|/0/PREDICTED: F-box protein At2g32560 isoform X2 [Vitis vinifera]
miR6169	VIT_206s0009g02700.2	gi|731393611|ref|XP_010651536.1|/0/PREDICTED: F-box protein At2g32560 isoform X1 [Vitis vinifera]
miR6169	VIT_206s0009g02700.3	gi|225435860|ref|XP_002263423.1|/0/PREDICTED: F-box protein At2g32560 isoform X2 [Vitis vinifera]
miR6169	VIT_206s0009g02700.4	gi|731393999|ref|XP_010651677.1|/0/PREDICTED: uncharacterized protein LOC104879679 [Vitis vinifera]
miR162	VIT_206s0009g03510.1	gi|147840312|emb|CAN63985.1|/0/hypothetical protein VITISV_001389 [Vitis vinifera]
miR395a	VIT_206s0009g03630.1	gi|731393483|ref|XP_010651498.1|/0/PREDICTED: cytochrome P450 94A1-like [Vitis vinifera]
miR3434-5p	VIT_206s0009g03760.1	gi|731393975|ref|XP_010651664.1|/6.9889e-41/PREDICTED: F-box protein At3g07870-like [Vitis vinifera]
miR6027-3p	VIT_206s0061g00170.1	gi|297734948|emb|CBI17182.3|/0/unnamed protein product [Vitis vinifera]
miR9752	VIT_206s0061g00350.1	gi|225436522|ref|XP_002273792.1|/0/PREDICTED: ABC transporter G family member 3 isoform X1 [Vitis vinifera]
miR9752	VIT_206s0061g00350.2	gi|225436522|ref|XP_002273792.1|/0/PREDICTED: ABC transporter G family member 3 isoform X1 [Vitis vinifera]
miR9752	VIT_206s0061g00350.3	gi|225436522|ref|XP_002273792.1|/0/PREDICTED: ABC transporter G family member 3 isoform X1 [Vitis vinifera]
miR9752	VIT_206s0061g00350.4	gi|225436522|ref|XP_002273792.1|/0/PREDICTED: ABC transporter G family member 3 isoform X1 [Vitis vinifera]
miR2594	VIT_206s0061g00380.2	gi|225436520|ref|XP_002273662.1|/2.88663e-168/PREDICTED: dolichol kinase [Vitis vinifera]
miR2594	VIT_206s0061g00380.3	gi|225436520|ref|XP_002273662.1|/2.97852e-168/PREDICTED: dolichol kinase [Vitis vinifera]
miR1429-3p	VIT_206s0061g00430.1	gi|731394291|ref|XP_010651784.1|/3.16494e-65/PREDICTED: uncharacterized protein LOC100256738 isoform X1 [Vitis vinifera]
miR9752	VIT_206s0061g00440.1	gi|225436508|ref|XP_002276537.1|/4.28916e-92/PREDICTED: uncharacterized protein LOC100261829 [Vitis vinifera]
miR9752	VIT_206s0061g00440.2	gi|225436508|ref|XP_002276537.1|/9.37117e-74/PREDICTED: uncharacterized protein LOC100261829 [Vitis vinifera]
miR477g-3p	VIT_206s0061g00450.1	gi|147839714|emb|CAN70560.1|/0/hypothetical protein VITISV_031619 [Vitis vinifera]
miR477g-3p	VIT_206s0061g00450.2	gi|147839714|emb|CAN70560.1|/0/hypothetical protein VITISV_031619 [Vitis vinifera]
miR3629a-3p	VIT_206s0061g00510.1	gi|225436492|ref|XP_002273308.1|/1.05505e-90/PREDICTED: uncharacterized protein LOC100241419 [Vitis vinifera]
miR5509	VIT_206s0061g00540.2	gi|297734917|emb|CBI17151.3|/2.68751e-106/unnamed protein product [Vitis vinifera]
miR5509	VIT_206s0061g00540.3	gi|297734917|emb|CBI17151.3|/3.2889e-98/unnamed protein product [Vitis vinifera]
miR477g-3p	VIT_206s0061g00720.1	gi|225436456|ref|XP_002272647.1|/2.41789e-144/PREDICTED: transcription factor FER-LIKE IRON DEFICIENCY-INDUCED TRANSCRIPTION FACTOR [Vitis vinifera]
miR393b-5p	VIT_206s0061g00780.1	gi|731394226|ref|XP_010651763.1|/0/PREDICTED: protein SENSITIVE TO PROTON RHIZOTOXICITY 1 [Vitis vinifera]
miR2055	VIT_206s0061g00820.1	gi|297734890|emb|CBI17124.3|/4.37748e-83/unnamed protein product [Vitis vinifera]
miR2055	VIT_206s0061g00840.1	gi|297734888|emb|CBI17122.3|/0/unnamed protein product [Vitis vinifera]
miR7122a-3p	VIT_206s0061g01010.1	gi|297734875|emb|CBI17109.3|/0/unnamed protein product [Vitis vinifera]
miR2592s-3p	VIT_206s0061g01075.1	gi|297734869|emb|CBI17103.3|/5.05687e-69/unnamed protein product [Vitis vinifera]
miR2592s-3p	VIT_206s0061g01075.2	"gi|731394427|ref|XP_010651833.1|/2.27651e-35/PREDICTED: organellar oligopeptidase A, chloroplastic/mitochondrial-like [Vitis vinifera]"
miR1535a	VIT_206s0061g01120.1	gi|225436371|ref|XP_002270884.1|/0/PREDICTED: UDP-D-apiose/UDP-D-xylose synthase 2 [Vitis vinifera]
miR7122a-3p	VIT_206s0061g01220.1	-
miR7757-5p.2	VIT_206s0061g01260.1	gi|225436347|ref|XP_002270926.1|/0/PREDICTED: uncharacterized protein LOC100261914 [Vitis vinifera]
miR393b-5p	VIT_206s0061g01310.1	gi|359479435|ref|XP_002268537.2|/0/PREDICTED: nucleobase-ascorbate transporter 12 [Vitis vinifera]
miR393b-5p	VIT_206s0061g01310.3	gi|359479435|ref|XP_002268537.2|/0/PREDICTED: nucleobase-ascorbate transporter 12 [Vitis vinifera]
miR2916	VIT_206s0061g01340.1	gi|297734844|emb|CBI17078.3|/0/unnamed protein product [Vitis vinifera]
miR2916	VIT_206s0061g01340.2	gi|297734844|emb|CBI17078.3|/0/unnamed protein product [Vitis vinifera]
miR2916	VIT_206s0061g01340.3	gi|297734844|emb|CBI17078.3|/0/unnamed protein product [Vitis vinifera]
miR2916	VIT_206s0061g01340.4	gi|297734844|emb|CBI17078.3|/6.26713e-163/unnamed protein product [Vitis vinifera]
miR9752	VIT_206s0061g01400.1	gi|225436325|ref|XP_002267961.1|/3.54835e-99/PREDICTED: dehydration-responsive element-binding protein 1B [Vitis vinifera]
miR169z	VIT_206s0061g01560.1	gi|731394078|ref|XP_002266280.3|/0/PREDICTED: serine/threonine-protein kinase D6PKL2 [Vitis vinifera]
miR5773	VIT_206s0061g01610.1	gi|359479378|ref|XP_002269920.2|/0/PREDICTED: DNA polymerase epsilon catalytic subunit A [Vitis vinifera]
miR5079a	VIT_206s0080g00030.4	gi|359479534|ref|XP_003632286.1|/0/PREDICTED: norsolorinic acid reductase B isoform X2 [Vitis vinifera]
miR5079a	VIT_206s0080g00030.6	gi|359479534|ref|XP_003632286.1|/0/PREDICTED: norsolorinic acid reductase B isoform X2 [Vitis vinifera]
miR7755-3p	VIT_206s0080g00040.1	gi|296084952|emb|CBI28361.3|/0/unnamed protein product [Vitis vinifera]
miR8048-3p	VIT_206s0080g00230.1	gi|225464986|ref|XP_002274661.1|/0/PREDICTED: uncharacterized protein LOC100241698 [Vitis vinifera]
miR8048-3p	VIT_206s0080g00230.2	gi|225464986|ref|XP_002274661.1|/0/PREDICTED: uncharacterized protein LOC100241698 [Vitis vinifera]
miR8048-3p	VIT_206s0080g00230.3	gi|225464986|ref|XP_002274661.1|/5.6173e-142/PREDICTED: uncharacterized protein LOC100241698 [Vitis vinifera]
miR8048-3p	VIT_206s0080g00230.4	gi|225464986|ref|XP_002274661.1|/5.05188e-162/PREDICTED: uncharacterized protein LOC100241698 [Vitis vinifera]
miR1044-3p	VIT_206s0080g00280.1	"gi|731394623|ref|XP_010651903.1|/0/PREDICTED: probable sodium/metabolite cotransporter BASS4, chloroplastic isoform X1 [Vitis vinifera]"
miR1044-3p	VIT_206s0080g00280.2	"gi|731394623|ref|XP_010651903.1|/0/PREDICTED: probable sodium/metabolite cotransporter BASS4, chloroplastic isoform X1 [Vitis vinifera]"
miR1044-3p	VIT_206s0080g00280.3	"gi|731394623|ref|XP_010651903.1|/0/PREDICTED: probable sodium/metabolite cotransporter BASS4, chloroplastic isoform X1 [Vitis vinifera]"
miR1044-3p	VIT_206s0080g00280.4	"gi|731394625|ref|XP_010651904.1|/2.16888e-167/PREDICTED: probable sodium/metabolite cotransporter BASS4, chloroplastic isoform X2 [Vitis vinifera]"
miR8585	VIT_206s0080g00310.1	gi|731394621|ref|XP_010651902.1|/0/PREDICTED: uncharacterized protein LOC100245043 [Vitis vinifera]
miR5813	VIT_206s0080g00400.1	gi|147789820|emb|CAN67239.1|/3.72979e-110/hypothetical protein VITISV_004804 [Vitis vinifera]
miR530a	VIT_206s0080g00400.1	gi|147789820|emb|CAN67239.1|/3.72979e-110/hypothetical protein VITISV_004804 [Vitis vinifera]
miR2928	VIT_206s0080g00410.1	"gi|731394574|ref|XP_010651884.1|/7.9273e-96/PREDICTED: ferredoxin-3, chloroplastic [Vitis vinifera]"
miR2928	VIT_206s0080g00410.2	"gi|731394574|ref|XP_010651884.1|/4.04547e-98/PREDICTED: ferredoxin-3, chloroplastic [Vitis vinifera]"
miR1088-5p	VIT_206s0080g00440.1	"gi|225464944|ref|XP_002274146.1|/0/PREDICTED: 28S ribosomal protein S9, mitochondrial [Vitis vinifera]"
miR1088-5p	VIT_206s0080g00440.2	"gi|225464944|ref|XP_002274146.1|/0/PREDICTED: 28S ribosomal protein S9, mitochondrial [Vitis vinifera]"
miR1088-5p	VIT_206s0080g00440.3	"gi|225464944|ref|XP_002274146.1|/0/PREDICTED: 28S ribosomal protein S9, mitochondrial [Vitis vinifera]"
miR1088-5p	VIT_206s0080g00440.4	"gi|225464944|ref|XP_002274146.1|/0/PREDICTED: 28S ribosomal protein S9, mitochondrial [Vitis vinifera]"
miR171	VIT_206s0080g01080.1	gi|922401559|ref|XP_013467916.1|/9.96062e-59/ubiquitin-conjugating enzyme [Medicago truncatula]
miR171	VIT_206s0080g01080.2	gi|225464852|ref|XP_002271772.1|/3.93361e-72/PREDICTED: ubiquitin-conjugating enzyme E2 variant 1D [Vitis vinifera]
miR171	VIT_206s0080g01080.3	gi|922401559|ref|XP_013467916.1|/8.61779e-64/ubiquitin-conjugating enzyme [Medicago truncatula]
miR171	VIT_206s0080g01080.4	gi|225464852|ref|XP_002271772.1|/5.4568e-78/PREDICTED: ubiquitin-conjugating enzyme E2 variant 1D [Vitis vinifera]
miR171	VIT_206s0080g01080.5	gi|658062864|ref|XP_008367344.1|/1.05719e-49/PREDICTED: ubiquitin-conjugating enzyme E2 variant 1D-like [Malus domestica]
miR9477-3p	VIT_206s0080g01093.1	gi|147839202|emb|CAN76919.1|/7.22165e-95/hypothetical protein VITISV_015621 [Vitis vinifera]
miR3706	VIT_207s0005g00040.1	gi|225437290|ref|XP_002262984.1|/3.98944e-107/PREDICTED: dephospho-CoA kinase [Vitis vinifera]
miR3706	VIT_207s0005g00040.2	gi|225437290|ref|XP_002262984.1|/5.68239e-120/PREDICTED: dephospho-CoA kinase [Vitis vinifera]
miR3706	VIT_207s0005g00040.3	gi|225437290|ref|XP_002262984.1|/8.00181e-108/PREDICTED: dephospho-CoA kinase [Vitis vinifera]
miR3706	VIT_207s0005g00040.4	gi|225437290|ref|XP_002262984.1|/3.99053e-79/PREDICTED: dephospho-CoA kinase [Vitis vinifera]
miR1069-3p	VIT_207s0005g00050.1	gi|225437292|ref|XP_002266955.1|/1.39098e-54/PREDICTED: pollen-specific leucine-rich repeat extensin-like protein 2 [Vitis vinifera]
miR1069-3p	VIT_207s0005g00050.2	gi|225437292|ref|XP_002266955.1|/2.05493e-54/PREDICTED: pollen-specific leucine-rich repeat extensin-like protein 2 [Vitis vinifera]
miR4414b	VIT_207s0005g00100.1	"gi|225437302|ref|XP_002263425.1|/0/PREDICTED: protein LOW PSII ACCUMULATION 1, chloroplastic isoform X1 [Vitis vinifera]"
miR4414b	VIT_207s0005g00100.2	"gi|225437302|ref|XP_002263425.1|/0/PREDICTED: protein LOW PSII ACCUMULATION 1, chloroplastic isoform X1 [Vitis vinifera]"
miR4414b	VIT_207s0005g00100.3	"gi|225437302|ref|XP_002263425.1|/0/PREDICTED: protein LOW PSII ACCUMULATION 1, chloroplastic isoform X1 [Vitis vinifera]"
miR1432-5p	VIT_207s0005g00140.1	gi|225437310|ref|XP_002263702.1|/4.79653e-90/PREDICTED: translocator protein homolog [Vitis vinifera]
miR2916	VIT_207s0005g00340.1	gi|731395476|ref|XP_002266159.2|/0/PREDICTED: phytochrome A-associated F-box protein [Vitis vinifera]
miR9748	VIT_207s0005g00520.2	"gi|731395490|ref|XP_010652190.1|/2.61878e-54/PREDICTED: outer envelope pore protein 16-4, chloroplastic isoform X1 [Vitis vinifera]"
miR3698	VIT_207s0005g00630.2	gi|731395510|ref|XP_010652197.1|/0/PREDICTED: poly [ADP-ribose] polymerase 2 isoform X1 [Vitis vinifera]
miR1535a	VIT_207s0005g00680.2	gi|225437418|ref|XP_002271146.1|/0/PREDICTED: exocyst complex component SEC15B [Vitis vinifera]
miR5721	VIT_207s0005g00690.3	gi|297743909|emb|CBI36879.3|/2.88284e-72/unnamed protein product [Vitis vinifera]
miR9752	VIT_207s0005g00860.9	gi|731395549|ref|XP_010652210.1|/0/PREDICTED: probable ATP-dependent RNA helicase DHX37 [Vitis vinifera]
miR3434-5p	VIT_207s0005g01000.4	gi|225437475|ref|XP_002273927.1|/7.81666e-169/PREDICTED: syntaxin-41 [Vitis vinifera]
miR3434-5p	VIT_207s0005g01000.7	gi|225437475|ref|XP_002273927.1|/1.34666e-163/PREDICTED: syntaxin-41 [Vitis vinifera]
miR1088-5p	VIT_207s0005g01120.6	gi|731395594|ref|XP_010652225.1|/0/PREDICTED: protein FAR1-RELATED SEQUENCE 11-like [Vitis vinifera]
miR419	VIT_207s0005g01160.1	gi|225437505|ref|XP_002269921.1|/0/PREDICTED: uncharacterized protein LOC100243543 [Vitis vinifera]
miR6169	VIT_207s0005g01360.1	gi|731395637|ref|XP_010652236.1|/6.40365e-114/PREDICTED: uncharacterized protein LOC100260678 isoform X1 [Vitis vinifera]
miR6169	VIT_207s0005g01360.2	gi|225437543|ref|XP_002275880.1|/2.42906e-113/PREDICTED: uncharacterized protein LOC100260678 isoform X2 [Vitis vinifera]
miR6169	VIT_207s0005g01360.3	gi|225437543|ref|XP_002275880.1|/1.82349e-111/PREDICTED: uncharacterized protein LOC100260678 isoform X2 [Vitis vinifera]
miR6169	VIT_207s0005g01360.4	gi|731395637|ref|XP_010652236.1|/2.77951e-77/PREDICTED: uncharacterized protein LOC100260678 isoform X1 [Vitis vinifera]
miR6169	VIT_207s0005g01360.5	gi|731395637|ref|XP_010652236.1|/2.88569e-77/PREDICTED: uncharacterized protein LOC100260678 isoform X1 [Vitis vinifera]
miR6169	VIT_207s0005g01360.6	gi|731395637|ref|XP_010652236.1|/2.66955e-77/PREDICTED: uncharacterized protein LOC100260678 isoform X1 [Vitis vinifera]
miR6169	VIT_207s0005g01360.7	gi|731395637|ref|XP_010652236.1|/2.66576e-77/PREDICTED: uncharacterized protein LOC100260678 isoform X1 [Vitis vinifera]
miR2603	VIT_207s0005g02190.2	gi|359479972|ref|XP_003632382.1|/0/PREDICTED: zinc finger protein 598 [Vitis vinifera]
miR2603	VIT_207s0005g02190.3	gi|359479972|ref|XP_003632382.1|/0/PREDICTED: zinc finger protein 598 [Vitis vinifera]
miR164b-3p	VIT_207s0005g02410.1	gi|359480225|ref|XP_002273421.2|/5.99113e-137/PREDICTED: peptidyl-prolyl cis-trans isomerase [Vitis vinifera]
miR172a	VIT_207s0005g02550.1	gi|359479987|ref|XP_003632384.1|/1.93033e-152/PREDICTED: LOW QUALITY PROTEIN: chitinase 10 [Vitis vinifera]
miR172a	VIT_207s0005g02550.2	gi|359479987|ref|XP_003632384.1|/2.01647e-152/PREDICTED: LOW QUALITY PROTEIN: chitinase 10 [Vitis vinifera]
miR172a	VIT_207s0005g02550.3	gi|359479987|ref|XP_003632384.1|/2.18772e-152/PREDICTED: LOW QUALITY PROTEIN: chitinase 10 [Vitis vinifera]
miR172a	VIT_207s0005g02550.4	gi|359479987|ref|XP_003632384.1|/2.14754e-152/PREDICTED: LOW QUALITY PROTEIN: chitinase 10 [Vitis vinifera]
miR9654a-3p	VIT_207s0005g02740.1	"gi|731395953|ref|XP_002274067.2|/1.24075e-145/PREDICTED: peptide chain release factor 1-like, mitochondrial [Vitis vinifera]"
miR9654a-3p	VIT_207s0005g02740.2	"gi|731395953|ref|XP_002274067.2|/1.49311e-91/PREDICTED: peptide chain release factor 1-like, mitochondrial [Vitis vinifera]"
miR5081	VIT_207s0005g02810.8	gi|297744105|emb|CBI37075.3|/0/unnamed protein product [Vitis vinifera]
miR839-5p	VIT_207s0005g02920.1	gi|147843199|emb|CAN78439.1|/1.08484e-57/hypothetical protein VITISV_023667 [Vitis vinifera]
miR7707-3p	VIT_207s0005g02970.1	gi|731395991|ref|XP_010652356.1|/0/PREDICTED: myosin-9-like [Vitis vinifera]
miR2592s-3p	VIT_207s0005g03100.1	gi|731396010|ref|XP_010652362.1|/0/PREDICTED: autophagy-related protein 9 [Vitis vinifera]
miR8155	VIT_207s0005g03240.1	-
miR845d	VIT_207s0005g03240.1	-
miR1511-3p	VIT_207s0005g03240.1	-
miR1863	VIT_207s0005g03240.1	-
miR9752	VIT_207s0005g03450.2	gi|297744153|emb|CBI37123.3|/0/unnamed protein product [Vitis vinifera]
miR8764	VIT_207s0005g03490.2	gi|297744154|emb|CBI37124.3|/0/unnamed protein product [Vitis vinifera]
miR8764	VIT_207s0005g03490.3	gi|297744154|emb|CBI37124.3|/0/unnamed protein product [Vitis vinifera]
miR838-3p	VIT_207s0005g03580.2	gi|731396072|ref|XP_010652378.1|/0/PREDICTED: putative lysine-specific demethylase JMJ16 isoform X1 [Vitis vinifera]
miR838-3p	VIT_207s0005g03580.3	gi|731396080|ref|XP_010652382.1|/0/PREDICTED: putative lysine-specific demethylase JMJ16 isoform X3 [Vitis vinifera]
miR4414a-5p	VIT_207s0005g03620.4	gi|225438097|ref|XP_002277335.1|/1.01744e-104/PREDICTED: serine/threonine-protein kinase 19 isoform X1 [Vitis vinifera]
miR4414a-5p	VIT_207s0005g03620.5	gi|225438097|ref|XP_002277335.1|/3.68675e-110/PREDICTED: serine/threonine-protein kinase 19 isoform X1 [Vitis vinifera]
miR838-3p	VIT_207s0005g03970.2	gi|731396157|ref|XP_010652402.1|/0/PREDICTED: protein NRT1/ PTR FAMILY 5.2-like isoform X2 [Vitis vinifera]
miR846-3p	VIT_207s0005g04190.3	gi|731396175|ref|XP_010652405.1|/0/PREDICTED: histone-lysine N-methyltransferase SUVR2 isoform X1 [Vitis vinifera]
miR846-3p	VIT_207s0005g04190.4	gi|731396175|ref|XP_010652405.1|/0/PREDICTED: histone-lysine N-methyltransferase SUVR2 isoform X1 [Vitis vinifera]
miR846-3p	VIT_207s0005g04190.5	gi|731396175|ref|XP_010652405.1|/0/PREDICTED: histone-lysine N-methyltransferase SUVR2 isoform X1 [Vitis vinifera]
miR846-3p	VIT_207s0005g04190.7	gi|731396175|ref|XP_010652405.1|/0/PREDICTED: histone-lysine N-methyltransferase SUVR2 isoform X1 [Vitis vinifera]
miR846-3p	VIT_207s0005g04190.9	gi|731396175|ref|XP_010652405.1|/0/PREDICTED: histone-lysine N-methyltransferase SUVR2 isoform X1 [Vitis vinifera]
miR838-3p	VIT_207s0005g04270.2	gi|731396192|ref|XP_010652412.1|/3.7327e-83/PREDICTED: uncharacterized protein LOC100246394 isoform X2 [Vitis vinifera]
miR899	VIT_207s0005g04280.1	gi|225437987|ref|XP_002272685.1|/0/PREDICTED: pre-mRNA-processing factor 39 [Vitis vinifera]
miR5293	VIT_207s0005g04300.2	gi|359480318|ref|XP_002272650.2|/0/PREDICTED: putative G3BP-like protein isoform X2 [Vitis vinifera]
miR2083-5p	VIT_207s0005g04300.2	gi|359480318|ref|XP_002272650.2|/0/PREDICTED: putative G3BP-like protein isoform X2 [Vitis vinifera]
miR5293	VIT_207s0005g04300.4	gi|359480318|ref|XP_002272650.2|/0/PREDICTED: putative G3BP-like protein isoform X2 [Vitis vinifera]
miR5293	VIT_207s0005g04300.5	gi|359480318|ref|XP_002272650.2|/0/PREDICTED: putative G3BP-like protein isoform X2 [Vitis vinifera]
miR2083-5p	VIT_207s0005g04300.5	gi|359480318|ref|XP_002272650.2|/0/PREDICTED: putative G3BP-like protein isoform X2 [Vitis vinifera]
miR5293	VIT_207s0005g04300.6	gi|359480318|ref|XP_002272650.2|/0/PREDICTED: putative G3BP-like protein isoform X2 [Vitis vinifera]
miR2083-5p	VIT_207s0005g04300.6	gi|359480318|ref|XP_002272650.2|/0/PREDICTED: putative G3BP-like protein isoform X2 [Vitis vinifera]
miR5293	VIT_207s0005g04300.7	gi|359480318|ref|XP_002272650.2|/0/PREDICTED: putative G3BP-like protein isoform X2 [Vitis vinifera]
miR5293	VIT_207s0005g04300.8	gi|359480318|ref|XP_002272650.2|/0/PREDICTED: putative G3BP-like protein isoform X2 [Vitis vinifera]
miR5293	VIT_207s0005g04300.9	gi|359480318|ref|XP_002272650.2|/5.96101e-131/PREDICTED: putative G3BP-like protein isoform X2 [Vitis vinifera]
miR2083-5p	VIT_207s0005g04300.9	gi|359480318|ref|XP_002272650.2|/5.96101e-131/PREDICTED: putative G3BP-like protein isoform X2 [Vitis vinifera]
miR3629a-3p	VIT_207s0005g04370.4	gi|225437975|ref|XP_002272086.1|/2.67682e-81/PREDICTED: uncharacterized protein LOC100265138 [Vitis vinifera]
miR3629a-3p	VIT_207s0005g04370.5	gi|225437975|ref|XP_002272086.1|/1.6576e-83/PREDICTED: uncharacterized protein LOC100265138 [Vitis vinifera]
miR1088-5p	VIT_207s0005g04390.1	gi|731396220|ref|XP_002269886.3|/0/PREDICTED: leucine-rich repeat receptor-like protein kinase PXL2 [Vitis vinifera]
miR1439	VIT_207s0005g04460.1	gi|731396228|ref|XP_010652424.1|/0/PREDICTED: ABC transporter C family member 5-like [Vitis vinifera]
miR1439	VIT_207s0005g04460.2	gi|731396228|ref|XP_010652424.1|/0/PREDICTED: ABC transporter C family member 5-like [Vitis vinifera]
miR1439	VIT_207s0005g04670.1	gi|297744247|emb|CBI37217.3|/5.16951e-112/unnamed protein product [Vitis vinifera]
miR5568f-3p	VIT_207s0005g04750.2	gi|225437924|ref|XP_002268190.1|/5.61414e-51/PREDICTED: uncharacterized protein LOC100241287 [Vitis vinifera]
miR7545	VIT_207s0005g04940.1	gi|225437896|ref|XP_002267519.1|/0/PREDICTED: uncharacterized protein LOC100241277 isoform X1 [Vitis vinifera]
miR7545	VIT_207s0005g04940.2	gi|731396295|ref|XP_010652446.1|/0/PREDICTED: uncharacterized protein LOC100241277 isoform X2 [Vitis vinifera]
miR7545	VIT_207s0005g04940.4	gi|731396295|ref|XP_010652446.1|/0/PREDICTED: uncharacterized protein LOC100241277 isoform X2 [Vitis vinifera]
miR7777-5p.1	VIT_207s0005g05600.1	gi|731396349|ref|XP_010652468.1|/0/PREDICTED: sterol 3-beta-glucosyltransferase UGT80A2 isoform X1 [Vitis vinifera]
miR162	VIT_207s0005g05620.1	gi|225464217|ref|XP_002265712.1|/3.73398e-80/PREDICTED: thioredoxin-like protein 4B [Vitis vinifera]
miR1044-3p	VIT_207s0005g05990.1	gi|731396399|ref|XP_010652488.1|/3.40033e-139/PREDICTED: N-acetylglucosaminyl-phosphatidylinositol de-N-acetylase-like isoform X2 [Vitis vinifera]
miR5773	VIT_207s0005g05990.10	gi|731396399|ref|XP_010652488.1|/4.14564e-101/PREDICTED: N-acetylglucosaminyl-phosphatidylinositol de-N-acetylase-like isoform X2 [Vitis vinifera]
miR1044-3p	VIT_207s0005g05990.6	gi|731396399|ref|XP_010652488.1|/6.12473e-116/PREDICTED: N-acetylglucosaminyl-phosphatidylinositol de-N-acetylase-like isoform X2 [Vitis vinifera]
miR1044-3p	VIT_207s0005g05990.7	gi|731396399|ref|XP_010652488.1|/3.81071e-101/PREDICTED: N-acetylglucosaminyl-phosphatidylinositol de-N-acetylase-like isoform X2 [Vitis vinifera]
miR5773	VIT_207s0005g05990.7	gi|731396399|ref|XP_010652488.1|/3.81071e-101/PREDICTED: N-acetylglucosaminyl-phosphatidylinositol de-N-acetylase-like isoform X2 [Vitis vinifera]
miR5773	VIT_207s0005g05990.9	gi|731396399|ref|XP_010652488.1|/2.9931e-105/PREDICTED: N-acetylglucosaminyl-phosphatidylinositol de-N-acetylase-like isoform X2 [Vitis vinifera]
miR5388	VIT_207s0005g06290.1	gi|225465441|ref|XP_002265677.1|/1.01555e-71/PREDICTED: cytochrome b5 [Vitis vinifera]
miR4995	VIT_207s0005g06440.1	gi|225465455|ref|XP_002267492.1|/0/PREDICTED: uncharacterized vacuolar membrane protein YML018C [Vitis vinifera]
miR3440	VIT_207s0005g06440.1	gi|225465455|ref|XP_002267492.1|/0/PREDICTED: uncharacterized vacuolar membrane protein YML018C [Vitis vinifera]
miR4995	VIT_207s0005g06440.2	gi|225465455|ref|XP_002267492.1|/0/PREDICTED: uncharacterized vacuolar membrane protein YML018C [Vitis vinifera]
miR3440	VIT_207s0005g06440.2	gi|225465455|ref|XP_002267492.1|/0/PREDICTED: uncharacterized vacuolar membrane protein YML018C [Vitis vinifera]
miR4995	VIT_207s0005g06440.3	gi|225465455|ref|XP_002267492.1|/0/PREDICTED: uncharacterized vacuolar membrane protein YML018C [Vitis vinifera]
miR3440	VIT_207s0005g06440.3	gi|225465455|ref|XP_002267492.1|/0/PREDICTED: uncharacterized vacuolar membrane protein YML018C [Vitis vinifera]
miR4995	VIT_207s0005g06440.4	gi|225465455|ref|XP_002267492.1|/0/PREDICTED: uncharacterized vacuolar membrane protein YML018C [Vitis vinifera]
miR3440	VIT_207s0005g06440.4	gi|225465455|ref|XP_002267492.1|/0/PREDICTED: uncharacterized vacuolar membrane protein YML018C [Vitis vinifera]
miR4995	VIT_207s0005g06440.5	gi|225465455|ref|XP_002267492.1|/0/PREDICTED: uncharacterized vacuolar membrane protein YML018C [Vitis vinifera]
miR3440	VIT_207s0005g06440.5	gi|225465455|ref|XP_002267492.1|/0/PREDICTED: uncharacterized vacuolar membrane protein YML018C [Vitis vinifera]
miR4995	VIT_207s0005g06440.6	gi|225465455|ref|XP_002267492.1|/0/PREDICTED: uncharacterized vacuolar membrane protein YML018C [Vitis vinifera]
miR3440	VIT_207s0005g06440.6	gi|225465455|ref|XP_002267492.1|/0/PREDICTED: uncharacterized vacuolar membrane protein YML018C [Vitis vinifera]
miR4995	VIT_207s0005g06440.7	gi|225465455|ref|XP_002267492.1|/0/PREDICTED: uncharacterized vacuolar membrane protein YML018C [Vitis vinifera]
miR3440	VIT_207s0005g06440.7	gi|225465455|ref|XP_002267492.1|/0/PREDICTED: uncharacterized vacuolar membrane protein YML018C [Vitis vinifera]
miR5563-3p	VIT_207s0005g06480.11	gi|731396468|ref|XP_002267331.3|/0/PREDICTED: uncharacterized protein LOC100267131 isoform X3 [Vitis vinifera]
miR5563-3p	VIT_207s0005g06480.12	gi|731396468|ref|XP_002267331.3|/0/PREDICTED: uncharacterized protein LOC100267131 isoform X3 [Vitis vinifera]
miR5563-3p	VIT_207s0005g06510.1	gi|731418198|ref|XP_010660586.1|/8.24172e-15/PREDICTED: uncharacterized protein LOC104881629 [Vitis vinifera]
miR822-5p	VIT_207s0005g06680.1	gi|359480142|ref|XP_002269196.2|/0/PREDICTED: uncharacterized protein LOC100267035 isoform X2 [Vitis vinifera]
miR6189	VIT_207s0031g00110.1	gi|225438797|ref|XP_002283187.1|/3.86809e-162/PREDICTED: protein IRX15-LIKE [Vitis vinifera]
miR1429-3p	VIT_207s0031g00240.12	gi|731397185|ref|XP_010652790.1|/1.31472e-129/PREDICTED: OTU domain-containing protein 3 isoform X2 [Vitis vinifera]
miR7532a	VIT_207s0031g00540.1	gi|225438734|ref|XP_002282668.1|/3.46044e-60/PREDICTED: protein RALF-like 34 [Vitis vinifera]
miR838-3p	VIT_207s0031g00620.1	gi|296082420|emb|CBI21425.3|/0/unnamed protein product [Vitis vinifera]
miR399a	VIT_207s0031g00670.1	gi|359480674|ref|XP_002277765.2|/1.31445e-141/PREDICTED: heat shock factor protein HSF24 [Vitis vinifera]
miR2118f	VIT_207s0031g00680.1	gi|225438706|ref|XP_002277744.1|/2.43182e-166/PREDICTED: red chlorophyll catabolite reductase [Vitis vinifera]
miR444d.3	VIT_207s0031g00690.1	gi|526118218|ref|NP_001267962.1|/0/abscisic acid 8'-hydroxylase 3-like precursor [Vitis vinifera]
miR9748	VIT_207s0031g00840.1	gi|731397279|ref|XP_010652821.1|/0/PREDICTED: uncharacterized protein LOC100244129 isoform X1 [Vitis vinifera]
miR9748	VIT_207s0031g00840.2	gi|731397279|ref|XP_010652821.1|/0/PREDICTED: uncharacterized protein LOC100244129 isoform X1 [Vitis vinifera]
miR5388	VIT_207s0031g00920.1	gi|731397286|ref|XP_010652823.1|/0/PREDICTED: inositol-3-phosphate synthase [Vitis vinifera]
miR5388	VIT_207s0031g00920.2	gi|731397286|ref|XP_010652823.1|/0/PREDICTED: inositol-3-phosphate synthase [Vitis vinifera]
miR5568f-3p	VIT_207s0031g00940.1	gi|731397288|ref|XP_010652824.1|/0/PREDICTED: low affinity sulfate transporter 3 [Vitis vinifera]
miR395a	VIT_207s0031g00940.1	gi|731397288|ref|XP_010652824.1|/0/PREDICTED: low affinity sulfate transporter 3 [Vitis vinifera]
miR5568f-3p	VIT_207s0031g00940.2	gi|731397288|ref|XP_010652824.1|/0/PREDICTED: low affinity sulfate transporter 3 [Vitis vinifera]
miR395a	VIT_207s0031g00940.2	gi|731397288|ref|XP_010652824.1|/0/PREDICTED: low affinity sulfate transporter 3 [Vitis vinifera]
miR7707-3p	VIT_207s0031g01020.1	gi|225438647|ref|XP_002281478.1|/0/PREDICTED: trafficking protein particle complex subunit 12-like [Vitis vinifera]
miR5568f-3p	VIT_207s0031g01200.3	gi|731397331|ref|XP_010652841.1|/9.28449e-54/PREDICTED: ribosome biogenesis protein TSR3 homolog [Vitis vinifera]
miR3629a-3p	VIT_207s0031g01230.1	gi|225438619|ref|XP_002281037.1|/9.59525e-53/PREDICTED: 60S ribosomal protein L30 [Vitis vinifera]
miR3629a-3p	VIT_207s0031g01230.2	gi|225438619|ref|XP_002281037.1|/2.01087e-58/PREDICTED: 60S ribosomal protein L30 [Vitis vinifera]
miR1169-3p	VIT_207s0031g01280.1	gi|225438613|ref|XP_002280917.1|/5.5737e-177/PREDICTED: uncharacterized protein LOC100266317 [Vitis vinifera]
miR1169-3p	VIT_207s0031g01280.2	gi|225438613|ref|XP_002280917.1|/7.2919e-153/PREDICTED: uncharacterized protein LOC100266317 [Vitis vinifera]
miR393b-5p	VIT_207s0031g01540.1	"gi|731397385|ref|XP_002276109.2|/0/PREDICTED: 4-alpha-glucanotransferase, chloroplastic/amyloplastic [Vitis vinifera]"
miR393b-5p	VIT_207s0031g01540.2	"gi|731397385|ref|XP_002276109.2|/0/PREDICTED: 4-alpha-glucanotransferase, chloroplastic/amyloplastic [Vitis vinifera]"
miR393b-5p	VIT_207s0031g01540.3	"gi|731397385|ref|XP_002276109.2|/0/PREDICTED: 4-alpha-glucanotransferase, chloroplastic/amyloplastic [Vitis vinifera]"
miR6189	VIT_207s0031g01605.1	gi|731397397|ref|XP_010652859.1|/0/PREDICTED: pentatricopeptide repeat-containing protein At4g39530 [Vitis vinifera]
miR8036-3p	VIT_207s0031g01710.1	gi|731397418|ref|XP_010652864.1|/5.27892e-88/PREDICTED: probable WRKY transcription factor 51 [Vitis vinifera]
miR1028b-5p	VIT_207s0031g01880.11	gi|731397460|ref|XP_010652880.1|/0/PREDICTED: ubiquitin carboxyl-terminal hydrolase 27 isoform X1 [Vitis vinifera]
novel_mir55	VIT_207s0031g01910.1	gi|147794450|emb|CAN64856.1|/2.88769e-52/hypothetical protein VITISV_030491 [Vitis vinifera]
miR1156.2	VIT_207s0031g01960.1	gi|225438487|ref|XP_002278286.1|/0/PREDICTED: protein S-acyltransferase 8 isoform X1 [Vitis vinifera]
miR1069-3p	VIT_207s0031g02010.1	gi|225438477|ref|XP_002278185.1|/2.34215e-122/PREDICTED: uncharacterized protein LOC100266324 [Vitis vinifera]
miR1069-3p	VIT_207s0031g02010.2	gi|225438477|ref|XP_002278185.1|/6.23018e-80/PREDICTED: uncharacterized protein LOC100266324 [Vitis vinifera]
miR8578.2	VIT_207s0031g02260.1	gi|225438428|ref|XP_002276437.1|/0/PREDICTED: uncharacterized protein LOC100266179 isoform X1 [Vitis vinifera]
miR2594	VIT_207s0031g02270.2	gi|225438426|ref|XP_002276373.1|/0/PREDICTED: monosaccharide-sensing protein 2 [Vitis vinifera]
miR1044-3p	VIT_207s0031g02380.1	gi|147773953|emb|CAN60790.1|/4.79665e-63/hypothetical protein VITISV_000646 [Vitis vinifera]
miR7830	VIT_207s0031g02640.2	gi|225438355|ref|XP_002273487.1|/0/PREDICTED: uncharacterized protein LOC100243998 [Vitis vinifera]
miR7830	VIT_207s0031g02640.3	gi|225438355|ref|XP_002273487.1|/0/PREDICTED: uncharacterized protein LOC100243998 [Vitis vinifera]
miR7830	VIT_207s0031g02640.4	gi|225438355|ref|XP_002273487.1|/0/PREDICTED: uncharacterized protein LOC100243998 [Vitis vinifera]
miR6169	VIT_207s0031g02720.1	gi|731397638|ref|XP_010652946.1|/0/PREDICTED: filament-like plant protein [Vitis vinifera]
miR6169	VIT_207s0031g02720.2	gi|731397638|ref|XP_010652946.1|/0/PREDICTED: filament-like plant protein [Vitis vinifera]
miR6169	VIT_207s0031g02720.4	gi|731397638|ref|XP_010652946.1|/0/PREDICTED: filament-like plant protein [Vitis vinifera]
miR6169	VIT_207s0031g02720.7	gi|731397638|ref|XP_010652946.1|/0/PREDICTED: filament-like plant protein [Vitis vinifera]
miR6169	VIT_207s0031g02720.8	gi|147866605|emb|CAN83687.1|/0/hypothetical protein VITISV_031800 [Vitis vinifera]
miR6169	VIT_207s0031g02720.9	gi|731397638|ref|XP_010652946.1|/0/PREDICTED: filament-like plant protein [Vitis vinifera]
miR7776-5p.1	VIT_207s0031g02970.3	gi|731397705|ref|XP_010652974.1|/0/PREDICTED: uncharacterized protein LOC100244111 [Vitis vinifera]
miR7776-5p.1	VIT_207s0031g02970.4	gi|731397705|ref|XP_010652974.1|/0/PREDICTED: uncharacterized protein LOC100244111 [Vitis vinifera]
miR7776-5p.1	VIT_207s0031g02970.5	gi|731397705|ref|XP_010652974.1|/1.70407e-167/PREDICTED: uncharacterized protein LOC100244111 [Vitis vinifera]
miR1167	VIT_207s0031g03010.1	gi|731397714|ref|XP_010652977.1|/0/PREDICTED: uncharacterized protein LOC104879939 [Vitis vinifera]
miR1167	VIT_207s0031g03010.2	gi|731397714|ref|XP_010652977.1|/0/PREDICTED: uncharacterized protein LOC104879939 [Vitis vinifera]
miR1167	VIT_207s0031g03010.3	gi|731397714|ref|XP_010652977.1|/0/PREDICTED: uncharacterized protein LOC104879939 [Vitis vinifera]
miR1167	VIT_207s0031g03010.4	gi|731397714|ref|XP_010652977.1|/0/PREDICTED: uncharacterized protein LOC104879939 [Vitis vinifera]
miR1167	VIT_207s0031g03010.5	gi|731397714|ref|XP_010652977.1|/0/PREDICTED: uncharacterized protein LOC104879939 [Vitis vinifera]
miR1167	VIT_207s0031g03010.6	gi|731397714|ref|XP_010652977.1|/0/PREDICTED: uncharacterized protein LOC104879939 [Vitis vinifera]
miR1167	VIT_207s0031g03010.7	gi|731397714|ref|XP_010652977.1|/0/PREDICTED: uncharacterized protein LOC104879939 [Vitis vinifera]
miR1167	VIT_207s0031g03010.8	gi|731397714|ref|XP_010652977.1|/0/PREDICTED: uncharacterized protein LOC104879939 [Vitis vinifera]
miR1167	VIT_207s0031g03010.9	gi|731397714|ref|XP_010652977.1|/0/PREDICTED: uncharacterized protein LOC104879939 [Vitis vinifera]
miR1027a	VIT_207s0095g00040.1	gi|147844597|emb|CAN80064.1|/0/hypothetical protein VITISV_035224 [Vitis vinifera]
miR7830	VIT_207s0095g00195.1	gi|731396647|ref|XP_002267797.3|/0/PREDICTED: S-locus-specific glycoprotein S6-like [Vitis vinifera]
miR7830	VIT_207s0095g00290.1	gi|731396637|ref|XP_010652589.1|/0/PREDICTED: G-type lectin S-receptor-like serine/threonine-protein kinase B120 [Vitis vinifera]
miR838-3p	VIT_207s0095g00340.1	gi|731396639|ref|XP_010652590.1|/0/PREDICTED: G-type lectin S-receptor-like serine/threonine-protein kinase CES101 [Vitis vinifera]
miR7830	VIT_207s0095g00340.1	gi|731396639|ref|XP_010652590.1|/0/PREDICTED: G-type lectin S-receptor-like serine/threonine-protein kinase CES101 [Vitis vinifera]
miR7830	VIT_207s0095g00380.1	gi|296081037|emb|CBI18318.3|/5.56898e-22/unnamed protein product [Vitis vinifera]
miR7830	VIT_207s0095g00520.1	gi|731396689|ref|XP_010652611.1|/3.47271e-112/PREDICTED: G-type lectin S-receptor-like serine/threonine-protein kinase B120 [Vitis vinifera]
miR7830	VIT_207s0095g00550.1	gi|731396647|ref|XP_002267797.3|/0/PREDICTED: S-locus-specific glycoprotein S6-like [Vitis vinifera]
miR7830	VIT_207s0095g00550.2	gi|731396647|ref|XP_002267797.3|/0/PREDICTED: S-locus-specific glycoprotein S6-like [Vitis vinifera]
miR7830	VIT_207s0095g00640.1	gi|731396654|ref|XP_010652595.1|/0/PREDICTED: G-type lectin S-receptor-like serine/threonine-protein kinase At1g67520 [Vitis vinifera]
miR7830	VIT_207s0095g00660.1	gi|225463860|ref|XP_002268342.1|/0/PREDICTED: G-type lectin S-receptor-like serine/threonine-protein kinase At1g67520 isoform X1 [Vitis vinifera]
miR7830	VIT_207s0095g00660.2	gi|225463860|ref|XP_002268342.1|/0/PREDICTED: G-type lectin S-receptor-like serine/threonine-protein kinase At1g67520 isoform X1 [Vitis vinifera]
miR7830	VIT_207s0095g00660.3	gi|225463860|ref|XP_002268342.1|/0/PREDICTED: G-type lectin S-receptor-like serine/threonine-protein kinase At1g67520 isoform X1 [Vitis vinifera]
miR7830	VIT_207s0095g00660.4	gi|225463860|ref|XP_002268342.1|/0/PREDICTED: G-type lectin S-receptor-like serine/threonine-protein kinase At1g67520 isoform X1 [Vitis vinifera]
miR7830	VIT_207s0095g00670.1	gi|731396650|ref|XP_010652593.1|/0/PREDICTED: G-type lectin S-receptor-like serine/threonine-protein kinase CES101 isoform X2 [Vitis vinifera]
miR7830	VIT_207s0095g00670.2	gi|731396650|ref|XP_010652593.1|/0/PREDICTED: G-type lectin S-receptor-like serine/threonine-protein kinase CES101 isoform X2 [Vitis vinifera]
miR7830	VIT_207s0095g00670.3	gi|731396650|ref|XP_010652593.1|/0/PREDICTED: G-type lectin S-receptor-like serine/threonine-protein kinase CES101 isoform X2 [Vitis vinifera]
miR7830	VIT_207s0095g00670.4	gi|731396650|ref|XP_010652593.1|/0/PREDICTED: G-type lectin S-receptor-like serine/threonine-protein kinase CES101 isoform X2 [Vitis vinifera]
miR7830	VIT_207s0095g00670.5	gi|731396654|ref|XP_010652595.1|/0/PREDICTED: G-type lectin S-receptor-like serine/threonine-protein kinase At1g67520 [Vitis vinifera]
miR7830	VIT_207s0095g00680.1	gi|296081052|emb|CBI18333.3|/7.99658e-52/unnamed protein product [Vitis vinifera]
miR1439	VIT_207s0095g00705.1	gi|731396664|ref|XP_010652600.1|/3.72092e-18/PREDICTED: uncharacterized protein LOC104879882 isoform X2 [Vitis vinifera]
miR3624-5p	VIT_207s0095g00740.1	gi|225463870|ref|XP_002268712.1|/0/PREDICTED: GPI transamidase component PIG-S [Vitis vinifera]
miR3624-5p	VIT_207s0095g00740.2	gi|225463870|ref|XP_002268712.1|/0/PREDICTED: GPI transamidase component PIG-S [Vitis vinifera]
miR419	VIT_207s0104g00020.1	gi|731395382|ref|XP_010652154.1|/0/PREDICTED: ARM REPEAT PROTEIN INTERACTING WITH ABF2 isoform X1 [Vitis vinifera]
miR419	VIT_207s0104g00020.2	gi|296086739|emb|CBI32374.3|/0/unnamed protein product [Vitis vinifera]
miR9654a-3p	VIT_207s0104g00040.9	"gi|731395378|ref|XP_010652152.1|/0/PREDICTED: preprotein translocase subunit SCY2, chloroplastic [Vitis vinifera]"
miR4414b	VIT_207s0104g00100.1	gi|296086733|emb|CBI32368.3|/0/unnamed protein product [Vitis vinifera]
miR4414b	VIT_207s0104g00100.2	gi|296086733|emb|CBI32368.3|/0/unnamed protein product [Vitis vinifera]
miR4414b	VIT_207s0104g00100.3	gi|296086733|emb|CBI32368.3|/0/unnamed protein product [Vitis vinifera]
miR4414b	VIT_207s0104g00100.4	gi|296086733|emb|CBI32368.3|/1.60806e-134/unnamed protein product [Vitis vinifera]
miR4414b	VIT_207s0104g00100.5	gi|296086733|emb|CBI32368.3|/0/unnamed protein product [Vitis vinifera]
miR8767c	VIT_207s0104g00310.6	gi|225436962|ref|XP_002276508.1|/0/PREDICTED: uncharacterized protein LOC100264786 isoform X1 [Vitis vinifera]
miR1167	VIT_207s0104g00380.2	"gi|225436952|ref|XP_002271798.1|/0/PREDICTED: isoamylase 2, chloroplastic [Vitis vinifera]"
miR2594	VIT_207s0104g00390.1	gi|731395303|ref|XP_010652126.1|/0/PREDICTED: mediator of RNA polymerase II transcription subunit 33A isoform X1 [Vitis vinifera]
miR6230-5p	VIT_207s0104g00390.1	gi|731395303|ref|XP_010652126.1|/0/PREDICTED: mediator of RNA polymerase II transcription subunit 33A isoform X1 [Vitis vinifera]
miR6230-5p	VIT_207s0104g00390.2	gi|731395303|ref|XP_010652126.1|/0/PREDICTED: mediator of RNA polymerase II transcription subunit 33A isoform X1 [Vitis vinifera]
miR2594	VIT_207s0104g00390.3	gi|731395303|ref|XP_010652126.1|/0/PREDICTED: mediator of RNA polymerase II transcription subunit 33A isoform X1 [Vitis vinifera]
miR2594	VIT_207s0104g00390.4	gi|731395303|ref|XP_010652126.1|/0/PREDICTED: mediator of RNA polymerase II transcription subunit 33A isoform X1 [Vitis vinifera]
miR6230-5p	VIT_207s0104g00390.4	gi|731395303|ref|XP_010652126.1|/0/PREDICTED: mediator of RNA polymerase II transcription subunit 33A isoform X1 [Vitis vinifera]
miR2594	VIT_207s0104g00390.5	gi|731395303|ref|XP_010652126.1|/0/PREDICTED: mediator of RNA polymerase II transcription subunit 33A isoform X1 [Vitis vinifera]
miR6230-5p	VIT_207s0104g00390.5	gi|731395303|ref|XP_010652126.1|/0/PREDICTED: mediator of RNA polymerase II transcription subunit 33A isoform X1 [Vitis vinifera]
miR2594	VIT_207s0104g00390.6	gi|731395303|ref|XP_010652126.1|/0/PREDICTED: mediator of RNA polymerase II transcription subunit 33A isoform X1 [Vitis vinifera]
miR1156.2	VIT_207s0104g00410.1	"gi|225436944|ref|XP_002275763.1|/1.49428e-134/PREDICTED: endo-1,3;1,4-beta-D-glucanase [Vitis vinifera]"
miR3629a-3p	VIT_207s0104g00460.1	gi|225436934|ref|XP_002275434.1|/0/PREDICTED: mitochondrial Rho GTPase 1 [Vitis vinifera]
miR3629a-3p	VIT_207s0104g00460.6	gi|225436934|ref|XP_002275434.1|/0/PREDICTED: mitochondrial Rho GTPase 1 [Vitis vinifera]
miR838-3p	VIT_207s0104g00480.3	gi|225436930|ref|XP_002275196.1|/0/PREDICTED: uncharacterized protein LOC100256371 [Vitis vinifera]
miR5773	VIT_207s0104g00500.1	gi|225436926|ref|XP_002275123.1|/5.07526e-178/PREDICTED: uncharacterized protein LOC100261455 [Vitis vinifera]
miR5773	VIT_207s0104g00500.2	gi|225436926|ref|XP_002275123.1|/1.4205e-169/PREDICTED: uncharacterized protein LOC100261455 [Vitis vinifera]
miR5773	VIT_207s0104g00500.3	gi|225436926|ref|XP_002275123.1|/9.56136e-174/PREDICTED: uncharacterized protein LOC100261455 [Vitis vinifera]
miR415	VIT_207s0104g00570.2	gi|731395256|ref|XP_010652109.1|/2.05993e-135/PREDICTED: BTB/POZ and MATH domain-containing protein 2-like [Vitis vinifera]
miR6251	VIT_207s0104g00610.1	"gi|225436900|ref|XP_002274139.1|/0/PREDICTED: glutamine synthetase leaf isozyme, chloroplastic [Vitis vinifera]"
miR6251	VIT_207s0104g00610.2	"gi|225436900|ref|XP_002274139.1|/0/PREDICTED: glutamine synthetase leaf isozyme, chloroplastic [Vitis vinifera]"
miR1169-3p	VIT_207s0104g00760.1	gi|731395229|ref|XP_010652100.1|/0/PREDICTED: piezo-type mechanosensitive ion channel homolog isoform X1 [Vitis vinifera]
miR1169-3p	VIT_207s0104g00760.2	gi|731395229|ref|XP_010652100.1|/0/PREDICTED: piezo-type mechanosensitive ion channel homolog isoform X1 [Vitis vinifera]
miR1169-3p	VIT_207s0104g00760.6	gi|731395233|ref|XP_010652102.1|/0/PREDICTED: piezo-type mechanosensitive ion channel homolog isoform X2 [Vitis vinifera]
miR1169-3p	VIT_207s0104g00760.7	gi|731395233|ref|XP_010652102.1|/0/PREDICTED: piezo-type mechanosensitive ion channel homolog isoform X2 [Vitis vinifera]
miR1169-3p	VIT_207s0104g00760.8	gi|731395233|ref|XP_010652102.1|/0/PREDICTED: piezo-type mechanosensitive ion channel homolog isoform X2 [Vitis vinifera]
miR1169-3p	VIT_207s0104g00760.9	gi|731395229|ref|XP_010652100.1|/0/PREDICTED: piezo-type mechanosensitive ion channel homolog isoform X1 [Vitis vinifera]
miR948	VIT_207s0104g00900.1	gi|225436851|ref|XP_002271734.1|/0/PREDICTED: LEC14B protein isoform X1 [Vitis vinifera]
miR948	VIT_207s0104g00900.6	gi|225436851|ref|XP_002271734.1|/0/PREDICTED: LEC14B protein isoform X1 [Vitis vinifera]
miR948	VIT_207s0104g00900.7	gi|225436851|ref|XP_002271734.1|/0/PREDICTED: LEC14B protein isoform X1 [Vitis vinifera]
miR7777-5p.1	VIT_207s0104g00920.1	gi|296086663|emb|CBI32298.3|/1.03072e-39/unnamed protein product [Vitis vinifera]
miR393b-5p	VIT_207s0104g01320.1	gi|225436793|ref|XP_002269127.1|/0/PREDICTED: protein TRANSPORT INHIBITOR RESPONSE 1 [Vitis vinifera]
miR393b-5p	VIT_207s0104g01320.2	gi|225436793|ref|XP_002269127.1|/0/PREDICTED: protein TRANSPORT INHIBITOR RESPONSE 1 [Vitis vinifera]
miR6253	VIT_207s0104g01350.1	gi|225436787|ref|XP_002268702.1|/1.70843e-82/PREDICTED: CASP-like protein 1E1 [Vitis vinifera]
miR5388	VIT_207s0104g01370.1	gi|225436781|ref|XP_002268410.1|/3.43834e-163/PREDICTED: RING finger and CHY zinc finger domain-containing protein 1 [Vitis vinifera]
miR419	VIT_207s0104g01610.2	gi|731395051|ref|XP_010652050.1|/0/PREDICTED: peroxisome biogenesis protein 6 isoform X1 [Vitis vinifera]
miR3629a-3p	VIT_207s0104g01610.3	gi|731395051|ref|XP_010652050.1|/0/PREDICTED: peroxisome biogenesis protein 6 isoform X1 [Vitis vinifera]
miR6189	VIT_207s0104g01774.1	gi|225436709|ref|XP_002268411.1|/1.94951e-131/PREDICTED: uncharacterized protein LOC100240854 [Vitis vinifera]
miR5649a	VIT_207s0129g00110.1	"gi|731397140|ref|XP_010652775.1|/4.21865e-166/PREDICTED: calcium-transporting ATPase 2, plasma membrane-type-like [Vitis vinifera]"
miR899	VIT_207s0129g00170.1	gi|359480551|ref|XP_002279650.2|/4.03968e-153/PREDICTED: mitochondrial outer membrane protein porin 2 [Vitis vinifera]
miR6169	VIT_207s0129g00250.1	gi|225438984|ref|XP_002284345.1|/0/PREDICTED: BTB/POZ domain-containing protein NPY4 [Vitis vinifera]
miR5813	VIT_207s0129g00290.11	gi|731396985|ref|XP_002284324.3|/0/PREDICTED: putative formamidase C869.04 [Vitis vinifera]
miR5813	VIT_207s0129g00290.13	gi|731396985|ref|XP_002284324.3|/0/PREDICTED: putative formamidase C869.04 [Vitis vinifera]
miR5813	VIT_207s0129g00290.14	gi|731396985|ref|XP_002284324.3|/0/PREDICTED: putative formamidase C869.04 [Vitis vinifera]
miR5813	VIT_207s0129g00290.15	gi|731396985|ref|XP_002284324.3|/0/PREDICTED: putative formamidase C869.04 [Vitis vinifera]
miR5813	VIT_207s0129g00290.3	gi|731396985|ref|XP_002284324.3|/0/PREDICTED: putative formamidase C869.04 [Vitis vinifera]
miR5813	VIT_207s0129g00290.9	gi|731396985|ref|XP_002284324.3|/0/PREDICTED: putative formamidase C869.04 [Vitis vinifera]
miR6169	VIT_207s0129g00380.1	gi|359480578|ref|XP_002284242.2|/0/PREDICTED: BTB/POZ domain-containing protein At5g67385 [Vitis vinifera]
miR6169	VIT_207s0129g00380.2	gi|359480578|ref|XP_002284242.2|/0/PREDICTED: BTB/POZ domain-containing protein At5g67385 [Vitis vinifera]
miR4414b	VIT_207s0129g00520.2	gi|731397047|ref|XP_010652743.1|/2.18627e-167/PREDICTED: probable protein phosphatase 2C 63 [Vitis vinifera]
miR477g	VIT_207s0129g00590.2	gi|359480587|ref|XP_002283956.2|/0/PREDICTED: U-box domain-containing protein 4 [Vitis vinifera]
miR2603	VIT_207s0129g00860.1	gi|147778583|emb|CAN60309.1|/0/hypothetical protein VITISV_015004 [Vitis vinifera]
miR948	VIT_207s0130g00110.1	gi|147857480|emb|CAN80782.1|/0/hypothetical protein VITISV_000769 [Vitis vinifera]
miR948	VIT_207s0130g00110.3	gi|731397845|ref|XP_010653034.1|/0/PREDICTED: uncharacterized protein LOC100247650 [Vitis vinifera]
miR528-3p	VIT_207s0130g00120.1	gi|731397861|ref|XP_010653042.1|/0/PREDICTED: tetratricopeptide repeat protein 27 homolog isoform X2 [Vitis vinifera]
miR528-3p	VIT_207s0130g00120.2	gi|731397861|ref|XP_010653042.1|/0/PREDICTED: tetratricopeptide repeat protein 27 homolog isoform X2 [Vitis vinifera]
miR528-3p	VIT_207s0130g00120.3	gi|731397861|ref|XP_010653042.1|/0/PREDICTED: tetratricopeptide repeat protein 27 homolog isoform X2 [Vitis vinifera]
miR528-3p	VIT_207s0130g00120.4	gi|731397861|ref|XP_010653042.1|/0/PREDICTED: tetratricopeptide repeat protein 27 homolog isoform X2 [Vitis vinifera]
miR419	VIT_207s0130g00130.1	gi|731397863|ref|XP_010653043.1|/0/PREDICTED: calcium-dependent protein kinase SK5 [Vitis vinifera]
miR5773	VIT_207s0130g00350.1	gi|731397900|ref|XP_010653057.1|/0/PREDICTED: long chain base biosynthesis protein 1 [Vitis vinifera]
miR5773	VIT_207s0130g00350.2	gi|731397900|ref|XP_010653057.1|/0/PREDICTED: long chain base biosynthesis protein 1 [Vitis vinifera]
miR5773	VIT_207s0130g00350.4	gi|731397900|ref|XP_010653057.1|/0/PREDICTED: long chain base biosynthesis protein 1 [Vitis vinifera]
miR3706	VIT_207s0130g00390.1	gi|225463167|ref|XP_002267200.1|/0/PREDICTED: DNA (cytosine-5)-methyltransferase 1-like [Vitis vinifera]
miR3706	VIT_207s0130g00390.2	gi|225463167|ref|XP_002267200.1|/0/PREDICTED: DNA (cytosine-5)-methyltransferase 1-like [Vitis vinifera]
miR3706	VIT_207s0130g00390.3	gi|225463167|ref|XP_002267200.1|/0/PREDICTED: DNA (cytosine-5)-methyltransferase 1-like [Vitis vinifera]
miR399a	VIT_207s0130g00400.4	gi|526117673|ref|NP_001268085.1|/0/uncharacterized protein LOC100259734 [Vitis vinifera]
miR399a	VIT_207s0130g00400.5	gi|526117673|ref|NP_001268085.1|/0/uncharacterized protein LOC100259734 [Vitis vinifera]
miR399a	VIT_207s0130g00400.7	gi|526117673|ref|NP_001268085.1|/0/uncharacterized protein LOC100259734 [Vitis vinifera]
miR399a	VIT_207s0130g00400.8	gi|526117673|ref|NP_001268085.1|/0/uncharacterized protein LOC100259734 [Vitis vinifera]
miR447c-3p	VIT_207s0130g00500.1	gi|296084847|emb|CBI27729.3|/6.20771e-29/unnamed protein product [Vitis vinifera]
miR9484	VIT_207s0141g00080.1	gi|731435010|ref|XP_010645227.1|/5.88058e-64/PREDICTED: nodulin-26-like [Vitis vinifera]
miR6169	VIT_207s0141g00100.1	gi|731434989|ref|XP_010645217.1|/5.13561e-178/PREDICTED: myb-related protein Myb4 [Vitis vinifera]
miR5303	VIT_207s0141g00140.1	gi|359479577|ref|XP_002275146.2|/0/PREDICTED: histone acetyltransferase GCN5-like [Vitis vinifera]
miR5303	VIT_207s0141g00140.3	gi|359479577|ref|XP_002275146.2|/0/PREDICTED: histone acetyltransferase GCN5-like [Vitis vinifera]
miR9484	VIT_207s0141g00160.1	gi|731435010|ref|XP_010645227.1|/1.58261e-63/PREDICTED: nodulin-26-like [Vitis vinifera]
miR5079a	VIT_207s0141g00250.1	gi|297742873|emb|CBI35638.3|/0/unnamed protein product [Vitis vinifera]
miR6195	VIT_207s0141g00290.1	gi|225437215|ref|XP_002281771.1|/1.4706e-127/PREDICTED: auxin-responsive protein IAA16-like [Vitis vinifera]
miR6195	VIT_207s0141g00290.2	gi|225437215|ref|XP_002281771.1|/1.48626e-120/PREDICTED: auxin-responsive protein IAA16-like [Vitis vinifera]
miR5671b	VIT_207s0141g00490.1	gi|297742828|emb|CBI35582.3|/0/unnamed protein product [Vitis vinifera]
miR9484	VIT_207s0141g00540.1	gi|359494755|ref|XP_002269725.2|/0/PREDICTED: monocopper oxidase-like protein SKU5 [Vitis vinifera]
miR1069-3p	VIT_207s0141g00780.1	gi|359479583|ref|XP_002275680.2|/0/PREDICTED: pentatricopeptide repeat-containing protein At1g63330 [Vitis vinifera]
miR5081	VIT_207s0141g00780.1	gi|359479583|ref|XP_002275680.2|/0/PREDICTED: pentatricopeptide repeat-containing protein At1g63330 [Vitis vinifera]
miR9752	VIT_207s0141g01000.1	gi|296084633|emb|CBI25721.3|/5.51009e-32/unnamed protein product [Vitis vinifera]
miR6027-3p	VIT_207s0141g01030.1	gi|731435019|ref|XP_010645257.1|/0/PREDICTED: putative disease resistance RPP13-like protein 1 [Vitis vinifera]
miR5054	VIT_207s0151g00410.1	gi|731394919|ref|XP_010652002.1|/0/PREDICTED: sulfate transporter 3.1-like [Vitis vinifera]
miR5744	VIT_207s0151g00620.1	gi|296085227|emb|CBI28722.3|/0/unnamed protein product [Vitis vinifera]
miR419	VIT_207s0151g00740.1	gi|296085219|emb|CBI28714.3|/3.23727e-126/unnamed protein product [Vitis vinifera]
miR6253	VIT_207s0151g00750.1	"gi|359494811|ref|XP_002271020.2|/0/PREDICTED: rhodanese-like domain-containing protein 4A, chloroplastic [Vitis vinifera]"
miR530b	VIT_207s0151g00760.1	gi|359479639|ref|XP_003632312.1|/7.05475e-88/PREDICTED: non-specific lipid-transfer protein-like protein At2g13820 [Vitis vinifera]
miR3631b-3p	VIT_207s0151g00880.1	gi|302144211|emb|CBI23338.3|/0/unnamed protein product [Vitis vinifera]
miR528-3p	VIT_207s0151g01030.1	gi|641849835|gb|KDO68709.1|/9.86326e-92/hypothetical protein CISIN_1g027933mg [Citrus sinensis]
miR528-3p	VIT_207s0151g01030.2	gi|641849835|gb|KDO68709.1|/7.12561e-97/hypothetical protein CISIN_1g027933mg [Citrus sinensis]
miR447c-3p	VIT_207s0151g01080.1	gi|731394813|ref|XP_002272732.3|/0/PREDICTED: protein TIME FOR COFFEE isoform X4 [Vitis vinifera]
miR447c-3p	VIT_207s0151g01080.2	gi|731394813|ref|XP_002272732.3|/0/PREDICTED: protein TIME FOR COFFEE isoform X4 [Vitis vinifera]
miR415	VIT_207s0185g00070.1	gi|296086844|emb|CBI33011.3|/5.43527e-41/unnamed protein product [Vitis vinifera]
miR1885a	VIT_207s0191g00010.1	gi|297741821|emb|CBI33134.3|/0/unnamed protein product [Vitis vinifera]
miR779.1	VIT_207s0191g00110.2	gi|147826737|emb|CAN70653.1|/0/hypothetical protein VITISV_010023 [Vitis vinifera]
miR1167	VIT_207s0191g00180.2	gi|359480491|ref|XP_003632476.1|/2.29558e-153/PREDICTED: homeobox-leucine zipper protein ATHB-6 [Vitis vinifera]
miR838-3p	VIT_207s0197g00070.1	gi|731396805|ref|XP_010652654.1|/1.04961e-81/PREDICTED: upstream activation factor subunit spp27-like [Vitis vinifera]
miR5388	VIT_207s0205g00150.1	gi|359480530|ref|XP_003632482.1|/1.30371e-175/PREDICTED: WD repeat-containing protein 5 [Vitis vinifera]
miR536	VIT_207s0255g00100.1	gi|731396754|ref|XP_010652634.1|/0/PREDICTED: extra-large guanine nucleotide-binding protein 1 [Vitis vinifera]
miR536	VIT_207s0255g00100.2	gi|731396754|ref|XP_010652634.1|/0/PREDICTED: extra-large guanine nucleotide-binding protein 1 [Vitis vinifera]
miR8048-3p	VIT_207s0255g00120.1	gi|297745695|emb|CBI40980.3|/0/unnamed protein product [Vitis vinifera]
miR1169-3p	VIT_207s0289g00010.1	gi|296086881|emb|CBI33054.3|/0/unnamed protein product [Vitis vinifera]
miR5079a	VIT_208s0007g00050.12	gi|731401522|ref|XP_003632712.2|/5.38941e-147/PREDICTED: uncharacterized protein LOC100854566 isoform X6 [Vitis vinifera]
miR5079a	VIT_208s0007g00050.2	gi|731401522|ref|XP_003632712.2|/0/PREDICTED: uncharacterized protein LOC100854566 isoform X6 [Vitis vinifera]
miR5079a	VIT_208s0007g00050.3	gi|731401522|ref|XP_003632712.2|/0/PREDICTED: uncharacterized protein LOC100854566 isoform X6 [Vitis vinifera]
miR5079a	VIT_208s0007g00050.4	gi|297740400|emb|CBI30582.3|/0/unnamed protein product [Vitis vinifera]
miR5079a	VIT_208s0007g00050.5	gi|731401522|ref|XP_003632712.2|/0/PREDICTED: uncharacterized protein LOC100854566 isoform X6 [Vitis vinifera]
miR5079a	VIT_208s0007g00050.6	gi|731401522|ref|XP_003632712.2|/0/PREDICTED: uncharacterized protein LOC100854566 isoform X6 [Vitis vinifera]
miR5079a	VIT_208s0007g00050.7	gi|297740400|emb|CBI30582.3|/0/unnamed protein product [Vitis vinifera]
miR5079a	VIT_208s0007g00050.8	gi|297740400|emb|CBI30582.3|/0/unnamed protein product [Vitis vinifera]
miR5079a	VIT_208s0007g00050.9	gi|297740400|emb|CBI30582.3|/0/unnamed protein product [Vitis vinifera]
miR3706	VIT_208s0007g00070.2	gi|225440312|ref|XP_002263021.1|/2.52793e-37/PREDICTED: glycine-rich RNA-binding protein blt801 [Vitis vinifera]
miR2109-5p	VIT_208s0007g00130.1	gi|225440324|ref|XP_002263599.1|/0/PREDICTED: heat shock cognate 70 kDa protein 2 [Vitis vinifera]
miR1167	VIT_208s0007g00220.1	gi|297740383|emb|CBI30565.3|/2.38685e-172/unnamed protein product [Vitis vinifera]
miR1167	VIT_208s0007g00220.2	gi|297740383|emb|CBI30565.3|/2.13381e-166/unnamed protein product [Vitis vinifera]
miR1167	VIT_208s0007g00220.3	gi|297740383|emb|CBI30565.3|/1.63022e-167/unnamed protein product [Vitis vinifera]
miR1167	VIT_208s0007g00220.4	gi|297740383|emb|CBI30565.3|/1.39351e-161/unnamed protein product [Vitis vinifera]
miR1167	VIT_208s0007g00280.1	"gi|225440348|ref|XP_002270322.1|/0/PREDICTED: putative Dol-P-Glc:Glc(2)Man(9)GlcNAc(2)-PP-Dol alpha-1,2-glucosyltransferase isoform X1 [Vitis vinifera]"
miR1167	VIT_208s0007g00280.2	"gi|731401458|ref|XP_010654290.1|/0/PREDICTED: dol-P-Glc:Glc(2)Man(9)GlcNAc(2)-PP-Dol alpha-1,2-glucosyltransferase isoform X2 [Vitis vinifera]"
miR1167	VIT_208s0007g00280.6	"gi|731401458|ref|XP_010654290.1|/0/PREDICTED: dol-P-Glc:Glc(2)Man(9)GlcNAc(2)-PP-Dol alpha-1,2-glucosyltransferase isoform X2 [Vitis vinifera]"
miR1167	VIT_208s0007g00280.7	"gi|731401458|ref|XP_010654290.1|/0/PREDICTED: dol-P-Glc:Glc(2)Man(9)GlcNAc(2)-PP-Dol alpha-1,2-glucosyltransferase isoform X2 [Vitis vinifera]"
miR1167	VIT_208s0007g00280.8	"gi|225440348|ref|XP_002270322.1|/0/PREDICTED: putative Dol-P-Glc:Glc(2)Man(9)GlcNAc(2)-PP-Dol alpha-1,2-glucosyltransferase isoform X1 [Vitis vinifera]"
miR5744	VIT_208s0007g00390.1	gi|731401440|ref|XP_010654283.1|/0/PREDICTED: uncharacterized protein LOC100245881 [Vitis vinifera]
miR1167	VIT_208s0007g00410.1	gi|225440368|ref|XP_002266427.1|/0/PREDICTED: transcription factor AS1 [Vitis vinifera]
miR1069-3p	VIT_208s0007g00460.2	"gi|731401425|ref|XP_002266667.2|/0/PREDICTED: ribonuclease II, chloroplastic/mitochondrial isoform X1 [Vitis vinifera]"
miR3629a-3p	VIT_208s0007g00650.1	gi|297740349|emb|CBI30531.3|/2.62578e-35/unnamed protein product [Vitis vinifera]
miR7776-5p.1	VIT_208s0007g00960.1	gi|225440470|ref|XP_002271602.1|/0/PREDICTED: wall-associated receptor kinase-like 20 [Vitis vinifera]
miR7122a-3p	VIT_208s0007g01180.1	gi|359482077|ref|XP_003632708.1|/0/PREDICTED: putative receptor protein kinase ZmPK1 [Vitis vinifera]
miR2093-5p	VIT_208s0007g01250.1	gi|225440504|ref|XP_002272506.1|/0/PREDICTED: uncharacterized protein LOC100264910 [Vitis vinifera]
miR2093-5p	VIT_208s0007g01250.2	gi|225440504|ref|XP_002272506.1|/1.64841e-172/PREDICTED: uncharacterized protein LOC100264910 [Vitis vinifera]
miR1885a	VIT_208s0007g01360.10	gi|731401277|ref|XP_010654229.1|/4.48253e-59/PREDICTED: uncharacterized protein LOC100252790 [Vitis vinifera]
miR1885a	VIT_208s0007g01360.11	gi|731401277|ref|XP_010654229.1|/2.41626e-45/PREDICTED: uncharacterized protein LOC100252790 [Vitis vinifera]
miR1885a	VIT_208s0007g01360.4	gi|731401277|ref|XP_010654229.1|/1.07369e-75/PREDICTED: uncharacterized protein LOC100252790 [Vitis vinifera]
miR1885a	VIT_208s0007g01360.5	gi|731401277|ref|XP_010654229.1|/1.45431e-75/PREDICTED: uncharacterized protein LOC100252790 [Vitis vinifera]
miR9748	VIT_208s0007g01360.6	gi|731401277|ref|XP_010654229.1|/3.14459e-59/PREDICTED: uncharacterized protein LOC100252790 [Vitis vinifera]
miR1885a	VIT_208s0007g01360.6	gi|731401277|ref|XP_010654229.1|/3.14459e-59/PREDICTED: uncharacterized protein LOC100252790 [Vitis vinifera]
miR1885a	VIT_208s0007g01360.7	gi|731401277|ref|XP_010654229.1|/1.19877e-75/PREDICTED: uncharacterized protein LOC100252790 [Vitis vinifera]
miR1885a	VIT_208s0007g01360.8	gi|731401277|ref|XP_010654229.1|/1.63962e-75/PREDICTED: uncharacterized protein LOC100252790 [Vitis vinifera]
miR1885a	VIT_208s0007g01360.9	gi|731401277|ref|XP_010654229.1|/3.94445e-59/PREDICTED: uncharacterized protein LOC100252790 [Vitis vinifera]
miR9477-3p	VIT_208s0007g01540.1	gi|225440558|ref|XP_002276375.1|/0/PREDICTED: uncharacterized protein LOC100256309 [Vitis vinifera]
miR7545	VIT_208s0007g01600.1	gi|731401240|ref|XP_010654217.1|/0/PREDICTED: uncharacterized protein LOC100242619 isoform X2 [Vitis vinifera]
miR7545	VIT_208s0007g01600.2	gi|297740267|emb|CBI30449.3|/0/unnamed protein product [Vitis vinifera]
miR7545	VIT_208s0007g01600.3	gi|297740267|emb|CBI30449.3|/0/unnamed protein product [Vitis vinifera]
miR7545	VIT_208s0007g01600.4	gi|297740267|emb|CBI30449.3|/0/unnamed protein product [Vitis vinifera]
miR7545	VIT_208s0007g01600.5	gi|731401240|ref|XP_010654217.1|/0/PREDICTED: uncharacterized protein LOC100242619 isoform X2 [Vitis vinifera]
miR6189	VIT_208s0007g01680.1	gi|731401221|ref|XP_002277379.2|/0/PREDICTED: neutral ceramidase [Vitis vinifera]
miR6189	VIT_208s0007g01680.2	gi|731401221|ref|XP_002277379.2|/0/PREDICTED: neutral ceramidase [Vitis vinifera]
miR6189	VIT_208s0007g01680.3	gi|731401221|ref|XP_002277379.2|/0/PREDICTED: neutral ceramidase [Vitis vinifera]
miR6189	VIT_208s0007g01680.7	gi|731401221|ref|XP_002277379.2|/0/PREDICTED: neutral ceramidase [Vitis vinifera]
miR7545	VIT_208s0007g02030.1	gi|225440646|ref|XP_002279219.1|/0/PREDICTED: auxin transporter-like protein 2 [Vitis vinifera]
miR2592s-3p	VIT_208s0007g02030.1	gi|225440646|ref|XP_002279219.1|/0/PREDICTED: auxin transporter-like protein 2 [Vitis vinifera]
miR7545	VIT_208s0007g02030.2	gi|225440646|ref|XP_002279219.1|/0/PREDICTED: auxin transporter-like protein 2 [Vitis vinifera]
miR2592s-3p	VIT_208s0007g02030.2	gi|225440646|ref|XP_002279219.1|/0/PREDICTED: auxin transporter-like protein 2 [Vitis vinifera]
miR473	VIT_208s0007g02530.2	gi|225440741|ref|XP_002281038.1|/8.75393e-119/PREDICTED: HVA22-like protein j [Vitis vinifera]
miR473	VIT_208s0007g02530.3	gi|147789755|emb|CAN67411.1|/8.58471e-113/hypothetical protein VITISV_025622 [Vitis vinifera]
miR473	VIT_208s0007g02530.4	gi|147789754|emb|CAN67410.1|/3.3825e-111/hypothetical protein VITISV_025621 [Vitis vinifera]
miR473	VIT_208s0007g02530.5	gi|147789754|emb|CAN67410.1|/2.86597e-111/hypothetical protein VITISV_025621 [Vitis vinifera]
miR5568f-3p	VIT_208s0007g02600.1	gi|731401006|ref|XP_010654130.1|/2.49214e-61/PREDICTED: uncharacterized protein LOC100266492 isoform X1 [Vitis vinifera]
miR162	VIT_208s0007g02840.1	gi|731400976|ref|XP_010654125.1|/0/PREDICTED: uncharacterized protein LOC100257992 [Vitis vinifera]
miR8036-3p	VIT_208s0007g02900.1	gi|225440807|ref|XP_002281866.1|/1.51419e-83/PREDICTED: peptidyl-prolyl cis-trans isomerase CYP18-2 [Vitis vinifera]
miR7122a-3p	VIT_208s0007g03070.1	gi|731400928|ref|XP_010654106.1|/0/PREDICTED: pentatricopeptide repeat-containing protein At2g33760-like [Vitis vinifera]
miR7122a-3p	VIT_208s0007g03080.1	gi|731400931|ref|XP_010654107.1|/0/PREDICTED: pentatricopeptide repeat-containing protein At2g33760-like [Vitis vinifera]
miR9477-3p	VIT_208s0007g03180.2	gi|297740125|emb|CBI30307.3|/0/unnamed protein product [Vitis vinifera]
miR9477-3p	VIT_208s0007g03180.3	gi|297740125|emb|CBI30307.3|/0/unnamed protein product [Vitis vinifera]
miR9477-3p	VIT_208s0007g03180.4	gi|297740125|emb|CBI30307.3|/0/unnamed protein product [Vitis vinifera]
miR172a	VIT_208s0007g03280.1	"gi|731400882|ref|XP_010654089.1|/3.11996e-179/PREDICTED: 1-(5-phosphoribosyl)-5-[(5-phosphoribosylamino)methylideneamino] imidazole-4-carboxamide isomerase, chloroplastic isoform X1 [Vitis vinifera]"
miR172a	VIT_208s0007g03280.2	"gi|731400884|ref|XP_010654090.1|/7.1799e-136/PREDICTED: 1-(5-phosphoribosyl)-5-[(5-phosphoribosylamino)methylideneamino] imidazole-4-carboxamide isomerase, chloroplastic isoform X2 [Vitis vinifera]"
miR172a	VIT_208s0007g03280.3	"gi|731400882|ref|XP_010654089.1|/1.82339e-145/PREDICTED: 1-(5-phosphoribosyl)-5-[(5-phosphoribosylamino)methylideneamino] imidazole-4-carboxamide isomerase, chloroplastic isoform X1 [Vitis vinifera]"
miR172a	VIT_208s0007g03280.4	"gi|731400884|ref|XP_010654090.1|/8.46914e-136/PREDICTED: 1-(5-phosphoribosyl)-5-[(5-phosphoribosylamino)methylideneamino] imidazole-4-carboxamide isomerase, chloroplastic isoform X2 [Vitis vinifera]"
miR172a	VIT_208s0007g03280.5	"gi|731400884|ref|XP_010654090.1|/1.08633e-108/PREDICTED: 1-(5-phosphoribosyl)-5-[(5-phosphoribosylamino)methylideneamino] imidazole-4-carboxamide isomerase, chloroplastic isoform X2 [Vitis vinifera]"
miR8020	VIT_208s0007g03310.1	gi|297740115|emb|CBI30297.3|/0/unnamed protein product [Vitis vinifera]
miR8020	VIT_208s0007g03310.3	gi|147794494|emb|CAN62761.1|/0/hypothetical protein VITISV_021811 [Vitis vinifera]
miR8020	VIT_208s0007g03310.4	gi|731400876|ref|XP_010654087.1|/0/PREDICTED: uncharacterized protein LOC100855344 isoform X1 [Vitis vinifera]
miR8020	VIT_208s0007g03310.5	gi|147794494|emb|CAN62761.1|/0/hypothetical protein VITISV_021811 [Vitis vinifera]
miR7757-5p	VIT_208s0007g03520.2	gi|731400821|ref|XP_002276940.2|/0/PREDICTED: purple acid phosphatase 22 [Vitis vinifera]
miR7757-5p	VIT_208s0007g03520.3	gi|731400821|ref|XP_002276940.2|/0/PREDICTED: purple acid phosphatase 22 [Vitis vinifera]
miR7757-5p	VIT_208s0007g03520.4	gi|731400821|ref|XP_002276940.2|/0/PREDICTED: purple acid phosphatase 22 [Vitis vinifera]
miR1027a	VIT_208s0007g03570.1	gi|731400808|ref|XP_010654063.1|/0/PREDICTED: solute carrier family 35 member F1-like isoform X1 [Vitis vinifera]
miR1027a	VIT_208s0007g03570.2	gi|731400808|ref|XP_010654063.1|/1.16952e-159/PREDICTED: solute carrier family 35 member F1-like isoform X1 [Vitis vinifera]
miR948	VIT_208s0007g03650.1	gi|731400786|ref|XP_010654056.1|/0/PREDICTED: xylem serine proteinase 1 isoform X1 [Vitis vinifera]
miR2055	VIT_208s0007g03870.1	gi|359482313|ref|XP_003632753.1|/5.84824e-28/PREDICTED: putative phytosulfokines 6 [Vitis vinifera]
miR2055	VIT_208s0007g03870.2	gi|359482313|ref|XP_003632753.1|/4.22456e-39/PREDICTED: putative phytosulfokines 6 [Vitis vinifera]
miR2094-5p	VIT_208s0007g03880.1	gi|731400746|ref|XP_010654041.1|/0/PREDICTED: polyadenylation and cleavage factor homolog 4 [Vitis vinifera]
miR2094-5p	VIT_208s0007g03880.2	gi|731400746|ref|XP_010654041.1|/0/PREDICTED: polyadenylation and cleavage factor homolog 4 [Vitis vinifera]
miR2094-5p	VIT_208s0007g03880.3	gi|731400746|ref|XP_010654041.1|/0/PREDICTED: polyadenylation and cleavage factor homolog 4 [Vitis vinifera]
miR2094-5p	VIT_208s0007g03880.4	gi|731400746|ref|XP_010654041.1|/0/PREDICTED: polyadenylation and cleavage factor homolog 4 [Vitis vinifera]
miR5509	VIT_208s0007g03910.1	gi|731400739|ref|XP_010654038.1|/0/PREDICTED: serine/threonine-protein kinase CTR1 [Vitis vinifera]
miR8606	VIT_208s0007g03910.1	gi|731400739|ref|XP_010654038.1|/0/PREDICTED: serine/threonine-protein kinase CTR1 [Vitis vinifera]
miR5509	VIT_208s0007g03910.2	gi|731400739|ref|XP_010654038.1|/0/PREDICTED: serine/threonine-protein kinase CTR1 [Vitis vinifera]
miR5509	VIT_208s0007g03910.3	gi|731400739|ref|XP_010654038.1|/0/PREDICTED: serine/threonine-protein kinase CTR1 [Vitis vinifera]
miR8606	VIT_208s0007g03910.3	gi|731400739|ref|XP_010654038.1|/0/PREDICTED: serine/threonine-protein kinase CTR1 [Vitis vinifera]
miR8606	VIT_208s0007g03910.4	gi|731400739|ref|XP_010654038.1|/0/PREDICTED: serine/threonine-protein kinase CTR1 [Vitis vinifera]
miR6151a	VIT_208s0007g04280.1	gi|297740028|emb|CBI30210.3|/0/unnamed protein product [Vitis vinifera]
miR3626-5p	VIT_208s0007g04400.1	gi|359482283|ref|XP_002264701.2|/0/PREDICTED: DEAD-box ATP-dependent RNA helicase 38 isoform X1 [Vitis vinifera]
miR3626-5p	VIT_208s0007g04400.2	gi|359482283|ref|XP_002264701.2|/0/PREDICTED: DEAD-box ATP-dependent RNA helicase 38 isoform X1 [Vitis vinifera]
miR2275a-5p	VIT_208s0007g04480.1	gi|297740009|emb|CBI30191.3|/0/unnamed protein product [Vitis vinifera]
miR5368	VIT_208s0007g04530.1	"gi|225441108|ref|XP_002265015.1|/0/PREDICTED: carotene epsilon-monooxygenase, chloroplastic [Vitis vinifera]"
miR5490	VIT_208s0007g04700.6	gi|225441143|ref|XP_002265706.1|/0/PREDICTED: phosphatidylinositol 4-phosphate 5-kinase 9 [Vitis vinifera]
miR395p-3p	VIT_208s0007g04870.2	gi|147817638|emb|CAN64497.1|/8.46939e-153/hypothetical protein VITISV_004037 [Vitis vinifera]
miR1535a	VIT_208s0007g05050.1	gi|720035974|ref|XP_010267197.1|/0/PREDICTED: 4-coumarate--CoA ligase-like 7 [Nelumbo nucifera]
miR835-5p	VIT_208s0007g05090.1	"gi|731400520|ref|XP_002266581.2|/0/PREDICTED: pentatricopeptide repeat-containing protein At1g80270, mitochondrial-like [Vitis vinifera]"
miR1535a	VIT_208s0007g05090.1	"gi|731400520|ref|XP_002266581.2|/0/PREDICTED: pentatricopeptide repeat-containing protein At1g80270, mitochondrial-like [Vitis vinifera]"
miR8155	VIT_208s0007g05160.1	gi|297739946|emb|CBI30128.3|/0/unnamed protein product [Vitis vinifera]
miR1088-5p	VIT_208s0007g05210.1	gi|731400499|ref|XP_010653971.1|/0/PREDICTED: vacuolar amino acid transporter 1 isoform X1 [Vitis vinifera]
miR1535a	VIT_208s0007g05350.1	gi|225441246|ref|XP_002273524.1|/5.74631e-171/PREDICTED: haloacid dehalogenase-like hydrolase domain-containing protein 3 [Vitis vinifera]
miR1429-3p	VIT_208s0007g05530.1	gi|359482223|ref|XP_003632735.1|/1.56402e-119/PREDICTED: uncharacterized protein At5g39865 [Vitis vinifera]
miR7121a	VIT_208s0007g05650.1	gi|731400411|ref|XP_010653943.1|/0/PREDICTED: UPF0481 protein At3g47200-like [Vitis vinifera]
miR1517	VIT_208s0007g05650.1	gi|731400411|ref|XP_010653943.1|/0/PREDICTED: UPF0481 protein At3g47200-like [Vitis vinifera]
miR7121a	VIT_208s0007g05662.1	gi|731416136|ref|XP_010659789.1|/5.70244e-22/PREDICTED: UPF0481 protein At3g47200-like [Vitis vinifera]
miR1517	VIT_208s0007g05664.1	gi|731400409|ref|XP_010653942.1|/6.95837e-73/PREDICTED: uncharacterized protein LOC104880131 [Vitis vinifera]
miR7121a	VIT_208s0007g05666.1	gi|731400411|ref|XP_010653943.1|/4.75927e-88/PREDICTED: UPF0481 protein At3g47200-like [Vitis vinifera]
miR5773	VIT_208s0007g05800.1	gi|225441327|ref|XP_002276357.1|/0/PREDICTED: triacylglycerol lipase SDP1-like [Vitis vinifera]
miR1885a	VIT_208s0007g05830.1	gi|297739891|emb|CBI30073.3|/5.79834e-59/unnamed protein product [Vitis vinifera]
miR6151a	VIT_208s0007g05970.1	gi|731400344|ref|XP_010653918.1|/0/PREDICTED: probable inactive purple acid phosphatase 16 [Vitis vinifera]
miR1429-3p	VIT_208s0007g06170.1	gi|225441389|ref|XP_002278165.1|/0/PREDICTED: extended synaptotagmin-1 [Vitis vinifera]
miR1429-3p	VIT_208s0007g06170.2	gi|225441389|ref|XP_002278165.1|/0/PREDICTED: extended synaptotagmin-1 [Vitis vinifera]
miR1429-3p	VIT_208s0007g06170.3	gi|225441389|ref|XP_002278165.1|/0/PREDICTED: extended synaptotagmin-1 [Vitis vinifera]
miR1429-3p	VIT_208s0007g06170.4	gi|225441389|ref|XP_002278165.1|/0/PREDICTED: extended synaptotagmin-1 [Vitis vinifera]
miR9653a-3p	VIT_208s0007g06200.1	"gi|225441393|ref|XP_002278312.1|/1.03535e-128/PREDICTED: rhodanese-like domain-containing protein 9, chloroplastic [Vitis vinifera]"
miR9653a-3p	VIT_208s0007g06200.2	"gi|225441393|ref|XP_002278312.1|/1.85719e-123/PREDICTED: rhodanese-like domain-containing protein 9, chloroplastic [Vitis vinifera]"
miR9653a-3p	VIT_208s0007g06200.3	"gi|225441393|ref|XP_002278312.1|/8.0005e-120/PREDICTED: rhodanese-like domain-containing protein 9, chloroplastic [Vitis vinifera]"
miR9653a-3p	VIT_208s0007g06200.4	"gi|225441393|ref|XP_002278312.1|/5.985e-71/PREDICTED: rhodanese-like domain-containing protein 9, chloroplastic [Vitis vinifera]"
miR948	VIT_208s0007g06260.1	gi|731400304|ref|XP_002275225.2|/4.189e-116/PREDICTED: G patch domain-containing protein 11 isoform X1 [Vitis vinifera]
miR1044-3p	VIT_208s0007g06260.1	gi|731400304|ref|XP_002275225.2|/4.189e-116/PREDICTED: G patch domain-containing protein 11 isoform X1 [Vitis vinifera]
miR948	VIT_208s0007g06260.2	gi|526117944|ref|NP_001267898.1|/3.75356e-111/promoter-binding protein SPL9 [Vitis vinifera]
miR948	VIT_208s0007g06260.3	gi|731400304|ref|XP_002275225.2|/3.26255e-111/PREDICTED: G patch domain-containing protein 11 isoform X1 [Vitis vinifera]
miR948	VIT_208s0007g06260.4	gi|526117944|ref|NP_001267898.1|/4.98285e-111/promoter-binding protein SPL9 [Vitis vinifera]
miR1044-3p	VIT_208s0007g06260.4	gi|526117944|ref|NP_001267898.1|/4.98285e-111/promoter-binding protein SPL9 [Vitis vinifera]
miR473	VIT_208s0007g06290.1	gi|225441407|ref|XP_002275246.1|/0/PREDICTED: uncharacterized protein LOC100241837 [Vitis vinifera]
miR1044-3p	VIT_208s0007g06350.1	gi|731400283|ref|XP_002275316.3|/0/PREDICTED: uncharacterized protein LOC100253804 isoform X1 [Vitis vinifera]
miR5338	VIT_208s0007g06350.1	gi|731400283|ref|XP_002275316.3|/0/PREDICTED: uncharacterized protein LOC100253804 isoform X1 [Vitis vinifera]
miR5338	VIT_208s0007g06350.2	gi|731400283|ref|XP_002275316.3|/0/PREDICTED: uncharacterized protein LOC100253804 isoform X1 [Vitis vinifera]
miR1044-3p	VIT_208s0007g06350.3	gi|731400283|ref|XP_002275316.3|/0/PREDICTED: uncharacterized protein LOC100253804 isoform X1 [Vitis vinifera]
miR5338	VIT_208s0007g06350.3	gi|731400283|ref|XP_002275316.3|/0/PREDICTED: uncharacterized protein LOC100253804 isoform X1 [Vitis vinifera]
miR5338	VIT_208s0007g06350.4	gi|731400283|ref|XP_002275316.3|/0/PREDICTED: uncharacterized protein LOC100253804 isoform X1 [Vitis vinifera]
miR1535a	VIT_208s0007g06380.1	gi|297739846|emb|CBI30028.3|/0/unnamed protein product [Vitis vinifera]
miR1535a	VIT_208s0007g06380.2	gi|297739846|emb|CBI30028.3|/3.02553e-168/unnamed protein product [Vitis vinifera]
miR1535a	VIT_208s0007g06380.3	gi|297739846|emb|CBI30028.3|/2.10765e-147/unnamed protein product [Vitis vinifera]
miR1535a	VIT_208s0007g06380.4	gi|297739846|emb|CBI30028.3|/0/unnamed protein product [Vitis vinifera]
miR1535a	VIT_208s0007g06380.5	gi|297739846|emb|CBI30028.3|/1.64329e-142/unnamed protein product [Vitis vinifera]
miR3706	VIT_208s0007g06410.1	gi|731400266|ref|XP_010653894.1|/0/PREDICTED: protein FAR1-RELATED SEQUENCE 12-like isoform X1 [Vitis vinifera]
miR838-3p	VIT_208s0007g06440.1	gi|731400261|ref|XP_010653892.1|/6.95856e-24/PREDICTED: 18 kDa seed maturation protein [Vitis vinifera]
miR2109-5p	VIT_208s0007g06460.3	gi|225441441|ref|XP_002275392.1|/0/PREDICTED: laccase-11 [Vitis vinifera]
miR2109-5p	VIT_208s0007g06460.4	gi|147776500|emb|CAN71891.1|/0/hypothetical protein VITISV_040864 [Vitis vinifera]
miR6230-5p	VIT_208s0007g06510.2	gi|225441453|ref|XP_002279599.1|/0/PREDICTED: probable protein phosphatase 2C 25 [Vitis vinifera]
miR8048-3p	VIT_208s0007g06600.1	gi|731431275|ref|XP_002280222.2|/2.3542e-42/PREDICTED: probable L-type lectin-domain containing receptor kinase S.5 isoform X1 [Vitis vinifera]
miR3629a-3p	VIT_208s0007g06820.3	gi|731400195|ref|XP_010653873.1|/0/PREDICTED: kinesin-related protein 4 [Vitis vinifera]
miR3629a-3p	VIT_208s0007g06820.5	gi|731400195|ref|XP_010653873.1|/0/PREDICTED: kinesin-related protein 4 [Vitis vinifera]
miR5030	VIT_208s0007g07370.2	gi|225441611|ref|XP_002276818.1|/6.32657e-92/PREDICTED: adenylyl-sulfate kinase 3 [Vitis vinifera]
miR2600b	VIT_208s0007g07500.1	gi|731400073|ref|XP_002282164.2|/0/PREDICTED: LOW QUALITY PROTEIN: pentatricopeptide repeat-containing protein At4g13650 [Vitis vinifera]
miR2600b	VIT_208s0007g07500.2	gi|731400073|ref|XP_002282164.2|/0/PREDICTED: LOW QUALITY PROTEIN: pentatricopeptide repeat-containing protein At4g13650 [Vitis vinifera]
miR2600b	VIT_208s0007g07500.3	gi|731400073|ref|XP_002282164.2|/0/PREDICTED: LOW QUALITY PROTEIN: pentatricopeptide repeat-containing protein At4g13650 [Vitis vinifera]
miR1167	VIT_208s0007g07530.1	gi|225441639|ref|XP_002282201.1|/8.06068e-135/PREDICTED: short-chain type dehydrogenase/reductase [Vitis vinifera]
miR415	VIT_208s0007g07600.1	"gi|359481838|ref|XP_002282379.2|/0/PREDICTED: pyruvate kinase, cytosolic isozyme [Vitis vinifera]"
miR172a	VIT_208s0007g07860.1	gi|147841607|emb|CAN64231.1|/1.381e-64/hypothetical protein VITISV_035789 [Vitis vinifera]
miR172a	VIT_208s0007g07860.2	gi|731400005|ref|XP_010653820.1|/4.00791e-48/PREDICTED: protein cornichon homolog 1 isoform X1 [Vitis vinifera]
miR172a	VIT_208s0007g07860.3	gi|225441700|ref|XP_002282874.1|/3.63843e-44/PREDICTED: protein cornichon homolog 1 isoform X2 [Vitis vinifera]
miR172a	VIT_208s0007g07860.4	gi|147841607|emb|CAN64231.1|/1.65358e-52/hypothetical protein VITISV_035789 [Vitis vinifera]
miR7776-5p.1	VIT_208s0007g07920.1	gi|359481826|ref|XP_002282962.2|/0/PREDICTED: uncharacterized protein LOC100253823 [Vitis vinifera]
miR7776-5p.1	VIT_208s0007g07920.2	gi|359481826|ref|XP_002282962.2|/0/PREDICTED: uncharacterized protein LOC100253823 [Vitis vinifera]
miR7776-5p.1	VIT_208s0007g07920.3	gi|359481826|ref|XP_002282962.2|/0/PREDICTED: uncharacterized protein LOC100253823 [Vitis vinifera]
miR7776-5p.1	VIT_208s0007g07920.4	gi|359481826|ref|XP_002282962.2|/0/PREDICTED: uncharacterized protein LOC100253823 [Vitis vinifera]
miR2118f	VIT_208s0007g08230.1	gi|225441770|ref|XP_002277767.1|/0/PREDICTED: G-type lectin S-receptor-like serine/threonine-protein kinase SD3-1 isoform X1 [Vitis vinifera]
miR169z	VIT_208s0007g08250.1	gi|297739684|emb|CBI29866.3|/0/unnamed protein product [Vitis vinifera]
miR169z	VIT_208s0007g08250.10	gi|297739684|emb|CBI29866.3|/6.21485e-119/unnamed protein product [Vitis vinifera]
miR169z	VIT_208s0007g08250.11	gi|297739684|emb|CBI29866.3|/4.71413e-144/unnamed protein product [Vitis vinifera]
miR169z	VIT_208s0007g08250.12	gi|297739684|emb|CBI29866.3|/4.4095e-119/unnamed protein product [Vitis vinifera]
miR169z	VIT_208s0007g08250.13	gi|297739684|emb|CBI29866.3|/6.81126e-119/unnamed protein product [Vitis vinifera]
miR169z	VIT_208s0007g08250.14	gi|297739684|emb|CBI29866.3|/4.98657e-119/unnamed protein product [Vitis vinifera]
miR169z	VIT_208s0007g08250.2	gi|297739684|emb|CBI29866.3|/0/unnamed protein product [Vitis vinifera]
miR169z	VIT_208s0007g08250.3	gi|297739684|emb|CBI29866.3|/1.83625e-140/unnamed protein product [Vitis vinifera]
miR169z	VIT_208s0007g08250.4	gi|297739684|emb|CBI29866.3|/0/unnamed protein product [Vitis vinifera]
miR169z	VIT_208s0007g08250.5	gi|297739684|emb|CBI29866.3|/0/unnamed protein product [Vitis vinifera]
miR169z	VIT_208s0007g08250.6	gi|297739684|emb|CBI29866.3|/0/unnamed protein product [Vitis vinifera]
miR169z	VIT_208s0007g08250.7	gi|297739684|emb|CBI29866.3|/1.957e-140/unnamed protein product [Vitis vinifera]
miR169z	VIT_208s0007g08250.8	gi|297739684|emb|CBI29866.3|/1.23527e-137/unnamed protein product [Vitis vinifera]
miR169z	VIT_208s0007g08250.9	gi|297739684|emb|CBI29866.3|/0/unnamed protein product [Vitis vinifera]
miR5079a	VIT_208s0007g08280.1	gi|731399936|ref|XP_002277828.2|/0/PREDICTED: pentatricopeptide repeat-containing protein At3g14730-like [Vitis vinifera]
miR2592s-3p	VIT_208s0007g08410.1	gi|225441813|ref|XP_002283881.1|/2.85143e-155/PREDICTED: extradiol ring-cleavage dioxygenase [Vitis vinifera]
miR2592s-3p	VIT_208s0007g08410.2	gi|225441813|ref|XP_002283881.1|/2.91651e-148/PREDICTED: extradiol ring-cleavage dioxygenase [Vitis vinifera]
miR8585	VIT_208s0007g08490.1	"gi|225441825|ref|XP_002283993.1|/0/PREDICTED: zinc-metallopeptidase, peroxisomal [Vitis vinifera]"
miR5649a	VIT_208s0007g08510.1	"gi|225441828|ref|XP_002278166.1|/0/PREDICTED: pentatricopeptide repeat-containing protein DOT4, chloroplastic-like [Vitis vinifera]"
miR1439	VIT_208s0007g08540.1	gi|526117645|ref|NP_001268078.1|/0/magnesium chelatase H subunit [Vitis vinifera]
miR1439	VIT_208s0007g08540.2	gi|526117645|ref|NP_001268078.1|/0/magnesium chelatase H subunit [Vitis vinifera]
miR1439	VIT_208s0007g08540.3	gi|526117645|ref|NP_001268078.1|/0/magnesium chelatase H subunit [Vitis vinifera]
miR1439	VIT_208s0007g08540.4	gi|526117645|ref|NP_001268078.1|/0/magnesium chelatase H subunit [Vitis vinifera]
miR2118f	VIT_208s0007g08590.1	gi|731399872|ref|XP_010653775.1|/0/PREDICTED: pentatricopeptide repeat-containing protein At2g41720 [Vitis vinifera]
miR2118f	VIT_208s0007g08590.2	gi|731399872|ref|XP_010653775.1|/0/PREDICTED: pentatricopeptide repeat-containing protein At2g41720 [Vitis vinifera]
miR2118f	VIT_208s0007g08590.3	gi|731399872|ref|XP_010653775.1|/0/PREDICTED: pentatricopeptide repeat-containing protein At2g41720 [Vitis vinifera]
miR2118f	VIT_208s0007g08590.4	gi|731399872|ref|XP_010653775.1|/0/PREDICTED: pentatricopeptide repeat-containing protein At2g41720 [Vitis vinifera]
miR2083-5p	VIT_208s0007g08710.1	gi|297739644|emb|CBI29826.3|/2.03952e-128/unnamed protein product [Vitis vinifera]
miR2083-5p	VIT_208s0007g08710.3	gi|225441854|ref|XP_002278498.1|/1.90691e-112/PREDICTED: DTW domain-containing protein 2 [Vitis vinifera]
miR2083-5p	VIT_208s0007g08710.4	gi|225441854|ref|XP_002278498.1|/1.97919e-112/PREDICTED: DTW domain-containing protein 2 [Vitis vinifera]
miR9748	VIT_208s0007g08730.1	gi|225441860|ref|XP_002284204.1|/0/PREDICTED: ABC transporter A family member 1 isoform X1 [Vitis vinifera]
miR530b	VIT_208s0007g08760.1	gi|225441864|ref|XP_002278551.1|/0/PREDICTED: thioredoxin reductase NTRC [Vitis vinifera]
miR530b	VIT_208s0007g08760.2	gi|225441864|ref|XP_002278551.1|/0/PREDICTED: thioredoxin reductase NTRC [Vitis vinifera]
miR530b	VIT_208s0007g08760.3	gi|225441864|ref|XP_002278551.1|/0/PREDICTED: thioredoxin reductase NTRC [Vitis vinifera]
miR530b	VIT_208s0007g08760.4	gi|225441864|ref|XP_002278551.1|/5.22526e-155/PREDICTED: thioredoxin reductase NTRC [Vitis vinifera]
miR530b	VIT_208s0007g08760.5	gi|225441864|ref|XP_002278551.1|/6.65086e-160/PREDICTED: thioredoxin reductase NTRC [Vitis vinifera]
miR3932b-5p	VIT_208s0007g08790.1	gi|297739637|emb|CBI29819.3|/2.03643e-78/unnamed protein product [Vitis vinifera]
miR2118f	VIT_208s0007g08930.5	gi|731399814|ref|XP_010653756.1|/3.22007e-164/PREDICTED: uncharacterized protein LOC100257347 isoform X1 [Vitis vinifera]
miR1885a	VIT_208s0007g08930.7	gi|147790314|emb|CAN74373.1|/2.78454e-163/hypothetical protein VITISV_010199 [Vitis vinifera]
miR2118f	VIT_208s0007g08930.8	gi|731399814|ref|XP_010653756.1|/4.45889e-164/PREDICTED: uncharacterized protein LOC100257347 isoform X1 [Vitis vinifera]
miR2118f	VIT_208s0007g08930.9	gi|731399814|ref|XP_010653756.1|/4.78409e-159/PREDICTED: uncharacterized protein LOC100257347 isoform X1 [Vitis vinifera]
novel_mir55	VIT_208s0007g08980.1	gi|731399794|ref|XP_010653749.1|/0/PREDICTED: uncharacterized protein LOC104880097 isoform X1 [Vitis vinifera]
novel_mir55	VIT_208s0007g08980.3	gi|731399806|ref|XP_010653755.1|/0/PREDICTED: uncharacterized protein LOC104880097 isoform X4 [Vitis vinifera]
novel_mir55	VIT_208s0007g08980.5	gi|731399794|ref|XP_010653749.1|/0/PREDICTED: uncharacterized protein LOC104880097 isoform X1 [Vitis vinifera]
novel_mir55	VIT_208s0007g08980.6	gi|731399802|ref|XP_010653753.1|/0/PREDICTED: uncharacterized protein LOC104880097 isoform X3 [Vitis vinifera]
novel_mir55	VIT_208s0007g08980.7	gi|731399802|ref|XP_010653753.1|/0/PREDICTED: uncharacterized protein LOC104880097 isoform X3 [Vitis vinifera]
novel_mir55	VIT_208s0007g08980.8	gi|731399794|ref|XP_010653749.1|/0/PREDICTED: uncharacterized protein LOC104880097 isoform X1 [Vitis vinifera]
miR9752	VIT_208s0032g00090.1	gi|225439256|ref|XP_002263213.1|/0/PREDICTED: replication factor C subunit 3 [Vitis vinifera]
miR5649a	VIT_208s0032g00100.1	gi|731398285|ref|XP_010653204.1|/1.27112e-79/PREDICTED: inactive protein RESTRICTED TEV MOVEMENT 2-like [Vitis vinifera]
novel_mir55	VIT_208s0032g00360.3	gi|359481089|ref|XP_002265324.2|/6.77814e-81/PREDICTED: N(6)-adenine-specific DNA methyltransferase 2 [Vitis vinifera]
miR8668	VIT_208s0032g00420.1	gi|731398314|ref|XP_002265438.3|/0/PREDICTED: probable glycosyltransferase At5g03795 [Vitis vinifera]
miR8668	VIT_208s0032g00420.2	gi|731398314|ref|XP_002265438.3|/0/PREDICTED: probable glycosyltransferase At5g03795 [Vitis vinifera]
miR7545	VIT_208s0032g00780.1	gi|225439329|ref|XP_002267735.1|/0/PREDICTED: calcium-dependent protein kinase 20 [Vitis vinifera]
miR7545	VIT_208s0032g00780.2	gi|225439329|ref|XP_002267735.1|/0/PREDICTED: calcium-dependent protein kinase 20 [Vitis vinifera]
miR5744	VIT_208s0032g01220.3	gi|225463286|ref|XP_002264440.1|/0/PREDICTED: calcium-dependent protein kinase 1 [Vitis vinifera]
miR5744	VIT_208s0032g01220.4	gi|225463286|ref|XP_002264440.1|/0/PREDICTED: calcium-dependent protein kinase 1 [Vitis vinifera]
miR5744	VIT_208s0032g01220.5	gi|225463286|ref|XP_002264440.1|/0/PREDICTED: calcium-dependent protein kinase 1 [Vitis vinifera]
miR2600b	VIT_208s0040g00020.1	gi|731399700|ref|XP_002279195.3|/1.36889e-64/PREDICTED: thioredoxin H-type [Vitis vinifera]
miR2600b	VIT_208s0040g00020.2	gi|731399700|ref|XP_002279195.3|/1.45165e-64/PREDICTED: thioredoxin H-type [Vitis vinifera]
miR2600b	VIT_208s0040g00020.3	gi|147765457|emb|CAN75870.1|/2.04691e-46/hypothetical protein VITISV_042254 [Vitis vinifera]
miR2600b	VIT_208s0040g00020.4	gi|731399700|ref|XP_002279195.3|/1.08948e-34/PREDICTED: thioredoxin H-type [Vitis vinifera]
miR2600b	VIT_208s0040g00020.5	gi|147765457|emb|CAN75870.1|/2.51172e-61/hypothetical protein VITISV_042254 [Vitis vinifera]
miR7545	VIT_208s0040g00250.1	gi|731399630|ref|XP_010653682.1|/0/PREDICTED: protein ROOT PRIMORDIUM DEFECTIVE 1 [Vitis vinifera]
miR7121a	VIT_208s0040g00320.1	gi|225440254|ref|XP_002283975.1|/0/PREDICTED: alpha-L-arabinofuranosidase 1 [Vitis vinifera]
miR477g-3p	VIT_208s0040g00410.3	gi|225440238|ref|XP_002283849.1|/9.75017e-127/PREDICTED: proteasome subunit alpha type-3 [Vitis vinifera]
miR7776-5p.1	VIT_208s0040g00480.1	gi|225440226|ref|XP_002278583.1|/6.83284e-162/PREDICTED: uncharacterized protein LOC100249911 [Vitis vinifera]
miR7776-5p.1	VIT_208s0040g00480.3	gi|225440226|ref|XP_002278583.1|/1.25791e-131/PREDICTED: uncharacterized protein LOC100249911 [Vitis vinifera]
miR157a-3p	VIT_208s0040g00510.2	gi|359481459|ref|XP_003632620.1|/0/PREDICTED: protein ZINC INDUCED FACILITATOR 1 isoform X1 [Vitis vinifera]
miR530a	VIT_208s0040g00610.1	gi|731399561|ref|XP_010653659.1|/0/PREDICTED: transcription elongation factor SPT6 [Vitis vinifera]
miR9654a-3p	VIT_208s0040g00620.1	gi|731399559|ref|XP_010653658.1|/0/PREDICTED: uncharacterized protein LOC100246460 [Vitis vinifera]
miR9654a-3p	VIT_208s0040g00620.2	gi|731399559|ref|XP_010653658.1|/0/PREDICTED: uncharacterized protein LOC100246460 [Vitis vinifera]
miR5744	VIT_208s0040g00670.1	gi|359481574|ref|XP_002278329.2|/0/PREDICTED: 4-alpha-glucanotransferase DPE2 [Vitis vinifera]
miR5744	VIT_208s0040g00670.2	gi|359481574|ref|XP_002278329.2|/0/PREDICTED: 4-alpha-glucanotransferase DPE2 [Vitis vinifera]
miR5744	VIT_208s0040g00670.3	gi|359481574|ref|XP_002278329.2|/0/PREDICTED: 4-alpha-glucanotransferase DPE2 [Vitis vinifera]
miR3626-5p	VIT_208s0040g00680.1	gi|731399541|ref|XP_002278311.3|/0/PREDICTED: phosphatidylinositol 4-kinase gamma 8 [Vitis vinifera]
miR3626-5p	VIT_208s0040g00680.2	gi|731399541|ref|XP_002278311.3|/0/PREDICTED: phosphatidylinositol 4-kinase gamma 8 [Vitis vinifera]
miR3629a-3p	VIT_208s0040g00730.2	gi|731399530|ref|XP_010653646.1|/0/PREDICTED: mediator of RNA polymerase II transcription subunit 15a-like [Vitis vinifera]
miR3629a-3p	VIT_208s0040g00730.3	gi|731399530|ref|XP_010653646.1|/0/PREDICTED: mediator of RNA polymerase II transcription subunit 15a-like [Vitis vinifera]
miR1439	VIT_208s0040g00910.1	gi|731399505|ref|XP_010653639.1|/0/PREDICTED: calmodulin-interacting protein 111 isoform X1 [Vitis vinifera]
miR2055	VIT_208s0040g00910.1	gi|731399505|ref|XP_010653639.1|/0/PREDICTED: calmodulin-interacting protein 111 isoform X1 [Vitis vinifera]
miR2055	VIT_208s0040g00910.10	gi|731399508|ref|XP_010653640.1|/0/PREDICTED: calmodulin-interacting protein 111 isoform X2 [Vitis vinifera]
miR1439	VIT_208s0040g00910.2	gi|731399510|ref|XP_010653641.1|/0/PREDICTED: calmodulin-interacting protein 111 isoform X3 [Vitis vinifera]
miR2055	VIT_208s0040g00910.2	gi|731399510|ref|XP_010653641.1|/0/PREDICTED: calmodulin-interacting protein 111 isoform X3 [Vitis vinifera]
miR2055	VIT_208s0040g00910.3	gi|731399508|ref|XP_010653640.1|/0/PREDICTED: calmodulin-interacting protein 111 isoform X2 [Vitis vinifera]
miR1439	VIT_208s0040g00910.4	gi|731399505|ref|XP_010653639.1|/0/PREDICTED: calmodulin-interacting protein 111 isoform X1 [Vitis vinifera]
miR2055	VIT_208s0040g00910.4	gi|731399505|ref|XP_010653639.1|/0/PREDICTED: calmodulin-interacting protein 111 isoform X1 [Vitis vinifera]
miR1439	VIT_208s0040g00910.5	gi|731399508|ref|XP_010653640.1|/0/PREDICTED: calmodulin-interacting protein 111 isoform X2 [Vitis vinifera]
miR2055	VIT_208s0040g00910.5	gi|731399508|ref|XP_010653640.1|/0/PREDICTED: calmodulin-interacting protein 111 isoform X2 [Vitis vinifera]
miR1439	VIT_208s0040g00910.6	gi|731399510|ref|XP_010653641.1|/0/PREDICTED: calmodulin-interacting protein 111 isoform X3 [Vitis vinifera]
miR2055	VIT_208s0040g00910.6	gi|731399510|ref|XP_010653641.1|/0/PREDICTED: calmodulin-interacting protein 111 isoform X3 [Vitis vinifera]
miR1439	VIT_208s0040g00910.7	gi|731399508|ref|XP_010653640.1|/0/PREDICTED: calmodulin-interacting protein 111 isoform X2 [Vitis vinifera]
miR2055	VIT_208s0040g00910.7	gi|731399508|ref|XP_010653640.1|/0/PREDICTED: calmodulin-interacting protein 111 isoform X2 [Vitis vinifera]
miR2055	VIT_208s0040g00910.8	gi|731399508|ref|XP_010653640.1|/0/PREDICTED: calmodulin-interacting protein 111 isoform X2 [Vitis vinifera]
miR1439	VIT_208s0040g00910.9	gi|731399508|ref|XP_010653640.1|/0/PREDICTED: calmodulin-interacting protein 111 isoform X2 [Vitis vinifera]
miR2055	VIT_208s0040g00910.9	gi|731399508|ref|XP_010653640.1|/0/PREDICTED: calmodulin-interacting protein 111 isoform X2 [Vitis vinifera]
miR8606	VIT_208s0040g00980.1	gi|661890154|emb|CDP06213.1|/0/unnamed protein product [Coffea canephora]
miR8606	VIT_208s0040g00980.2	gi|747058258|ref|XP_011075464.1|/0/PREDICTED: tubulin beta-5 chain isoform X1 [Sesamum indicum]
miR2611	VIT_208s0040g01010.1	"gi|731399731|ref|XP_010653719.1|/1.28842e-145/PREDICTED: adenylate isopentenyltransferase 5, chloroplastic-like [Vitis vinifera]"
miR172a	VIT_208s0040g01270.1	gi|225440081|ref|XP_002282532.1|/0/PREDICTED: dual specificity protein phosphatase 12 [Vitis vinifera]
miR172a	VIT_208s0040g01270.2	gi|225440081|ref|XP_002282532.1|/0/PREDICTED: dual specificity protein phosphatase 12 [Vitis vinifera]
miR172a	VIT_208s0040g01270.3	gi|225440081|ref|XP_002282532.1|/1.06109e-100/PREDICTED: dual specificity protein phosphatase 12 [Vitis vinifera]
miR172a	VIT_208s0040g01270.4	gi|225440081|ref|XP_002282532.1|/0/PREDICTED: dual specificity protein phosphatase 12 [Vitis vinifera]
miR172a	VIT_208s0040g01270.5	gi|225440081|ref|XP_002282532.1|/0/PREDICTED: dual specificity protein phosphatase 12 [Vitis vinifera]
miR172a	VIT_208s0040g01270.7	gi|225440081|ref|XP_002282532.1|/1.10155e-100/PREDICTED: dual specificity protein phosphatase 12 [Vitis vinifera]
miR172a	VIT_208s0040g01270.8	gi|225440081|ref|XP_002282532.1|/9.32671e-101/PREDICTED: dual specificity protein phosphatase 12 [Vitis vinifera]
miR5338	VIT_208s0040g01330.1	gi|225440073|ref|XP_002282450.1|/2.4872e-119/PREDICTED: transcription factor-like protein DPB [Vitis vinifera]
miR5338	VIT_208s0040g01330.2	gi|225440073|ref|XP_002282450.1|/2.5684e-119/PREDICTED: transcription factor-like protein DPB [Vitis vinifera]
miR6189	VIT_208s0040g01360.2	"gi|731399429|ref|XP_010653617.1|/0/PREDICTED: histidine--tRNA ligase, cytoplasmic isoform X7 [Vitis vinifera]"
miR6189	VIT_208s0040g01360.3	"gi|731399429|ref|XP_010653617.1|/0/PREDICTED: histidine--tRNA ligase, cytoplasmic isoform X7 [Vitis vinifera]"
miR6189	VIT_208s0040g01360.4	"gi|731399429|ref|XP_010653617.1|/0/PREDICTED: histidine--tRNA ligase, cytoplasmic isoform X7 [Vitis vinifera]"
miR5079a	VIT_208s0040g01480.1	gi|225440045|ref|XP_002282146.1|/0/PREDICTED: cell division cycle protein 48 homolog [Vitis vinifera]
miR444d.3	VIT_208s0040g01800.1	gi|731399311|ref|XP_010653574.1|/0/PREDICTED: BTB/POZ domain-containing protein At5g03250 isoform X2 [Vitis vinifera]
miR4414b	VIT_208s0040g01940.1	gi|225439970|ref|XP_002280999.1|/7.26553e-172/PREDICTED: probable E3 ubiquitin-protein ligase LOG2 [Vitis vinifera]
miR444b.2	VIT_208s0040g01940.1	gi|225439970|ref|XP_002280999.1|/7.26553e-172/PREDICTED: probable E3 ubiquitin-protein ligase LOG2 [Vitis vinifera]
miR444b.2	VIT_208s0040g01940.2	gi|225439970|ref|XP_002280999.1|/9.17449e-149/PREDICTED: probable E3 ubiquitin-protein ligase LOG2 [Vitis vinifera]
miR477g	VIT_208s0040g01960.1	gi|225439966|ref|XP_002280841.1|/0/PREDICTED: dystrophia myotonica WD repeat-containing protein-like [Vitis vinifera]
miR3434-5p	VIT_208s0040g02030.1	gi|297741585|emb|CBI32717.3|/3.47808e-144/unnamed protein product [Vitis vinifera]
miR6027-3p	VIT_208s0040g02130.1	gi|225439930|ref|XP_002280272.1|/6.97217e-118/PREDICTED: syntaxin-71 [Vitis vinifera]
miR6027-3p	VIT_208s0040g02130.2	gi|225439930|ref|XP_002280272.1|/1.5496e-117/PREDICTED: syntaxin-71 [Vitis vinifera]
miR7122a-3p	VIT_208s0040g02250.1	gi|225439914|ref|XP_002279855.1|/1.64088e-41/PREDICTED: uncharacterized protein LOC100251731 [Vitis vinifera]
miR7122a-3p	VIT_208s0040g02250.2	gi|225439914|ref|XP_002279855.1|/4.41174e-37/PREDICTED: uncharacterized protein LOC100251731 [Vitis vinifera]
miR5649a	VIT_208s0040g02290.1	gi|225439906|ref|XP_002279724.1|/0/PREDICTED: importin subunit alpha-2 [Vitis vinifera]
miR5649a	VIT_208s0040g02290.2	gi|225439906|ref|XP_002279724.1|/0/PREDICTED: importin subunit alpha-2 [Vitis vinifera]
miR5649a	VIT_208s0040g02290.3	gi|225439906|ref|XP_002279724.1|/0/PREDICTED: importin subunit alpha-2 [Vitis vinifera]
miR838-3p	VIT_208s0040g02300.1	gi|225439904|ref|XP_002279705.1|/0/PREDICTED: DEAD-box ATP-dependent RNA helicase 57 isoform X1 [Vitis vinifera]
miR528-3p	VIT_208s0040g02470.1	gi|225439878|ref|XP_002278867.1|/7.45529e-124/PREDICTED: soluble inorganic pyrophosphatase [Vitis vinifera]
miR528-3p	VIT_208s0040g02470.2	gi|922402375|ref|XP_013468323.1|/1.10879e-106/soluble inorganic pyrophosphatase [Medicago truncatula]
miR1027a	VIT_208s0040g02590.1	gi|731399128|ref|XP_010653507.1|/0/PREDICTED: 125 kDa kinesin-related protein [Vitis vinifera]
miR8767c	VIT_208s0040g02590.1	gi|731399128|ref|XP_010653507.1|/0/PREDICTED: 125 kDa kinesin-related protein [Vitis vinifera]
miR1027a	VIT_208s0040g02590.2	gi|731399128|ref|XP_010653507.1|/0/PREDICTED: 125 kDa kinesin-related protein [Vitis vinifera]
miR8767c	VIT_208s0040g02590.2	gi|731399128|ref|XP_010653507.1|/0/PREDICTED: 125 kDa kinesin-related protein [Vitis vinifera]
miR1027a	VIT_208s0040g02590.3	gi|731399128|ref|XP_010653507.1|/0/PREDICTED: 125 kDa kinesin-related protein [Vitis vinifera]
miR8767c	VIT_208s0040g02590.3	gi|731399128|ref|XP_010653507.1|/0/PREDICTED: 125 kDa kinesin-related protein [Vitis vinifera]
miR838-3p	VIT_208s0040g02700.1	gi|225439844|ref|XP_002277868.1|/4.30326e-119/PREDICTED: uncharacterized protein LOC100244737 [Vitis vinifera]
miR9752	VIT_208s0040g02750.1	gi|225439834|ref|XP_002277535.1|/0/PREDICTED: ankyrin repeat-containing protein At3g12360 [Vitis vinifera]
miR9752	VIT_208s0040g02750.2	gi|225439834|ref|XP_002277535.1|/0/PREDICTED: ankyrin repeat-containing protein At3g12360 [Vitis vinifera]
miR7757-5p	VIT_208s0040g02840.1	gi|225439819|ref|XP_002277271.1|/0/PREDICTED: ABC transporter G family member 20 [Vitis vinifera]
miR9471b-3p	VIT_208s0040g02880.1	gi|731399072|ref|XP_010653489.1|/4.98274e-97/PREDICTED: uncharacterized protein LOC100253341 isoform X1 [Vitis vinifera]
miR9471b-3p	VIT_208s0040g02880.2	gi|731399072|ref|XP_010653489.1|/7.81472e-97/PREDICTED: uncharacterized protein LOC100253341 isoform X1 [Vitis vinifera]
miR9471b-3p	VIT_208s0040g02880.3	gi|731399072|ref|XP_010653489.1|/1.55995e-114/PREDICTED: uncharacterized protein LOC100253341 isoform X1 [Vitis vinifera]
miR5509	VIT_208s0040g02960.1	gi|297741510|emb|CBI32642.3|/4.70359e-121/unnamed protein product [Vitis vinifera]
miR5568f-3p	VIT_208s0040g02970.1	gi|225439795|ref|XP_002276631.1|/0/PREDICTED: probable protein phosphatase 2C 38 [Vitis vinifera]
miR9556-3p	VIT_208s0040g02970.2	gi|225439795|ref|XP_002276631.1|/2.73763e-169/PREDICTED: probable protein phosphatase 2C 38 [Vitis vinifera]
miR9556-3p	VIT_208s0040g02970.3	gi|225439795|ref|XP_002276631.1|/3.73016e-130/PREDICTED: probable protein phosphatase 2C 38 [Vitis vinifera]
miR1028c-5p	VIT_208s0040g02980.3	gi|731399051|ref|XP_010653481.1|/3.35188e-116/PREDICTED: protein MODIFIER OF SNC1 11 isoform X2 [Vitis vinifera]
miR1028c-5p	VIT_208s0040g02980.4	gi|225439793|ref|XP_002276541.1|/1.03658e-116/PREDICTED: protein MODIFIER OF SNC1 11 isoform X1 [Vitis vinifera]
miR1028c-5p	VIT_208s0040g02980.5	gi|225439793|ref|XP_002276541.1|/3.45012e-111/PREDICTED: protein MODIFIER OF SNC1 11 isoform X1 [Vitis vinifera]
miR5303	VIT_208s0040g03130.3	gi|526118212|ref|NP_001267961.1|/7.14726e-142/type II peroxiredoxin 2 [Vitis vinifera]
miR8048-3p	VIT_208s0040g03150.1	gi|297741493|emb|CBI32625.3|/1.01759e-135/unnamed protein product [Vitis vinifera]
miR8048-3p	VIT_208s0040g03150.2	gi|731398929|ref|XP_010653439.1|/6.37901e-131/PREDICTED: cytosolic ascorbate peroxidase isoform X1 [Vitis vinifera]
miR8048-3p	VIT_208s0040g03150.3	gi|297741493|emb|CBI32625.3|/1.39267e-135/unnamed protein product [Vitis vinifera]
miR8048-3p	VIT_208s0040g03150.4	gi|731398929|ref|XP_010653439.1|/8.18862e-131/PREDICTED: cytosolic ascorbate peroxidase isoform X1 [Vitis vinifera]
miR8048-3p	VIT_208s0040g03150.5	gi|297741493|emb|CBI32625.3|/2.78284e-125/unnamed protein product [Vitis vinifera]
miR444b.2	VIT_208s0056g00010.3	gi|147815827|emb|CAN70424.1|/2.13118e-121/hypothetical protein VITISV_000798 [Vitis vinifera]
miR530a	VIT_208s0056g00050.1	gi|225439035|ref|XP_002264349.1|/0/PREDICTED: protein SCARECROW [Vitis vinifera]
miR5140	VIT_208s0056g00070.1	"gi|731397960|ref|XP_002264477.2|/0/PREDICTED: bifunctional protein FolD 1, mitochondrial isoform X1 [Vitis vinifera]"
miR5140	VIT_208s0056g00070.10	"gi|731397970|ref|XP_010653087.1|/5.36659e-104/PREDICTED: bifunctional protein FolD 1, mitochondrial isoform X2 [Vitis vinifera]"
miR5140	VIT_208s0056g00070.2	"gi|731397960|ref|XP_002264477.2|/0/PREDICTED: bifunctional protein FolD 1, mitochondrial isoform X1 [Vitis vinifera]"
miR5140	VIT_208s0056g00070.3	"gi|731397970|ref|XP_010653087.1|/3.60796e-104/PREDICTED: bifunctional protein FolD 1, mitochondrial isoform X2 [Vitis vinifera]"
miR5140	VIT_208s0056g00070.4	gi|590648723|ref|XP_007032232.1|/2.05751e-139/Amino acid dehydrogenase family protein isoform 1 [Theobroma cacao]
miR5140	VIT_208s0056g00070.7	"gi|731397970|ref|XP_010653087.1|/5.23057e-104/PREDICTED: bifunctional protein FolD 1, mitochondrial isoform X2 [Vitis vinifera]"
miR5140	VIT_208s0056g00070.8	"gi|731397970|ref|XP_010653087.1|/5.34804e-104/PREDICTED: bifunctional protein FolD 1, mitochondrial isoform X2 [Vitis vinifera]"
miR5140	VIT_208s0056g00070.9	"gi|731397970|ref|XP_010653087.1|/3.65158e-104/PREDICTED: bifunctional protein FolD 1, mitochondrial isoform X2 [Vitis vinifera]"
miR9654a-3p	VIT_208s0056g00110.5	gi|731397985|ref|XP_010653095.1|/0/PREDICTED: uncharacterized protein LOC100243295 isoform X2 [Vitis vinifera]
miR172a	VIT_208s0056g00160.3	gi|225439057|ref|XP_002265743.1|/4.51892e-118/PREDICTED: probable U3 small nucleolar RNA-associated protein 11 [Vitis vinifera]
miR3629a-3p	VIT_208s0056g00190.1	"gi|225439062|ref|XP_002266160.1|/0/PREDICTED: pyruvate kinase, cytosolic isozyme [Vitis vinifera]"
miR3629a-3p	VIT_208s0056g00190.2	"gi|225439062|ref|XP_002266160.1|/0/PREDICTED: pyruvate kinase, cytosolic isozyme [Vitis vinifera]"
miR3629a-3p	VIT_208s0056g00190.3	"gi|225439062|ref|XP_002266160.1|/0/PREDICTED: pyruvate kinase, cytosolic isozyme [Vitis vinifera]"
miR3629a-3p	VIT_208s0056g00190.5	"gi|225439062|ref|XP_002266160.1|/0/PREDICTED: pyruvate kinase, cytosolic isozyme [Vitis vinifera]"
miR9470-3p	VIT_208s0056g00240.1	gi|296085819|emb|CBI31143.3|/0/unnamed protein product [Vitis vinifera]
novel_mir55	VIT_208s0056g00270.2	gi|296085822|emb|CBI31146.3|/1.18622e-153/unnamed protein product [Vitis vinifera]
miR7545	VIT_208s0056g00550.1	gi|225439099|ref|XP_002266161.1|/0/PREDICTED: putative zinc transporter At3g08650 [Vitis vinifera]
miR3629a-3p	VIT_208s0056g00550.1	gi|225439099|ref|XP_002266161.1|/0/PREDICTED: putative zinc transporter At3g08650 [Vitis vinifera]
miR7545	VIT_208s0056g00550.2	gi|225439099|ref|XP_002266161.1|/0/PREDICTED: putative zinc transporter At3g08650 [Vitis vinifera]
miR3629a-3p	VIT_208s0056g00550.2	gi|225439099|ref|XP_002266161.1|/0/PREDICTED: putative zinc transporter At3g08650 [Vitis vinifera]
miR2603	VIT_208s0056g00570.1	gi|296085838|emb|CBI31162.3|/0/unnamed protein product [Vitis vinifera]
miR1028b-5p	VIT_208s0056g00740.1	gi|731398110|ref|XP_010653141.1|/0/PREDICTED: uncharacterized protein LOC100248405 isoform X2 [Vitis vinifera]
miR1028b-5p	VIT_208s0056g00740.2	gi|731398108|ref|XP_010653140.1|/0/PREDICTED: uncharacterized protein LOC100248405 isoform X1 [Vitis vinifera]
miR1028b-5p	VIT_208s0056g00740.3	gi|731398108|ref|XP_010653140.1|/0/PREDICTED: uncharacterized protein LOC100248405 isoform X1 [Vitis vinifera]
miR1028b-5p	VIT_208s0056g00740.4	gi|731398108|ref|XP_010653140.1|/0/PREDICTED: uncharacterized protein LOC100248405 isoform X1 [Vitis vinifera]
miR444d.3	VIT_208s0056g01110.1	gi|731398176|ref|XP_010653166.1|/0/PREDICTED: intron-binding protein aquarius-like [Vitis vinifera]
miR444d.3	VIT_208s0056g01110.2	gi|731398176|ref|XP_010653166.1|/0/PREDICTED: intron-binding protein aquarius-like [Vitis vinifera]
miR444d.3	VIT_208s0056g01110.5	gi|731398176|ref|XP_010653166.1|/0/PREDICTED: intron-binding protein aquarius-like [Vitis vinifera]
miR444d.3	VIT_208s0056g01110.6	gi|731398176|ref|XP_010653166.1|/0/PREDICTED: intron-binding protein aquarius-like [Vitis vinifera]
miR530a	VIT_208s0056g01350.1	gi|359481019|ref|XP_002269768.2|/0/PREDICTED: uncharacterized protein LOC100267295 [Vitis vinifera]
miR477g	VIT_208s0056g01490.1	gi|225439215|ref|XP_002270569.1|/0/PREDICTED: protein PNS1 [Vitis vinifera]
miR447c-3p	VIT_208s0056g01520.1	gi|731398234|ref|XP_002270685.2|/0/PREDICTED: xylosyltransferase 2 [Vitis vinifera]
miR4415a-3p	VIT_208s0056g01590.1	gi|225439225|ref|XP_002270888.1|/0/PREDICTED: ankyrin repeat and protein kinase domain-containing protein 1-like [Vitis vinifera]
miR7757-5p.2	VIT_208s0056g01660.1	gi|225439235|ref|XP_002277066.1|/3.35373e-155/PREDICTED: histone-lysine N-methyltransferase SUVR3 [Vitis vinifera]
miR477g-3p	VIT_208s0058g00100.1	gi|297735650|emb|CBI18144.3|/0/unnamed protein product [Vitis vinifera]
miR8585	VIT_208s0058g00620.1	gi|731398793|ref|XP_010653382.1|/0/PREDICTED: uncharacterized protein LOC100267149 isoform X4 [Vitis vinifera]
miR8585	VIT_208s0058g00620.2	gi|731398793|ref|XP_010653382.1|/0/PREDICTED: uncharacterized protein LOC100267149 isoform X4 [Vitis vinifera]
miR8585	VIT_208s0058g00620.3	gi|731398793|ref|XP_010653382.1|/0/PREDICTED: uncharacterized protein LOC100267149 isoform X4 [Vitis vinifera]
miR8585	VIT_208s0058g00620.4	gi|731398793|ref|XP_010653382.1|/0/PREDICTED: uncharacterized protein LOC100267149 isoform X4 [Vitis vinifera]
miR8585	VIT_208s0058g00620.5	gi|731398793|ref|XP_010653382.1|/0/PREDICTED: uncharacterized protein LOC100267149 isoform X4 [Vitis vinifera]
miR8585	VIT_208s0058g00620.6	gi|731398793|ref|XP_010653382.1|/0/PREDICTED: uncharacterized protein LOC100267149 isoform X4 [Vitis vinifera]
miR8585	VIT_208s0058g00620.7	gi|731398793|ref|XP_010653382.1|/0/PREDICTED: uncharacterized protein LOC100267149 isoform X4 [Vitis vinifera]
miR3440-3p	VIT_208s0058g00670.1	gi|225439570|ref|XP_002264939.1|/0/PREDICTED: uncharacterized protein LOC100263765 [Vitis vinifera]
miR1535a	VIT_208s0058g00890.1	gi|359481183|ref|XP_003632587.1|/0/PREDICTED: regulatory-associated protein of TOR 1 [Vitis vinifera]
miR1535a	VIT_208s0058g00890.2	gi|359481183|ref|XP_003632587.1|/0/PREDICTED: regulatory-associated protein of TOR 1 [Vitis vinifera]
miR1535a	VIT_208s0058g00890.3	gi|359481183|ref|XP_003632587.1|/0/PREDICTED: regulatory-associated protein of TOR 1 [Vitis vinifera]
miR1535a	VIT_208s0058g00900.1	gi|731398737|ref|XP_010653363.1|/4.20337e-81/PREDICTED: regulatory-associated protein of TOR 1-like isoform X1 [Vitis vinifera]
miR948	VIT_208s0058g00910.1	gi|297735577|emb|CBI18071.3|/2.48223e-40/unnamed protein product [Vitis vinifera]
miR395a	VIT_208s0058g01310.1	gi|731398659|ref|XP_010653334.1|/0/PREDICTED: pentatricopeptide repeat-containing protein At1g09900-like [Vitis vinifera]
miR395a	VIT_208s0058g01310.3	gi|731398659|ref|XP_010653334.1|/0/PREDICTED: pentatricopeptide repeat-containing protein At1g09900-like [Vitis vinifera]
miR473	VIT_208s0058g01400.1	gi|731398646|ref|XP_002268006.3|/0/PREDICTED: phospholipid-transporting ATPase 1-like [Vitis vinifera]
miR473	VIT_208s0058g01400.2	gi|731398646|ref|XP_002268006.3|/0/PREDICTED: phospholipid-transporting ATPase 1-like [Vitis vinifera]
miR473	VIT_208s0058g01400.3	gi|731398646|ref|XP_002268006.3|/0/PREDICTED: phospholipid-transporting ATPase 1-like [Vitis vinifera]
miR5509	VIT_208s0105g00220.1	gi|359481121|ref|XP_002264844.2|/0/PREDICTED: BTB/POZ domain-containing protein At3g05675 [Vitis vinifera]
miR5509	VIT_208s0105g00220.2	gi|359481121|ref|XP_002264844.2|/0/PREDICTED: BTB/POZ domain-containing protein At3g05675 [Vitis vinifera]
miR5509	VIT_208s0105g00220.3	gi|359481121|ref|XP_002264844.2|/0/PREDICTED: BTB/POZ domain-containing protein At3g05675 [Vitis vinifera]
miR5490	VIT_208s0105g00290.1	gi|225439436|ref|XP_002264526.1|/0/PREDICTED: uncharacterized protein LOC100247198 isoform X1 [Vitis vinifera]
miR5490	VIT_208s0105g00290.2	gi|225439436|ref|XP_002264526.1|/0/PREDICTED: uncharacterized protein LOC100247198 isoform X1 [Vitis vinifera]
miR5490	VIT_208s0105g00290.3	gi|225439436|ref|XP_002264526.1|/0/PREDICTED: uncharacterized protein LOC100247198 isoform X1 [Vitis vinifera]
miR1044-3p	VIT_208s0105g00350.2	gi|225439428|ref|XP_002265325.1|/3.55915e-144/PREDICTED: dnaJ homolog subfamily B member 1 [Vitis vinifera]
miR530a	VIT_208s0105g00400.1	gi|225439416|ref|XP_002264016.1|/6.29237e-84/PREDICTED: trihelix transcription factor GT-3b [Vitis vinifera]
miR9748	VIT_208s0217g00090.1	gi|731398617|ref|XP_002270607.2|/0/PREDICTED: dnaJ protein ERDJ3A isoform X1 [Vitis vinifera]
miR9748	VIT_208s0217g00090.2	gi|731398617|ref|XP_002270607.2|/0/PREDICTED: dnaJ protein ERDJ3A isoform X1 [Vitis vinifera]
miR948	VIT_209s0002g00230.1	gi|225441965|ref|XP_002271048.1|/0/PREDICTED: pentatricopeptide repeat-containing protein At3g18020 [Vitis vinifera]
miR2592s-3p	VIT_209s0002g00360.3	gi|225441987|ref|XP_002271218.1|/0/PREDICTED: uncharacterized protein LOC100260045 [Vitis vinifera]
miR5649a	VIT_209s0002g00750.1	gi|731401729|ref|XP_010654400.1|/0/PREDICTED: ABC transporter B family member 19-like [Vitis vinifera]
miR6291c-5p	VIT_209s0002g00750.1	gi|731401729|ref|XP_010654400.1|/0/PREDICTED: ABC transporter B family member 19-like [Vitis vinifera]
miR5649a	VIT_209s0002g00750.2	gi|731401729|ref|XP_010654400.1|/0/PREDICTED: ABC transporter B family member 19-like [Vitis vinifera]
miR6291c-5p	VIT_209s0002g00750.2	gi|731401729|ref|XP_010654400.1|/0/PREDICTED: ABC transporter B family member 19-like [Vitis vinifera]
miR7776-5p.1	VIT_209s0002g00830.1	gi|359482464|ref|XP_002272317.2|/0/PREDICTED: uncharacterized protein LOC100265246 [Vitis vinifera]
miR1088-5p	VIT_209s0002g00860.1	gi|297742972|emb|CBI35839.3|/3.64723e-113/unnamed protein product [Vitis vinifera]
miR1088-5p	VIT_209s0002g00860.2	gi|147797983|emb|CAN65011.1|/1.48234e-74/hypothetical protein VITISV_027350 [Vitis vinifera]
miR8704	VIT_209s0002g00930.1	gi|225442069|ref|XP_002271476.1|/1.8413e-54/PREDICTED: U6 snRNA-associated Sm-like protein LSm1 [Vitis vinifera]
miR8155	VIT_209s0002g00950.1	gi|359482468|ref|XP_002272468.2|/5.44241e-65/PREDICTED: probable nucleoside diphosphate kinase 5 [Vitis vinifera]
miR8155	VIT_209s0002g00950.2	gi|359482468|ref|XP_002272468.2|/1.99517e-72/PREDICTED: probable nucleoside diphosphate kinase 5 [Vitis vinifera]
miR8155	VIT_209s0002g00950.3	gi|359482468|ref|XP_002272468.2|/6.28272e-74/PREDICTED: probable nucleoside diphosphate kinase 5 [Vitis vinifera]
miR8155	VIT_209s0002g00950.4	gi|359482468|ref|XP_002272468.2|/7.45195e-47/PREDICTED: probable nucleoside diphosphate kinase 5 [Vitis vinifera]
miR8155	VIT_209s0002g00950.5	gi|359482468|ref|XP_002272468.2|/5.85697e-74/PREDICTED: probable nucleoside diphosphate kinase 5 [Vitis vinifera]
miR5338	VIT_209s0002g01080.1	gi|297742990|emb|CBI35857.3|/0/unnamed protein product [Vitis vinifera]
miR419	VIT_209s0002g01280.1	gi|297743005|emb|CBI35872.3|/0/unnamed protein product [Vitis vinifera]
miR1167	VIT_209s0002g01350.1	gi|731401838|ref|XP_010654438.1|/2.76253e-165/PREDICTED: growth-regulating factor 1-like [Vitis vinifera]
miR7776-5p.1	VIT_209s0002g01370.1	gi|297743010|emb|CBI35877.3|/0/unnamed protein product [Vitis vinifera]
miR9752	VIT_209s0002g01380.1	gi|225442138|ref|XP_002273991.1|/8.71503e-109/PREDICTED: transcription factor MYB114 [Vitis vinifera]
miR1027a	VIT_209s0002g01430.1	gi|731401854|ref|XP_010654444.1|/0/PREDICTED: uncharacterized protein LOC100267761 [Vitis vinifera]
miR1027a	VIT_209s0002g01430.2	gi|731401854|ref|XP_010654444.1|/0/PREDICTED: uncharacterized protein LOC100267761 [Vitis vinifera]
miR1027a	VIT_209s0002g01430.3	gi|731401854|ref|XP_010654444.1|/0/PREDICTED: uncharacterized protein LOC100267761 [Vitis vinifera]
miR3629a-3p	VIT_209s0002g01540.2	gi|225442168|ref|XP_002276168.1|/0/PREDICTED: protein Brevis radix-like 2 [Vitis vinifera]
miR169z	VIT_209s0002g01590.1	gi|225442180|ref|XP_002274458.1|/0/PREDICTED: nuclear transcription factor Y subunit A-3 isoform X1 [Vitis vinifera]
miR169z	VIT_209s0002g01590.2	gi|225442180|ref|XP_002274458.1|/0/PREDICTED: nuclear transcription factor Y subunit A-3 isoform X1 [Vitis vinifera]
miR169z	VIT_209s0002g01590.3	gi|225442180|ref|XP_002274458.1|/0/PREDICTED: nuclear transcription factor Y subunit A-3 isoform X1 [Vitis vinifera]
miR822-5p	VIT_209s0002g01610.1	gi|976921167|gb|KVI05868.1|/0/AAA+ ATPase domain-containing protein [Cynara cardunculus var. scolymus]
miR1167	VIT_209s0002g01610.1	gi|976921167|gb|KVI05868.1|/0/AAA+ ATPase domain-containing protein [Cynara cardunculus var. scolymus]
miR157a-3p	VIT_209s0002g01910.1	gi|297743058|emb|CBI35925.3|/0/unnamed protein product [Vitis vinifera]
miR157a-3p	VIT_209s0002g01910.10	gi|731402016|ref|XP_010654510.1|/0/PREDICTED: myosin-17-like isoform X1 [Vitis vinifera]
miR157a-3p	VIT_209s0002g01910.2	gi|297743058|emb|CBI35925.3|/0/unnamed protein product [Vitis vinifera]
miR157a-3p	VIT_209s0002g01910.4	gi|731402020|ref|XP_010654512.1|/0/PREDICTED: myosin-17-like isoform X2 [Vitis vinifera]
miR6027-3p	VIT_209s0002g01910.9	gi|297743058|emb|CBI35925.3|/0/unnamed protein product [Vitis vinifera]
miR1439	VIT_209s0002g01940.1	gi|297743060|emb|CBI35927.3|/7.75914e-103/unnamed protein product [Vitis vinifera]
miR839-5p	VIT_209s0002g02110.3	gi|731402045|ref|XP_010654521.1|/1.34731e-78/PREDICTED: uncharacterized protein LOC100242891 isoform X1 [Vitis vinifera]
miR4414b	VIT_209s0002g02220.1	gi|731402061|ref|XP_010654526.1|/0/PREDICTED: receptor-like serine/threonine-protein kinase ALE2 [Vitis vinifera]
miR530b	VIT_209s0002g02220.1	gi|731402061|ref|XP_010654526.1|/0/PREDICTED: receptor-like serine/threonine-protein kinase ALE2 [Vitis vinifera]
miR4415a-3p	VIT_209s0002g02250.1	gi|731402067|ref|XP_010654530.1|/0/PREDICTED: putative pentatricopeptide repeat-containing protein At1g17630 [Vitis vinifera]
miR9654a-3p	VIT_209s0002g02330.1	gi|359482848|ref|XP_002280211.2|/3.8469e-148/PREDICTED: nucleosome assembly protein 1;4 [Vitis vinifera]
miR9654a-3p	VIT_209s0002g02330.2	gi|359482848|ref|XP_002280211.2|/6.134e-150/PREDICTED: nucleosome assembly protein 1;4 [Vitis vinifera]
miR1069-3p	VIT_209s0002g02350.1	gi|731402088|ref|XP_010654539.1|/3.7998e-137/PREDICTED: heterogeneous nuclear ribonucleoprotein 1 [Vitis vinifera]
miR1069-3p	VIT_209s0002g02350.2	gi|731402088|ref|XP_010654539.1|/4.99102e-106/PREDICTED: heterogeneous nuclear ribonucleoprotein 1 [Vitis vinifera]
miR5278	VIT_209s0002g02420.1	gi|731402104|ref|XP_010654545.1|/0/PREDICTED: inactive protein kinase SELMODRAFT_444075 [Vitis vinifera]
miR3629a-3p	VIT_209s0002g02420.2	gi|731402104|ref|XP_010654545.1|/0/PREDICTED: inactive protein kinase SELMODRAFT_444075 [Vitis vinifera]
miR5278	VIT_209s0002g02420.2	gi|731402104|ref|XP_010654545.1|/0/PREDICTED: inactive protein kinase SELMODRAFT_444075 [Vitis vinifera]
miR5278	VIT_209s0002g02420.3	gi|731402104|ref|XP_010654545.1|/0/PREDICTED: inactive protein kinase SELMODRAFT_444075 [Vitis vinifera]
miR1088-5p	VIT_209s0002g02430.1	gi|359482524|ref|XP_002276193.2|/0/PREDICTED: ABC transporter C family member 8-like [Vitis vinifera]
miR1088-5p	VIT_209s0002g02440.1	gi|731402119|ref|XP_010654551.1|/0/PREDICTED: ABC transporter C family member 8-like isoform X2 [Vitis vinifera]
miR899	VIT_209s0002g02520.2	gi|731402134|ref|XP_010654556.1|/1.1394e-68/PREDICTED: 40S ribosomal protein S15a-5 [Vitis vinifera]
miR9471b-3p	VIT_209s0002g02680.1	gi|731402171|ref|XP_010654568.1|/0/PREDICTED: protein EARLY FLOWERING 3 isoform X2 [Vitis vinifera]
miR9471b-3p	VIT_209s0002g02680.3	gi|147797617|emb|CAN65004.1|/0/hypothetical protein VITISV_023490 [Vitis vinifera]
miR1044-3p	VIT_209s0002g02750.2	gi|225442381|ref|XP_002281551.1|/6.01945e-76/PREDICTED: vacuolar protein sorting-associated protein 32 homolog 2 [Vitis vinifera]
miR3629a-3p	VIT_209s0002g03240.1	gi|297743172|emb|CBI36039.3|/3.92035e-75/unnamed protein product [Vitis vinifera]
miR3629a-3p	VIT_209s0002g03240.3	gi|297743172|emb|CBI36039.3|/4.33447e-75/unnamed protein product [Vitis vinifera]
miR3629a-3p	VIT_209s0002g03240.4	gi|297743172|emb|CBI36039.3|/4.63415e-75/unnamed protein product [Vitis vinifera]
miR3629a-3p	VIT_209s0002g03240.5	gi|731402251|ref|XP_010654602.1|/5.12541e-59/PREDICTED: phosphopantothenoylcysteine decarboxylase subunit SIS2 [Vitis vinifera]
miR3629a-3p	VIT_209s0002g03240.6	gi|297743172|emb|CBI36039.3|/5.06043e-75/unnamed protein product [Vitis vinifera]
miR2093-5p	VIT_209s0002g03270.1	gi|731402258|ref|XP_002277748.3|/0/PREDICTED: probable disease resistance protein At5g63020 [Vitis vinifera]
miR2093-5p	VIT_209s0002g03300.1	gi|731402253|ref|XP_010654604.1|/0/PREDICTED: probable disease resistance protein At5g63020 [Vitis vinifera]
miR9477-3p	VIT_209s0002g03500.1	gi|297743191|emb|CBI36058.3|/1.59656e-24/unnamed protein product [Vitis vinifera]
miR9748	VIT_209s0002g03780.1	gi|225442513|ref|XP_002284038.1|/4.07402e-113/PREDICTED: CASP-like protein 3A1 [Vitis vinifera]
miR2118f	VIT_209s0002g03790.1	gi|731403080|ref|XP_010654904.1|/0/PREDICTED: probable disease resistance protein At5g63020 [Vitis vinifera]
miR2093-5p	VIT_209s0002g03800.1	gi|297743218|emb|CBI36085.3|/0/unnamed protein product [Vitis vinifera]
miR2093-5p	VIT_209s0002g03820.1	gi|297743218|emb|CBI36085.3|/0/unnamed protein product [Vitis vinifera]
miR2093-5p	VIT_209s0002g03840.1	gi|225442517|ref|XP_002278567.1|/0/PREDICTED: probable disease resistance protein At5g63020 [Vitis vinifera]
miR2093-5p	VIT_209s0002g03846.1	gi|297743218|emb|CBI36085.3|/0/unnamed protein product [Vitis vinifera]
miR2093-5p	VIT_209s0002g03870.1	gi|731402334|ref|XP_010654632.1|/0/PREDICTED: probable disease resistance protein At5g63020 isoform X1 [Vitis vinifera]
miR2093-5p	VIT_209s0002g03980.1	gi|731402360|ref|XP_010654641.1|/0/PREDICTED: probable disease resistance protein At5g63020 [Vitis vinifera]
miR170-3p	VIT_209s0002g03990.1	gi|147838869|emb|CAN70334.1|/0/hypothetical protein VITISV_011432 [Vitis vinifera]
miR170-3p	VIT_209s0002g03990.2	gi|147838869|emb|CAN70334.1|/0/hypothetical protein VITISV_011432 [Vitis vinifera]
miR170-3p	VIT_209s0002g03990.3	gi|147838869|emb|CAN70334.1|/0/hypothetical protein VITISV_011432 [Vitis vinifera]
miR3631b-3p	VIT_209s0002g04050.1	gi|225442551|ref|XP_002278993.1|/0/PREDICTED: WD repeat-containing protein 5 homolog [Vitis vinifera]
miR835-5p	VIT_209s0002g04080.2	gi|225442559|ref|XP_002284282.1|/1.24776e-124/PREDICTED: auxin-responsive protein IAA27-like [Vitis vinifera]
miR835-5p	VIT_209s0002g04080.3	gi|225442559|ref|XP_002284282.1|/9.04628e-171/PREDICTED: auxin-responsive protein IAA27-like [Vitis vinifera]
miR835-5p	VIT_209s0002g04080.4	gi|225442559|ref|XP_002284282.1|/9.95351e-176/PREDICTED: auxin-responsive protein IAA27-like [Vitis vinifera]
miR3440	VIT_209s0002g04110.3	gi|225442563|ref|XP_002279072.1|/0/PREDICTED: peroxisome biogenesis protein 2 [Vitis vinifera]
miR2055	VIT_209s0002g04160.1	gi|297743246|emb|CBI36113.3|/9.35638e-170/unnamed protein product [Vitis vinifera]
miR8585	VIT_209s0002g04260.1	gi|225442597|ref|XP_002284456.1|/3.39277e-145/PREDICTED: uncharacterized protein LOC100261724 [Vitis vinifera]
miR8585	VIT_209s0002g04260.2	gi|225442597|ref|XP_002284456.1|/3.93158e-139/PREDICTED: uncharacterized protein LOC100261724 [Vitis vinifera]
miR2938	VIT_209s0002g04420.1	gi|731403090|ref|XP_010654909.1|/0/PREDICTED: probable disease resistance protein At1g12280 [Vitis vinifera]
miR2093-5p	VIT_209s0002g04420.1	gi|731403090|ref|XP_010654909.1|/0/PREDICTED: probable disease resistance protein At1g12280 [Vitis vinifera]
miR7757-5p.2	VIT_209s0002g04430.1	gi|731402429|ref|XP_010654660.1|/0/PREDICTED: uncharacterized protein LOC100243006 [Vitis vinifera]
miR530b	VIT_209s0002g04430.1	gi|731402429|ref|XP_010654660.1|/0/PREDICTED: uncharacterized protein LOC100243006 [Vitis vinifera]
miR9484	VIT_209s0002g04490.1	gi|731402440|ref|XP_010654664.1|/1.99691e-149/PREDICTED: probable pyridoxal biosynthesis protein PDX1.2 [Vitis vinifera]
miR3626-3p	VIT_209s0002g04500.1	gi|225442637|ref|XP_002284619.1|/1.13124e-168/PREDICTED: mitochondrial arginine transporter BAC2 [Vitis vinifera]
miR3626-3p	VIT_209s0002g04520.1	gi|297743278|emb|CBI36145.3|/1.92308e-06/unnamed protein product [Vitis vinifera]
miR7755-3p	VIT_209s0002g04810.1	gi|297743300|emb|CBI36167.3|/0/unnamed protein product [Vitis vinifera]
miR2093-5p	VIT_209s0002g04890.1	gi|731403095|ref|XP_010654912.1|/0/PREDICTED: probable disease resistance protein At5g63020 [Vitis vinifera]
miR2093-5p	VIT_209s0002g04913.1	gi|731402529|ref|XP_002280315.3|/0/PREDICTED: probable disease resistance protein At1g61300 [Vitis vinifera]
miR2093-5p	VIT_209s0002g04940.1	gi|731403099|ref|XP_010654915.1|/0/PREDICTED: probable disease resistance protein At1g12280 [Vitis vinifera]
miR2093-5p	VIT_209s0002g04940.2	gi|731403099|ref|XP_010654915.1|/0/PREDICTED: probable disease resistance protein At1g12280 [Vitis vinifera]
miR2093-5p	VIT_209s0002g04950.1	gi|731402523|ref|XP_010654698.1|/0/PREDICTED: probable disease resistance protein At1g61300 [Vitis vinifera]
miR2093-5p	VIT_209s0002g04990.1	gi|731403099|ref|XP_010654915.1|/0/PREDICTED: probable disease resistance protein At1g12280 [Vitis vinifera]
miR2093-5p	VIT_209s0002g05000.1	gi|297743314|emb|CBI36181.3|/0/unnamed protein product [Vitis vinifera]
miR2093-5p	VIT_209s0002g05000.2	gi|731402529|ref|XP_002280315.3|/0/PREDICTED: probable disease resistance protein At1g61300 [Vitis vinifera]
miR2093-5p	VIT_209s0002g05040.1	gi|731403105|ref|XP_002280373.2|/0/PREDICTED: probable disease resistance protein At1g61300 [Vitis vinifera]
miR2093-5p	VIT_209s0002g05050.1	gi|297743317|emb|CBI36184.3|/0/unnamed protein product [Vitis vinifera]
miR2093-5p	VIT_209s0002g05059.1	gi|731402535|ref|XP_010654703.1|/3.4757e-143/PREDICTED: disease resistance protein RPS5-like [Vitis vinifera]
miR3633a-3p	VIT_209s0002g05062.1	gi|731402529|ref|XP_002280315.3|/2.25677e-39/PREDICTED: probable disease resistance protein At1g61300 [Vitis vinifera]
miR2093-5p	VIT_209s0002g05065.1	gi|731402533|ref|XP_010654702.1|/0/PREDICTED: probable disease resistance protein At1g12280 [Vitis vinifera]
miR2093-5p	VIT_209s0002g05070.1	gi|147817705|emb|CAN68949.1|/0/hypothetical protein VITISV_039606 [Vitis vinifera]
miR7709-3p	VIT_209s0002g05110.1	"gi|731402548|ref|XP_010654709.1|/0/PREDICTED: N-alpha-acetyltransferase 15, NatA auxiliary subunit isoform X3 [Vitis vinifera]"
miR2093-5p	VIT_209s0002g05220.1	gi|731402531|ref|XP_010654701.1|/0/PREDICTED: probable disease resistance protein At1g61300 [Vitis vinifera]
miR5293	VIT_209s0002g05810.1	gi|225442807|ref|XP_002285279.1|/0/PREDICTED: boron transporter 4 [Vitis vinifera]
miR5293	VIT_209s0002g05810.2	gi|225442807|ref|XP_002285279.1|/0/PREDICTED: boron transporter 4 [Vitis vinifera]
miR5293	VIT_209s0002g05810.3	gi|225442807|ref|XP_002285279.1|/0/PREDICTED: boron transporter 4 [Vitis vinifera]
miR2093-5p	VIT_209s0002g05840.1	gi|225442813|ref|XP_002281195.1|/0/PREDICTED: probable disease resistance protein At1g12280 [Vitis vinifera]
miR2093-5p	VIT_209s0002g05870.1	gi|147865609|emb|CAN83649.1|/0/hypothetical protein VITISV_035699 [Vitis vinifera]
miR2093-5p	VIT_209s0002g05870.2	gi|147865609|emb|CAN83649.1|/0/hypothetical protein VITISV_035699 [Vitis vinifera]
miR1028c-5p	VIT_209s0002g05880.1	gi|297735017|emb|CBI17379.3|/3.69734e-81/unnamed protein product [Vitis vinifera]
miR838-3p	VIT_209s0002g05920.1	gi|731402619|ref|XP_010654732.1|/0/PREDICTED: probable disease resistance protein At5g63020 [Vitis vinifera]
miR2093-5p	VIT_209s0002g05920.1	gi|731402619|ref|XP_010654732.1|/0/PREDICTED: probable disease resistance protein At5g63020 [Vitis vinifera]
miR2093-5p	VIT_209s0002g05920.2	gi|731402619|ref|XP_010654732.1|/0/PREDICTED: probable disease resistance protein At5g63020 [Vitis vinifera]
miR2093-5p	VIT_209s0002g05920.3	gi|731402619|ref|XP_010654732.1|/0/PREDICTED: probable disease resistance protein At5g63020 [Vitis vinifera]
miR838-3p	VIT_209s0002g05920.4	gi|731402619|ref|XP_010654732.1|/0/PREDICTED: probable disease resistance protein At5g63020 [Vitis vinifera]
miR2093-5p	VIT_209s0002g05920.4	gi|731402619|ref|XP_010654732.1|/0/PREDICTED: probable disease resistance protein At5g63020 [Vitis vinifera]
miR1044-3p	VIT_209s0002g06136.1	gi|225442867|ref|XP_002281592.1|/0/PREDICTED: probable disease resistance protein At1g12280 [Vitis vinifera]
miR2093-5p	VIT_209s0002g06136.1	gi|225442867|ref|XP_002281592.1|/0/PREDICTED: probable disease resistance protein At1g12280 [Vitis vinifera]
miR1044-3p	VIT_209s0002g06136.2	gi|225442867|ref|XP_002281592.1|/0/PREDICTED: probable disease resistance protein At1g12280 [Vitis vinifera]
miR2093-5p	VIT_209s0002g06136.2	gi|225442867|ref|XP_002281592.1|/0/PREDICTED: probable disease resistance protein At1g12280 [Vitis vinifera]
miR2093-5p	VIT_209s0002g06140.1	gi|731403129|ref|XP_010654929.1|/0/PREDICTED: probable disease resistance protein At1g61300 [Vitis vinifera]
miR2093-5p	VIT_209s0002g06152.1	gi|225442861|ref|XP_002281498.1|/0/PREDICTED: probable disease resistance protein At1g12280 [Vitis vinifera]
miR7545	VIT_209s0002g06196.1	gi|147819141|emb|CAN68957.1|/3.44111e-27/hypothetical protein VITISV_015733 [Vitis vinifera]
miR2093-5p	VIT_209s0002g06202.1	gi|359482672|ref|XP_003632805.1|/0/PREDICTED: probable disease resistance protein At1g12280 [Vitis vinifera]
miR2093-5p	VIT_209s0002g06210.1	gi|731402677|ref|XP_010654757.1|/0/PREDICTED: probable disease resistance protein At1g12280 [Vitis vinifera]
miR2093-5p	VIT_209s0002g06210.2	gi|731402677|ref|XP_010654757.1|/0/PREDICTED: probable disease resistance protein At1g12280 [Vitis vinifera]
miR2093-5p	VIT_209s0002g06260.1	gi|731402682|ref|XP_010654759.1|/0/PREDICTED: probable disease resistance protein At5g63020 isoform X2 [Vitis vinifera]
miR8048-3p	VIT_209s0002g06380.1	gi|297743417|emb|CBI36284.3|/0/unnamed protein product [Vitis vinifera]
miR8048-3p	VIT_209s0002g06380.2	gi|297743417|emb|CBI36284.3|/0/unnamed protein product [Vitis vinifera]
miR5079a	VIT_209s0002g06420.1	gi|225443033|ref|XP_002270473.1|/1.44242e-94/PREDICTED: uncharacterized protein LOC100242353 [Vitis vinifera]
miR5079a	VIT_209s0002g06420.2	gi|225443033|ref|XP_002270473.1|/1.94393e-94/PREDICTED: uncharacterized protein LOC100242353 [Vitis vinifera]
miR8048-3p	VIT_209s0002g06550.1	gi|225443007|ref|XP_002269449.1|/9.11751e-98/PREDICTED: signal peptidase complex catalytic subunit SEC11A [Vitis vinifera]
miR8048-3p	VIT_209s0002g06550.2	gi|225443007|ref|XP_002269449.1|/5.68203e-77/PREDICTED: signal peptidase complex catalytic subunit SEC11A [Vitis vinifera]
miR8048-3p	VIT_209s0002g06550.3	"gi|566161127|ref|XP_006385502.1|/2.92126e-58/hypothetical protein POPTR_0003s06120g, partial [Populus trichocarpa]"
miR1873	VIT_209s0002g06820.1	gi|225442967|ref|XP_002265931.1|/0/PREDICTED: G-type lectin S-receptor-like serine/threonine-protein kinase SD2-5 [Vitis vinifera]
miR447c-3p	VIT_209s0002g06870.1	gi|225442963|ref|XP_002267149.1|/7.3908e-138/PREDICTED: methyl-CpG-binding domain-containing protein 11 [Vitis vinifera]
miR447c-3p	VIT_209s0002g06870.2	gi|225442963|ref|XP_002267149.1|/8.20217e-138/PREDICTED: methyl-CpG-binding domain-containing protein 11 [Vitis vinifera]
miR2118f	VIT_209s0002g07530.2	gi|359482723|ref|XP_003632816.1|/0/PREDICTED: clustered mitochondria protein homolog [Vitis vinifera]
miR2118f	VIT_209s0002g07530.3	gi|359482723|ref|XP_003632816.1|/0/PREDICTED: clustered mitochondria protein homolog [Vitis vinifera]
miR838-3p	VIT_209s0002g07555.1	gi|731402867|ref|XP_010654823.1|/2.23548e-105/PREDICTED: probably inactive leucine-rich repeat receptor-like protein kinase At3g28040 [Vitis vinifera]
miR838-3p	VIT_209s0002g07675.1	gi|731403160|ref|XP_010654942.1|/2.00466e-87/PREDICTED: probable leucine-rich repeat receptor-like protein kinase At5g63930 [Vitis vinifera]
miR5509	VIT_209s0002g07890.1	gi|731402891|ref|XP_010654833.1|/0/PREDICTED: putative disease resistance protein RGA3 isoform X1 [Vitis vinifera]
miR5509	VIT_209s0002g08020.1	"gi|731403168|ref|XP_010654945.1|/0/PREDICTED: putative disease resistance protein RGA3, partial [Vitis vinifera]"
miR2083-5p	VIT_209s0002g08020.1	"gi|731403168|ref|XP_010654945.1|/0/PREDICTED: putative disease resistance protein RGA3, partial [Vitis vinifera]"
miR3629a-3p	VIT_209s0002g08130.1	gi|225463589|ref|XP_002271437.1|/5.39746e-104/PREDICTED: triphosphate tunel metalloenzyme 3 [Vitis vinifera]
miR5067	VIT_209s0002g08240.1	gi|359482788|ref|XP_003632840.1|/0/PREDICTED: putative disease resistance protein RGA3 [Vitis vinifera]
miR2083-5p	VIT_209s0002g08240.1	gi|359482788|ref|XP_003632840.1|/0/PREDICTED: putative disease resistance protein RGA3 [Vitis vinifera]
miR419	VIT_209s0002g08260.2	gi|359482400|ref|XP_002268800.2|/0/PREDICTED: COBW domain-containing protein 1 [Vitis vinifera]
miR419	VIT_209s0002g08260.3	gi|359482400|ref|XP_002268800.2|/0/PREDICTED: COBW domain-containing protein 1 [Vitis vinifera]
miR2083-5p	VIT_209s0002g08290.1	gi|359482790|ref|XP_002268671.2|/0/PREDICTED: putative disease resistance protein RGA4 [Vitis vinifera]
miR1027a	VIT_209s0002g08300.1	gi|731403190|ref|XP_010654955.1|/0/PREDICTED: putative disease resistance protein RGA3 [Vitis vinifera]
miR1511-3p	VIT_209s0002g08320.1	gi|147794801|emb|CAN71427.1|/9.02746e-63/hypothetical protein VITISV_027864 [Vitis vinifera]
miR6291c-5p	VIT_209s0002g08465.1	gi|225461870|ref|XP_002264297.1|/4.49672e-32/PREDICTED: pectinesterase QRT1 [Vitis vinifera]
miR4995	VIT_209s0002g08480.1	gi|731402959|ref|XP_002271007.3|/0/PREDICTED: probable quinone oxidoreductase [Vitis vinifera]
miR3440	VIT_209s0002g08480.1	gi|731402959|ref|XP_002271007.3|/0/PREDICTED: probable quinone oxidoreductase [Vitis vinifera]
miR5725	VIT_209s0002g09090.1	gi|297743614|emb|CBI36481.3|/0/unnamed protein product [Vitis vinifera]
miR3706	VIT_209s0002g09090.1	gi|297743614|emb|CBI36481.3|/0/unnamed protein product [Vitis vinifera]
miR7757-5p	VIT_209s0018g00150.1	gi|147777317|emb|CAN71572.1|/7.23221e-50/hypothetical protein VITISV_030364 [Vitis vinifera]
miR7545	VIT_209s0018g00200.1	gi|298204664|emb|CBI25162.3|/1.87145e-135/unnamed protein product [Vitis vinifera]
miR395a	VIT_209s0018g00410.1	gi|731403499|ref|XP_010655088.1|/0/PREDICTED: putative cyclic nucleotide-gated ion channel 7 isoform X1 [Vitis vinifera]
miR415	VIT_209s0018g00480.1	gi|731403513|ref|XP_010655094.1|/0/PREDICTED: probable disease resistance protein At5g63020 isoform X1 [Vitis vinifera]
miR2093-5p	VIT_209s0018g00480.1	gi|731403513|ref|XP_010655094.1|/0/PREDICTED: probable disease resistance protein At5g63020 isoform X1 [Vitis vinifera]
miR6189	VIT_209s0018g00560.1	gi|225443150|ref|XP_002263745.1|/1.70381e-29/PREDICTED: uncharacterized protein LOC100262209 [Vitis vinifera]
miR3633b-3p	VIT_209s0018g00620.1	gi|298204694|emb|CBI25192.3|/5.11291e-73/unnamed protein product [Vitis vinifera]
miR2093-5p	VIT_209s0018g00630.1	gi|225443138|ref|XP_002262960.1|/0/PREDICTED: cycloartenol Synthase-like [Vitis vinifera]
miR8048-3p	VIT_209s0018g00655.1	gi|731403561|ref|XP_010655109.1|/0/PREDICTED: leucine-rich repeat receptor-like protein CLAVATA2 [Vitis vinifera]
miR8048-3p	VIT_209s0018g00670.1	gi|731403555|ref|XP_010655106.1|/0/PREDICTED: LRR receptor-like serine/threonine-protein kinase GSO1 [Vitis vinifera]
miR8048-3p	VIT_209s0018g00735.1	gi|731403546|ref|XP_010655102.1|/0/PREDICTED: LRR receptor-like serine/threonine-protein kinase FLS2 [Vitis vinifera]
miR7545	VIT_209s0018g01020.1	gi|731435648|ref|XP_010645647.1|/5.60284e-38/PREDICTED: probable ADP-ribosylation factor GTPase-activating protein AGD11 isoform X2 [Vitis vinifera]
miR6189	VIT_209s0018g01190.1	gi|225443204|ref|XP_002268988.1|/0/PREDICTED: shikimate O-hydroxycinnamoyltransferase [Vitis vinifera]
miR6189	VIT_209s0018g01190.2	gi|225443204|ref|XP_002268988.1|/0/PREDICTED: shikimate O-hydroxycinnamoyltransferase [Vitis vinifera]
miR530b	VIT_209s0018g01330.1	gi|225443217|ref|XP_002271150.1|/1.86556e-86/PREDICTED: fasciclin-like arabinogalactan protein 14 [Vitis vinifera]
miR5509	VIT_209s0018g01770.1	gi|731403770|ref|XP_010655187.1|/3.88713e-63/PREDICTED: 60S ribosomal protein L13a-2-like [Vitis vinifera]
miR2938	VIT_209s0018g01900.1	gi|731403684|ref|XP_002273607.2|/0/PREDICTED: receptor-like protein kinase [Vitis vinifera]
miR5067	VIT_209s0018g01960.4	gi|225443290|ref|XP_002273701.1|/1.05166e-90/PREDICTED: uncharacterized protein LOC100243398 [Vitis vinifera]
miR477g	VIT_209s0018g02040.1	gi|147841528|emb|CAN75324.1|/7.16425e-19/hypothetical protein VITISV_003766 [Vitis vinifera]
miR1432-5p	VIT_209s0018g02130.1	gi|298204803|emb|CBI25301.3|/0/unnamed protein product [Vitis vinifera]
miR2275a-5p	VIT_209s0054g00035.1	gi|731404144|ref|XP_010655342.1|/0/PREDICTED: LRR receptor-like serine/threonine-protein kinase GSO2 [Vitis vinifera]
miR2636	VIT_209s0054g00080.1	gi|297735805|emb|CBI18492.3|/0/unnamed protein product [Vitis vinifera]
miR162	VIT_209s0054g00160.1	gi|147787108|emb|CAN64651.1|/1.61901e-68/hypothetical protein VITISV_019360 [Vitis vinifera]
miR2636	VIT_209s0054g00193.1	gi|731404144|ref|XP_010655342.1|/0/PREDICTED: LRR receptor-like serine/threonine-protein kinase GSO2 [Vitis vinifera]
miR8048-3p	VIT_209s0054g00199.1	gi|731403555|ref|XP_010655106.1|/0/PREDICTED: LRR receptor-like serine/threonine-protein kinase GSO1 [Vitis vinifera]
miR2275a-5p	VIT_209s0054g00205.1	gi|297735805|emb|CBI18492.3|/0/unnamed protein product [Vitis vinifera]
miR1167	VIT_209s0054g00370.1	"gi|359483238|ref|XP_003632926.1|/0/PREDICTED: mannosyl-oligosaccharide 1,2-alpha-mannosidase MNS1 [Vitis vinifera]"
miR3629a-3p	VIT_209s0054g00440.3	gi|225443335|ref|XP_002263707.1|/9.70995e-162/PREDICTED: GATA transcription factor 24-like [Vitis vinifera]
miR7528	VIT_209s0054g00450.2	gi|225443339|ref|XP_002264125.1|/0/PREDICTED: KH domain-containing protein At4g18375 [Vitis vinifera]
miR7528	VIT_209s0054g00450.3	gi|225443339|ref|XP_002264125.1|/0/PREDICTED: KH domain-containing protein At4g18375 [Vitis vinifera]
miR7528	VIT_209s0054g00450.4	gi|225443339|ref|XP_002264125.1|/0/PREDICTED: KH domain-containing protein At4g18375 [Vitis vinifera]
miR4414a-5p	VIT_209s0054g00700.1	gi|731404017|ref|XP_010655287.1|/0/PREDICTED: pyrophosphate-energized membrane proton pump 3 [Vitis vinifera]
miR4414a-5p	VIT_209s0054g00700.2	gi|731404017|ref|XP_010655287.1|/0/PREDICTED: pyrophosphate-energized membrane proton pump 3 [Vitis vinifera]
miR4414a-5p	VIT_209s0054g00700.3	gi|731404017|ref|XP_010655287.1|/0/PREDICTED: pyrophosphate-energized membrane proton pump 3 [Vitis vinifera]
miR4414a-5p	VIT_209s0054g00700.4	gi|731404017|ref|XP_010655287.1|/0/PREDICTED: pyrophosphate-energized membrane proton pump 3 [Vitis vinifera]
miR3629a-3p	VIT_209s0054g01080.1	gi|225443435|ref|XP_002267966.1|/0/PREDICTED: polygalacturonase QRT3-like [Vitis vinifera]
miR779.1	VIT_209s0054g01090.1	gi|225443437|ref|XP_002269849.1|/0/PREDICTED: cycloartenol synthase [Vitis vinifera]
miR2093-5p	VIT_209s0054g01110.1	gi|297735733|emb|CBI18420.3|/0/unnamed protein product [Vitis vinifera]
miR2093-5p	VIT_209s0054g01110.2	gi|297735733|emb|CBI18420.3|/0/unnamed protein product [Vitis vinifera]
miR2093-5p	VIT_209s0054g01120.1	gi|359483312|ref|XP_003632939.1|/0/PREDICTED: cycloartenol synthase-like [Vitis vinifera]
miR2093-5p	VIT_209s0054g01180.1	gi|731403921|ref|XP_010655252.1|/0/PREDICTED: cycloartenol Synthase isoform X1 [Vitis vinifera]
miR447c-3p	VIT_209s0054g01540.1	gi|225429236|ref|XP_002263901.1|/2.67254e-104/PREDICTED: uncharacterized protein LOC100254138 [Vitis vinifera]
miR9484	VIT_209s0054g01740.1	gi|225443484|ref|XP_002270251.1|/0/PREDICTED: shikimate O-hydroxycinnamoyltransferase [Vitis vinifera]
miR530a	VIT_209s0054g01770.3	gi|225443490|ref|XP_002274181.1|/0/PREDICTED: uncharacterized protein LOC100256501 [Vitis vinifera]
miR5067	VIT_209s0054g01810.1	gi|225443496|ref|XP_002270644.1|/0/PREDICTED: DEAD-box ATP-dependent RNA helicase 21-like [Vitis vinifera]
miR6151a	VIT_209s0054g01830.1	gi|225443500|ref|XP_002274627.1|/0/PREDICTED: protein FAR1-RELATED SEQUENCE 4 isoform X1 [Vitis vinifera]
miR6151a	VIT_209s0054g01830.2	gi|731403812|ref|XP_010655208.1|/0/PREDICTED: protein FAR1-RELATED SEQUENCE 4 isoform X2 [Vitis vinifera]
miR6151a	VIT_209s0054g01830.3	gi|225443500|ref|XP_002274627.1|/0/PREDICTED: protein FAR1-RELATED SEQUENCE 4 isoform X1 [Vitis vinifera]
miR6151a	VIT_209s0054g01830.4	gi|731403812|ref|XP_010655208.1|/0/PREDICTED: protein FAR1-RELATED SEQUENCE 4 isoform X2 [Vitis vinifera]
miR5487	VIT_209s0070g00250.1	gi|147855680|emb|CAN81320.1|/1.48453e-14/hypothetical protein VITISV_031239 [Vitis vinifera]
miR444d.3	VIT_209s0070g00300.1	gi|225465534|ref|XP_002273798.1|/0/PREDICTED: 3-ketoacyl-CoA synthase 15-like [Vitis vinifera]
miR3629a-3p	VIT_209s0070g00405.2	gi|147766771|emb|CAN69684.1|/3.61703e-150/hypothetical protein VITISV_029188 [Vitis vinifera]
miR8155	VIT_209s0096g00010.1	gi|297741943|emb|CBI33388.3|/0/unnamed protein product [Vitis vinifera]
miR1169-3p	VIT_209s0096g00010.1	gi|297741943|emb|CBI33388.3|/0/unnamed protein product [Vitis vinifera]
miR7757-5p.2	VIT_209s0096g00060.1	gi|297741946|emb|CBI33391.3|/3.484e-24/unnamed protein product [Vitis vinifera]
miR2093-5p	VIT_209s0096g00200.1	gi|359483035|ref|XP_003632886.1|/0/PREDICTED: probable disease resistance protein At5g63020 [Vitis vinifera]
miR2093-5p	VIT_209s0096g00420.1	gi|225462595|ref|XP_002270572.1|/0/PREDICTED: probable disease resistance protein At1g61300 isoform X1 [Vitis vinifera]
miR7757-5p.2	VIT_209s0096g00610.1	gi|297741973|emb|CBI33418.3|/3.57178e-24/unnamed protein product [Vitis vinifera]
miR1027a	VIT_209s0096g00660.1	gi|731403239|ref|XP_002269682.3|/0/PREDICTED: shikimate O-hydroxycinnamoyltransferase-like [Vitis vinifera]
miR1027a	VIT_209s0096g00680.1	gi|731403241|ref|XP_010654977.1|/0/PREDICTED: shikimate O-hydroxycinnamoyltransferase-like [Vitis vinifera]
miR1027a	VIT_209s0096g00720.1	gi|731403241|ref|XP_010654977.1|/8.1173e-179/PREDICTED: shikimate O-hydroxycinnamoyltransferase-like [Vitis vinifera]
miR2093-5p	VIT_209s0096g00760.1	gi|225470150|ref|XP_002267120.1|/0/PREDICTED: probable disease resistance protein At5g63020 [Vitis vinifera]
miR8169	VIT_210s0003g00120.1	gi|359483663|ref|XP_002279791.2|/0/PREDICTED: putative leucine-rich repeat receptor-like serine/threonine-protein kinase At2g14440 [Vitis vinifera]
miR8169	VIT_210s0003g00120.3	gi|359483663|ref|XP_002279791.2|/0/PREDICTED: putative leucine-rich repeat receptor-like serine/threonine-protein kinase At2g14440 [Vitis vinifera]
miR8169	VIT_210s0003g00120.4	gi|359483663|ref|XP_002279791.2|/0/PREDICTED: putative leucine-rich repeat receptor-like serine/threonine-protein kinase At2g14440 [Vitis vinifera]
miR9748	VIT_210s0003g00260.1	gi|359483831|ref|XP_003633023.1|/7.60837e-156/PREDICTED: dnaJ homolog subfamily B member 13 [Vitis vinifera]
miR8668	VIT_210s0003g00680.1	gi|297740463|emb|CBI30645.3|/0/unnamed protein product [Vitis vinifera]
miR4414b	VIT_210s0003g00790.3	gi|225443524|ref|XP_002272216.1|/0/PREDICTED: glutamate receptor 2.7-like [Vitis vinifera]
miR4414b	VIT_210s0003g00790.4	gi|225443524|ref|XP_002272216.1|/0/PREDICTED: glutamate receptor 2.7-like [Vitis vinifera]
miR948	VIT_210s0003g01300.1	gi|731404687|ref|XP_010655521.1|/2.9569e-139/PREDICTED: trihelix transcription factor ASIL1-like isoform X1 [Vitis vinifera]
miR1088-5p	VIT_210s0003g01380.2	gi|731404717|ref|XP_010655530.1|/0/PREDICTED: uncharacterized protein LOC104880489 isoform X2 [Vitis vinifera]
miR1088-5p	VIT_210s0003g01380.4	gi|731404717|ref|XP_010655530.1|/0/PREDICTED: uncharacterized protein LOC104880489 isoform X2 [Vitis vinifera]
miR528-3p	VIT_210s0003g01405.1	gi|359483528|ref|XP_002266016.2|/7.62895e-119/PREDICTED: transcription factor TGA2 [Vitis vinifera]
miR6271	VIT_210s0003g01480.1	gi|731404740|ref|XP_010655538.1|/0/PREDICTED: shaggy-related protein kinase eta isoform X2 [Vitis vinifera]
miR6271	VIT_210s0003g01480.2	gi|359483773|ref|XP_003633016.1|/0/PREDICTED: shaggy-related protein kinase eta isoform X1 [Vitis vinifera]
miR7722-3p	VIT_210s0003g01530.1	gi|225443758|ref|XP_002270114.1|/3.7349e-141/PREDICTED: SAP-like protein BP-73 isoform X1 [Vitis vinifera]
miR2109-5p	VIT_210s0003g01530.1	gi|225443758|ref|XP_002270114.1|/3.7349e-141/PREDICTED: SAP-like protein BP-73 isoform X1 [Vitis vinifera]
miR1535a	VIT_210s0003g01670.7	gi|359483778|ref|XP_002265342.2|/0/PREDICTED: phosphate-repressible phosphate permease pho-4-like [Vitis vinifera]
miR845d	VIT_210s0003g01680.1	"gi|225443732|ref|XP_002268174.1|/0/PREDICTED: probable alpha,alpha-trehalose-phosphate synthase [UDP-forming] 7 [Vitis vinifera]"
miR845d	VIT_210s0003g01680.2	"gi|225443732|ref|XP_002268174.1|/0/PREDICTED: probable alpha,alpha-trehalose-phosphate synthase [UDP-forming] 7 [Vitis vinifera]"
miR5338	VIT_210s0003g01800.1	gi|297740550|emb|CBI30732.3|/0/unnamed protein product [Vitis vinifera]
miR5338	VIT_210s0003g01800.2	gi|297740550|emb|CBI30732.3|/0/unnamed protein product [Vitis vinifera]
miR5338	VIT_210s0003g01800.3	gi|297740550|emb|CBI30732.3|/0/unnamed protein product [Vitis vinifera]
miR5338	VIT_210s0003g01800.4	gi|297740550|emb|CBI30732.3|/0/unnamed protein product [Vitis vinifera]
miR5338	VIT_210s0003g01800.5	gi|297740550|emb|CBI30732.3|/0/unnamed protein product [Vitis vinifera]
miR477g	VIT_210s0003g01870.1	gi|147860023|emb|CAN83124.1|/8.04149e-45/hypothetical protein VITISV_015108 [Vitis vinifera]
miR841a-3p	VIT_210s0003g02080.1	gi|297740579|emb|CBI30761.3|/0/unnamed protein product [Vitis vinifera]
miR415	VIT_210s0003g02330.1	gi|297740603|emb|CBI30785.3|/0/unnamed protein product [Vitis vinifera]
miR395p-3p	VIT_210s0003g02450.2	gi|225462507|ref|XP_002269087.1|/1.23147e-160/PREDICTED: protein SRG1 [Vitis vinifera]
miR9477-3p	VIT_210s0003g02540.1	gi|225463358|ref|XP_002271185.1|/0/PREDICTED: ABC transporter B family member 9-like isoform X1 [Vitis vinifera]
miR822-5p	VIT_210s0003g02550.1	gi|297740622|emb|CBI30804.3|/0/unnamed protein product [Vitis vinifera]
miR5490	VIT_210s0003g02670.1	gi|225463378|ref|XP_002271605.1|/0/PREDICTED: protein MEI2-like 5 [Vitis vinifera]
miR5490	VIT_210s0003g02670.2	gi|225463378|ref|XP_002271605.1|/0/PREDICTED: protein MEI2-like 5 [Vitis vinifera]
miR5490	VIT_210s0003g02670.3	gi|225463378|ref|XP_002271605.1|/0/PREDICTED: protein MEI2-like 5 [Vitis vinifera]
miR5490	VIT_210s0003g02670.4	gi|225463378|ref|XP_002271605.1|/0/PREDICTED: protein MEI2-like 5 [Vitis vinifera]
miR5490	VIT_210s0003g02670.5	gi|225463378|ref|XP_002271605.1|/0/PREDICTED: protein MEI2-like 5 [Vitis vinifera]
miR5490	VIT_210s0003g02670.6	gi|225463378|ref|XP_002271605.1|/0/PREDICTED: protein MEI2-like 5 [Vitis vinifera]
miR5490	VIT_210s0003g02670.8	gi|225463378|ref|XP_002271605.1|/0/PREDICTED: protein MEI2-like 5 [Vitis vinifera]
miR5081	VIT_210s0003g02780.1	gi|225463406|ref|XP_002273992.1|/0/PREDICTED: uncharacterized protein LOC100250442 [Vitis vinifera]
miR5081	VIT_210s0003g02780.2	gi|225463406|ref|XP_002273992.1|/0/PREDICTED: uncharacterized protein LOC100250442 [Vitis vinifera]
miR2592s-3p	VIT_210s0003g02840.1	gi|359483608|ref|XP_002274345.2|/0/PREDICTED: probable purine permease 10 [Vitis vinifera]
miR1088-5p	VIT_210s0003g03190.1	gi|731405062|ref|XP_010655648.1|/1.02841e-179/PREDICTED: la-related protein 6A isoform X1 [Vitis vinifera]
miR9477-3p	VIT_210s0003g03340.1	gi|225444553|ref|XP_002275959.1|/1.35907e-136/PREDICTED: uncharacterized protein LOC100253775 [Vitis vinifera]
miR8155	VIT_210s0003g03370.1	gi|147810137|emb|CAN73532.1|/5.79595e-127/hypothetical protein VITISV_012827 [Vitis vinifera]
miR845d	VIT_210s0003g03370.1	gi|147810137|emb|CAN73532.1|/5.79595e-127/hypothetical protein VITISV_012827 [Vitis vinifera]
miR1511-3p	VIT_210s0003g03370.1	gi|147810137|emb|CAN73532.1|/5.79595e-127/hypothetical protein VITISV_012827 [Vitis vinifera]
miR1863	VIT_210s0003g03370.1	gi|147810137|emb|CAN73532.1|/5.79595e-127/hypothetical protein VITISV_012827 [Vitis vinifera]
miR528-3p	VIT_210s0003g03530.1	gi|731405124|ref|XP_002269395.2|/0/PREDICTED: beta-amyrin synthase isoform X1 [Vitis vinifera]
miR528-3p	VIT_210s0003g03530.2	gi|731405124|ref|XP_002269395.2|/0/PREDICTED: beta-amyrin synthase isoform X1 [Vitis vinifera]
miR528-3p	VIT_210s0003g03530.3	gi|731405124|ref|XP_002269395.2|/0/PREDICTED: beta-amyrin synthase isoform X1 [Vitis vinifera]
miR528-3p	VIT_210s0003g03530.4	gi|731405124|ref|XP_002269395.2|/0/PREDICTED: beta-amyrin synthase isoform X1 [Vitis vinifera]
miR528-3p	VIT_210s0003g03610.1	gi|731405538|ref|XP_010655815.1|/1.94008e-164/PREDICTED: taraxerol synthase-like [Vitis vinifera]
miR419	VIT_210s0003g03860.1	gi|225443912|ref|XP_002278367.1|/0/PREDICTED: KH domain-containing protein At4g18375 [Vitis vinifera]
miR9752	VIT_210s0003g03870.2	gi|147818879|emb|CAN73779.1|/0/hypothetical protein VITISV_042180 [Vitis vinifera]
miR9752	VIT_210s0003g03870.3	gi|297740745|emb|CBI30927.3|/2.4082e-180/unnamed protein product [Vitis vinifera]
miR164b-3p	VIT_210s0003g03880.1	gi|225443916|ref|XP_002278480.1|/0/PREDICTED: F-box protein At5g46170 [Vitis vinifera]
miR7757-5p.2	VIT_210s0003g03930.1	gi|225443922|ref|XP_002278732.1|/0/PREDICTED: probable inositol transporter 2 [Vitis vinifera]
miR7757-5p.2	VIT_210s0003g03930.5	gi|147841800|emb|CAN62202.1|/0/hypothetical protein VITISV_002203 [Vitis vinifera]
miR5079a	VIT_210s0003g04070.1	gi|297740764|emb|CBI30946.3|/0/unnamed protein product [Vitis vinifera]
miR5079a	VIT_210s0003g04070.5	gi|297740764|emb|CBI30946.3|/0/unnamed protein product [Vitis vinifera]
miR8767c	VIT_210s0003g04270.1	gi|225443974|ref|XP_002280537.1|/5.76929e-135/PREDICTED: BAG family molecular chaperone regulator 3 [Vitis vinifera]
novel_mir127	VIT_210s0003g04520.1	gi|297740806|emb|CBI30988.3|/9.5516e-30/unnamed protein product [Vitis vinifera]
miR5744	VIT_210s0003g04560.2	gi|359483669|ref|XP_002274947.2|/0/PREDICTED: 187-kDa microtubule-associated protein AIR9 isoform X4 [Vitis vinifera]
miR5744	VIT_210s0003g04560.3	gi|359483669|ref|XP_002274947.2|/0/PREDICTED: 187-kDa microtubule-associated protein AIR9 isoform X4 [Vitis vinifera]
miR5744	VIT_210s0003g04560.4	gi|731405300|ref|XP_010655730.1|/0/PREDICTED: 187-kDa microtubule-associated protein AIR9 isoform X2 [Vitis vinifera]
miR5744	VIT_210s0003g04560.5	gi|359483669|ref|XP_002274947.2|/0/PREDICTED: 187-kDa microtubule-associated protein AIR9 isoform X4 [Vitis vinifera]
miR5744	VIT_210s0003g04560.6	gi|731405300|ref|XP_010655730.1|/0/PREDICTED: 187-kDa microtubule-associated protein AIR9 isoform X2 [Vitis vinifera]
miR5744	VIT_210s0003g04560.7	gi|731405300|ref|XP_010655730.1|/0/PREDICTED: 187-kDa microtubule-associated protein AIR9 isoform X2 [Vitis vinifera]
miR2093-5p	VIT_210s0003g04580.1	gi|225444015|ref|XP_002281564.1|/4.11527e-96/PREDICTED: ceramide-1-phosphate transfer protein isoform X1 [Vitis vinifera]
miR8141	VIT_210s0003g04580.1	gi|225444015|ref|XP_002281564.1|/4.11527e-96/PREDICTED: ceramide-1-phosphate transfer protein isoform X1 [Vitis vinifera]
miR2093-5p	VIT_210s0003g04580.2	gi|225444015|ref|XP_002281564.1|/1.30158e-101/PREDICTED: ceramide-1-phosphate transfer protein isoform X1 [Vitis vinifera]
miR8141	VIT_210s0003g04580.2	gi|225444015|ref|XP_002281564.1|/1.30158e-101/PREDICTED: ceramide-1-phosphate transfer protein isoform X1 [Vitis vinifera]
miR5388	VIT_210s0003g04600.1	gi|225444019|ref|XP_002281594.1|/0/PREDICTED: 30-kDa cleavage and polyadenylation specificity factor 30 [Vitis vinifera]
miR1535a	VIT_210s0003g04630.1	gi|297740815|emb|CBI30997.3|/0/unnamed protein product [Vitis vinifera]
miR1535a	VIT_210s0003g04630.2	gi|731405314|ref|XP_010655735.1|/0/PREDICTED: serine/threonine-protein phosphatase 6 regulatory subunit 2 [Vitis vinifera]
miR1535a	VIT_210s0003g04630.3	gi|731405314|ref|XP_010655735.1|/0/PREDICTED: serine/threonine-protein phosphatase 6 regulatory subunit 2 [Vitis vinifera]
miR1535a	VIT_210s0003g04630.4	gi|731405314|ref|XP_010655735.1|/0/PREDICTED: serine/threonine-protein phosphatase 6 regulatory subunit 2 [Vitis vinifera]
miR1088-5p	VIT_210s0003g04670.2	gi|359483940|ref|XP_002281868.2|/0/PREDICTED: homeobox-leucine zipper protein HOX32 [Vitis vinifera]
miR2610a	VIT_210s0003g04840.1	gi|731405553|ref|XP_010655824.1|/0/PREDICTED: LRR receptor-like serine/threonine-protein kinase EFR [Vitis vinifera]
miR2610a	VIT_210s0003g04870.1	gi|297740832|emb|CBI31014.3|/0/unnamed protein product [Vitis vinifera]
miR5563-3p	VIT_210s0003g04870.1	gi|297740832|emb|CBI31014.3|/0/unnamed protein product [Vitis vinifera]
miR8179	VIT_210s0003g05080.1	gi|297740850|emb|CBI31032.3|/0/unnamed protein product [Vitis vinifera]
miR8179	VIT_210s0003g05090.1	gi|297740851|emb|CBI31033.3|/0/unnamed protein product [Vitis vinifera]
miR6189	VIT_210s0003g05100.1	gi|297740852|emb|CBI31034.3|/5.36734e-177/unnamed protein product [Vitis vinifera]
miR8179	VIT_210s0003g05121.1	gi|147793075|emb|CAN70918.1|/0/hypothetical protein VITISV_009580 [Vitis vinifera]
miR1044-3p	VIT_210s0003g05320.1	gi|225444111|ref|XP_002267304.1|/0/PREDICTED: tubulin beta chain [Vitis vinifera]
miR8155	VIT_210s0003g05520.1	gi|297740889|emb|CBI31071.3|/5.01595e-71/unnamed protein product [Vitis vinifera]
miR1027a	VIT_210s0003g05750.1	gi|731422254|ref|XP_010662054.1|/6.43162e-136/PREDICTED: cytochrome P450 89A2-like [Vitis vinifera]
miR5649a	VIT_210s0003g05800.1	gi|731405471|ref|XP_010655786.1|/0/PREDICTED: pentatricopeptide repeat-containing protein At4g20770 [Vitis vinifera]
miR1439	VIT_210s0042g00090.2	gi|225462549|ref|XP_002267246.1|/1.51857e-110/PREDICTED: protein-S-isoprenylcysteine O-methyltransferase A [Vitis vinifera]
miR948	VIT_210s0042g00210.1	gi|731405846|ref|XP_010655937.1|/2.8806e-61/PREDICTED: zinc-finger homeodomain protein 10-like [Vitis vinifera]
miR395p-3p	VIT_210s0042g00370.1	gi|296085283|emb|CBI29015.3|/0/unnamed protein product [Vitis vinifera]
miR6189	VIT_210s0042g00800.1	gi|225465653|ref|XP_002270542.1|/0/PREDICTED: 26S proteasome non-ATPase regulatory subunit 1 homolog A [Vitis vinifera]
miR6271	VIT_210s0042g00800.1	gi|225465653|ref|XP_002270542.1|/0/PREDICTED: 26S proteasome non-ATPase regulatory subunit 1 homolog A [Vitis vinifera]
miR6189	VIT_210s0042g00800.2	gi|225465653|ref|XP_002270542.1|/0/PREDICTED: 26S proteasome non-ATPase regulatory subunit 1 homolog A [Vitis vinifera]
miR6271	VIT_210s0042g00800.2	gi|225465653|ref|XP_002270542.1|/0/PREDICTED: 26S proteasome non-ATPase regulatory subunit 1 homolog A [Vitis vinifera]
miR6189	VIT_210s0042g00800.3	gi|225465653|ref|XP_002270542.1|/0/PREDICTED: 26S proteasome non-ATPase regulatory subunit 1 homolog A [Vitis vinifera]
miR6271	VIT_210s0042g00800.3	gi|225465653|ref|XP_002270542.1|/0/PREDICTED: 26S proteasome non-ATPase regulatory subunit 1 homolog A [Vitis vinifera]
miR6189	VIT_210s0042g00800.4	gi|225465653|ref|XP_002270542.1|/0/PREDICTED: 26S proteasome non-ATPase regulatory subunit 1 homolog A [Vitis vinifera]
miR6271	VIT_210s0042g00800.4	gi|225465653|ref|XP_002270542.1|/0/PREDICTED: 26S proteasome non-ATPase regulatory subunit 1 homolog A [Vitis vinifera]
miR9477-3p	VIT_210s0042g00900.1	gi|147797902|emb|CAN69607.1|/7.77138e-51/hypothetical protein VITISV_009561 [Vitis vinifera]
miR1429-3p	VIT_210s0042g01380.1	gi|731405865|ref|XP_002263357.3|/0/PREDICTED: aspartic proteinase nepenthesin-1 [Vitis vinifera]
miR5338	VIT_210s0071g00020.1	gi|731406107|ref|XP_010656040.1|/1.74856e-169/PREDICTED: strictosidine synthase 1-like [Vitis vinifera]
miR8141	VIT_210s0071g00290.1	gi|297742760|emb|CBI35394.3|/6.45461e-159/unnamed protein product [Vitis vinifera]
miR8585	VIT_210s0071g00610.1	gi|731405982|ref|XP_010655992.1|/0/PREDICTED: uncharacterized protein LOC100254844 [Vitis vinifera]
miR8585	VIT_210s0071g00610.2	gi|731405982|ref|XP_010655992.1|/0/PREDICTED: uncharacterized protein LOC100254844 [Vitis vinifera]
miR8585	VIT_210s0071g00610.3	gi|731405982|ref|XP_010655992.1|/0/PREDICTED: uncharacterized protein LOC100254844 [Vitis vinifera]
miR530b	VIT_210s0071g00670.2	gi|225463758|ref|XP_002267285.1|/0/PREDICTED: reticulocalbin-2 [Vitis vinifera]
miR530b	VIT_210s0071g00670.3	gi|225463758|ref|XP_002267285.1|/1.86128e-177/PREDICTED: reticulocalbin-2 [Vitis vinifera]
miR530b	VIT_210s0071g00670.4	gi|225463758|ref|XP_002267285.1|/8.59933e-142/PREDICTED: reticulocalbin-2 [Vitis vinifera]
miR1088-5p	VIT_210s0071g01000.1	gi|147835477|emb|CAN68413.1|/5.40107e-26/hypothetical protein VITISV_034780 [Vitis vinifera]
miR7830	VIT_210s0071g01030.2	gi|225463797|ref|XP_002270103.1|/0/PREDICTED: WD repeat-containing protein 26 [Vitis vinifera]
miR7830	VIT_210s0071g01030.4	gi|225463797|ref|XP_002270103.1|/0/PREDICTED: WD repeat-containing protein 26 [Vitis vinifera]
miR7830	VIT_210s0071g01030.6	gi|225463797|ref|XP_002270103.1|/0/PREDICTED: WD repeat-containing protein 26 [Vitis vinifera]
miR7830	VIT_210s0071g01030.7	gi|225463797|ref|XP_002270103.1|/0/PREDICTED: WD repeat-containing protein 26 [Vitis vinifera]
miR1440a	VIT_210s0071g01160.1	"gi|225463817|ref|XP_002271306.1|/7.35855e-62/PREDICTED: ferredoxin-thioredoxin reductase, variable chain [Vitis vinifera]"
miR9748	VIT_210s0092g00150.1	gi|731405628|ref|XP_002276337.2|/0/PREDICTED: patatin-like protein 3 [Vitis vinifera]
miR822-5p	VIT_210s0116g00130.1	gi|297741763|emb|CBI32992.3|/0/unnamed protein product [Vitis vinifera]
miR7757-5p.2	VIT_210s0116g00130.1	gi|297741763|emb|CBI32992.3|/0/unnamed protein product [Vitis vinifera]
miR530a	VIT_210s0116g00140.1	gi|359494848|ref|XP_002267221.2|/0/PREDICTED: subtilisin-like protease SBT3.5 [Vitis vinifera]
miR2118f	VIT_210s0116g00240.1	gi|302144057|emb|CBI23162.3|/0/unnamed protein product [Vitis vinifera]
miR9484	VIT_210s0116g00300.1	gi|225444403|ref|XP_002265341.1|/3.36829e-115/PREDICTED: protein YLS9 [Vitis vinifera]
miR1167	VIT_210s0116g00300.1	gi|225444403|ref|XP_002265341.1|/3.36829e-115/PREDICTED: protein YLS9 [Vitis vinifera]
miR5563-3p	VIT_210s0116g00680.2	gi|225444363|ref|XP_002266688.1|/0/PREDICTED: homeobox-leucine zipper protein MERISTEM L1 [Vitis vinifera]
miR5563-3p	VIT_210s0116g00680.3	gi|225444363|ref|XP_002266688.1|/0/PREDICTED: homeobox-leucine zipper protein MERISTEM L1 [Vitis vinifera]
miR2118f	VIT_210s0116g00830.2	gi|731404218|ref|XP_010655360.1|/0/PREDICTED: phospholipase A I isoform X1 [Vitis vinifera]
miR2118f	VIT_210s0116g00830.3	gi|731404218|ref|XP_010655360.1|/0/PREDICTED: phospholipase A I isoform X1 [Vitis vinifera]
miR2118f	VIT_210s0116g00830.4	gi|731404220|ref|XP_010655361.1|/0/PREDICTED: phospholipase A I isoform X2 [Vitis vinifera]
miR2118f	VIT_210s0116g00830.5	gi|731404218|ref|XP_010655360.1|/0/PREDICTED: phospholipase A I isoform X1 [Vitis vinifera]
novel_mir79	VIT_210s0116g01400.1	gi|302144113|emb|CBI23218.3|/5.86647e-108/unnamed protein product [Vitis vinifera]
miR5293	VIT_210s0116g01550.1	gi|225444474|ref|XP_002272746.1|/7.29653e-130/PREDICTED: uncharacterized protein LOC100245276 isoform X1 [Vitis vinifera]
miR5293	VIT_210s0116g01550.2	gi|225444474|ref|XP_002272746.1|/1.95651e-93/PREDICTED: uncharacterized protein LOC100245276 isoform X1 [Vitis vinifera]
miR5293	VIT_210s0116g01550.4	gi|225444474|ref|XP_002272746.1|/2.33458e-93/PREDICTED: uncharacterized protein LOC100245276 isoform X1 [Vitis vinifera]
miR1044-3p	VIT_210s0116g01730.1	"gi|359483436|ref|XP_002269011.2|/0/PREDICTED: starch synthase 3, chloroplastic/amyloplastic [Vitis vinifera]"
miR1044-3p	VIT_210s0116g01730.2	"gi|359483436|ref|XP_002269011.2|/0/PREDICTED: starch synthase 3, chloroplastic/amyloplastic [Vitis vinifera]"
miR3706	VIT_210s0116g01770.2	gi|731404346|ref|XP_010655398.1|/0/PREDICTED: tRNA wybutosine-synthesizing protein 2/3/4 isoform X1 [Vitis vinifera]
miR3706	VIT_210s0116g01770.3	gi|731404346|ref|XP_010655398.1|/0/PREDICTED: tRNA wybutosine-synthesizing protein 2/3/4 isoform X1 [Vitis vinifera]
miR3706	VIT_210s0116g01770.4	gi|731404350|ref|XP_010655400.1|/0/PREDICTED: tRNA wybutosine-synthesizing protein 2/3/4 isoform X3 [Vitis vinifera]
miR3706	VIT_210s0116g01770.5	gi|731404350|ref|XP_010655400.1|/0/PREDICTED: tRNA wybutosine-synthesizing protein 2/3/4 isoform X3 [Vitis vinifera]
miR3706	VIT_210s0116g01770.6	gi|731404350|ref|XP_010655400.1|/0/PREDICTED: tRNA wybutosine-synthesizing protein 2/3/4 isoform X3 [Vitis vinifera]
miR5487	VIT_210s0116g01880.1	gi|359483373|ref|XP_002273739.2|/0/PREDICTED: protein TRANSPARENT TESTA 12 [Vitis vinifera]
miR5487	VIT_210s0116g01880.2	gi|302144149|emb|CBI23254.3|/0/unnamed protein product [Vitis vinifera]
miR5487	VIT_210s0116g01880.3	gi|359483373|ref|XP_002273739.2|/2.5621e-160/PREDICTED: protein TRANSPARENT TESTA 12 [Vitis vinifera]
miR6189	VIT_210s0405g00040.1	gi|359483457|ref|XP_002267894.2|/0/PREDICTED: cytochrome b561 and DOMON domain-containing protein At5g47530 [Vitis vinifera]
miR6189	VIT_210s0405g00040.2	gi|359483457|ref|XP_002267894.2|/0/PREDICTED: cytochrome b561 and DOMON domain-containing protein At5g47530 [Vitis vinifera]
miR6189	VIT_210s0405g00040.3	gi|147798014|emb|CAN65006.1|/4.82472e-114/hypothetical protein VITISV_020872 [Vitis vinifera]
miR5081	VIT_210s0523g00030.5	gi|296090656|emb|CBI41056.3|/0/unnamed protein product [Vitis vinifera]
miR899	VIT_211s0016g00260.1	gi|297738494|emb|CBI27739.3|/0/unnamed protein product [Vitis vinifera]
miR899	VIT_211s0016g00260.2	gi|297738494|emb|CBI27739.3|/6.88324e-98/unnamed protein product [Vitis vinifera]
miR899	VIT_211s0016g00260.3	gi|297738494|emb|CBI27739.3|/1.49346e-146/unnamed protein product [Vitis vinifera]
miR899	VIT_211s0016g00260.4	gi|297738494|emb|CBI27739.3|/2.73077e-92/unnamed protein product [Vitis vinifera]
miR899	VIT_211s0016g00260.5	gi|297738494|emb|CBI27739.3|/7.30696e-98/unnamed protein product [Vitis vinifera]
miR899	VIT_211s0016g00260.6	gi|297738494|emb|CBI27739.3|/7.72609e-98/unnamed protein product [Vitis vinifera]
miR899	VIT_211s0016g00260.7	gi|297738494|emb|CBI27739.3|/3.40396e-92/unnamed protein product [Vitis vinifera]
miR5568f-3p	VIT_211s0016g00360.5	gi|731406190|ref|XP_010656079.1|/0/PREDICTED: 1-phosphatidylinositol-3-phosphate 5-kinase FAB1B isoform X2 [Vitis vinifera]
miR1167	VIT_211s0016g00800.1	gi|225444684|ref|XP_002277706.1|/0/PREDICTED: transmembrane protein 184C isoform X1 [Vitis vinifera]
miR2109-5p	VIT_211s0016g00850.1	gi|731406284|ref|XP_010656106.1|/0/PREDICTED: ATP-dependent DNA helicase Q-like 3 [Vitis vinifera]
miR9654a-3p	VIT_211s0016g01290.1	gi|297738579|emb|CBI27824.3|/0/unnamed protein product [Vitis vinifera]
miR9654a-3p	VIT_211s0016g01290.2	gi|297738579|emb|CBI27824.3|/1.45212e-178/unnamed protein product [Vitis vinifera]
miR9654a-3p	VIT_211s0016g01290.3	gi|297738579|emb|CBI27824.3|/3.48939e-130/unnamed protein product [Vitis vinifera]
miR9654a-3p	VIT_211s0016g01480.2	gi|359484449|ref|XP_002278441.2|/3.87152e-172/PREDICTED: nuclear transcription factor Y subunit A-3-like isoform X1 [Vitis vinifera]
miR9654a-3p	VIT_211s0016g01480.4	gi|359484449|ref|XP_002278441.2|/9.68816e-125/PREDICTED: nuclear transcription factor Y subunit A-3-like isoform X1 [Vitis vinifera]
miR530b	VIT_211s0016g01735.1	gi|225444832|ref|XP_002279061.1|/0/PREDICTED: formin-like protein 13 [Vitis vinifera]
miR3629a-3p	VIT_211s0016g01980.3	gi|225444877|ref|XP_002281464.1|/2.28211e-148/PREDICTED: uncharacterized protein LOC100256150 [Vitis vinifera]
miR6189	VIT_211s0016g01990.1	gi|225444879|ref|XP_002281475.1|/0/PREDICTED: regulatory protein NPR1 [Vitis vinifera]
miR6189	VIT_211s0016g01990.2	gi|225444879|ref|XP_002281475.1|/0/PREDICTED: regulatory protein NPR1 [Vitis vinifera]
miR6189	VIT_211s0016g01990.3	gi|225444879|ref|XP_002281475.1|/0/PREDICTED: regulatory protein NPR1 [Vitis vinifera]
miR6189	VIT_211s0016g01990.4	gi|225444879|ref|XP_002281475.1|/0/PREDICTED: regulatory protein NPR1 [Vitis vinifera]
miR6189	VIT_211s0016g01990.6	gi|225444879|ref|XP_002281475.1|/7.87208e-129/PREDICTED: regulatory protein NPR1 [Vitis vinifera]
miR395a	VIT_211s0016g02020.1	gi|731406487|ref|XP_010656177.1|/0/PREDICTED: zinc finger CCCH domain-containing protein 7 isoform X1 [Vitis vinifera]
miR395a	VIT_211s0016g02020.3	gi|731406487|ref|XP_010656177.1|/0/PREDICTED: zinc finger CCCH domain-containing protein 7 isoform X1 [Vitis vinifera]
miR395a	VIT_211s0016g02020.4	gi|731406487|ref|XP_010656177.1|/0/PREDICTED: zinc finger CCCH domain-containing protein 7 isoform X1 [Vitis vinifera]
miR395a	VIT_211s0016g02020.5	gi|731406487|ref|XP_010656177.1|/0/PREDICTED: zinc finger CCCH domain-containing protein 7 isoform X1 [Vitis vinifera]
miR395a	VIT_211s0016g02020.6	gi|731406487|ref|XP_010656177.1|/0/PREDICTED: zinc finger CCCH domain-containing protein 7 isoform X1 [Vitis vinifera]
miR477g	VIT_211s0016g02090.1	gi|225444897|ref|XP_002281718.1|/0/PREDICTED: uncharacterized protein LOC100257601 [Vitis vinifera]
miR6253	VIT_211s0016g02090.1	gi|225444897|ref|XP_002281718.1|/0/PREDICTED: uncharacterized protein LOC100257601 [Vitis vinifera]
miR477g	VIT_211s0016g02090.2	gi|225444897|ref|XP_002281718.1|/0/PREDICTED: uncharacterized protein LOC100257601 [Vitis vinifera]
miR6253	VIT_211s0016g02090.2	gi|225444897|ref|XP_002281718.1|/0/PREDICTED: uncharacterized protein LOC100257601 [Vitis vinifera]
miR6253	VIT_211s0016g02090.3	gi|225444897|ref|XP_002281718.1|/5.65101e-92/PREDICTED: uncharacterized protein LOC100257601 [Vitis vinifera]
miR6253	VIT_211s0016g02090.4	gi|225444897|ref|XP_002281718.1|/5.08745e-126/PREDICTED: uncharacterized protein LOC100257601 [Vitis vinifera]
miR530b	VIT_211s0016g02150.1	gi|731406528|ref|XP_010656192.1|/0/PREDICTED: receptor-like serine/threonine-protein kinase ALE2 isoform X1 [Vitis vinifera]
miR1535a	VIT_211s0016g02180.1	gi|731406538|ref|XP_010656196.1|/0/PREDICTED: probable polyamine oxidase 5 [Vitis vinifera]
miR3629a-3p	VIT_211s0016g02200.1	gi|225444920|ref|XP_002282132.1|/0/PREDICTED: beta-galactosidase [Vitis vinifera]
miR3629a-3p	VIT_211s0016g02200.2	gi|225444920|ref|XP_002282132.1|/0/PREDICTED: beta-galactosidase [Vitis vinifera]
miR3629a-3p	VIT_211s0016g02200.3	gi|297738667|emb|CBI27912.3|/0/unnamed protein product [Vitis vinifera]
miR3629a-3p	VIT_211s0016g02200.4	gi|297738667|emb|CBI27912.3|/0/unnamed protein product [Vitis vinifera]
miR3629a-3p	VIT_211s0016g02200.5	gi|297738667|emb|CBI27912.3|/0/unnamed protein product [Vitis vinifera]
miR5388	VIT_211s0016g02210.2	gi|225444922|ref|XP_002282173.1|/3.31172e-132/PREDICTED: GATA transcription factor 21 isoform X2 [Vitis vinifera]
miR1439	VIT_211s0016g02260.1	gi|359484485|ref|XP_002279676.2|/0/PREDICTED: uncharacterized protein LOC100250764 isoform X2 [Vitis vinifera]
miR2592s-3p	VIT_211s0016g02350.1	gi|225444946|ref|XP_002282381.1|/2.06954e-167/PREDICTED: uncharacterized protein LOC100268021 [Vitis vinifera]
miR477g	VIT_211s0016g02380.1	gi|731406571|ref|XP_002279746.3|/2.33092e-178/PREDICTED: 1-aminocyclopropane-1-carboxylate oxidase 1 [Vitis vinifera]
miR477g	VIT_211s0016g02380.2	gi|731406571|ref|XP_002279746.3|/2.77712e-178/PREDICTED: 1-aminocyclopropane-1-carboxylate oxidase 1 [Vitis vinifera]
miR5490	VIT_211s0016g02495.1	gi|297738694|emb|CBI27939.3|/1.09341e-55/unnamed protein product [Vitis vinifera]
miR4414b	VIT_211s0016g02530.1	gi|225444983|ref|XP_002282760.1|/4.87281e-178/PREDICTED: probable protein arginine N-methyltransferase 1 [Vitis vinifera]
miR4414b	VIT_211s0016g02530.2	gi|225444983|ref|XP_002282760.1|/2.25746e-175/PREDICTED: probable protein arginine N-methyltransferase 1 [Vitis vinifera]
miR4414b	VIT_211s0016g02530.3	gi|225444983|ref|XP_002282760.1|/2.57726e-175/PREDICTED: probable protein arginine N-methyltransferase 1 [Vitis vinifera]
miR530a	VIT_211s0016g02560.1	gi|225444989|ref|XP_002279881.1|/4.20322e-151/PREDICTED: 1-aminocyclopropane-1-carboxylate synthase 7 [Vitis vinifera]
miR395p-3p	VIT_211s0016g02560.1	gi|225444989|ref|XP_002279881.1|/4.20322e-151/PREDICTED: 1-aminocyclopropane-1-carboxylate synthase 7 [Vitis vinifera]
miR530a	VIT_211s0016g02560.2	gi|225444989|ref|XP_002279881.1|/0/PREDICTED: 1-aminocyclopropane-1-carboxylate synthase 7 [Vitis vinifera]
miR395p-3p	VIT_211s0016g02560.2	gi|225444989|ref|XP_002279881.1|/0/PREDICTED: 1-aminocyclopropane-1-carboxylate synthase 7 [Vitis vinifera]
miR530a	VIT_211s0016g02560.3	gi|225444989|ref|XP_002279881.1|/3.64493e-151/PREDICTED: 1-aminocyclopropane-1-carboxylate synthase 7 [Vitis vinifera]
miR1044-3p	VIT_211s0016g02720.1	gi|225445015|ref|XP_002283066.1|/8.00148e-59/PREDICTED: vacuolar protein sorting-associated protein 32 homolog 2 [Vitis vinifera]
miR8169	VIT_211s0016g02760.1	gi|147854885|emb|CAN82800.1|/5.54171e-06/hypothetical protein VITISV_022699 [Vitis vinifera]
miR530b	VIT_211s0016g02760.1	gi|147854885|emb|CAN82800.1|/5.54171e-06/hypothetical protein VITISV_022699 [Vitis vinifera]
miR1429-3p	VIT_211s0016g02950.1	gi|225445057|ref|XP_002283450.1|/3.14531e-71/PREDICTED: profilin-1 [Vitis vinifera]
miR1432-5p	VIT_211s0016g02970.1	gi|225445061|ref|XP_002283491.1|/1.03925e-136/PREDICTED: mitogen-activated protein kinase kinase 6 [Vitis vinifera]
miR1432-5p	VIT_211s0016g02970.2	gi|225445061|ref|XP_002283491.1|/6.67266e-109/PREDICTED: mitogen-activated protein kinase kinase 6 [Vitis vinifera]
miR1535a	VIT_211s0016g03230.1	gi|731406764|ref|XP_010656272.1|/0/PREDICTED: golgin candidate 1 isoform X2 [Vitis vinifera]
miR1535a	VIT_211s0016g03230.4	gi|731406762|ref|XP_010656271.1|/0/PREDICTED: golgin candidate 1 isoform X1 [Vitis vinifera]
miR2592s-3p	VIT_211s0016g03320.1	gi|225445126|ref|XP_002280521.1|/0/PREDICTED: dolichyl-diphosphooligosaccharide--protein glycosyltransferase subunit STT3A [Vitis vinifera]
miR2592s-3p	VIT_211s0016g03320.2	gi|225445126|ref|XP_002280521.1|/0/PREDICTED: dolichyl-diphosphooligosaccharide--protein glycosyltransferase subunit STT3A [Vitis vinifera]
miR3629a-3p	VIT_211s0016g03380.2	gi|359484345|ref|XP_002280595.2|/0/PREDICTED: probable glycosyltransferase At5g03795 [Vitis vinifera]
novel_mir79	VIT_211s0016g03420.1	gi|225445146|ref|XP_002280643.1|/0/PREDICTED: E3 ubiquitin-protein ligase ATL42 [Vitis vinifera]
miR7776-5p.1	VIT_211s0016g03860.1	gi|359484359|ref|XP_002280934.2|/0/PREDICTED: uncharacterized protein LOC100242283 isoform X1 [Vitis vinifera]
miR7776-5p.1	VIT_211s0016g03860.15	gi|359484359|ref|XP_002280934.2|/0/PREDICTED: uncharacterized protein LOC100242283 isoform X1 [Vitis vinifera]
miR7776-5p.1	VIT_211s0016g03860.16	gi|359484359|ref|XP_002280934.2|/0/PREDICTED: uncharacterized protein LOC100242283 isoform X1 [Vitis vinifera]
miR7776-5p.1	VIT_211s0016g03860.2	gi|359484359|ref|XP_002280934.2|/0/PREDICTED: uncharacterized protein LOC100242283 isoform X1 [Vitis vinifera]
miR7776-5p.1	VIT_211s0016g03860.3	gi|359484359|ref|XP_002280934.2|/0/PREDICTED: uncharacterized protein LOC100242283 isoform X1 [Vitis vinifera]
miR7776-5p.1	VIT_211s0016g03860.4	gi|359484359|ref|XP_002280934.2|/0/PREDICTED: uncharacterized protein LOC100242283 isoform X1 [Vitis vinifera]
miR7776-5p.1	VIT_211s0016g03860.5	gi|731406920|ref|XP_010656324.1|/0/PREDICTED: uncharacterized protein LOC100242283 isoform X2 [Vitis vinifera]
miR7776-5p.1	VIT_211s0016g03860.8	gi|359484359|ref|XP_002280934.2|/0/PREDICTED: uncharacterized protein LOC100242283 isoform X1 [Vitis vinifera]
miR7776-5p.1	VIT_211s0016g03860.9	gi|731406920|ref|XP_010656324.1|/0/PREDICTED: uncharacterized protein LOC100242283 isoform X2 [Vitis vinifera]
miR2592s-3p	VIT_211s0016g03920.1	gi|225445240|ref|XP_002280978.1|/0/PREDICTED: polyol transporter 5 [Vitis vinifera]
miR444b.2	VIT_211s0016g03960.1	gi|731406936|ref|XP_010656328.1|/0/PREDICTED: kinesin-13A-like [Vitis vinifera]
miR444b.2	VIT_211s0016g03960.2	gi|731406936|ref|XP_010656328.1|/0/PREDICTED: kinesin-13A-like [Vitis vinifera]
miR5490	VIT_211s0016g04160.1	gi|225445290|ref|XP_002281248.1|/0/PREDICTED: probable sulfate transporter 3.5 [Vitis vinifera]
miR5490	VIT_211s0016g04160.2	gi|225445290|ref|XP_002281248.1|/0/PREDICTED: probable sulfate transporter 3.5 [Vitis vinifera]
miR1520q	VIT_211s0016g04160.3	gi|225445290|ref|XP_002281248.1|/0/PREDICTED: probable sulfate transporter 3.5 [Vitis vinifera]
miR5490	VIT_211s0016g04160.3	gi|225445290|ref|XP_002281248.1|/0/PREDICTED: probable sulfate transporter 3.5 [Vitis vinifera]
miR8155	VIT_211s0016g04230.4	gi|359484606|ref|XP_003633129.1|/1.68119e-76/PREDICTED: uncharacterized protein LOC100261125 [Vitis vinifera]
miR1439	VIT_211s0016g04420.1	gi|225445342|ref|XP_002281542.1|/0/PREDICTED: dnaJ homolog subfamily C GRV2 isoform X1 [Vitis vinifera]
miR8155	VIT_211s0016g04450.1	gi|731407076|ref|XP_010656378.1|/0/PREDICTED: E3 ubiquitin-protein ligase At4g11680-like isoform X2 [Vitis vinifera]
miR8155	VIT_211s0016g04450.10	gi|225445348|ref|XP_002281595.1|/0/PREDICTED: E3 ubiquitin-protein ligase At4g11680-like isoform X1 [Vitis vinifera]
miR8155	VIT_211s0016g04450.11	gi|225445348|ref|XP_002281595.1|/0/PREDICTED: E3 ubiquitin-protein ligase At4g11680-like isoform X1 [Vitis vinifera]
miR8155	VIT_211s0016g04450.12	gi|225445348|ref|XP_002281595.1|/0/PREDICTED: E3 ubiquitin-protein ligase At4g11680-like isoform X1 [Vitis vinifera]
miR8155	VIT_211s0016g04450.13	gi|225445348|ref|XP_002281595.1|/0/PREDICTED: E3 ubiquitin-protein ligase At4g11680-like isoform X1 [Vitis vinifera]
miR8155	VIT_211s0016g04450.14	gi|225445348|ref|XP_002281595.1|/1.00026e-164/PREDICTED: E3 ubiquitin-protein ligase At4g11680-like isoform X1 [Vitis vinifera]
miR8155	VIT_211s0016g04450.15	gi|225445348|ref|XP_002281595.1|/1.07925e-164/PREDICTED: E3 ubiquitin-protein ligase At4g11680-like isoform X1 [Vitis vinifera]
miR8155	VIT_211s0016g04450.16	gi|225445348|ref|XP_002281595.1|/0/PREDICTED: E3 ubiquitin-protein ligase At4g11680-like isoform X1 [Vitis vinifera]
miR8155	VIT_211s0016g04450.2	gi|225445348|ref|XP_002281595.1|/0/PREDICTED: E3 ubiquitin-protein ligase At4g11680-like isoform X1 [Vitis vinifera]
miR8155	VIT_211s0016g04450.3	gi|225445348|ref|XP_002281595.1|/0/PREDICTED: E3 ubiquitin-protein ligase At4g11680-like isoform X1 [Vitis vinifera]
miR8155	VIT_211s0016g04450.4	gi|225445348|ref|XP_002281595.1|/0/PREDICTED: E3 ubiquitin-protein ligase At4g11680-like isoform X1 [Vitis vinifera]
miR8155	VIT_211s0016g04450.5	gi|225445348|ref|XP_002281595.1|/0/PREDICTED: E3 ubiquitin-protein ligase At4g11680-like isoform X1 [Vitis vinifera]
miR8155	VIT_211s0016g04450.6	gi|225445348|ref|XP_002281595.1|/0/PREDICTED: E3 ubiquitin-protein ligase At4g11680-like isoform X1 [Vitis vinifera]
miR8155	VIT_211s0016g04450.7	gi|225445348|ref|XP_002281595.1|/0/PREDICTED: E3 ubiquitin-protein ligase At4g11680-like isoform X1 [Vitis vinifera]
miR8155	VIT_211s0016g04450.8	gi|225445348|ref|XP_002281595.1|/0/PREDICTED: E3 ubiquitin-protein ligase At4g11680-like isoform X1 [Vitis vinifera]
miR8155	VIT_211s0016g04450.9	gi|225445348|ref|XP_002281595.1|/0/PREDICTED: E3 ubiquitin-protein ligase At4g11680-like isoform X1 [Vitis vinifera]
miR9484	VIT_211s0016g04520.1	gi|225445360|ref|XP_002284876.1|/3.36453e-129/PREDICTED: transmembrane protein 19 [Vitis vinifera]
miR6169	VIT_211s0016g04550.2	gi|731407090|ref|XP_010656382.1|/0/PREDICTED: transcriptional corepressor LEUNIG-like isoform X1 [Vitis vinifera]
miR6169	VIT_211s0016g04550.6	gi|731407090|ref|XP_010656382.1|/0/PREDICTED: transcriptional corepressor LEUNIG-like isoform X1 [Vitis vinifera]
miR6169	VIT_211s0016g04550.7	gi|731407090|ref|XP_010656382.1|/0/PREDICTED: transcriptional corepressor LEUNIG-like isoform X1 [Vitis vinifera]
miR5568f-3p	VIT_211s0016g04590.1	gi|731407101|ref|XP_010656385.1|/0/PREDICTED: pleiotropic drug resistance protein TUR2-like [Vitis vinifera]
miR530b	VIT_211s0016g04640.1	"gi|225445386|ref|XP_002281711.1|/0/PREDICTED: pentatricopeptide repeat-containing protein At2g29760, chloroplastic [Vitis vinifera]"
miR415	VIT_211s0016g04730.2	gi|297738903|emb|CBI28148.3|/2.09148e-141/unnamed protein product [Vitis vinifera]
miR3629a-3p	VIT_211s0016g04820.1	gi|297738911|emb|CBI28156.3|/1.35679e-151/unnamed protein product [Vitis vinifera]
miR3629a-3p	VIT_211s0016g04820.2	gi|359484651|ref|XP_002285023.2|/0/PREDICTED: uncharacterized protein LOC100267997 [Vitis vinifera]
miR3629a-3p	VIT_211s0016g04820.7	gi|359484651|ref|XP_002285023.2|/0/PREDICTED: uncharacterized protein LOC100267997 [Vitis vinifera]
miR3629a-3p	VIT_211s0016g04820.8	gi|359484651|ref|XP_002285023.2|/0/PREDICTED: uncharacterized protein LOC100267997 [Vitis vinifera]
miR3629a-3p	VIT_211s0016g04820.9	gi|359484651|ref|XP_002285023.2|/0/PREDICTED: uncharacterized protein LOC100267997 [Vitis vinifera]
miR6139	VIT_211s0016g05050.2	gi|731407195|ref|XP_010656414.1|/0/PREDICTED: F-box/kelch-repeat protein At1g55270-like [Vitis vinifera]
miR3626-3p	VIT_211s0016g05110.1	"gi|225445464|ref|XP_002281941.1|/0/PREDICTED: adenine nucleotide transporter BT1, chloroplastic/mitochondrial [Vitis vinifera]"
miR5653	VIT_211s0016g05140.1	gi|297738940|emb|CBI28185.3|/3.78057e-63/unnamed protein product [Vitis vinifera]
miR6235-5p	VIT_211s0016g05440.1	gi|731407271|ref|XP_002282203.3|/0/PREDICTED: G-type lectin S-receptor-like serine/threonine-protein kinase SD2-5 [Vitis vinifera]
miR1429-3p	VIT_211s0016g05440.1	gi|731407271|ref|XP_002282203.3|/0/PREDICTED: G-type lectin S-receptor-like serine/threonine-protein kinase SD2-5 [Vitis vinifera]
miR162	VIT_211s0016g05450.1	gi|225445535|ref|XP_002282211.1|/0/PREDICTED: equilibrative nucleotide transporter 8 [Vitis vinifera]
miR835-5p	VIT_211s0016g05550.1	gi|225445557|ref|XP_002285309.1|/3.76749e-51/PREDICTED: umecyanin-like [Vitis vinifera]
miR171	VIT_211s0016g05610.1	"gi|225445569|ref|XP_002282316.1|/0/PREDICTED: elongation factor Ts, mitochondrial [Vitis vinifera]"
miR171	VIT_211s0016g05610.2	"gi|225445569|ref|XP_002282316.1|/0/PREDICTED: elongation factor Ts, mitochondrial [Vitis vinifera]"
miR1885a	VIT_211s0016g05700.1	gi|731407341|ref|XP_010656459.1|/0/PREDICTED: TBC1 domain family member 17 isoform X2 [Vitis vinifera]
miR1885a	VIT_211s0016g05700.2	gi|225445585|ref|XP_002285365.1|/0/PREDICTED: TBC1 domain family member 17 isoform X3 [Vitis vinifera]
miR1885a	VIT_211s0016g05700.5	gi|731407341|ref|XP_010656459.1|/0/PREDICTED: TBC1 domain family member 17 isoform X2 [Vitis vinifera]
miR1885a	VIT_211s0016g05700.6	gi|225445585|ref|XP_002285365.1|/0/PREDICTED: TBC1 domain family member 17 isoform X3 [Vitis vinifera]
miR1885a	VIT_211s0016g05700.7	gi|225445585|ref|XP_002285365.1|/0/PREDICTED: TBC1 domain family member 17 isoform X3 [Vitis vinifera]
miR1885a	VIT_211s0016g05700.8	gi|225445585|ref|XP_002285365.1|/0/PREDICTED: TBC1 domain family member 17 isoform X3 [Vitis vinifera]
miR9752	VIT_211s0016g05760.8	gi|225445597|ref|XP_002285409.1|/1.052e-90/PREDICTED: uncharacterized protein LOC100262987 isoform X1 [Vitis vinifera]
miR2928	VIT_211s0037g00010.1	gi|731407713|ref|XP_010656593.1|/0/PREDICTED: AP2/ERF and B3 domain-containing transcription factor At1g50680-like isoform X1 [Vitis vinifera]
novel_mir79	VIT_211s0037g00180.1	gi|225445867|ref|XP_002276114.1|/0/PREDICTED: leucine aminopeptidase 1 [Vitis vinifera]
miR5368	VIT_211s0037g00230.1	gi|225445859|ref|XP_002278464.1|/0/PREDICTED: probable cyclic nucleotide-gated ion channel 5 isoform X1 [Vitis vinifera]
miR169z	VIT_211s0037g00320.1	gi|225445844|ref|XP_002275684.1|/0/PREDICTED: serine carboxypeptidase 24 isoform X1 [Vitis vinifera]
miR169z	VIT_211s0037g00320.2	gi|225445844|ref|XP_002275684.1|/0/PREDICTED: serine carboxypeptidase 24 isoform X1 [Vitis vinifera]
miR169z	VIT_211s0037g00320.3	gi|731407777|ref|XP_010656616.1|/0/PREDICTED: serine carboxypeptidase 24 isoform X2 [Vitis vinifera]
miR169z	VIT_211s0037g00320.5	gi|731407777|ref|XP_010656616.1|/0/PREDICTED: serine carboxypeptidase 24 isoform X2 [Vitis vinifera]
miR444d.3	VIT_211s0037g00330.1	gi|225445842|ref|XP_002277907.1|/3.0248e-75/PREDICTED: uncharacterized protein LOC100243229 [Vitis vinifera]
miR444d.3	VIT_211s0037g00330.2	gi|225445842|ref|XP_002277907.1|/3.67803e-94/PREDICTED: uncharacterized protein LOC100243229 [Vitis vinifera]
miR7532a	VIT_211s0037g00410.1	gi|731407789|ref|XP_010656618.1|/0/PREDICTED: uncharacterized protein LOC100241709 [Vitis vinifera]
miR1439	VIT_211s0037g00430.1	gi|225445830|ref|XP_002277474.1|/0/PREDICTED: shikimate O-hydroxycinnamoyltransferase [Vitis vinifera]
miR447c-3p	VIT_211s0037g00440.1	gi|225445830|ref|XP_002277474.1|/0/PREDICTED: shikimate O-hydroxycinnamoyltransferase [Vitis vinifera]
miR1044-3p	VIT_211s0037g00520.1	gi|225445820|ref|XP_002277050.1|/0/PREDICTED: heat shock 70 kDa protein [Vitis vinifera]
miR2592s-3p	VIT_211s0037g00630.5	"gi|225445794|ref|XP_002274521.1|/0/PREDICTED: DNA-directed RNA polymerase 3, chloroplastic [Vitis vinifera]"
miR1429-3p	VIT_211s0037g00820.3	gi|225445772|ref|XP_002273237.1|/6.00279e-166/PREDICTED: nuclear pore complex protein NUP43 [Vitis vinifera]
miR841a-3p	VIT_211s0037g00890.1	gi|225445761|ref|XP_002272592.1|/5.53249e-146/PREDICTED: putative glutamine amidotransferase YLR126C [Vitis vinifera]
miR841a-3p	VIT_211s0037g00890.2	gi|225445761|ref|XP_002272592.1|/4.44397e-141/PREDICTED: putative glutamine amidotransferase YLR126C [Vitis vinifera]
miR841a-3p	VIT_211s0037g00890.3	gi|225445761|ref|XP_002272592.1|/4.28149e-141/PREDICTED: putative glutamine amidotransferase YLR126C [Vitis vinifera]
miR6020a-5p	VIT_211s0037g00910.1	gi|147783903|emb|CAN61441.1|/4.88427e-24/hypothetical protein VITISV_037625 [Vitis vinifera]
miR7755-3p	VIT_211s0037g00960.1	gi|359484816|ref|XP_003633168.1|/0/PREDICTED: probable LRR receptor-like serine/threonine-protein kinase At4g30520 [Vitis vinifera]
miR7755-3p	VIT_211s0037g00960.2	gi|359484816|ref|XP_003633168.1|/0/PREDICTED: probable LRR receptor-like serine/threonine-protein kinase At4g30520 [Vitis vinifera]
miR7755-3p	VIT_211s0037g00960.4	gi|359484816|ref|XP_003633168.1|/0/PREDICTED: probable LRR receptor-like serine/threonine-protein kinase At4g30520 [Vitis vinifera]
miR6169	VIT_211s0037g01100.3	gi|297743719|emb|CBI36602.3|/0/unnamed protein product [Vitis vinifera]
miR5140	VIT_211s0052g00120.3	gi|225445933|ref|XP_002263586.1|/0/PREDICTED: probable inactive purple acid phosphatase 28 [Vitis vinifera]
miR838-3p	VIT_211s0052g00160.1	gi|731408558|ref|XP_010656896.1|/0/PREDICTED: uncharacterized protein LOC100247938 [Vitis vinifera]
miR2592s-3p	VIT_211s0052g00170.1	gi|731408552|ref|XP_010656893.1|/0/PREDICTED: uncharacterized protein LOC100253058 isoform X2 [Vitis vinifera]
miR2592s-3p	VIT_211s0052g00170.2	gi|731408552|ref|XP_010656893.1|/0/PREDICTED: uncharacterized protein LOC100253058 isoform X2 [Vitis vinifera]
miR2592s-3p	VIT_211s0052g00170.3	gi|731408552|ref|XP_010656893.1|/0/PREDICTED: uncharacterized protein LOC100253058 isoform X2 [Vitis vinifera]
miR5649a	VIT_211s0052g00320.1	gi|297735450|emb|CBI17890.3|/0/unnamed protein product [Vitis vinifera]
miR5649a	VIT_211s0052g00320.2	gi|297735450|emb|CBI17890.3|/0/unnamed protein product [Vitis vinifera]
miR1432-5p	VIT_211s0052g00320.2	gi|297735450|emb|CBI17890.3|/0/unnamed protein product [Vitis vinifera]
miR3627-5p	VIT_211s0052g00320.2	gi|297735450|emb|CBI17890.3|/0/unnamed protein product [Vitis vinifera]
miR5649a	VIT_211s0052g00320.3	gi|297735450|emb|CBI17890.3|/0/unnamed protein product [Vitis vinifera]
miR1432-5p	VIT_211s0052g00320.3	gi|297735450|emb|CBI17890.3|/0/unnamed protein product [Vitis vinifera]
miR3627-5p	VIT_211s0052g00320.3	gi|297735450|emb|CBI17890.3|/0/unnamed protein product [Vitis vinifera]
miR5649a	VIT_211s0052g00320.4	"gi|359485123|ref|XP_002262829.2|/0/PREDICTED: calcium-transporting ATPase 10, plasma membrane-type [Vitis vinifera]"
miR1432-5p	VIT_211s0052g00320.4	"gi|359485123|ref|XP_002262829.2|/0/PREDICTED: calcium-transporting ATPase 10, plasma membrane-type [Vitis vinifera]"
miR3627-5p	VIT_211s0052g00320.4	"gi|359485123|ref|XP_002262829.2|/0/PREDICTED: calcium-transporting ATPase 10, plasma membrane-type [Vitis vinifera]"
miR5649a	VIT_211s0052g00320.5	gi|297735450|emb|CBI17890.3|/0/unnamed protein product [Vitis vinifera]
miR1432-5p	VIT_211s0052g00320.5	gi|297735450|emb|CBI17890.3|/0/unnamed protein product [Vitis vinifera]
miR3627-5p	VIT_211s0052g00320.5	gi|297735450|emb|CBI17890.3|/0/unnamed protein product [Vitis vinifera]
miR1432-5p	VIT_211s0052g00320.6	gi|297735450|emb|CBI17890.3|/0/unnamed protein product [Vitis vinifera]
miR3627-5p	VIT_211s0052g00320.6	gi|297735450|emb|CBI17890.3|/0/unnamed protein product [Vitis vinifera]
miR1432-5p	VIT_211s0052g00320.7	gi|297735450|emb|CBI17890.3|/0/unnamed protein product [Vitis vinifera]
miR3627-5p	VIT_211s0052g00320.7	gi|297735450|emb|CBI17890.3|/0/unnamed protein product [Vitis vinifera]
miR477g-3p	VIT_211s0052g00800.1	gi|225446028|ref|XP_002269944.1|/0/PREDICTED: probable receptor-like serine/threonine-protein kinase At5g57670 [Vitis vinifera]
miR477g-3p	VIT_211s0052g00800.3	gi|225446028|ref|XP_002269944.1|/0/PREDICTED: probable receptor-like serine/threonine-protein kinase At5g57670 [Vitis vinifera]
miR1439	VIT_211s0052g00800.3	gi|225446028|ref|XP_002269944.1|/0/PREDICTED: probable receptor-like serine/threonine-protein kinase At5g57670 [Vitis vinifera]
miR477g-3p	VIT_211s0052g00800.4	gi|225446028|ref|XP_002269944.1|/0/PREDICTED: probable receptor-like serine/threonine-protein kinase At5g57670 [Vitis vinifera]
miR477g-3p	VIT_211s0052g00800.5	gi|225446028|ref|XP_002269944.1|/0/PREDICTED: probable receptor-like serine/threonine-protein kinase At5g57670 [Vitis vinifera]
miR1439	VIT_211s0052g00800.5	gi|225446028|ref|XP_002269944.1|/0/PREDICTED: probable receptor-like serine/threonine-protein kinase At5g57670 [Vitis vinifera]
miR5568f-3p	VIT_211s0052g00890.2	gi|225446046|ref|XP_002270836.1|/0/PREDICTED: afadin- and alpha-actinin-binding protein isoform X2 [Vitis vinifera]
miR3434-5p	VIT_211s0052g00893.1	gi|223527114|gb|EEF29292.1|/2.61347e-31/conserved hypothetical protein [Ricinus communis]
miR156b-3p	VIT_211s0052g01380.1	gi|225446126|ref|XP_002270522.1|/0/PREDICTED: uncharacterized protein LOC100264980 isoform X1 [Vitis vinifera]
miR156b-3p	VIT_211s0052g01380.2	gi|225446126|ref|XP_002270522.1|/0/PREDICTED: uncharacterized protein LOC100264980 isoform X1 [Vitis vinifera]
miR156b-3p	VIT_211s0052g01380.3	gi|731408342|ref|XP_010656822.1|/0/PREDICTED: uncharacterized protein LOC100264980 isoform X2 [Vitis vinifera]
miR1069-3p	VIT_211s0052g01430.1	gi|359485080|ref|XP_003633210.1|/0/PREDICTED: probable LRR receptor-like serine/threonine-protein kinase At3g47570 [Vitis vinifera]
miR2055	VIT_211s0052g01430.1	gi|359485080|ref|XP_003633210.1|/0/PREDICTED: probable LRR receptor-like serine/threonine-protein kinase At3g47570 [Vitis vinifera]
miR3706	VIT_211s0052g01580.1	gi|297735337|emb|CBI17777.3|/0/unnamed protein product [Vitis vinifera]
miR8155	VIT_211s0052g01850.1	gi|359484994|ref|XP_003633196.1|/0/PREDICTED: general transcription factor IIE subunit 1 [Vitis vinifera]
miR473	VIT_211s0065g00340.1	gi|359484919|ref|XP_002266524.2|/0/PREDICTED: superkiller viralicidic activity 2-like 2 [Vitis vinifera]
miR473	VIT_211s0065g00340.3	gi|359484919|ref|XP_002266524.2|/0/PREDICTED: superkiller viralicidic activity 2-like 2 [Vitis vinifera]
miR3629a-3p	VIT_211s0065g00340.3	gi|359484919|ref|XP_002266524.2|/0/PREDICTED: superkiller viralicidic activity 2-like 2 [Vitis vinifera]
miR473	VIT_211s0065g00340.5	gi|359484919|ref|XP_002266524.2|/0/PREDICTED: superkiller viralicidic activity 2-like 2 [Vitis vinifera]
miR473	VIT_211s0065g00340.6	gi|359484919|ref|XP_002266524.2|/0/PREDICTED: superkiller viralicidic activity 2-like 2 [Vitis vinifera]
miR3629a-3p	VIT_211s0065g00340.6	gi|359484919|ref|XP_002266524.2|/0/PREDICTED: superkiller viralicidic activity 2-like 2 [Vitis vinifera]
miR4374b	VIT_211s0065g00450.2	gi|225445652|ref|XP_002265472.1|/2.67156e-110/PREDICTED: 26S proteasome regulatory subunit RPN13 [Vitis vinifera]
miR838-3p	VIT_211s0065g00630.1	gi|731408064|ref|XP_002264643.3|/0/PREDICTED: beta-amyrin 28-oxidase-like [Vitis vinifera]
miR3633b-3p	VIT_211s0065g00710.1	gi|731408069|ref|XP_010656716.1|/0/PREDICTED: cleavage stimulation factor subunit 77 isoform X2 [Vitis vinifera]
miR5081	VIT_211s0065g00710.1	gi|731408069|ref|XP_010656716.1|/0/PREDICTED: cleavage stimulation factor subunit 77 isoform X2 [Vitis vinifera]
miR3633b-3p	VIT_211s0065g00710.2	gi|731408069|ref|XP_010656716.1|/0/PREDICTED: cleavage stimulation factor subunit 77 isoform X2 [Vitis vinifera]
miR5081	VIT_211s0065g00710.2	gi|731408069|ref|XP_010656716.1|/0/PREDICTED: cleavage stimulation factor subunit 77 isoform X2 [Vitis vinifera]
miR3633b-3p	VIT_211s0065g00710.3	gi|731408069|ref|XP_010656716.1|/0/PREDICTED: cleavage stimulation factor subunit 77 isoform X2 [Vitis vinifera]
miR5081	VIT_211s0065g00710.3	gi|731408069|ref|XP_010656716.1|/0/PREDICTED: cleavage stimulation factor subunit 77 isoform X2 [Vitis vinifera]
miR7707-3p	VIT_211s0065g00950.1	gi|147815428|emb|CAN72580.1|/2.33368e-54/hypothetical protein VITISV_034332 [Vitis vinifera]
miR1167	VIT_211s0078g00440.2	gi|731407973|ref|XP_010656678.1|/0/PREDICTED: SART-1 family protein DOT2 [Vitis vinifera]
miR1167	VIT_211s0078g00440.3	gi|731407973|ref|XP_010656678.1|/0/PREDICTED: SART-1 family protein DOT2 [Vitis vinifera]
miR1167	VIT_211s0078g00440.5	gi|731407973|ref|XP_010656678.1|/0/PREDICTED: SART-1 family protein DOT2 [Vitis vinifera]
miR6169	VIT_211s0078g00480.1	gi|225462517|ref|XP_002265296.1|/2.73476e-178/PREDICTED: myb-related protein Myb4 [Vitis vinifera]
miR9484	VIT_211s0078g00490.1	gi|296090479|emb|CBI40675.3|/1.27724e-42/unnamed protein product [Vitis vinifera]
miR8585	VIT_211s0103g00260.1	gi|720013203|ref|XP_010260094.1|/9.01556e-28/PREDICTED: actin-depolymerizing factor 2-like [Nelumbo nucifera]
miR7830	VIT_211s0118g00200.1	gi|225446235|ref|XP_002265473.1|/0/PREDICTED: probable sucrose-phosphate synthase 1 [Vitis vinifera]
miR7830	VIT_211s0118g00200.2	gi|225446235|ref|XP_002265473.1|/0/PREDICTED: probable sucrose-phosphate synthase 1 [Vitis vinifera]
miR170-3p	VIT_211s0118g00230.1	gi|225446229|ref|XP_002265034.1|/0/PREDICTED: synaptotagmin-5 [Vitis vinifera]
miR170-3p	VIT_211s0118g00230.2	gi|225446229|ref|XP_002265034.1|/0/PREDICTED: synaptotagmin-5 [Vitis vinifera]
miR170-3p	VIT_211s0118g00230.3	gi|225446229|ref|XP_002265034.1|/0/PREDICTED: synaptotagmin-5 [Vitis vinifera]
miR170-3p	VIT_211s0118g00230.5	gi|225446229|ref|XP_002265034.1|/0/PREDICTED: synaptotagmin-5 [Vitis vinifera]
miR2118f	VIT_211s0118g00370.1	gi|731407594|ref|XP_010656548.1|/2.30509e-167/PREDICTED: protein SRG1-like [Vitis vinifera]
miR2118f	VIT_211s0118g00390.1	gi|731407596|ref|XP_002263617.2|/0/PREDICTED: LOW QUALITY PROTEIN: uncharacterized protein LOC100250663 [Vitis vinifera]
miR164b-3p	VIT_211s0118g00390.1	gi|731407596|ref|XP_002263617.2|/0/PREDICTED: LOW QUALITY PROTEIN: uncharacterized protein LOC100250663 [Vitis vinifera]
miR2118f	VIT_211s0118g00390.2	gi|731407596|ref|XP_002263617.2|/0/PREDICTED: LOW QUALITY PROTEIN: uncharacterized protein LOC100250663 [Vitis vinifera]
miR2118f	VIT_211s0118g00390.4	gi|731407596|ref|XP_002263617.2|/7.91995e-143/PREDICTED: LOW QUALITY PROTEIN: uncharacterized protein LOC100250663 [Vitis vinifera]
miR8776a	VIT_211s0118g00510.1	gi|225463067|ref|XP_002268993.1|/0/PREDICTED: NEDD8 ultimate buster 1 [Vitis vinifera]
miR8776a	VIT_211s0118g00510.2	gi|225463067|ref|XP_002268993.1|/0/PREDICTED: NEDD8 ultimate buster 1 [Vitis vinifera]
miR8776a	VIT_211s0118g00510.3	gi|225463067|ref|XP_002268993.1|/1.05213e-130/PREDICTED: NEDD8 ultimate buster 1 [Vitis vinifera]
miR8776a	VIT_211s0118g00510.4	gi|225463067|ref|XP_002268993.1|/3.50593e-170/PREDICTED: NEDD8 ultimate buster 1 [Vitis vinifera]
miR9752	VIT_211s0118g00610.1	"gi|225463051|ref|XP_002268200.1|/0/PREDICTED: uncharacterized methyltransferase At2g41040, chloroplastic-like isoform X2 [Vitis vinifera]"
miR9752	VIT_211s0118g00610.6	"gi|225463049|ref|XP_002268107.1|/9.96126e-173/PREDICTED: uncharacterized methyltransferase At2g41040, chloroplastic [Vitis vinifera]"
miR9752	VIT_211s0118g00610.7	"gi|225463049|ref|XP_002268107.1|/1.3676e-160/PREDICTED: uncharacterized methyltransferase At2g41040, chloroplastic [Vitis vinifera]"
miR9752	VIT_211s0118g00610.9	"gi|225463051|ref|XP_002268200.1|/3.97912e-160/PREDICTED: uncharacterized methyltransferase At2g41040, chloroplastic-like isoform X2 [Vitis vinifera]"
miR5490	VIT_211s0149g00040.1	"gi|359484753|ref|XP_002264815.2|/0/PREDICTED: adenylate kinase 5, chloroplastic [Vitis vinifera]"
miR5490	VIT_211s0149g00040.2	"gi|359484753|ref|XP_002264815.2|/0/PREDICTED: adenylate kinase 5, chloroplastic [Vitis vinifera]"
miR5490	VIT_211s0149g00040.3	"gi|359484753|ref|XP_002264815.2|/0/PREDICTED: adenylate kinase 5, chloroplastic [Vitis vinifera]"
miR4374b	VIT_211s0149g00210.1	"gi|225462986|ref|XP_002263241.1|/0/PREDICTED: ATPase 8, plasma membrane-type [Vitis vinifera]"
miR839-5p	VIT_211s0149g00290.1	gi|296088199|emb|CBI35714.3|/0/unnamed protein product [Vitis vinifera]
miR4414b	VIT_211s0206g00150.1	gi|731407697|ref|XP_010656587.1|/3.90449e-159/PREDICTED: uncharacterized protein LOC100257638 isoform X3 [Vitis vinifera]
miR4414b	VIT_211s0206g00150.2	gi|731407691|ref|XP_010656584.1|/9.45588e-157/PREDICTED: uncharacterized protein LOC100257638 isoform X1 [Vitis vinifera]
miR4414b	VIT_211s0206g00150.3	gi|731407697|ref|XP_010656587.1|/1.13442e-114/PREDICTED: uncharacterized protein LOC100257638 isoform X3 [Vitis vinifera]
miR4414b	VIT_211s0206g00150.4	gi|731407697|ref|XP_010656587.1|/9.62881e-79/PREDICTED: uncharacterized protein LOC100257638 isoform X3 [Vitis vinifera]
miR419	VIT_211s0206g00150.4	gi|731407697|ref|XP_010656587.1|/9.62881e-79/PREDICTED: uncharacterized protein LOC100257638 isoform X3 [Vitis vinifera]
miR839-5p	VIT_212s0028g00190.1	gi|225436797|ref|XP_002269323.1|/7.79872e-111/PREDICTED: tubby-like F-box protein 3 [Vitis vinifera]
miR6235-5p	VIT_212s0028g00210.1	gi|225448259|ref|XP_002273539.1|/2.14132e-110/PREDICTED: protein-S-isoprenylcysteine O-methyltransferase B [Vitis vinifera]
miR3626-3p	VIT_212s0028g00300.1	"gi|225448253|ref|XP_002268888.1|/0/PREDICTED: outer envelope protein 64, mitochondrial [Vitis vinifera]"
miR948	VIT_212s0028g00610.1	gi|359485189|ref|XP_002279141.2|/0/PREDICTED: aspartic proteinase nepenthesin-2 [Vitis vinifera]
miR9752	VIT_212s0028g00830.3	gi|225446797|ref|XP_002283267.1|/0/PREDICTED: switch-associated protein 70 [Vitis vinifera]
miR8767c	VIT_212s0028g01070.1	gi|302143509|emb|CBI22070.3|/3.94778e-178/unnamed protein product [Vitis vinifera]
miR5081	VIT_212s0028g01070.1	gi|302143509|emb|CBI22070.3|/3.94778e-178/unnamed protein product [Vitis vinifera]
miR477g-3p	VIT_212s0028g01100.2	"gi|225446767|ref|XP_002278419.1|/0/PREDICTED: uncharacterized oxidoreductase At1g06690, chloroplastic [Vitis vinifera]"
miR5725	VIT_212s0028g01140.1	gi|225446761|ref|XP_002278350.1|/0/PREDICTED: pentatricopeptide repeat-containing protein At3g59040 [Vitis vinifera]
miR5725	VIT_212s0028g01140.2	gi|225446761|ref|XP_002278350.1|/0/PREDICTED: pentatricopeptide repeat-containing protein At3g59040 [Vitis vinifera]
miR5725	VIT_212s0028g01140.3	gi|225446761|ref|XP_002278350.1|/3.85007e-177/PREDICTED: pentatricopeptide repeat-containing protein At3g59040 [Vitis vinifera]
miR9748	VIT_212s0028g01150.2	gi|225446759|ref|XP_002282932.1|/0/PREDICTED: protein TRANSPARENT TESTA 12 [Vitis vinifera]
miR9748	VIT_212s0028g01150.3	gi|828296361|ref|XP_012568631.1|/0/PREDICTED: protein TRANSPARENT TESTA 12 isoform X1 [Cicer arietinum]
miR1535a	VIT_212s0028g01170.1	gi|731409162|ref|XP_010657096.1|/0/PREDICTED: auxin response factor 17-like [Vitis vinifera]
miR8776a	VIT_212s0028g01170.1	gi|731409162|ref|XP_010657096.1|/0/PREDICTED: auxin response factor 17-like [Vitis vinifera]
miR1535a	VIT_212s0028g01200.2	gi|359485329|ref|XP_003633259.1|/0/PREDICTED: uncharacterized protein LOC100243829 isoform X1 [Vitis vinifera]
miR1535a	VIT_212s0028g01200.3	gi|359485329|ref|XP_003633259.1|/0/PREDICTED: uncharacterized protein LOC100243829 isoform X1 [Vitis vinifera]
miR7545	VIT_212s0028g01220.4	gi|225446746|ref|XP_002282713.1|/8.87138e-122/PREDICTED: E3 ubiquitin ligase BIG BROTHER-related isoform X1 [Vitis vinifera]
miR7709-3p	VIT_212s0028g01230.1	gi|731409135|ref|XP_010657086.1|/0/PREDICTED: Fanconi anemia group D2 protein homolog isoform X2 [Vitis vinifera]
miR8668	VIT_212s0028g01340.1	gi|225446722|ref|XP_002282499.1|/0/PREDICTED: actin-related protein 2/3 complex subunit 1A [Vitis vinifera]
miR8668	VIT_212s0028g01340.2	gi|225446722|ref|XP_002282499.1|/2.00551e-170/PREDICTED: actin-related protein 2/3 complex subunit 1A [Vitis vinifera]
miR8668	VIT_212s0028g01340.3	gi|225446722|ref|XP_002282499.1|/5.0186e-105/PREDICTED: actin-related protein 2/3 complex subunit 1A [Vitis vinifera]
miR1863b	VIT_212s0028g01390.1	gi|225446714|ref|XP_002282438.1|/4.14137e-148/PREDICTED: uncharacterized protein LOC100267696 isoform X1 [Vitis vinifera]
miR1863b	VIT_212s0028g01390.2	gi|731409114|ref|XP_010657078.1|/1.70152e-146/PREDICTED: uncharacterized protein LOC100267696 isoform X2 [Vitis vinifera]
miR1863b	VIT_212s0028g01390.3	gi|225446714|ref|XP_002282438.1|/2.04917e-130/PREDICTED: uncharacterized protein LOC100267696 isoform X1 [Vitis vinifera]
miR1863b	VIT_212s0028g01390.4	gi|731409114|ref|XP_010657078.1|/5.00358e-129/PREDICTED: uncharacterized protein LOC100267696 isoform X2 [Vitis vinifera]
miR477g-3p	VIT_212s0028g01600.2	"gi|225446693|ref|XP_002282107.1|/0/PREDICTED: ATP-dependent zinc metalloprotease FTSH 2, chloroplastic [Vitis vinifera]"
miR1432-5p	VIT_212s0028g01660.1	gi|302143462|emb|CBI22023.3|/3.33698e-14/unnamed protein product [Vitis vinifera]
miR1439	VIT_212s0028g01850.1	gi|731409045|ref|XP_010657056.1|/0/PREDICTED: LRR receptor-like serine/threonine-protein kinase FLS2 isoform X1 [Vitis vinifera]
miR2610a	VIT_212s0028g01850.1	gi|731409045|ref|XP_010657056.1|/0/PREDICTED: LRR receptor-like serine/threonine-protein kinase FLS2 isoform X1 [Vitis vinifera]
miR2610a	VIT_212s0028g01860.1	gi|731409045|ref|XP_010657056.1|/0/PREDICTED: LRR receptor-like serine/threonine-protein kinase FLS2 isoform X1 [Vitis vinifera]
miR2610a	VIT_212s0028g01920.1	gi|731409045|ref|XP_010657056.1|/0/PREDICTED: LRR receptor-like serine/threonine-protein kinase FLS2 isoform X1 [Vitis vinifera]
miR2610a	VIT_212s0028g01950.1	gi|731409037|ref|XP_010657052.1|/0/PREDICTED: putative receptor-like protein kinase At3g47110 isoform X1 [Vitis vinifera]
miR7545	VIT_212s0028g02225.1	gi|731409323|ref|XP_010657151.1|/9.52787e-83/PREDICTED: uncharacterized protein LOC104880851 [Vitis vinifera]
miR1167	VIT_212s0028g02240.1	gi|731408984|ref|XP_002276519.2|/0/PREDICTED: inactive TPR repeat-containing thioredoxin TTL3 [Vitis vinifera]
miR1167	VIT_212s0028g02240.2	gi|731408984|ref|XP_002276519.2|/0/PREDICTED: inactive TPR repeat-containing thioredoxin TTL3 [Vitis vinifera]
miR1167	VIT_212s0028g02240.3	gi|731408984|ref|XP_002276519.2|/0/PREDICTED: inactive TPR repeat-containing thioredoxin TTL3 [Vitis vinifera]
miR7757-5p.2	VIT_212s0028g02445.1	gi|731408956|ref|XP_010657028.1|/1.60863e-159/PREDICTED: seed biotin-containing protein SBP65 isoform X1 [Vitis vinifera]
miR3629a-3p	VIT_212s0028g02540.2	gi|225446539|ref|XP_002279275.1|/1.23898e-55/PREDICTED: PLASMODESMATA CALLOSE-BINDING PROTEIN 5 [Vitis vinifera]
miR415	VIT_212s0028g02670.2	gi|147801138|emb|CAN71043.1|/0/hypothetical protein VITISV_019063 [Vitis vinifera]
miR415	VIT_212s0028g02670.4	gi|147801138|emb|CAN71043.1|/0/hypothetical protein VITISV_019063 [Vitis vinifera]
miR415	VIT_212s0028g02670.5	gi|147801138|emb|CAN71043.1|/1.70563e-173/hypothetical protein VITISV_019063 [Vitis vinifera]
miR9471b-3p	VIT_212s0028g02690.1	gi|225446483|ref|XP_002278057.1|/9.22733e-123/PREDICTED: trans-resveratrol di-O-methyltransferase [Vitis vinifera]
miR9471b-3p	VIT_212s0028g02700.1	gi|225446503|ref|XP_002278517.1|/0/PREDICTED: trans-resveratrol di-O-methyltransferase [Vitis vinifera]
miR9471b-3p	VIT_212s0028g02710.1	gi|359485261|ref|XP_003633249.1|/0/PREDICTED: trans-resveratrol di-O-methyltransferase-like [Vitis vinifera]
miR9471b-3p	VIT_212s0028g02740.1	gi|225446499|ref|XP_002278398.1|/0/PREDICTED: trans-resveratrol di-O-methyltransferase [Vitis vinifera]
miR9471b-3p	VIT_212s0028g02780.1	gi|359485239|ref|XP_002274019.2|/4.23642e-78/PREDICTED: trans-resveratrol di-O-methyltransferase [Vitis vinifera]
miR9471b-3p	VIT_212s0028g02830.1	gi|359485259|ref|XP_003633248.1|/0/PREDICTED: trans-resveratrol di-O-methyltransferase-like [Vitis vinifera]
miR9471b-3p	VIT_212s0028g02830.3	gi|225446491|ref|XP_002278211.1|/0/PREDICTED: trans-resveratrol di-O-methyltransferase [Vitis vinifera]
miR9471b-3p	VIT_212s0028g02830.4	gi|225446496|ref|XP_002278316.1|/0/PREDICTED: trans-resveratrol di-O-methyltransferase [Vitis vinifera]
miR9471b-3p	VIT_212s0028g02830.5	gi|225446491|ref|XP_002278211.1|/0/PREDICTED: trans-resveratrol di-O-methyltransferase [Vitis vinifera]
miR9471b-3p	VIT_212s0028g02830.6	gi|225446496|ref|XP_002278316.1|/0/PREDICTED: trans-resveratrol di-O-methyltransferase [Vitis vinifera]
miR9471b-3p	VIT_212s0028g02880.1	gi|225446483|ref|XP_002278057.1|/0/PREDICTED: trans-resveratrol di-O-methyltransferase [Vitis vinifera]
miR9471b-3p	VIT_212s0028g02920.1	gi|359485239|ref|XP_002274019.2|/0/PREDICTED: trans-resveratrol di-O-methyltransferase [Vitis vinifera]
miR9471b-3p	VIT_212s0028g02950.1	gi|359485243|ref|XP_002277927.2|/0/PREDICTED: trans-resveratrol di-O-methyltransferase [Vitis vinifera]
miR5744	VIT_212s0028g03080.1	gi|225446457|ref|XP_002275272.1|/0/PREDICTED: uncharacterized protein LOC100250601 isoform X2 [Vitis vinifera]
miR5568f-3p	VIT_212s0028g03080.3	gi|731408867|ref|XP_010657007.1|/0/PREDICTED: uncharacterized protein LOC100250601 isoform X1 [Vitis vinifera]
miR5744	VIT_212s0028g03080.3	gi|731408867|ref|XP_010657007.1|/0/PREDICTED: uncharacterized protein LOC100250601 isoform X1 [Vitis vinifera]
miR5744	VIT_212s0028g03080.4	gi|731408872|ref|XP_010657009.1|/0/PREDICTED: uncharacterized protein LOC100250601 isoform X4 [Vitis vinifera]
miR7776-5p.1	VIT_212s0028g03190.1	gi|731408840|ref|XP_010656999.1|/2.17662e-155/PREDICTED: reticulon-like protein B17 [Vitis vinifera]
miR7776-5p.1	VIT_212s0028g03190.2	gi|731408840|ref|XP_010656999.1|/6.16449e-148/PREDICTED: reticulon-like protein B17 [Vitis vinifera]
miR7776-5p.1	VIT_212s0028g03190.3	gi|731408840|ref|XP_010656999.1|/8.62834e-150/PREDICTED: reticulon-like protein B17 [Vitis vinifera]
miR7776-5p.1	VIT_212s0028g03190.4	gi|731408840|ref|XP_010656999.1|/2.3327e-142/PREDICTED: reticulon-like protein B17 [Vitis vinifera]
miR839-5p	VIT_212s0028g03310.1	gi|225446422|ref|XP_002275890.1|/6.2526e-153/PREDICTED: probable protein phosphatase 2C 58 [Vitis vinifera]
miR839-5p	VIT_212s0028g03310.2	gi|225446422|ref|XP_002275890.1|/1.30613e-156/PREDICTED: probable protein phosphatase 2C 58 [Vitis vinifera]
miR839-5p	VIT_212s0028g03310.3	gi|225446422|ref|XP_002275890.1|/3.69023e-159/PREDICTED: probable protein phosphatase 2C 58 [Vitis vinifera]
miR5773	VIT_212s0028g03440.3	gi|731408799|ref|XP_010656983.1|/0/PREDICTED: switch 2 [Vitis vinifera]
miR5293	VIT_212s0028g03480.1	gi|225446392|ref|XP_002274522.1|/0/PREDICTED: O-acyltransferase WSD1 [Vitis vinifera]
miR5293	VIT_212s0028g03480.2	gi|225446392|ref|XP_002274522.1|/0/PREDICTED: O-acyltransferase WSD1 [Vitis vinifera]
miR2275a-5p	VIT_212s0028g03490.3	"gi|731408785|ref|XP_010656978.1|/0/PREDICTED: dihydroorotase, mitochondrial isoform X1 [Vitis vinifera]"
miR2275a-5p	VIT_212s0028g03490.6	"gi|731408785|ref|XP_010656978.1|/0/PREDICTED: dihydroorotase, mitochondrial isoform X1 [Vitis vinifera]"
miR3932b-5p	VIT_212s0028g03510.1	gi|147783087|emb|CAN77627.1|/0/hypothetical protein VITISV_029423 [Vitis vinifera]
miR171a	VIT_212s0028g03570.1	gi|731408774|ref|XP_010656976.1|/0/PREDICTED: protein SPA1-RELATED 3 isoform X4 [Vitis vinifera]
miR170-3p	VIT_212s0028g03570.1	gi|731408774|ref|XP_010656976.1|/0/PREDICTED: protein SPA1-RELATED 3 isoform X4 [Vitis vinifera]
miR393b-5p	VIT_212s0028g03570.1	gi|731408774|ref|XP_010656976.1|/0/PREDICTED: protein SPA1-RELATED 3 isoform X4 [Vitis vinifera]
miR171a	VIT_212s0028g03570.2	gi|359485383|ref|XP_002274192.2|/0/PREDICTED: protein SPA1-RELATED 4 isoform X1 [Vitis vinifera]
miR170-3p	VIT_212s0028g03570.2	gi|359485383|ref|XP_002274192.2|/0/PREDICTED: protein SPA1-RELATED 4 isoform X1 [Vitis vinifera]
miR393b-5p	VIT_212s0028g03570.2	gi|359485383|ref|XP_002274192.2|/0/PREDICTED: protein SPA1-RELATED 4 isoform X1 [Vitis vinifera]
miR171a	VIT_212s0028g03570.3	gi|731408774|ref|XP_010656976.1|/0/PREDICTED: protein SPA1-RELATED 3 isoform X4 [Vitis vinifera]
miR170-3p	VIT_212s0028g03570.3	gi|731408774|ref|XP_010656976.1|/0/PREDICTED: protein SPA1-RELATED 3 isoform X4 [Vitis vinifera]
miR393b-5p	VIT_212s0028g03570.3	gi|731408774|ref|XP_010656976.1|/0/PREDICTED: protein SPA1-RELATED 3 isoform X4 [Vitis vinifera]
miR171a	VIT_212s0028g03570.4	gi|731408772|ref|XP_010656975.1|/0/PREDICTED: protein SPA1-RELATED 4 isoform X3 [Vitis vinifera]
miR170-3p	VIT_212s0028g03570.4	gi|731408772|ref|XP_010656975.1|/0/PREDICTED: protein SPA1-RELATED 4 isoform X3 [Vitis vinifera]
miR171a	VIT_212s0028g03570.5	gi|731408774|ref|XP_010656976.1|/0/PREDICTED: protein SPA1-RELATED 3 isoform X4 [Vitis vinifera]
miR170-3p	VIT_212s0028g03570.5	gi|731408774|ref|XP_010656976.1|/0/PREDICTED: protein SPA1-RELATED 3 isoform X4 [Vitis vinifera]
miR393b-5p	VIT_212s0028g03570.5	gi|731408774|ref|XP_010656976.1|/0/PREDICTED: protein SPA1-RELATED 3 isoform X4 [Vitis vinifera]
miR171a	VIT_212s0028g03570.6	gi|359485383|ref|XP_002274192.2|/0/PREDICTED: protein SPA1-RELATED 4 isoform X1 [Vitis vinifera]
miR170-3p	VIT_212s0028g03570.6	gi|359485383|ref|XP_002274192.2|/0/PREDICTED: protein SPA1-RELATED 4 isoform X1 [Vitis vinifera]
miR393b-5p	VIT_212s0028g03570.6	gi|359485383|ref|XP_002274192.2|/0/PREDICTED: protein SPA1-RELATED 4 isoform X1 [Vitis vinifera]
miR171a	VIT_212s0028g03570.7	gi|731408774|ref|XP_010656976.1|/0/PREDICTED: protein SPA1-RELATED 3 isoform X4 [Vitis vinifera]
miR170-3p	VIT_212s0028g03570.7	gi|731408774|ref|XP_010656976.1|/0/PREDICTED: protein SPA1-RELATED 3 isoform X4 [Vitis vinifera]
miR3629a-3p	VIT_212s0028g03610.2	"gi|225446370|ref|XP_002273772.1|/0/PREDICTED: mannan endo-1,4-beta-mannosidase 2-like [Vitis vinifera]"
miR3629a-3p	VIT_212s0028g03610.6	"gi|225446370|ref|XP_002273772.1|/0/PREDICTED: mannan endo-1,4-beta-mannosidase 2-like [Vitis vinifera]"
miR3633b-3p	VIT_212s0028g03650.1	gi|731408710|ref|XP_010656957.1|/3.57847e-163/PREDICTED: two pore channel 1 isoform X2 [Vitis vinifera]
[truncated: 320,976 more chars]
