# Supplementary material for: Small RNA and degradome deep sequencing reveal respective roles of cold-related microRNAs across Chinese wild grapevine and cultivated grapevine
Source: BMC Genomics. 2019 Oct 15;20:740. doi: 10.1186/s12864-019-6111-5 (PMC6794902; doi:10.1186/s12864-019-6111-5)
Supplement: Supplementary file 13 — Additional file 13: Table S13. Target genes of 40 differential expressed tendency’s miRNA orthologous. [file 12864_2019_6111_MOESM13_ESM.xls]

## Sheet: Sheet1
Target genes of 40 differential expressed tendency's miRNA orthologous
miRNA ID	Target in cultivated grape	Target gene annotation
miR164b	VIT_204s0008g01050.1	PREDICTED: uncharacterized protein LOC100261115 [Vitis vinifera]
miR164b	VIT_205s0049g00200.1	PREDICTED: uncharacterized protein LOC100256194 [Vitis vinifera]
miR164b	VIT_214s0128g00550.1	PREDICTED: putative receptor-like protein kinase At3g47110 [Vitis vinifera]
miR164b	VIT_217s0000g06400.2	PREDICTED: NAC domain-containing protein 100 [Vitis vinifera]
miR164b	VIT_218s0041g00100.2	PREDICTED: UPF0586 protein C9orf41 homolog [Vitis vinifera]
miR164b	VIT_218s0041g00100.5	PREDICTED: UPF0586 protein C9orf41 homolog [Vitis vinifera]
miR164b	VIT_218s0041g00100.3	PREDICTED: UPF0586 protein C9orf41 homolog [Vitis vinifera]
miR164b	VIT_219s0177g00040.2	hypothetical protein CARUB_v10001095mg, partial [Capsella rubella]
miR164b	VIT_200s0591g00010.7	unnamed protein product [Vitis vinifera]
miR164b	VIT_219s0027g00230.2	unnamed protein product [Vitis vinifera]
miR164b	VIT_212s0059g01060.1	unnamed protein product [Vitis vinifera]
miR164b	VIT_218s0041g00100.4	PREDICTED: UPF0586 protein C9orf41 homolog [Vitis vinifera]
miR164b	VIT_209s0002g00760.4	PREDICTED: uncharacterized protein LOC100241213 isoform X2 [Vitis vinifera]
miR164b	VIT_209s0002g00760.2	PREDICTED: uncharacterized protein LOC100241213 isoform X2 [Vitis vinifera]
miR164b	VIT_219s0027g00230.1	PREDICTED: NAC domain-containing protein 21/22-like [Vitis vinifera]
miR164b	VIT_209s0002g00760.5	PREDICTED: uncharacterized protein LOC100241213 isoform X2 [Vitis vinifera]
miR164b	VIT_218s0072g01020.3	PREDICTED: uncharacterized protein LOC100248770 [Vitis vinifera]
miR164b	VIT_217s0000g06400.3	PREDICTED: NAC domain-containing protein 100 [Vitis vinifera]
miR164b	VIT_214s0128g00510.1	PREDICTED: putative receptor-like protein kinase At3g47110 isoform X1 [Vitis vinifera]
miR164b	VIT_209s0002g00760.1	PREDICTED: uncharacterized protein LOC100241213 isoform X2 [Vitis vinifera]
miR164b	VIT_217s0000g06400.1	PREDICTED: NAC domain-containing protein 100 [Vitis vinifera]
miR164b	VIT_209s0002g00760.3	PREDICTED: uncharacterized protein LOC100241213 isoform X2 [Vitis vinifera]
miR164b	VIT_219s0014g02200.1	PREDICTED: protein CUP-SHAPED COTYLEDON 2 [Vitis vinifera]
miR164b	VIT_218s0072g01020.1	PREDICTED: uncharacterized protein LOC100248770 [Vitis vinifera]
miR167d	VIT_211s0016g02400.4	PREDICTED: K(+) efflux antiporter 4 isoform X2 [Vitis vinifera]
miR167d	VIT_211s0016g02400.3	PREDICTED: K(+) efflux antiporter 4 isoform X2 [Vitis vinifera]
miR167d	VIT_211s0016g02400.2	PREDICTED: K(+) efflux antiporter 4 isoform X1 [Vitis vinifera]
miR167d	VIT_214s0068g00630.6	PREDICTED: importin-13 isoform X2 [Vitis vinifera]
miR167d	VIT_214s0068g00630.7	PREDICTED: importin-13 isoform X2 [Vitis vinifera]
miR171a	VIT_215s0048g00270.1	PREDICTED: scarecrow-like protein 27 [Vitis vinifera]
miR171a	VIT_214s0068g01780.1	PREDICTED: squamosa promoter-binding-like protein 13A [Vitis vinifera]
miR171a	VIT_213s0019g02940.2	PREDICTED: 7-deoxyloganetic acid glucosyltransferase [Vitis vinifera]
miR171a	VIT_217s0000g01250.5	PREDICTED: F-box/LRR-repeat protein At5g63520 [Vitis vinifera]
miR171a	VIT_213s0019g02940.1	PREDICTED: 7-deoxyloganetic acid glucosyltransferase [Vitis vinifera]
miR171a	VIT_202s0154g00400.1	PREDICTED: scarecrow-like protein 22 isoform X2 [Vitis vinifera]
miR171a	VIT_215s0021g02420.1	unnamed protein product [Vitis vinifera]
miR171a	VIT_212s0059g00650.1	-
miR171a	VIT_204s0023g01380.1	unnamed protein product [Vitis vinifera]
miR172a	VIT_206s0004g03590.3	PREDICTED: ethylene-responsive transcription factor RAP2-7 isoform X2 [Vitis vinifera]
miR172a	VIT_213s0019g03550.2	PREDICTED: ethylene-responsive transcription factor RAP2-7-like isoform X2 [Vitis vinifera]
miR172a	VIT_206s0061g00290.1	unnamed protein product [Vitis vinifera]
miR172a	VIT_206s0004g03590.2	PREDICTED: ethylene-responsive transcription factor RAP2-7 isoform X1 [Vitis vinifera]
miR172a	VIT_211s0052g01530.1	hypothetical protein VITISV_021580 [Vitis vinifera]
miR172a	VIT_208s0040g03180.1	PREDICTED: ethylene-responsive transcription factor RAP2-7 [Vitis vinifera]
miR172a	VIT_207s0031g00220.3	transcription factor APETALA2 [Vitis vinifera]
miR172a	VIT_203s0038g03600.4	PREDICTED: serine/threonine-protein kinase CDL1-like isoform X1 [Vitis vinifera]
miR172a	VIT_207s0031g00220.2	transcription factor APETALA2 [Vitis vinifera]
miR172a	VIT_213s0019g03550.1	PREDICTED: AP2-like ethylene-responsive transcription factor TOE3 isoform X1 [Vitis vinifera]
miR172a	VIT_218s0089g00660.1	PREDICTED: LRR receptor-like serine/threonine-protein kinase GSO1 [Vitis vinifera]
miR172a	VIT_201s0127g00070.1	PREDICTED: high affinity nitrate transporter 2.5 [Vitis vinifera]
miR172a	VIT_201s0010g03570.1	PREDICTED: CTD small phosphatase-like protein 2 [Vitis vinifera]
miR172a	VIT_203s0038g03600.2	PREDICTED: serine/threonine-protein kinase CDL1-like isoform X1 [Vitis vinifera]
miR172a	VIT_203s0038g03600.5	PREDICTED: serine/threonine-protein kinase CDL1-like isoform X1 [Vitis vinifera]
miR172a	VIT_203s0038g03600.1	PREDICTED: serine/threonine-protein kinase CDL1-like isoform X1 [Vitis vinifera]
miR172a	VIT_203s0038g03600.3	PREDICTED: serine/threonine-protein kinase CDL1-like isoform X1 [Vitis vinifera]
miR172a	VIT_206s0004g03590.1	PREDICTED: ethylene-responsive transcription factor RAP2-7 isoform X1 [Vitis vinifera]
miR172a	VIT_201s0010g03570.5	PREDICTED: CTD small phosphatase-like protein 2 [Vitis vinifera]
miR172a	VIT_201s0010g03570.6	PREDICTED: CTD small phosphatase-like protein 2 [Vitis vinifera]
miR172a	VIT_201s0010g03570.3	PREDICTED: CTD small phosphatase-like protein 2 [Vitis vinifera]
miR172a	VIT_207s0031g00220.1	PREDICTED: transcription factor APETALA2 isoform X1 [Vitis vinifera]
miR172a	VIT_202s0025g00100.2	PREDICTED: beta-adaptin-like protein B [Vitis vinifera]
miR172a	VIT_202s0025g00100.1	PREDICTED: beta-adaptin-like protein B [Vitis vinifera]
miR172a	VIT_218s0122g01290.1	PREDICTED: protein NLP4-like [Vitis vinifera]
miR172a	VIT_201s0010g03570.4	PREDICTED: CTD small phosphatase-like protein 2 [Vitis vinifera]
miR3624-3p	VIT_209s0002g08740.1	unnamed protein product [Vitis vinifera]
miR3624-3p	VIT_200s0194g00340.1	PREDICTED: sulfated surface glycoprotein 185-like isoform X2 [Vitis vinifera]
miR3624-3p	VIT_200s0259g00100.2	PREDICTED: sulfated surface glycoprotein 185-like [Vitis vinifera]
miR3624-3p	VIT_200s0259g00100.4	PREDICTED: sulfated surface glycoprotein 185-like [Vitis vinifera]
miR3624-3p	VIT_200s0259g00100.3	PREDICTED: sulfated surface glycoprotein 185-like [Vitis vinifera]
miR3624-3p	VIT_200s0259g00100.1	PREDICTED: sulfated surface glycoprotein 185-like [Vitis vinifera]
miR3624-3p	VIT_200s0259g00070.1	PREDICTED: sulfated surface glycoprotein 185 isoform X1 [Vitis vinifera]
miR3624-3p	VIT_200s0259g00070.2	PREDICTED: sulfated surface glycoprotein 185 isoform X1 [Vitis vinifera]
miR3624-3p	VIT_200s0753g00010.1	PREDICTED: acrosin-like [Vitis vinifera]
miR3624-3p	VIT_200s0753g00030.1	unnamed protein product [Vitis vinifera]
miR3624-3p	VIT_205s0029g00330.1	PREDICTED: adenosylhomocysteinase [Vitis vinifera]
miR3624-3p	VIT_200s0194g00300.1	PREDICTED: uncharacterized protein LOC104878151 [Vitis vinifera]
miR3624-3p	VIT_207s0005g03075.1	hypothetical protein B456_001G252000 [Gossypium raimondii]
miR3624-3p	VIT_200s0194g00330.1	PREDICTED: uncharacterized protein LOC104878150 [Vitis vinifera]
miR3624-3p	VIT_200s0194g00340.2	PREDICTED: sulfated surface glycoprotein 185-like isoform X2 [Vitis vinifera]
miR3624-3p	VIT_200s0194g00330.2	PREDICTED: uncharacterized protein LOC104878150 [Vitis vinifera]
miR3624-3p	VIT_200s2419g00010.1	PREDICTED: uncharacterized protein LOC104878696 [Vitis vinifera]
miR3627-5p	VIT_211s0052g00320.4	PREDICTED: calcium-transporting ATPase 10, plasma membrane-type [Vitis vinifera]
miR3627-5p	VIT_211s0052g00320.6	unnamed protein product [Vitis vinifera]
miR3627-5p	VIT_211s0052g00320.5	unnamed protein product [Vitis vinifera]
miR3627-5p	VIT_211s0052g00320.7	unnamed protein product [Vitis vinifera]
miR3627-5p	VIT_211s0052g00320.2	unnamed protein product [Vitis vinifera]
miR3627-5p	VIT_215s0048g02390.1	PREDICTED: probably inactive receptor-like protein kinase At2g46850 [Vitis vinifera]
miR3627-5p	VIT_211s0052g00320.3	unnamed protein product [Vitis vinifera]
miR3629a-3p	VIT_201s0011g05270.6	PREDICTED: protein BCCIP homolog isoform X8 [Vitis vinifera]
miR3629a-3p	VIT_207s0005g04370.4	PREDICTED: uncharacterized protein LOC100265138 [Vitis vinifera]
miR3629a-3p	VIT_209s0002g08130.1	PREDICTED: triphosphate tunel metalloenzyme 3 [Vitis vinifera]
miR3629a-3p	VIT_201s0011g05270.3	PREDICTED: protein BCCIP homolog isoform X6 [Vitis vinifera]
miR3629a-3p	VIT_201s0011g05270.5	PREDICTED: protein BCCIP homolog isoform X8 [Vitis vinifera]
miR3629a-3p	VIT_211s0016g04820.8	PREDICTED: uncharacterized protein LOC100267997 [Vitis vinifera]
miR3629a-3p	VIT_207s0005g04370.5	PREDICTED: uncharacterized protein LOC100265138 [Vitis vinifera]
miR3629a-3p	VIT_209s0002g01540.2	PREDICTED: protein Brevis radix-like 2 [Vitis vinifera]
miR3629a-3p	VIT_216s0039g01420.2	PREDICTED: uncharacterized protein LOC100264930 [Vitis vinifera]
miR3629a-3p	VIT_213s0067g02970.2	PREDICTED: uncharacterized membrane protein At1g06890 [Vitis vinifera]
miR3629a-3p	VIT_219s0014g00260.1	PREDICTED: protein FLX-like 1 [Vitis vinifera]
miR3629a-3p	VIT_216s0039g01420.1	PREDICTED: uncharacterized protein LOC100264930 [Vitis vinifera]
miR3629a-3p	VIT_216s0039g01420.4	PREDICTED: uncharacterized protein LOC100264930 [Vitis vinifera]
miR3629a-3p	VIT_214s0060g01430.2	PREDICTED: uncharacterized protein LOC100264914 [Vitis vinifera]
miR3629a-3p	VIT_201s0011g05270.4	PREDICTED: protein BCCIP homolog isoform X8 [Vitis vinifera]
miR3629a-3p	VIT_213s0073g00550.1	PREDICTED: lysosomal beta glucosidase [Vitis vinifera]
miR3629a-3p	VIT_213s0064g00580.1	PREDICTED: peptidyl-prolyl cis-trans isomerase FKBP42 [Vitis vinifera]
miR3629a-3p	VIT_213s0064g00580.5	PREDICTED: peptidyl-prolyl cis-trans isomerase FKBP42 [Vitis vinifera]
miR3629a-3p	VIT_213s0064g00580.3	PREDICTED: peptidyl-prolyl cis-trans isomerase FKBP42 [Vitis vinifera]
miR3629a-3p	VIT_214s0066g01240.2	PREDICTED: L-aspartate oxidase, chloroplastic [Vitis vinifera]
miR3629a-3p	VIT_206s0004g00450.2	PREDICTED: mediator of RNA polymerase II transcription subunit 13 [Vitis vinifera]
miR3629a-3p	VIT_214s0060g01580.3	PREDICTED: probable protein phosphatase 2C 5 [Vitis vinifera]
miR3629a-3p	VIT_206s0004g00450.1	PREDICTED: mediator of RNA polymerase II transcription subunit 13 [Vitis vinifera]
miR3629a-3p	VIT_214s0060g01430.1	PREDICTED: uncharacterized protein LOC100264914 [Vitis vinifera]
miR3629a-3p	VIT_207s0104g01610.3	PREDICTED: peroxisome biogenesis protein 6 isoform X1 [Vitis vinifera]
miR3629a-3p	VIT_207s0104g00460.4	PREDICTED: mitochondrial Rho GTPase 1 [Vitis vinifera]
miR3629a-3p	VIT_212s0028g02540.2	PREDICTED: PLASMODESMATA CALLOSE-BINDING PROTEIN 5 [Vitis vinifera]
miR3629a-3p	VIT_209s0054g01080.1	PREDICTED: polygalacturonase QRT3-like [Vitis vinifera]
miR3629a-3p	VIT_216s0039g02430.4	PREDICTED: uncharacterized protein LOC100259588 isoform X2 [Vitis vinifera]
miR3629a-3p	VIT_216s0039g02430.3	PREDICTED: uncharacterized protein LOC100259588 isoform X2 [Vitis vinifera]
miR3629a-3p	VIT_208s0007g06820.3	PREDICTED: kinesin-related protein 4 [Vitis vinifera]
miR3629a-3p	VIT_207s0031g01230.2	PREDICTED: 60S ribosomal protein L30 [Vitis vinifera]
miR3629a-3p	VIT_207s0031g01230.1	PREDICTED: 60S ribosomal protein L30 [Vitis vinifera]
miR3629a-3p	VIT_212s0035g01020.4	PREDICTED: 60S ribosomal protein L3-2 isoform X1 [Vitis vinifera]
miR3629a-3p	VIT_216s0050g01780.1	PREDICTED: probable membrane-associated kinase regulator 2 [Vitis vinifera]
miR3629a-3p	VIT_204s0008g02930.1	PREDICTED: oligouridylate-binding protein 1B isoform X1 [Vitis vinifera]
miR3629a-3p	VIT_201s0011g05270.1	PREDICTED: protein BCCIP homolog isoform X4 [Vitis vinifera]
miR3629a-3p	VIT_218s0072g00140.4	unnamed protein product [Vitis vinifera]
miR3629a-3p	VIT_214s0060g01430.4	PREDICTED: uncharacterized protein LOC100264914 [Vitis vinifera]
miR3629a-3p	VIT_209s0002g03240.6	unnamed protein product [Vitis vinifera]
miR3629a-3p	VIT_205s0049g00940.2	PREDICTED: inorganic phosphate transporter 1-4-like [Vitis vinifera]
miR3629a-3p	VIT_218s0072g00140.2	unnamed protein product [Vitis vinifera]
miR3629a-3p	VIT_204s0008g04490.4	PREDICTED: uncharacterized protein LOC100247517 [Vitis vinifera]
miR3629a-3p	VIT_205s0094g01120.2	PREDICTED: 2-alkenal reductase (NADP(+)-dependent) [Vitis vinifera]
miR3629a-3p	VIT_213s0064g00580.6	PREDICTED: peptidyl-prolyl cis-trans isomerase FKBP42 [Vitis vinifera]
miR3629a-3p	VIT_201s0010g03310.2	PREDICTED: nuclear pore complex protein NUP54 [Vitis vinifera]
miR3629a-3p	VIT_207s0104g00460.6	PREDICTED: mitochondrial Rho GTPase 1 [Vitis vinifera]
miR3629a-3p	VIT_201s0010g03310.1	PREDICTED: nuclear pore complex protein NUP54 [Vitis vinifera]
miR3629a-3p	VIT_201s0137g00590.1	PREDICTED: pentatricopeptide repeat-containing protein At1g13040, mitochondrial [Vitis vinifera]
miR3629a-3p	VIT_201s0137g00590.2	PREDICTED: pentatricopeptide repeat-containing protein At1g13040, mitochondrial [Vitis vinifera]
miR3629a-3p	VIT_217s0000g06230.1	PREDICTED: uncharacterized protein LOC100250124 [Vitis vinifera]
miR3629a-3p	VIT_207s0031g02270.1	PREDICTED: monosaccharide-sensing protein 2 [Vitis vinifera]
miR3629a-3p	VIT_207s0031g02270.2	PREDICTED: monosaccharide-sensing protein 2 [Vitis vinifera]
miR3629a-3p	VIT_207s0104g00460.1	PREDICTED: mitochondrial Rho GTPase 1 [Vitis vinifera]
miR3629a-3p	VIT_201s0011g05270.2	PREDICTED: protein BCCIP homolog isoform X4 [Vitis vinifera]
miR3629a-3p	VIT_208s0040g00670.3	PREDICTED: 4-alpha-glucanotransferase DPE2 [Vitis vinifera]
miR3629a-3p	VIT_209s0002g03240.1	unnamed protein product [Vitis vinifera]
miR3629a-3p	VIT_203s0038g02760.5	PREDICTED: V-type proton ATPase subunit B 2 [Vitis vinifera]
miR3629a-3p	VIT_216s0098g01870.7	uncharacterized protein LOC100246874 [Vitis vinifera]
miR3629a-3p	VIT_213s0047g01200.3	PREDICTED: sterol 14-demethylase [Vitis vinifera]
miR3629a-3p	VIT_216s0098g01880.2	PREDICTED: dipeptidyl peptidase 8 [Vitis vinifera]
miR3629a-3p	VIT_209s0070g00405.3	hypothetical protein VITISV_029188 [Vitis vinifera]
miR3629a-3p	VIT_209s0070g00405.4	hypothetical protein VITISV_029188 [Vitis vinifera]
miR3629a-3p	VIT_209s0070g00405.5	hypothetical protein VITISV_029188 [Vitis vinifera]
miR3629a-3p	VIT_209s0070g00405.1	hypothetical protein VITISV_029188 [Vitis vinifera]
miR3629a-3p	VIT_203s0038g02760.4	PREDICTED: V-type proton ATPase subunit B 2 [Vitis vinifera]
miR3629a-3p	VIT_204s0044g01620.3	PREDICTED: E3 ubiquitin-protein ligase RGLG1 isoform X5 [Vitis vinifera]
miR3629a-3p	VIT_204s0023g00310.2	PREDICTED: CBS domain-containing protein CBSX6 [Vitis vinifera]
miR3629a-3p	VIT_204s0044g01620.2	PREDICTED: E3 ubiquitin-protein ligase RGLG1 isoform X1 [Vitis vinifera]
miR3629a-3p	VIT_204s0008g00710.4	hypothetical protein VITISV_040194 [Vitis vinifera]
miR3629a-3p	VIT_214s0036g00330.2	hypothetical protein VITISV_021876 [Vitis vinifera]
miR3629a-3p	VIT_216s0098g01870.4	uncharacterized protein LOC100246874 [Vitis vinifera]
miR3629a-3p	VIT_209s0002g04340.1	PREDICTED: homeobox-leucine zipper protein GLABRA 2 [Jatropha curcas]
miR3629a-3p	VIT_216s0098g01880.4	PREDICTED: dipeptidyl peptidase 8 [Vitis vinifera]
miR3629a-3p	VIT_216s0098g01880.6	PREDICTED: dipeptidyl peptidase 8 [Vitis vinifera]
miR3629a-3p	VIT_215s0046g00750.3	PREDICTED: DNA-binding protein RHL1 [Vitis vinifera]
miR3629a-3p	VIT_208s0056g00550.2	PREDICTED: putative zinc transporter At3g08650 [Vitis vinifera]
miR3629a-3p	VIT_204s0023g00310.4	PREDICTED: CBS domain-containing protein CBSX6 [Vitis vinifera]
miR3629a-3p	VIT_216s0098g01870.6	uncharacterized protein LOC100246874 [Vitis vinifera]
miR3629a-3p	VIT_204s0044g01620.4	PREDICTED: E3 ubiquitin-protein ligase RGLG1 isoform X1 [Vitis vinifera]
miR3629a-3p	VIT_216s0098g01870.5	uncharacterized protein LOC100246874 [Vitis vinifera]
miR3629a-3p	VIT_216s0098g01870.1	uncharacterized protein LOC100246874 [Vitis vinifera]
miR3629a-3p	VIT_211s0065g00140.2	PREDICTED: serine/threonine-protein kinase HT1-like [Vitis vinifera]
miR3629a-3p	VIT_211s0065g00140.4	PREDICTED: serine/threonine-protein kinase HT1-like [Vitis vinifera]
miR3629a-3p	VIT_211s0016g04820.2	PREDICTED: uncharacterized protein LOC100267997 [Vitis vinifera]
miR3629a-3p	VIT_203s0038g02760.3	PREDICTED: V-type proton ATPase subunit B 2 [Vitis vinifera]
miR3629a-3p	VIT_208s0056g00550.1	PREDICTED: putative zinc transporter At3g08650 [Vitis vinifera]
miR3629a-3p	VIT_208s0007g08250.9	unnamed protein product [Vitis vinifera]
miR3629a-3p	VIT_217s0053g00980.3	unnamed protein product [Vitis vinifera]
miR3629a-3p	VIT_211s0016g04820.1	unnamed protein product [Vitis vinifera]
miR3629a-3p	VIT_209s0002g03240.3	unnamed protein product [Vitis vinifera]
miR3629a-3p	VIT_208s0007g00650.1	unnamed protein product [Vitis vinifera]
miR3629a-3p	VIT_201s0127g00895.1	unnamed protein product [Vitis vinifera]
miR3629a-3p	VIT_211s0016g04820.7	PREDICTED: uncharacterized protein LOC100267997 [Vitis vinifera]
miR3629a-3p	VIT_214s0066g00830.3	hypothetical protein VITISV_021073 [Vitis vinifera]
miR3629a-3p	VIT_213s0147g00220.4	unnamed protein product [Vitis vinifera]
miR3629a-3p	VIT_203s0038g02760.2	PREDICTED: V-type proton ATPase subunit B 2 [Vitis vinifera]
miR3629a-3p	VIT_209s0002g03240.4	unnamed protein product [Vitis vinifera]
miR3629a-3p	VIT_201s0011g04410.1	PREDICTED: sec-independent protein translocase protein TATC, chloroplastic [Vitis vinifera]
miR3629a-3p	VIT_208s0007g08250.6	unnamed protein product [Vitis vinifera]
miR3629a-3p	VIT_211s0016g04820.9	PREDICTED: uncharacterized protein LOC100267997 [Vitis vinifera]
miR3629a-3p	VIT_203s0091g01030.4	PREDICTED: telomere repeat-binding factor 1 [Vitis vinifera]
miR3629a-3p	VIT_211s0065g00340.6	PREDICTED: superkiller viralicidic activity 2-like 2 [Vitis vinifera]
miR3629a-3p	VIT_211s0065g00340.3	PREDICTED: superkiller viralicidic activity 2-like 2 [Vitis vinifera]
miR3629a-3p	VIT_209s0054g00440.3	PREDICTED: GATA transcription factor 24-like [Vitis vinifera]
miR3629a-3p	VIT_218s0001g07240.2	PREDICTED: 14-3-3-like protein GF14 kappa [Vitis vinifera]
miR3629a-3p	VIT_217s0000g01150.1	PREDICTED: uncharacterized protein LOC100854062 [Vitis vinifera]
miR3629a-3p	VIT_218s0001g07240.3	PREDICTED: 14-3-3-like protein GF14 kappa [Vitis vinifera]
miR3629a-3p	VIT_215s0046g03190.2	PREDICTED: myb-related protein 308 [Vitis vinifera]
miR3629a-3p	VIT_216s0098g01870.8	hypothetical protein CICLE_v10022148mg [Citrus clementina]
miR3629a-3p	VIT_214s0171g00490.9	PREDICTED: glucose-6-phosphate 1-dehydrogenase, cytoplasmic isoform [Vitis vinifera]
miR3629a-5p	VIT_213s0064g01230.5	unnamed protein product [Coffea canephora]
miR3629a-5p	VIT_210s0003g02690.8	PREDICTED: uncharacterized protein LOC100258847 isoform X2 [Vitis vinifera]
miR3629a-5p	VIT_212s0028g02670.5	hypothetical protein VITISV_019063 [Vitis vinifera]
miR3629a-5p	VIT_212s0028g02670.2	hypothetical protein VITISV_019063 [Vitis vinifera]
miR3629a-5p	VIT_212s0028g02670.4	hypothetical protein VITISV_019063 [Vitis vinifera]
miR3629a-5p	VIT_216s0039g02500.5	hypothetical protein VITISV_019218 [Vitis vinifera]
miR3629a-5p	VIT_210s0003g02690.2	PREDICTED: uncharacterized protein LOC100258847 isoform X3 [Vitis vinifera]
miR3629a-5p	VIT_200s2750g00010.1	PREDICTED: phosphatidate cytidylyltransferase [Vitis vinifera]
miR3629a-5p	VIT_212s0028g01040.1	hypothetical protein VITISV_021536 [Vitis vinifera]
miR3629a-5p	VIT_204s0008g06570.3	hypothetical protein VITISV_036494 [Vitis vinifera]
miR3629a-5p	VIT_204s0008g06570.4	hypothetical protein VITISV_036494 [Vitis vinifera]
miR3629a-5p	VIT_210s0003g02690.3	PREDICTED: uncharacterized protein LOC100258847 isoform X2 [Vitis vinifera]
miR3629a-5p	VIT_203s0091g00250.3	PREDICTED: uncharacterized protein LOC100260985 isoform X2 [Vitis vinifera]
miR3629a-5p	VIT_204s0008g02000.1	PREDICTED: uncharacterized protein LOC100260963 [Vitis vinifera]
miR3629a-5p	VIT_208s0040g01510.1	-
miR3629a-5p	VIT_214s0060g01430.1	PREDICTED: uncharacterized protein LOC100264914 [Vitis vinifera]
miR3629a-5p	VIT_209s0002g00990.2	PREDICTED: uncharacterized protein LOC100266986 isoform X1 [Vitis vinifera]
miR3629a-5p	VIT_214s0060g01980.14	PREDICTED: uncharacterized protein LOC100266572 isoform X3 [Vitis vinifera]
miR3629a-5p	VIT_214s0060g01980.2	PREDICTED: uncharacterized protein LOC100266572 isoform X2 [Vitis vinifera]
miR3629a-5p	VIT_217s0000g00570.5	PREDICTED: uncharacterized protein LOC100266395 [Vitis vinifera]
miR3629a-5p	VIT_219s0090g00630.2	PREDICTED: probable tetraacyldisaccharide 4'-kinase, mitochondrial isoform X2 [Vitis vinifera]
miR3629a-5p	VIT_218s0001g14070.1	PREDICTED: uncharacterized protein LOC100854357 [Vitis vinifera]
miR3629a-5p	VIT_218s0001g14070.5	PREDICTED: uncharacterized protein LOC100854357 [Vitis vinifera]
miR3629a-5p	VIT_218s0001g14070.2	PREDICTED: uncharacterized protein LOC100854357 [Vitis vinifera]
miR3629a-5p	VIT_218s0001g14070.3	PREDICTED: uncharacterized protein LOC100854357 [Vitis vinifera]
miR3629a-5p	VIT_218s0001g14070.4	PREDICTED: uncharacterized protein LOC100854357 [Vitis vinifera]
miR3629a-5p	VIT_219s0090g01230.1	Microtubule-associated proteins 65-1 isoform 1 [Theobroma cacao]
miR3629a-5p	VIT_218s0001g12860.1	PREDICTED: uncharacterized protein LOC104882563 [Vitis vinifera]
miR3629a-5p	VIT_208s0032g00590.1	PREDICTED: universal stress protein A-like protein isoform X1 [Vitis vinifera]
miR3629a-5p	VIT_217s0000g01860.1	protein BASIC PENTACYSTEINE1-like [Vitis vinifera]
miR3629a-5p	VIT_208s0040g00970.2	hypothetical protein VITISV_039755 [Vitis vinifera]
miR3629a-5p	VIT_200s0265g00090.1	PREDICTED: uncharacterized protein LOC100261530 [Vitis vinifera]
miR3629a-5p	VIT_213s0064g01230.1	unnamed protein product [Coffea canephora]
miR3629a-5p	VIT_202s0025g01420.4	PREDICTED: mitochondrial inner membrane protein OXA1 [Vitis vinifera]
miR3629a-5p	VIT_202s0025g01420.2	PREDICTED: mitochondrial inner membrane protein OXA1 [Vitis vinifera]
miR3629a-5p	VIT_214s0081g00680.4	PREDICTED: pentatricopeptide repeat-containing protein At3g62890-like [Vitis vinifera]
miR3629a-5p	VIT_219s0090g01230.2	Microtubule-associated proteins 65-1 isoform 1 [Theobroma cacao]
miR3629a-5p	VIT_201s0011g06380.2	hypothetical protein VITISV_038800 [Vitis vinifera]
miR3629a-5p	VIT_214s0060g01430.4	PREDICTED: uncharacterized protein LOC100264914 [Vitis vinifera]
miR3629a-5p	VIT_204s0008g06570.5	chorismate mutase 01 [Vitis vinifera]
miR3629a-5p	VIT_210s0003g00010.1	PREDICTED: 30S ribosomal protein S5, chloroplastic [Vitis vinifera]
miR3629a-5p	VIT_216s0098g00360.4	PREDICTED: zinc finger protein CONSTANS-LIKE 1 isoform X2 [Vitis vinifera]
miR3629a-5p	VIT_213s0084g00310.1	PREDICTED: uncharacterized protein LOC100264272 [Vitis vinifera]
miR3629a-5p	VIT_214s0060g01430.9	PREDICTED: uncharacterized protein LOC100264914 [Vitis vinifera]
miR3629a-5p	VIT_202s0025g01420.3	PREDICTED: mitochondrial inner membrane protein OXA1 [Vitis vinifera]
miR3629a-5p	VIT_214s0081g00680.3	PREDICTED: pentatricopeptide repeat-containing protein At3g62890-like [Vitis vinifera]
miR3629a-5p	VIT_219s0090g00630.3	PREDICTED: probable tetraacyldisaccharide 4'-kinase, mitochondrial isoform X2 [Vitis vinifera]
miR3629a-5p	VIT_205s0020g02030.4	PREDICTED: bifunctional 3-dehydroquinate dehydratase/shikimate dehydrogenase, chloroplastic isoform X2 [Vitis vinifera]
miR3629a-5p	VIT_204s0008g05210.3	PREDICTED: transcription factor HY5 isoform X1 [Vitis vinifera]
miR3629a-5p	VIT_204s0008g05210.2	PREDICTED: transcription factor HY5 isoform X1 [Vitis vinifera]
miR3629a-5p	VIT_204s0008g05210.5	PREDICTED: transcription factor HY5 isoform X1 [Vitis vinifera]
miR3629a-5p	VIT_204s0008g05210.4	PREDICTED: transcription factor HY5 isoform X1 [Vitis vinifera]
miR3629a-5p	VIT_204s0008g05210.1	PREDICTED: transcription factor HY5 isoform X1 [Vitis vinifera]
miR3629a-5p	VIT_207s0031g01930.1	PREDICTED: TSL-kinase interacting protein 1 isoform X1 [Vitis vinifera]
miR3629a-5p	VIT_207s0031g01860.1	PREDICTED: UDP-galactose transporter 2 [Vitis vinifera]
miR3629a-5p	VIT_207s0031g00840.2	PREDICTED: uncharacterized protein LOC100244129 isoform X1 [Vitis vinifera]
miR3629a-5p	VIT_215s0024g00820.2	PREDICTED: uncharacterized protein LOC100245378 [Vitis vinifera]
miR3629a-5p	VIT_212s0034g02390.3	PREDICTED: uncharacterized protein LOC100253141 [Vitis vinifera]
miR3629a-5p	VIT_205s0077g00580.4	PREDICTED: uncharacterized protein LOC100246610 [Vitis vinifera]
miR3629a-5p	VIT_216s0039g02010.2	PREDICTED: TOM1-like protein 2 [Vitis vinifera]
miR3629a-5p	VIT_217s0000g01160.4	PREDICTED: uncharacterized protein LOC100247479 [Vitis vinifera]
miR3629a-5p	VIT_208s0007g02220.1	unnamed protein product [Vitis vinifera]
miR3629a-5p	VIT_219s0014g02260.3	PREDICTED: uncharacterized protein LOC100248740 [Vitis vinifera]
miR3629a-5p	VIT_204s0008g04730.2	PREDICTED: uncharacterized protein LOC100249178 [Vitis vinifera]
miR3629a-5p	VIT_204s0008g04730.1	PREDICTED: uncharacterized protein LOC100249178 [Vitis vinifera]
miR3629a-5p	VIT_212s0059g01160.1	PREDICTED: uncharacterized protein LOC100249947 [Vitis vinifera]
miR3629a-5p	VIT_217s0000g10240.2	PREDICTED: probable ubiquitin-like-specific protease 2A isoform X1 [Vitis vinifera]
miR3629a-5p	VIT_205s0102g00260.8	PREDICTED: ATPase family AAA domain-containing protein At1g05910 [Vitis vinifera]
miR3629a-5p	VIT_205s0102g00260.6	PREDICTED: ATPase family AAA domain-containing protein At1g05910 [Vitis vinifera]
miR3629a-5p	VIT_201s0011g06050.1	PREDICTED: uncharacterized protein LOC100252458 isoform X1 [Vitis vinifera]
miR3629a-5p	VIT_212s0034g02390.2	PREDICTED: uncharacterized protein LOC100253141 [Vitis vinifera]
miR3629a-5p	VIT_205s0077g00580.1	PREDICTED: uncharacterized protein LOC100246610 [Vitis vinifera]
miR3629a-5p	VIT_204s0008g06570.2	PREDICTED: chorismate mutase 2 [Vitis vinifera]
miR3629a-5p	VIT_207s0104g00880.2	PREDICTED: histidine-containing phosphotransfer protein 1 [Vitis vinifera]
miR3629a-5p	VIT_207s0104g00880.4	PREDICTED: histidine-containing phosphotransfer protein 1 [Vitis vinifera]
miR3629a-5p	VIT_217s0000g06880.3	PREDICTED: heparanase-like protein 1 [Vitis vinifera]
miR3629a-5p	VIT_217s0000g06880.4	PREDICTED: heparanase-like protein 1 [Vitis vinifera]
miR3629a-5p	VIT_206s0080g00550.1	PREDICTED: eukaryotic initiation factor 4A-3 [Vitis vinifera]
miR3629a-5p	VIT_214s0030g01280.2	PREDICTED: double-stranded RNA-binding protein 2 [Vitis vinifera]
miR3629a-5p	VIT_202s0241g00110.1	PREDICTED: putative transferase CAF17 homolog, mitochondrial [Vitis vinifera]
miR3629a-5p	VIT_203s0038g02970.1	PREDICTED: serine/threonine-protein kinase ATR isoform X5 [Vitis vinifera]
miR3629a-5p	VIT_203s0038g02970.3	PREDICTED: serine/threonine-protein kinase ATR isoform X5 [Vitis vinifera]
miR3629a-5p	VIT_213s0084g00310.4	hypothetical protein VITISV_013266 [Vitis vinifera]
miR3629a-5p	VIT_216s0039g02270.3	PREDICTED: serine/threonine-protein phosphatase 4 regulatory subunit 2 [Vitis vinifera]
miR3629a-5p	VIT_205s0020g02030.1	PREDICTED: bifunctional 3-dehydroquinate dehydratase/shikimate dehydrogenase, chloroplastic isoform X2 [Vitis vinifera]
miR3629a-5p	VIT_204s0008g06570.1	PREDICTED: chorismate mutase 2 [Vitis vinifera]
miR3629a-5p	VIT_206s0061g00700.4	PREDICTED: protein UPSTREAM OF FLC isoform X1 [Vitis vinifera]
miR3629a-5p	VIT_216s0039g02510.3	PREDICTED: cell division cycle 20.2, cofactor of APC complex-like [Vitis vinifera]
miR3629a-5p	VIT_212s0059g00900.1	PREDICTED: putative pentatricopeptide repeat-containing protein At1g10330 [Vitis vinifera]
miR3629a-5p	VIT_212s0059g00900.2	PREDICTED: putative pentatricopeptide repeat-containing protein At1g10330 [Vitis vinifera]
miR3629a-5p	VIT_215s0021g00090.2	PREDICTED: sister chromatid cohesion protein DCC1 [Vitis vinifera]
miR3629a-5p	VIT_211s0103g00550.6	PREDICTED: subtilisin-like protease isoform X2 [Vitis vinifera]
miR3629a-5p	VIT_211s0103g00550.5	PREDICTED: subtilisin-like protease isoform X2 [Vitis vinifera]
miR3629a-5p	VIT_211s0103g00550.3	PREDICTED: subtilisin-like protease isoform X2 [Vitis vinifera]
miR3629a-5p	VIT_211s0103g00550.4	PREDICTED: subtilisin-like protease isoform X3 [Vitis vinifera]
miR3629a-5p	VIT_203s0091g01030.4	PREDICTED: telomere repeat-binding factor 1 [Vitis vinifera]
miR3629a-5p	VIT_213s0019g01670.3	PREDICTED: telomere repeat-binding protein 4 isoform X2 [Vitis vinifera]
miR3629a-5p	VIT_217s0000g01160.1	PREDICTED: uncharacterized protein LOC100247479 [Vitis vinifera]
miR3629a-5p	VIT_216s0039g02270.2	PREDICTED: serine/threonine-protein phosphatase 4 regulatory subunit 2 [Vitis vinifera]
miR3629a-5p	VIT_212s0059g00920.1	unnamed protein product [Vitis vinifera]
miR3629a-5p	VIT_219s0090g00630.5	PREDICTED: probable tetraacyldisaccharide 4'-kinase, mitochondrial isoform X2 [Vitis vinifera]
miR3629a-5p	VIT_212s0028g01350.3	PREDICTED: probable LRR receptor-like serine/threonine-protein kinase At1g07650 [Vitis vinifera]
miR3629a-5p	VIT_219s0090g00630.6	PREDICTED: probable tetraacyldisaccharide 4'-kinase, mitochondrial isoform X2 [Vitis vinifera]
miR3629a-5p	VIT_212s0028g01350.1	PREDICTED: probable LRR receptor-like serine/threonine-protein kinase At1g07650 [Vitis vinifera]
miR3629a-5p	VIT_212s0028g01350.4	PREDICTED: probable LRR receptor-like serine/threonine-protein kinase At1g07650 [Vitis vinifera]
miR3629a-5p	VIT_214s0060g01580.3	PREDICTED: probable protein phosphatase 2C 5 [Vitis vinifera]
miR3629a-5p	VIT_216s0050g02440.2	unnamed protein product [Vitis vinifera]
miR3629a-5p	VIT_212s0028g01350.5	PREDICTED: probable LRR receptor-like serine/threonine-protein kinase At1g07650 [Vitis vinifera]
miR3629a-5p	VIT_219s0090g00630.4	PREDICTED: probable tetraacyldisaccharide 4'-kinase, mitochondrial isoform X2 [Vitis vinifera]
miR3629a-5p	VIT_201s0011g02840.3	PREDICTED: probable transmembrane ascorbate ferrireductase 4 [Vitis vinifera]
miR3629a-5p	VIT_201s0011g02840.5	PREDICTED: probable transmembrane ascorbate ferrireductase 4 [Vitis vinifera]
miR3629a-5p	VIT_212s0028g01350.2	PREDICTED: probable LRR receptor-like serine/threonine-protein kinase At1g07650 [Vitis vinifera]
miR3629a-5p	VIT_203s0091g00250.1	unnamed protein product [Vitis vinifera]
miR3629a-5p	VIT_216s0050g02440.3	unnamed protein product [Vitis vinifera]
miR3629a-5p	VIT_217s0000g05820.8	unnamed protein product [Vitis vinifera]
miR3629a-5p	VIT_219s0090g01230.3	unnamed protein product [Vitis vinifera]
miR3630-3p	VIT_202s0033g00670.3	PREDICTED: bifunctional nitrilase/nitrile hydratase NIT4B [Vitis vinifera]
miR3630-3p	VIT_202s0033g00800.1	PREDICTED: bifunctional nitrilase/nitrile hydratase NIT4B [Vitis vinifera]
miR3630-3p	VIT_202s0033g00870.1	PREDICTED: bifunctional nitrilase/nitrile hydratase NIT4B [Vitis vinifera]
miR3630-3p	VIT_202s0033g00790.1	PREDICTED: bifunctional nitrilase/nitrile hydratase NIT4B [Vitis vinifera]
miR3630-3p	VIT_202s0033g00670.1	PREDICTED: bifunctional nitrilase/nitrile hydratase NIT4B [Vitis vinifera]
miR3630-3p	VIT_202s0033g00700.1	PREDICTED: bifunctional nitrilase/nitrile hydratase NIT4B-like [Vitis vinifera]
miR3630-3p	VIT_216s0098g00970.4	unnamed protein product [Vitis vinifera]
miR3630-3p	VIT_202s0033g00660.1	PREDICTED: bifunctional nitrilase/nitrile hydratase NIT4B [Vitis vinifera]
miR3630-3p	VIT_202s0033g00840.1	unnamed protein product [Vitis vinifera]
miR3630-3p	VIT_204s0023g00310.5	PREDICTED: CBS domain-containing protein CBSX6 [Vitis vinifera]
miR3630-3p	VIT_204s0023g00310.2	PREDICTED: CBS domain-containing protein CBSX6 [Vitis vinifera]
miR3630-3p	VIT_207s0005g05420.1	PREDICTED: LRR receptor-like serine/threonine-protein kinase RCH1 isoform X1 [Vitis vinifera]
miR3630-3p	VIT_216s0098g00970.2	unnamed protein product [Vitis vinifera]
miR3630-3p	VIT_202s0033g00850.1	PREDICTED: bifunctional nitrilase/nitrile hydratase NIT4B-like [Vitis vinifera]
miR3630-3p	VIT_208s0040g00990.3	PREDICTED: probable mediator of RNA polymerase II transcription subunit 26b isoform X1 [Vitis vinifera]
miR3630-3p	VIT_216s0098g00970.3	unnamed protein product [Vitis vinifera]
miR3630-3p	VIT_208s0040g00990.2	PREDICTED: probable mediator of RNA polymerase II transcription subunit 26b isoform X2 [Vitis vinifera]
miR3630-3p	VIT_208s0040g00990.1	PREDICTED: probable mediator of RNA polymerase II transcription subunit 26b isoform X1 [Vitis vinifera]
miR3630-3p	VIT_216s0098g00970.1	unnamed protein product [Vitis vinifera]
miR3630-3p	VIT_207s0031g02270.1	PREDICTED: monosaccharide-sensing protein 2 [Vitis vinifera]
miR3630-3p	VIT_207s0031g02270.2	PREDICTED: monosaccharide-sensing protein 2 [Vitis vinifera]
miR3630-3p	VIT_208s0040g00990.4	PREDICTED: probable mediator of RNA polymerase II transcription subunit 26b isoform X2 [Vitis vinifera]
miR3639-3p	VIT_212s0035g00760.1	unnamed protein product [Vitis vinifera]
miR3639-3p	VIT_216s0098g01750.3	PREDICTED: putative leucine-rich repeat-containing protein DDB_G0290503 [Vitis vinifera]
miR3639-3p	VIT_205s0020g02600.2	PREDICTED: serine incorporator 3 [Vitis vinifera]
miR3639-3p	VIT_205s0020g02600.1	PREDICTED: serine incorporator 3 [Vitis vinifera]
miR3639-3p	VIT_215s0048g01320.1	gibberellin 20 oxidase 1-D-like [Vitis vinifera]
miR3639-3p	VIT_202s0025g00360.4	PREDICTED: 1-aminocyclopropane-1-carboxylate synthase [Vitis vinifera]
miR3639-3p	VIT_202s0025g00360.1	PREDICTED: 1-aminocyclopropane-1-carboxylate synthase [Vitis vinifera]
miR3639-3p	VIT_202s0025g00360.3	PREDICTED: 1-aminocyclopropane-1-carboxylate synthase [Vitis vinifera]
miR3639-3p	VIT_202s0025g00360.2	PREDICTED: 1-aminocyclopropane-1-carboxylate synthase [Vitis vinifera]
miR3639-3p	VIT_216s0098g01750.2	PREDICTED: putative leucine-rich repeat-containing protein DDB_G0290503 [Vitis vinifera]
miR3639-3p	VIT_216s0098g01750.1	PREDICTED: putative leucine-rich repeat-containing protein DDB_G0290503 [Vitis vinifera]
miR3639-3p	VIT_212s0035g00760.2	PREDICTED: ATP phosphoribosyltransferase 2, chloroplastic [Vitis vinifera]
miR3639-3p	VIT_214s0083g00960.2	PREDICTED: auxin transport protein BIG [Vitis vinifera]
miR3639-3p	VIT_214s0083g00960.1	PREDICTED: auxin transport protein BIG [Vitis vinifera]
miR3639-3p	VIT_214s0083g00960.3	PREDICTED: auxin transport protein BIG [Vitis vinifera]
miR3639-3p	VIT_214s0083g00960.4	PREDICTED: auxin transport protein BIG [Vitis vinifera]
miR3639-5p	VIT_209s0002g06380.2	unnamed protein product [Vitis vinifera]
miR3639-5p	VIT_201s0010g03790.1	PREDICTED: nuclear transport factor 2 [Vitis vinifera]
miR397a	VIT_208s0007g06460.2	PREDICTED: laccase-11 [Vitis vinifera]
miR397a	VIT_214s0006g01250.1	PREDICTED: probable ADP-ribosylation factor GTPase-activating protein AGD13 [Vitis vinifera]
miR397a	VIT_206s0004g04050.2	hypothetical protein VITISV_003134 [Vitis vinifera]
miR397a	VIT_204s0023g01960.6	PREDICTED: laccase-11 [Vitis vinifera]
miR397a	VIT_208s0007g06460.1	PREDICTED: laccase-11 [Vitis vinifera]
miR397a	VIT_204s0023g01960.4	PREDICTED: laccase-11 [Vitis vinifera]
miR397a	VIT_208s0040g01790.2	PREDICTED: laccase-11 [Vitis vinifera]
miR397a	VIT_208s0040g01790.1	PREDICTED: laccase-11 [Vitis vinifera]
miR397a	VIT_208s0040g01790.3	PREDICTED: laccase-11 [Vitis vinifera]
miR397a	VIT_201s0011g01590.1	PREDICTED: uncharacterized protein LOC100255903 [Vitis vinifera]
miR397a	VIT_204s0023g01960.7	PREDICTED: laccase-11 [Vitis vinifera]
miR397a	VIT_208s0040g01790.5	PREDICTED: laccase-11 [Vitis vinifera]
miR397a	VIT_208s0007g06460.3	PREDICTED: laccase-11 [Vitis vinifera]
miR397a	VIT_204s0023g01960.5	PREDICTED: laccase-11 [Vitis vinifera]
miR397a	VIT_204s0023g01960.2	PREDICTED: laccase-11 [Vitis vinifera]
miR397a	VIT_204s0023g01960.3	PREDICTED: laccase-11 [Vitis vinifera]
miR397a	VIT_217s0000g06110.3	PREDICTED: glutathione S-transferase U9-like [Vitis vinifera]
miR397a	VIT_208s0007g06460.4	hypothetical protein VITISV_040864 [Vitis vinifera]
miR397a	VIT_213s0019g01940.1	unnamed protein product [Vitis vinifera]
miR397a	VIT_204s0069g00950.2	unnamed protein product [Vitis vinifera]
miR397a	VIT_218s0001g05260.1	unnamed protein product [Vitis vinifera]
miR397a	VIT_212s0121g00080.1	PREDICTED: protein BONZAI 3-like isoform X1 [Vitis vinifera]
miR397a	VIT_213s0019g02150.1	unnamed protein product [Vitis vinifera]
miR397a	VIT_204s0069g00950.1	unnamed protein product [Vitis vinifera]
miR397a	VIT_208s0007g06460.5	PREDICTED: laccase-11 [Vitis vinifera]
miR397a	VIT_208s0007g00600.2	PREDICTED: laccase-2-like [Vitis vinifera]
miR397a	VIT_208s0007g01550.1	PREDICTED: laccase-7 [Vitis vinifera]
miR397a	VIT_208s0007g00680.1	unnamed protein product [Vitis vinifera]
miR397a	VIT_213s0019g01340.1	PREDICTED: uncharacterized protein LOC100259872 isoform X1 [Vitis vinifera]
miR397a	VIT_208s0040g01790.4	PREDICTED: laccase-11 [Vitis vinifera]
miR397a	VIT_206s0004g06090.1	PREDICTED: laccase-4 [Vitis vinifera]
miR397a	VIT_219s0135g00250.1	PREDICTED: serine/threonine-protein phosphatase 6 regulatory ankyrin repeat subunit C-like [Vitis vinifera]
miR397a	VIT_208s0007g01910.1	PREDICTED: laccase-4 [Vitis vinifera]
miR397a	VIT_208s0007g00600.1	PREDICTED: laccase-2-like [Vitis vinifera]
miR397a	VIT_213s0019g01930.1	PREDICTED: laccase-17-like [Vitis vinifera]
miR397a	VIT_218s0122g00420.1	PREDICTED: laccase-15-like [Vitis vinifera]
miR397a	VIT_206s0004g03760.2	PREDICTED: laccase-17 [Vitis vinifera]
miR397a	VIT_213s0019g02160.1	PREDICTED: laccase-17 [Vitis vinifera]
miR397a	VIT_206s0004g03760.1	PREDICTED: laccase-17 [Vitis vinifera]
miR397a	VIT_208s0007g00670.1	PREDICTED: laccase-17-like isoform X1 [Vitis vinifera]
miR397a	VIT_208s0007g01910.2	PREDICTED: laccase-4 [Vitis vinifera]
miR397a	VIT_213s0019g01920.1	PREDICTED: laccase-17 [Vitis vinifera]
miR397a	VIT_206s0004g04050.1	PREDICTED: laccase-17 [Vitis vinifera]
miR399a	VIT_206s0004g04430.5	PREDICTED: ubiquitin-conjugating enzyme E2 7 isoform X2 [Vitis vinifera]
miR399a	VIT_206s0004g01410.1	unnamed protein product [Vitis vinifera]
miR399a	VIT_206s0004g04430.8	PREDICTED: ubiquitin-conjugating enzyme E2 7 isoform X2 [Vitis vinifera]
miR399a	VIT_206s0004g04430.3	PREDICTED: ubiquitin-conjugating enzyme E2 7 isoform X2 [Vitis vinifera]
miR399a	VIT_200s0265g00070.4	PREDICTED: probable ubiquitin-conjugating enzyme E2 24 [Vitis vinifera]
miR399a	VIT_212s0035g00200.1	PREDICTED: phospholipase D delta-like isoform X2 [Vitis vinifera]
miR399a	VIT_200s0265g00070.1	PREDICTED: probable ubiquitin-conjugating enzyme E2 24 [Vitis vinifera]
miR399a	VIT_213s0067g03280.1	PREDICTED: probable inorganic phosphate transporter 1-3 [Vitis vinifera]
miR535a	VIT_205s0051g00930.5	PREDICTED: probable DNA primase large subunit [Vitis vinifera]
miR535a	VIT_203s0097g00660.1	PREDICTED: protein RMD5 homolog A [Vitis vinifera]
miR535a	VIT_213s0106g00020.1	PREDICTED: putative disease resistance protein At3g14460 [Vitis vinifera]
miR535a	VIT_213s0156g00440.1	PREDICTED: putative disease resistance protein At3g14460 [Vitis vinifera]
miR535a	VIT_213s0156g00540.4	PREDICTED: putative disease resistance RPP13-like protein 1 isoform X1 [Vitis vinifera]
miR535a	VIT_213s0156g00540.1	PREDICTED: putative disease resistance RPP13-like protein 1 isoform X1 [Vitis vinifera]
miR535a	VIT_213s0156g00540.3	PREDICTED: putative disease resistance RPP13-like protein 1 isoform X1 [Vitis vinifera]
miR535a	VIT_201s0244g00100.2	PREDICTED: serine carboxypeptidase-like 45 [Vitis vinifera]
miR535a	VIT_201s0244g00100.1	PREDICTED: serine carboxypeptidase-like 45 [Vitis vinifera]
miR535a	VIT_201s0244g00100.4	PREDICTED: serine carboxypeptidase-like 45 [Vitis vinifera]
miR535a	VIT_201s0244g00100.3	PREDICTED: serine carboxypeptidase-like 45 [Vitis vinifera]
miR535a	VIT_205s0051g00930.7	PREDICTED: probable DNA primase large subunit [Vitis vinifera]
miR535a	VIT_205s0051g00930.3	PREDICTED: probable DNA primase large subunit [Vitis vinifera]
miR535a	VIT_205s0051g00930.8	PREDICTED: probable DNA primase large subunit [Vitis vinifera]
miR535a	VIT_207s0104g00030.1	unnamed protein product [Vitis vinifera]
miR535a	VIT_205s0051g00930.2	PREDICTED: probable DNA primase large subunit [Vitis vinifera]
miR535a	VIT_205s0051g00930.4	PREDICTED: probable DNA primase large subunit [Vitis vinifera]
miR535a	VIT_205s0051g00930.6	PREDICTED: probable DNA primase large subunit [Vitis vinifera]
miR535a	VIT_205s0051g00930.1	PREDICTED: probable DNA primase large subunit [Vitis vinifera]
miR535a	VIT_201s0026g02490.2	PREDICTED: probable apyrase 6 isoform X2 [Vitis vinifera]
miR535a	VIT_201s0026g02490.1	PREDICTED: probable apyrase 6 isoform X1 [Vitis vinifera]
miR535a	VIT_211s0065g00170.7	promoter-binding protein SPL10 [Vitis vinifera]
miR535a	VIT_211s0065g00170.5	promoter-binding protein SPL10 [Vitis vinifera]
miR535a	VIT_211s0065g00170.2	promoter-binding protein SPL10 [Vitis vinifera]
miR535a	VIT_211s0065g00170.4	promoter-binding protein SPL10 [Vitis vinifera]
miR535a	VIT_211s0065g00170.1	promoter-binding protein SPL10 [Vitis vinifera]
miR535a	VIT_200s0358g00010.1	unnamed protein product [Vitis vinifera]
miR535a	VIT_209s0002g06080.1	PREDICTED: late embryogenesis abundant protein 2 [Vitis vinifera]
