# Supplementary material for: Small RNA and degradome deep sequencing reveal respective roles of cold-related microRNAs across Chinese wild grapevine and cultivated grapevine
Source: BMC Genomics. 2019 Oct 15;20:740. doi: 10.1186/s12864-019-6111-5 (PMC6794902; doi:10.1186/s12864-019-6111-5)
Supplement: Supplementary file 14 — Additional file 14: Table S14. Target genes of cultivated grape miRNAs identified based on degradome sequencing. [file 12864_2019_6111_MOESM14_ESM.xls]

Target genes of cultivated grape miRNAs identified based on degradome sequencing								
miRNA	target gene	cleave_site	Nr					
vvi-miR3632-3p	VIT_200s0144g00270.1	596	gi|297733693|emb|CBI14940.3|/4.1e-142/unnamed protein product [Vitis vinifera]					
novel_mir9-putao	VIT_200s0179g00260.1	2062	gi|296081766|emb|CBI20771.3|/2.2e-244/unnamed protein product [Vitis vinifera]					
vvi-miR164b	VIT_200s0207g00210.1	1873	gi|296081766|emb|CBI20771.3|/8.5e-219/unnamed protein product [Vitis vinifera]					
"vvi-miR166a,vvi-miR166b"	VIT_200s0684g00030.1	837	gi|225443570|ref|XP_002278127.1|/9.1e-205/PREDICTED: isoflavone-7-O-methyltransferase 9 [Vitis vinifera]					
"vvi-miR156f,vvi-miR156g,vvi-miR156i"	VIT_201s0010g03710.1	2484	gi|526117780|ref|NP_001268112.1|/1.9e-212/RD22-like protein precursor [Vitis vinifera] >gi|54645911|gb|AAV36561.1| RD22-like protein [Vitis vinifera]					
"vvi-miR156f,vvi-miR156g,vvi-miR156i"	VIT_201s0010g03710.2	1376	gi|296081766|emb|CBI20771.3|/8.6e-214/unnamed protein product [Vitis vinifera]					
"vvi-miR156f,vvi-miR156g,vvi-miR156i"	VIT_201s0010g03710.3	1279	gi|225436589|ref|XP_002275100.1|/0.0e+00/PREDICTED: chromodomain-helicase-DNA-binding protein 2-like [Vitis vinifera]					
"vvi-miR156f,vvi-miR156g,vvi-miR156i"	VIT_201s0010g03710.4	2770	gi|298205188|emb|CBI17247.3|/7.2e-223/unnamed protein product [Vitis vinifera]					
"vvi-miR156f,vvi-miR156g,vvi-miR156i"	VIT_201s0010g03710.5	1430	gi|698496915|ref|XP_009794471.1|/1.8e-264/PREDICTED: plastidial pyruvate kinase 2 [Nicotiana sylvestris]					
"vvi-miR156f,vvi-miR156g,vvi-miR156i"	VIT_201s0010g03710.6	2864	gi|147765836|emb|CAN66699.1|/0.0e+00/hypothetical protein VITISV_007817 [Vitis vinifera]					
vvi-miR171g	VIT_201s0011g02990.1	1001	gi|359488770|ref|XP_003633817.1|/5.2e-205/PREDICTED: mannose-1-phosphate guanyltransferase alpha-like isoform 2 [Vitis vinifera]					
vvi-miR171g	VIT_201s0011g02990.2	904	gi|225435822|ref|XP_002285769.1|/3.1e-128/PREDICTED: uncharacterized protein LOC100250144 [Vitis vinifera] >gi|297746514|emb|CBI16570.3| unnamed protein product [Vitis vinifera]					
vvi-miR169t	VIT_201s0011g05560.1	1439	gi|225456878|ref|XP_002277287.1|/0.0e+00/PREDICTED: probable serine/threonine-protein kinase WNK2 [Vitis vinifera]					
"vvi-miR169r,vvi-miR169u"	VIT_201s0011g05560.1	1439	gi|225434036|ref|XP_002274005.1|/1.7e-87/PREDICTED: uncharacterized protein LOC100264616 [Vitis vinifera] >gi|147788706|emb|CAN65294.1| hypothetical protein VITISV_017781 [Vitis vinifera]					
"vvi-miR169b,vvi-miR169h"	VIT_201s0011g05560.1	1439	gi|296089437|emb|CBI39256.3|/0.0e+00/unnamed protein product [Vitis vinifera]
"vvi-miR169r,vvi-miR169u"	VIT_201s0011g05560.2	1451	gi|225435822|ref|XP_002285769.1|/3.0e-131/PREDICTED: uncharacterized protein LOC100250144 [Vitis vinifera] >gi|297746514|emb|CBI16570.3| unnamed protein product [Vitis vinifera]
"vvi-miR169b,vvi-miR169h"	VIT_201s0011g05560.2	1451	gi|526117780|ref|NP_001268112.1|/1.1e-205/RD22-like protein precursor [Vitis vinifera] >gi|54645911|gb|AAV36561.1| RD22-like protein [Vitis vinifera]
vvi-miR169t	VIT_201s0011g05560.2	1451	gi|225450960|ref|XP_002284709.1|/7.0e-123/PREDICTED: eukaryotic translation initiation factor 3 subunit J [Vitis vinifera] >gi|296088327|emb|CBI36772.3| unnamed protein product [Vitis vinifera]
novel_mir98-putao	VIT_201s0011g06380.1	530	gi|359475425|ref|XP_003631684.1|/2.1e-117/PREDICTED: LOW QUALITY PROTEIN: kynurenine formamidase-like [Vitis vinifera]
novel_mir98-putao	VIT_201s0011g06380.2	986	gi|225464186|ref|XP_002263334.1|/1.2e-251/PREDICTED: 26S proteasome regulatory subunit 4 homolog A [Vitis vinifera] >gi|147860799|emb|CAN78907.1| hypothetical protein VITISV_029788 [Vitis vinifera]
novel_mir98-putao	VIT_201s0011g06380.3	649	gi|225449048|ref|XP_002274194.1|/0.0e+00/PREDICTED: homeobox-leucine zipper protein REVOLUTA-like [Vitis vinifera]
vvi-miR398a	VIT_201s0127g00520.1	1473	gi|296089437|emb|CBI39256.3|/0.0e+00/unnamed protein product [Vitis vinifera]
vvi-miR398a	VIT_201s0127g00540.1	392	gi|359475268|ref|XP_003631628.1|/1.5e-104/PREDICTED: NEDD8-conjugating enzyme Ubc12-like isoform 1 [Vitis vinifera] >gi|359475270|ref|XP_003631629.1| PREDICTED: NEDD8-conjugating enzyme Ubc12-like isoform 2 [Vitis vinifera] >gi|147845872|emb|CAN82178.1| hypothetical protein VITISV_034608 [Vitis vinifera] >gi|297741421|emb|CBI32552.3| unnamed protein product [Vitis vinifera]
"vvi-miR3629a-3p,vvi-miR3629b,vvi-miR3629c"	VIT_201s0127g00560.1	1131	gi|297739052|emb|CBI28541.3|/1.3e-207/unnamed protein product [Vitis vinifera]
vvi-miR3632-5p	VIT_202s0025g02460.1	687	gi|147798882|emb|CAN74840.1|/2.2e-194/hypothetical protein VITISV_035527 [Vitis vinifera]
"vvi-miR166a,vvi-miR166b"	VIT_203s0038g01950.1	1157	gi|225431005|ref|XP_002279210.1|/2.9e-241/PREDICTED: CBS domain-containing protein CBSX6 [Vitis vinifera] >gi|297735292|emb|CBI17654.3| unnamed protein product [Vitis vinifera]
vvi-miR394b	VIT_203s0063g00100.5	3956	gi|359484078|ref|XP_003633060.1|/0.0e+00/PREDICTED: protein argonaute 2-like [Vitis vinifera]
vvi-miR164b	VIT_203s0063g02110.1	981	gi|225449060|ref|XP_002275017.1|/0.0e+00/PREDICTED: protein disulfide isomerase-like 1-3-like isoform 1 [Vitis vinifera]
vvi-miR164b	VIT_203s0063g02110.2	914	gi|526117880|ref|NP_001268137.1|/8.3e-175/GAGA-binding transcriptional activator BBR/BPC1-like [Vitis vinifera] >gi|183604855|gb|ACC64525.1| GAGA-binding transcriptional activator BBR/BPC1-like [Vitis vinifera] >gi|183604857|gb|ACC64526.1| GAGA-binding transcriptional activator BBR/BPC1-like [Vitis vinifera]
"vvi-miR156f,vvi-miR156g,vvi-miR156i"	VIT_203s0180g00080.4	380	gi|298205188|emb|CBI17247.3|/2.4e-255/unnamed protein product [Vitis vinifera]
"vvi-miR156f,vvi-miR156g,vvi-miR156i"	VIT_203s0180g00080.5	279	gi|298205188|emb|CBI17247.3|/6.6e-256/unnamed protein product [Vitis vinifera]
vvi-miR3626-3p	VIT_204s0008g02510.1	1189	gi|225424341|ref|XP_002284855.1|/5.5e-220/PREDICTED: protein TIFY 6B isoform 1 [Vitis vinifera]
vvi-miR3626-3p	VIT_204s0008g02510.2	1289	gi|225450960|ref|XP_002284709.1|/2.4e-118/PREDICTED: eukaryotic translation initiation factor 3 subunit J [Vitis vinifera] >gi|296088327|emb|CBI36772.3| unnamed protein product [Vitis vinifera]
vvi-miR3626-3p	VIT_204s0008g02510.3	1445	gi|225465702|ref|XP_002274149.1|/0.0e+00/PREDICTED: protein argonaute 2-like [Vitis vinifera]
vvi-miR3626-3p	VIT_204s0008g02520.1	1126	gi|225427940|ref|XP_002275899.1|/8.2e-235/PREDICTED: uncharacterized protein LOC100262348 [Vitis vinifera]
vvi-miR3626-3p	VIT_204s0008g02520.2	1350	gi|225426617|ref|XP_002272902.1|/0.0e+00/PREDICTED: uncharacterized protein LOC100261503 [Vitis vinifera] >gi|297742427|emb|CBI34576.3| unnamed protein product [Vitis vinifera]
"vvi-miR156f,vvi-miR156g,vvi-miR156i"	VIT_204s0008g03930.1	546	gi|225432925|ref|XP_002284259.1|/2.0e-111/PREDICTED: uncharacterized protein LOC100251147 [Vitis vinifera]
"vvi-miR156f,vvi-miR156g,vvi-miR156i"	VIT_204s0008g03930.2	829	gi|296089437|emb|CBI39256.3|/0.0e+00/unnamed protein product [Vitis vinifera]
"vvi-miR156f,vvi-miR156g,vvi-miR156i"	VIT_204s0008g03930.3	495	gi|297742948|emb|CBI35815.3|/1.2e-150/unnamed protein product [Vitis vinifera]
"vvi-miR156f,vvi-miR156g,vvi-miR156i"	VIT_204s0008g03930.4	884	gi|225436589|ref|XP_002275100.1|/0.0e+00/PREDICTED: chromodomain-helicase-DNA-binding protein 2-like [Vitis vinifera]
"vvi-miR166a,vvi-miR166b"	VIT_204s0008g05210.1	460	gi|147768955|emb|CAN69256.1|/6.5e-175/hypothetical protein VITISV_038800 [Vitis vinifera]
"vvi-miR166a,vvi-miR166b"	VIT_204s0008g05210.3	460	gi|225436589|ref|XP_002275100.1|/0.0e+00/PREDICTED: chromodomain-helicase-DNA-binding protein 2-like [Vitis vinifera]
"vvi-miR166a,vvi-miR166b"	VIT_204s0008g05210.4	1012	gi|225445128|ref|XP_002280525.1|/0.0e+00/PREDICTED: uncharacterized protein LOC100267936 [Vitis vinifera]
"vvi-miR166a,vvi-miR166b"	VIT_204s0008g05210.5	1012	gi|359488553|ref|XP_002276092.2|/0.0e+00/PREDICTED: lysosomal alpha-mannosidase-like [Vitis vinifera] >gi|296082271|emb|CBI21276.3| unnamed protein product [Vitis vinifera]
"vvi-miR166a,vvi-miR166b"	VIT_204s0023g00310.1	906	gi|225450960|ref|XP_002284709.1|/2.2e-118/PREDICTED: eukaryotic translation initiation factor 3 subunit J [Vitis vinifera] >gi|296088327|emb|CBI36772.3| unnamed protein product [Vitis vinifera]
"vvi-miR166a,vvi-miR166b"	VIT_204s0023g00310.2	2847	gi|359492813|ref|XP_002284328.2|/0.0e+00/PREDICTED: LOW QUALITY PROTEIN: auxin response factor 17-like [Vitis vinifera]
"vvi-miR166a,vvi-miR166b"	VIT_204s0023g00310.3	4727	gi|225443335|ref|XP_002263707.1|/6.3e-177/PREDICTED: GATA transcription factor 28-like [Vitis vinifera]
"vvi-miR166a,vvi-miR166b"	VIT_204s0023g00310.4	1327	gi|225430768|ref|XP_002267591.1|/2.1e-34/PREDICTED: MIP18 family protein At1g68310-like [Vitis vinifera]
"vvi-miR166a,vvi-miR166b"	VIT_204s0023g00310.5	4550	gi|225448845|ref|XP_002276242.1|/0.0e+00/PREDICTED: uncharacterized protein LOC100260475 [Vitis vinifera]
vvi-miR3624-3p	VIT_204s0023g01730.1	814	gi|359473194|ref|XP_003631263.1|/4.7e-118/PREDICTED: LOW QUALITY PROTEIN: probable nucleoredoxin 1-like [Vitis vinifera]
vvi-miR3624-3p	VIT_204s0023g01730.2	556	gi|225423879|ref|XP_002281522.1|/1.4e-260/PREDICTED: NAC domain-containing protein 8-like [Vitis vinifera]
vvi-miR3624-3p	VIT_204s0023g01730.3	422	gi|147799889|emb|CAN77321.1|/0.0e+00/hypothetical protein VITISV_008818 [Vitis vinifera]
vvi-miR3624-3p	VIT_204s0023g01730.4	1315	gi|225424341|ref|XP_002284855.1|/5.5e-220/PREDICTED: protein TIFY 6B isoform 1 [Vitis vinifera]
"vvi-miR166a,vvi-miR166b"	VIT_205s0020g04800.1	497	gi|225431005|ref|XP_002279210.1|/2.4e-241/PREDICTED: CBS domain-containing protein CBSX6 [Vitis vinifera] >gi|297735292|emb|CBI17654.3| unnamed protein product [Vitis vinifera]
novel_mir62-putao	VIT_205s0029g00870.1	281	gi|225436589|ref|XP_002275100.1|/0.0e+00/PREDICTED: chromodomain-helicase-DNA-binding protein 2-like [Vitis vinifera]
vvi-miR3631a-3p	VIT_205s0077g01500.1	884	gi|225448845|ref|XP_002276242.1|/0.0e+00/PREDICTED: uncharacterized protein LOC100260475 [Vitis vinifera]
novel_mir91-putao	VIT_205s0094g00090.1	437	gi|302142164|emb|CBI19367.3|/0.0e+00/unnamed protein product [Vitis vinifera]
"vvi-miR156f,vvi-miR156g,vvi-miR156i"	VIT_206s0004g00100.1	927	gi|296089437|emb|CBI39256.3|/0.0e+00/unnamed protein product [Vitis vinifera]
"vvi-miR156f,vvi-miR156g,vvi-miR156i"	VIT_206s0004g00100.2	900	gi|225425402|ref|XP_002271312.1|/2.0e-281/PREDICTED: squamosa promoter-binding-like protein 12-like [Vitis vinifera]
"vvi-miR156f,vvi-miR156g,vvi-miR156i"	VIT_206s0004g00100.3	967	gi|225425402|ref|XP_002271312.1|/1.3e-281/PREDICTED: squamosa promoter-binding-like protein 12-like [Vitis vinifera]
vvi-miR3626-3p	VIT_206s0004g01450.1	1193	gi|297742948|emb|CBI35815.3|/0.0e+00/unnamed protein product [Vitis vinifera]
vvi-miR3626-3p	VIT_206s0004g01450.2	1193	gi|147799889|emb|CAN77321.1|/0.0e+00/hypothetical protein VITISV_008818 [Vitis vinifera]
"vvi-miR160a,vvi-miR160b"	VIT_206s0004g02750.1	1818	"gi|225456471|ref|XP_002284518.1|/0.0e+00/PREDICTED: ATP-dependent Clp protease ATP-binding subunit clpA homolog CD4A, chloroplastic-like [Vitis vinifera]"
"vvi-miR160a,vvi-miR160b"	VIT_206s0004g02750.2	1781	gi|297742948|emb|CBI35815.3|/0.0e+00/unnamed protein product [Vitis vinifera]
"vvi-miR160a,vvi-miR160b"	VIT_206s0004g02750.3	2165	gi|225439094|ref|XP_002265929.1|/1.8e-177/PREDICTED: uncharacterized protein LOC100251898 [Vitis vinifera]
"vvi-miR160a,vvi-miR160b"	VIT_206s0004g02750.4	2011	gi|298205200|emb|CBI17259.3|/0.0e+00/unnamed protein product [Vitis vinifera]
"vvi-miR160a,vvi-miR160b"	VIT_206s0004g02750.5	1467	"gi|225468761|ref|XP_002274796.1|/9.2e-187/PREDICTED: oxygen-evolving enhancer protein 1, chloroplastic [Vitis vinifera]"
"vvi-miR166a,vvi-miR166b"	VIT_206s0009g03750.1	5354	gi|590647894|ref|XP_007032026.1|/0.0e+00/Glycosyl hydrolase family 38 protein [Theobroma cacao] >gi|508711055|gb|EOY02952.1| Glycosyl hydrolase family 38 protein [Theobroma cacao]
"vvi-miR166a,vvi-miR166b"	VIT_206s0009g03750.2	5426	gi|359482547|ref|XP_002277236.2|/2.7e-259/PREDICTED: putative leucine-rich repeat receptor-like protein kinase At2g19210-like [Vitis vinifera]
"vvi-miR166a,vvi-miR166b"	VIT_206s0009g03750.3	5546	gi|225430768|ref|XP_002267591.1|/5.3e-83/PREDICTED: MIP18 family protein At1g68310-like [Vitis vinifera]
"vvi-miR166a,vvi-miR166b"	VIT_206s0009g03750.4	5185	gi|225449048|ref|XP_002274194.1|/0.0e+00/PREDICTED: homeobox-leucine zipper protein REVOLUTA-like [Vitis vinifera]
"vvi-miR166a,vvi-miR166b"	VIT_206s0009g03750.5	3179	gi|225431005|ref|XP_002279210.1|/1.7e-174/PREDICTED: CBS domain-containing protein CBSX6 [Vitis vinifera] >gi|297735292|emb|CBI17654.3| unnamed protein product [Vitis vinifera]
"vvi-miR166a,vvi-miR166b"	VIT_206s0009g03750.6	3945	gi|296081766|emb|CBI20771.3|/9.7e-219/unnamed protein product [Vitis vinifera]
novel_mir14-putao	VIT_207s0005g05160.1	1085	gi|298204419|emb|CBI16899.3|/9.8e-246/unnamed protein product [Vitis vinifera]
vvi-miR3636-3p	VIT_207s0205g00080.1	106	"gi|255540799|ref|XP_002511464.1|/9.4e-210/mannose-1-phosphate guanyltransferase, putative [Ricinus communis] >gi|223550579|gb|EEF52066.1| mannose-1-phosphate guanyltransferase, putative [Ricinus communis]"
vvi-miR3636-3p	VIT_207s0205g00080.2	106	gi|225435822|ref|XP_002285769.1|/7.9e-127/PREDICTED: uncharacterized protein LOC100250144 [Vitis vinifera] >gi|297746514|emb|CBI16570.3| unnamed protein product [Vitis vinifera]
vvi-miR3632-3p	VIT_208s0056g00500.1	1533	gi|297740201|emb|CBI30383.3|/1.6e-163/unnamed protein product [Vitis vinifera]
vvi-miR398a	VIT_209s0002g00590.1	1798	gi|225445128|ref|XP_002280525.1|/4.7e-252/PREDICTED: uncharacterized protein LOC100267936 [Vitis vinifera]
vvi-miR398a	VIT_209s0002g00590.2	1774	gi|296086017|emb|CBI31458.3|/0.0e+00/unnamed protein product [Vitis vinifera]
vvi-miR398a	VIT_209s0002g00590.3	1930	gi|298205188|emb|CBI17247.3|/0.0e+00/unnamed protein product [Vitis vinifera]
vvi-miR398a	VIT_209s0002g00590.4	1819	gi|297733616|emb|CBI14863.3|/3.6e-187/unnamed protein product [Vitis vinifera]
vvi-miR169t	VIT_209s0002g01590.1	1809	gi|225446349|ref|XP_002274029.1|/3.5e-157/PREDICTED: riboflavin synthase alpha chain [Vitis vinifera]
vvi-miR169t	VIT_209s0002g01590.2	1435	gi|359473226|ref|XP_002263480.2|/0.0e+00/PREDICTED: probable nucleoredoxin 1 [Vitis vinifera]
vvi-miR169t	VIT_209s0002g01590.3	1282	gi|225424341|ref|XP_002284855.1|/5.5e-220/PREDICTED: protein TIFY 6B isoform 1 [Vitis vinifera]
novel_mir105-putao	VIT_209s0002g03130.1	1500	gi|147768955|emb|CAN69256.1|/7.2e-175/hypothetical protein VITISV_038800 [Vitis vinifera]
"vvi-miR3629a-3p,vvi-miR3629b,vvi-miR3629c"	VIT_209s0054g00440.3	655	gi|225449048|ref|XP_002274194.1|/0.0e+00/PREDICTED: homeobox-leucine zipper protein REVOLUTA-like [Vitis vinifera]
vvi-miR3632-3p	VIT_210s0003g00470.1	1087	gi|225436589|ref|XP_002275100.1|/0.0e+00/PREDICTED: chromodomain-helicase-DNA-binding protein 2-like [Vitis vinifera]
"vvi-miR403a,vvi-miR403b,vvi-miR403c,vvi-miR403d,vvi-miR403e,vvi-miR403f"	VIT_210s0042g01180.1	2989	gi|359473226|ref|XP_002263480.2|/7.7e-223/PREDICTED: probable nucleoredoxin 1 [Vitis vinifera]
"vvi-miR403a,vvi-miR403b,vvi-miR403c,vvi-miR403d,vvi-miR403e,vvi-miR403f"	VIT_210s0042g01180.2	2836	gi|225435334|ref|XP_002282437.1|/0.0e+00/PREDICTED: auxin response factor 18-like [Vitis vinifera]
"vvi-miR403a,vvi-miR403b,vvi-miR403c,vvi-miR403d,vvi-miR403e,vvi-miR403f"	VIT_210s0042g01200.1	3523	gi|526117780|ref|NP_001268112.1|/7.3e-205/RD22-like protein precursor [Vitis vinifera] >gi|54645911|gb|AAV36561.1| RD22-like protein [Vitis vinifera]
"vvi-miR403a,vvi-miR403b,vvi-miR403c,vvi-miR403d,vvi-miR403e,vvi-miR403f"	VIT_210s0042g01200.2	2846	gi|225428861|ref|XP_002282435.1|/0.0e+00/PREDICTED: filament-like plant protein 7-like [Vitis vinifera]
"vvi-miR156f,vvi-miR156g,vvi-miR156i"	VIT_211s0016g03330.2	2370	gi|298205188|emb|CBI17247.3|/4.9e-223/unnamed protein product [Vitis vinifera]
vvi-miR3626-3p	VIT_212s0028g03780.1	672	gi|225448845|ref|XP_002276242.1|/0.0e+00/PREDICTED: uncharacterized protein LOC100260475 [Vitis vinifera]
vvi-miR390	VIT_212s0059g01410.1	211	gi|567916928|ref|XP_006450470.1|/4.1e-48/hypothetical protein CICLE_v10009720mg [Citrus clementina] >gi|568859622|ref|XP_006483336.1| PREDICTED: transcription factor HY5-like [Citrus sinensis] >gi|557553696|gb|ESR63710.1| hypothetical protein CICLE_v10009720mg [Citrus clementina]
vvi-miR3624-3p	VIT_213s0019g00070.1	2710	gi|297737647|emb|CBI26848.3|/1.5e-217/unnamed protein product [Vitis vinifera]
vvi-miR3624-3p	VIT_213s0019g00070.2	2710	gi|225436589|ref|XP_002275100.1|/0.0e+00/PREDICTED: chromodomain-helicase-DNA-binding protein 2-like [Vitis vinifera]
vvi-miR3624-3p	VIT_213s0019g00070.3	2946	gi|359497218|ref|XP_002271073.2|/7.0e-96/PREDICTED: senescence-associated protein DIN1-like [Vitis vinifera] >gi|296088206|emb|CBI35721.3| unnamed protein product [Vitis vinifera]
vvi-miR3624-3p	VIT_213s0019g00070.4	2710	gi|297742948|emb|CBI35815.3|/0.0e+00/unnamed protein product [Vitis vinifera]
vvi-miR3624-3p	VIT_213s0019g00070.5	2946	gi|297737647|emb|CBI26848.3|/1.5e-217/unnamed protein product [Vitis vinifera]
"vvi-miR166a,vvi-miR166b"	VIT_213s0019g04240.1	1890	gi|297733693|emb|CBI14940.3|/6.7e-130/unnamed protein product [Vitis vinifera]
"vvi-miR166a,vvi-miR166b"	VIT_213s0019g04240.2	1971	gi|225449048|ref|XP_002274194.1|/0.0e+00/PREDICTED: homeobox-leucine zipper protein REVOLUTA-like [Vitis vinifera]
"vvi-miR166a,vvi-miR166b"	VIT_213s0019g04240.3	1902	gi|359488770|ref|XP_003633817.1|/7.7e-195/PREDICTED: mannose-1-phosphate guanyltransferase alpha-like isoform 2 [Vitis vinifera]
"vvi-miR166a,vvi-miR166b"	VIT_213s0019g04320.1	1123	gi|225425402|ref|XP_002271312.1|/2.5e-281/PREDICTED: squamosa promoter-binding-like protein 12-like [Vitis vinifera]
"vvi-miR166a,vvi-miR166b"	VIT_213s0019g04320.2	1123	gi|225436589|ref|XP_002275100.1|/0.0e+00/PREDICTED: chromodomain-helicase-DNA-binding protein 2-like [Vitis vinifera]
"vvi-miR166a,vvi-miR166b"	VIT_213s0019g04320.3	1123	gi|297737647|emb|CBI26848.3|/1.5e-217/unnamed protein product [Vitis vinifera]
"vvi-miR166a,vvi-miR166b"	VIT_213s0019g04320.4	453	gi|225448845|ref|XP_002276242.1|/0.0e+00/PREDICTED: uncharacterized protein LOC100260475 [Vitis vinifera]
"vvi-miR166a,vvi-miR166b"	VIT_213s0019g04320.5	396	gi|225435334|ref|XP_002282437.1|/0.0e+00/PREDICTED: auxin response factor 18-like [Vitis vinifera]
"vvi-miR166a,vvi-miR166b"	VIT_213s0019g04320.6	1123	gi|297742948|emb|CBI35815.3|/0.0e+00/unnamed protein product [Vitis vinifera]
"vvi-miR166a,vvi-miR166b"	VIT_213s0019g04320.7	1123	gi|511515364|gb|AGN75071.1|/3.4e-69/basic leucine zipper transcription factor HY5 [Vitis vinifera] >gi|550602229|gb|AGX85877.1| HY5 protein 1 [Vitis vinifera]
vvi-miR3624-3p	VIT_214s0006g02570.1	381	gi|359492813|ref|XP_002284328.2|/2.3e-205/PREDICTED: LOW QUALITY PROTEIN: auxin response factor 17-like [Vitis vinifera]
vvi-miR3633b-3p	VIT_214s0066g02400.1	683	gi|225436589|ref|XP_002275100.1|/0.0e+00/PREDICTED: chromodomain-helicase-DNA-binding protein 2-like [Vitis vinifera]
vvi-miR3633b-3p	VIT_214s0066g02400.2	683	gi|296089437|emb|CBI39256.3|/0.0e+00/unnamed protein product [Vitis vinifera]
vvi-miR3633b-3p	VIT_214s0066g02400.3	683	gi|359482547|ref|XP_002277236.2|/5.2e-290/PREDICTED: putative leucine-rich repeat receptor-like protein kinase At2g19210-like [Vitis vinifera]
vvi-miR3633b-3p	VIT_214s0066g02400.4	768	gi|225425402|ref|XP_002271312.1|/1.6e-159/PREDICTED: squamosa promoter-binding-like protein 12-like [Vitis vinifera]
novel_mir41-putao	VIT_214s0068g01120.3	1802	"gi|359478766|ref|XP_002283166.2|/0.0e+00/PREDICTED: linoleate 13S-lipoxygenase 2-1, chloroplastic-like [Vitis vinifera]"
novel_mir41-putao	VIT_214s0068g01120.4	1802	gi|359488252|ref|XP_003633727.1|/3.6e-47/PREDICTED: non-specific lipid-transfer protein 2-like [Vitis vinifera]
novel_mir41-putao	VIT_214s0068g01120.5	1802	gi|526117429|ref|NP_001268020.1|/2.0e-199/GAGA-binding transcriptional activator BBR/BPC6-like [Vitis vinifera] >gi|183604863|gb|ACC64529.1| GAGA-binding transcriptional activator BBR/BPC6-like [Vitis vinifera] >gi|183604865|gb|ACC64530.1| GAGA-binding transcriptional activator BBR/BPC6-like [Vitis vinifera]
vvi-miR3632-5p	VIT_214s0083g00640.1	1728	gi|359480516|ref|XP_002265425.2|/1.2e-245/PREDICTED: uncharacterized protein LOC100241361 [Vitis vinifera] >gi|297735862|emb|CBI18616.3| unnamed protein product [Vitis vinifera]
vvi-miR3632-5p	VIT_214s0083g00640.2	1166	gi|225449048|ref|XP_002274194.1|/0.0e+00/PREDICTED: homeobox-leucine zipper protein REVOLUTA-like [Vitis vinifera]
"vvi-miR166a,vvi-miR166b"	VIT_214s0128g00480.1	453	gi|297733690|emb|CBI14937.3|/1.8e-34/unnamed protein product [Vitis vinifera]
"vvi-miR166a,vvi-miR166b"	VIT_214s0128g00480.2	551	gi|359492813|ref|XP_002284328.2|/0.0e+00/PREDICTED: LOW QUALITY PROTEIN: auxin response factor 17-like [Vitis vinifera]
"vvi-miR166a,vvi-miR166b"	VIT_214s0128g00480.3	359	gi|297733693|emb|CBI14940.3|/2.5e-121/unnamed protein product [Vitis vinifera]
"vvi-miR166a,vvi-miR166b"	VIT_214s0128g00480.4	1303	gi|590716782|ref|XP_007050467.1|/0.0e+00/ATPase E1-E2 type family protein / haloacid dehalogenase-like hydrolase family protein [Theobroma cacao] >gi|508702728|gb|EOX94624.1| ATPase E1-E2 type family protein / haloacid dehalogenase-like hydrolase family protein [Theobroma cacao]
vvi-miR172c	VIT_215s0021g00130.1	629	gi|225456878|ref|XP_002277287.1|/0.0e+00/PREDICTED: probable serine/threonine-protein kinase WNK2 [Vitis vinifera]
vvi-miR171g	VIT_215s0046g00100.1	655	gi|225449060|ref|XP_002275017.1|/0.0e+00/PREDICTED: protein disulfide isomerase-like 1-3-like isoform 1 [Vitis vinifera]
vvi-miR171g	VIT_215s0046g00100.2	655	gi|297742948|emb|CBI35815.3|/0.0e+00/unnamed protein product [Vitis vinifera]
vvi-miR168	VIT_215s0046g00270.1	190	gi|225435334|ref|XP_002282437.1|/0.0e+00/PREDICTED: auxin response factor 18-like [Vitis vinifera]
vvi-miR3624-3p	VIT_216s0039g02220.1	3732	gi|297733693|emb|CBI14940.3|/3.9e-140/unnamed protein product [Vitis vinifera]
novel_mir40-putao	VIT_216s0050g02180.2	1303	gi|296089437|emb|CBI39256.3|/0.0e+00/unnamed protein product [Vitis vinifera]
novel_mir91-putao	VIT_217s0000g00340.1	1320	"gi|225456471|ref|XP_002284518.1|/0.0e+00/PREDICTED: ATP-dependent Clp protease ATP-binding subunit clpA homolog CD4A, chloroplastic-like [Vitis vinifera]"
novel_mir91-putao	VIT_217s0000g00340.2	2232	gi|297742948|emb|CBI35815.3|/0.0e+00/unnamed protein product [Vitis vinifera]
vvi-miR171g	VIT_217s0000g09390.3	649	gi|298205188|emb|CBI17247.3|/6.9e-256/unnamed protein product [Vitis vinifera]
vvi-miR171g	VIT_217s0000g09390.4	652	gi|296081766|emb|CBI20771.3|/2.0e-244/unnamed protein product [Vitis vinifera]
vvi-miR171g	VIT_217s0000g09390.5	649	gi|359488551|ref|XP_002276199.2|/0.0e+00/PREDICTED: lysosomal alpha-mannosidase-like [Vitis vinifera]
vvi-miR171g	VIT_217s0000g09390.6	783	"gi|225468761|ref|XP_002274796.1|/9.6e-187/PREDICTED: oxygen-evolving enhancer protein 1, chloroplastic [Vitis vinifera]"
vvi-miR171g	VIT_217s0000g09390.7	780	gi|296086017|emb|CBI31458.3|/1.8e-113/unnamed protein product [Vitis vinifera]
vvi-miR171g	VIT_217s0000g09410.1	870	"gi|225456471|ref|XP_002284518.1|/0.0e+00/PREDICTED: ATP-dependent Clp protease ATP-binding subunit clpA homolog CD4A, chloroplastic-like [Vitis vinifera]"
"vvi-miR166a,vvi-miR166b"	VIT_217s0000g10260.1	1542	gi|225430768|ref|XP_002267591.1|/6.8e-64/PREDICTED: MIP18 family protein At1g68310-like [Vitis vinifera]
"vvi-miR160a,vvi-miR160b"	VIT_218s0001g04180.1	1768	"gi|359478413|ref|XP_002283147.2|/0.0e+00/PREDICTED: linoleate 13S-lipoxygenase 2-1, chloroplastic-like [Vitis vinifera]"
"vvi-miR160a,vvi-miR160b"	VIT_218s0001g04180.2	1768	gi|297733616|emb|CBI14863.3|/3.2e-98/unnamed protein product [Vitis vinifera]
"vvi-miR395a,vvi-miR395b,vvi-miR395c,vvi-miR395d,vvi-miR395e,vvi-miR395f,vvi-miR395g,vvi-miR395h,vvi-miR395i,vvi-miR395j,vvi-miR395k,vvi-miR395l,vvi-miR395m"	VIT_218s0001g08680.1	1849	gi|225425402|ref|XP_002271312.1|/1.6e-281/PREDICTED: squamosa promoter-binding-like protein 12-like [Vitis vinifera]
novel_mir46-putao	VIT_218s0001g13730.1	729	gi|302142164|emb|CBI19367.3|/0.0e+00/unnamed protein product [Vitis vinifera]
novel_mir62-putao	VIT_218s0041g01750.1	1072	gi|225449060|ref|XP_002275017.1|/2.3e-302/PREDICTED: protein disulfide isomerase-like 1-3-like isoform 1 [Vitis vinifera]
novel_mir62-putao	VIT_218s0041g01750.2	1200	gi|359477141|ref|XP_003631942.1|/3.8e-114/PREDICTED: protein DEHYDRATION-INDUCED 19 homolog 4-like [Vitis vinifera]
novel_mir62-putao	VIT_218s0041g01750.3	1072	gi|567916928|ref|XP_006450470.1|/2.1e-63/hypothetical protein CICLE_v10009720mg [Citrus clementina] >gi|568859622|ref|XP_006483336.1| PREDICTED: transcription factor HY5-like [Citrus sinensis] >gi|557553696|gb|ESR63710.1| hypothetical protein CICLE_v10009720mg [Citrus clementina]
