# Supplementary material for: Small RNA and degradome deep sequencing reveal respective roles of cold-related microRNAs across Chinese wild grapevine and cultivated grapevine
Source: BMC Genomics. 2019 Oct 15;20:740. doi: 10.1186/s12864-019-6111-5 (PMC6794902; doi:10.1186/s12864-019-6111-5)
Supplement: Supplementary file 15 — Additional file 15: Table S15. Target genes of Chinese wild grape miRNAs identified based on degradome sequencing. [file 12864_2019_6111_MOESM15_ESM.xls]

Target genes of Chinese wild grape miRNAs identified based on degradome sequencing										
miRNA	Target gene	cleave_site	Nr							
miR171a	VIT_200s0187g00170.1	40	-							
miR170-3p	VIT_200s0187g00170.1	40	"gi|225466263|ref|XP_002271575.1|/6.8e-219/PREDICTED: phytoene synthase, chloroplastic [Vitis vinifera]"							
miR171a	VIT_200s0187g00170.2	40	-							
miR170-3p	VIT_200s0187g00170.2	40	gi|302144099|emb|CBI23204.3|/0.0e+00/unnamed protein product [Vitis vinifera]							
miR8777	VIT_200s0194g00030.1	1401	gi|296085597|emb|CBI29372.3|/6.4e-296/unnamed protein product [Vitis vinifera]							
miR472b	VIT_200s0194g00260.1	767	gi|147809607|emb|CAN73350.1|/0.0e+00/hypothetical protein VITISV_000418 [Vitis vinifera]							
miR6151a	VIT_200s0207g00210.1	1583	"gi|359478413|ref|XP_002283147.2|/0.0e+00/PREDICTED: linoleate 13S-lipoxygenase 2-1, chloroplastic-like [Vitis vinifera]"							
miR172a	VIT_200s0259g00190.1	240	gi|147770113|emb|CAN69883.1|/1.2e-231/hypothetical protein VITISV_031889 [Vitis vinifera]							
novel_mir114-shanputao	VIT_200s0319g00010.1	364	-							
miR444d.3	VIT_200s0333g00060.1	577	gi|225435334|ref|XP_002282437.1|/0.0e+00/PREDICTED: auxin response factor 18-like [Vitis vinifera]							
miR535a	VIT_200s0358g00010.1	214	gi|359477139|ref|XP_002275142.2|/0.0e+00/PREDICTED: two-component response regulator ARR1-like [Vitis vinifera]							
miR1088-5p	VIT_200s0370g00040.2	1312	"gi|225466263|ref|XP_002271575.1|/1.7e-179/PREDICTED: phytoene synthase, chloroplastic [Vitis vinifera]"							
miR3624-3p	VIT_200s0415g00070.1	335	gi|225435142|ref|XP_002284629.1|/0.0e+00/PREDICTED: uncharacterized protein LOC100250176 [Vitis vinifera]							
novel_mir90-shanputao	VIT_200s0531g00010.1	841	-							
novel_mir90-shanputao	VIT_200s0531g00010.2	930	gi|225432100|ref|XP_002262651.1|/2.2e-189/PREDICTED: glycogenin-2 isoform 1 [Vitis vinifera]
miR5669	VIT_200s0567g00010.1	2228	gi|359493656|ref|XP_002282441.2|/0.0e+00/PREDICTED: protein SPA1-RELATED 3-like [Vitis vinifera]
miR5669	VIT_200s0567g00010.3	2303	gi|359476848|ref|XP_002267100.2|/0.0e+00/PREDICTED: zinc finger CCCH domain-containing protein 44-like [Vitis vinifera]
miR5669	VIT_200s0567g00010.6	3311	gi|225424560|ref|XP_002285332.1|/0.0e+00/PREDICTED: probable E3 ubiquitin-protein ligase HERC2 isoform 1 [Vitis vinifera] >gi|296081404|emb|CBI16837.3| unnamed protein product [Vitis vinifera]
miR6026-3p	VIT_200s0615g00030.1	181	gi|73587486|emb|CAJ27525.1|/3.3e-229/beclin 1 protein [Vitis vinifera]
miR6026-3p	VIT_200s0615g00030.1	295	gi|147766682|emb|CAN60757.1|/5.0e-281/hypothetical protein VITISV_041987 [Vitis vinifera]
novel_mir64-shanputao	VIT_200s0698g00010.1	838	-
novel_mir64-shanputao	VIT_200s0698g00010.2	824	gi|297737371|emb|CBI26572.3|/7.7e-65/unnamed protein product [Vitis vinifera]
novel_mir64-shanputao	VIT_200s0698g00010.3	838	gi|297735051|emb|CBI17413.3|/1.6e-139/unnamed protein product [Vitis vinifera]
novel_mir64-shanputao	VIT_200s0698g00010.4	662	-
novel_mir64-shanputao	VIT_200s0698g00010.5	1023	gi|719966499|ref|XP_010259128.1|/6.8e-222/PREDICTED: pentatricopeptide repeat-containing protein At5g66520-like isoform X1 [Nelumbo nucifera]
novel_mir64-shanputao	VIT_200s0698g00010.6	824	gi|359487180|ref|XP_002268806.2|/0.0e+00/PREDICTED: putative disease resistance RPP13-like protein 1-like [Vitis vinifera]
novel_mir64-shanputao	VIT_200s0698g00010.7	824	-
novel_mir90-shanputao	VIT_200s0920g00020.1	309	gi|225463946|ref|XP_002268010.1|/3.0e-276/PREDICTED: uncharacterized protein LOC100241002 [Vitis vinifera]
miR472b	VIT_200s1542g00010.1	336	gi|359487180|ref|XP_002268806.2|/0.0e+00/PREDICTED: putative disease resistance RPP13-like protein 1-like [Vitis vinifera]
novel_mir114-shanputao	VIT_201s0010g03170.1	253	gi|225449038|ref|XP_002273590.1|/4.2e-217/PREDICTED: auxin response factor 18 [Vitis vinifera]
miR171a	VIT_201s0011g00640.1	570	gi|225450657|ref|XP_002278421.1|/0.0e+00/PREDICTED: uncharacterized protein LOC100240780 [Vitis vinifera]
miR5169a	VIT_201s0011g02860.1	3633	"gi|225451543|ref|XP_002273840.1|/1.2e-157/PREDICTED: shikimate kinase, chloroplastic [Vitis vinifera] >gi|296082301|emb|CBI21306.3| unnamed protein product [Vitis vinifera]"
miR535a	VIT_201s0011g03590.1	747	gi|26452122|dbj|BAC43150.1|/1.4e-140/unknown protein [Arabidopsis thaliana]
miR5303	VIT_201s0011g05050.4	1046	gi|225443007|ref|XP_002269449.1|/7.7e-77/PREDICTED: signal peptidase complex catalytic subunit SEC11C [Vitis vinifera] >gi|297743433|emb|CBI36300.3| unnamed protein product [Vitis vinifera]
miR395p-3p	VIT_201s0011g05110.1	122	"gi|225458424|ref|XP_002283699.1|/1.2e-186/PREDICTED: oxygen-evolving enhancer protein 1, chloroplastic [Vitis vinifera]"
miR1535b	VIT_201s0011g05880.3	3302	gi|359487180|ref|XP_002268806.2|/0.0e+00/PREDICTED: putative disease resistance RPP13-like protein 1-like [Vitis vinifera]
novel_mir10-shanputao	VIT_201s0026g01100.1	361	gi|225465433|ref|XP_002265568.1|/0.0e+00/PREDICTED: disease resistance protein RPM1-like [Vitis vinifera]
miR472b	VIT_201s0127g00350.1	460	-
miR403-5p	VIT_201s0137g00230.1	397	-
miR403-5p	VIT_201s0137g00230.2	676	-
miR403-5p	VIT_201s0137g00230.3	449	"gi|225447500|ref|XP_002267469.1|/9.5e-289/PREDICTED: ribulose-1,5 bisphosphate carboxylase/oxygenase large subunit N-methyltransferase, chloroplastic [Vitis vinifera] >gi|296085051|emb|CBI28466.3| unnamed protein product [Vitis vinifera]"
miR403-5p	VIT_201s0137g00230.4	679	gi|225465672|ref|XP_002272283.1|/1.7e-203/PREDICTED: uncharacterized protein LOC100247733 [Vitis vinifera]
miR403-5p	VIT_201s0137g00230.5	398	gi|672183350|ref|XP_008811949.1|/1.1e-66/PREDICTED: calmodulin-7 isoform X1 [Phoenix dactylifera]
miR403-5p	VIT_201s0137g00230.6	438	gi|225453680|ref|XP_002268892.1|/2.4e-272/PREDICTED: uncharacterized protein LOC100252386 [Vitis vinifera]
miR403-5p	VIT_201s0137g00230.7	411	gi|225429265|ref|XP_002265802.1|/5.3e-149/PREDICTED: uncharacterized protein LOC100245618 [Vitis vinifera]
miR5652	VIT_202s0012g00450.1	789	gi|225426154|ref|XP_002278542.1|/3.4e-70/PREDICTED: uncharacterized protein LOC100258716 [Vitis vinifera] >gi|297742238|emb|CBI34387.3| unnamed protein product [Vitis vinifera]
miR403-5p	VIT_202s0012g01090.1	883	gi|359475176|ref|XP_003631610.1|/1.7e-258/PREDICTED: uncharacterized protein LOC100852464 [Vitis vinifera]
miR1511	VIT_202s0012g02160.3	2777	gi|359495862|ref|XP_002266299.2|/2.6e-260/PREDICTED: probable glycosyltransferase At5g03795 [Vitis vinifera]
miR1511	VIT_202s0012g02160.6	2833	gi|225441411|ref|XP_002278675.1|/1.8e-217/PREDICTED: uncharacterized protein LOC100265807 [Vitis vinifera]
miR6026-3p	VIT_202s0025g00350.1	584	gi|359489207|ref|XP_002273471.2|/0.0e+00/PREDICTED: uncharacterized protein LOC100266818 isoform 1 [Vitis vinifera]
miR6026-3p	VIT_202s0025g00350.2	419	gi|147792215|emb|CAN72984.1|/7.0e-200/hypothetical protein VITISV_009035 [Vitis vinifera]
miR6026-3p	VIT_202s0025g00350.3	718	"gi|225466263|ref|XP_002271575.1|/5.2e-219/PREDICTED: phytoene synthase, chloroplastic [Vitis vinifera]"
novel_mir114-shanputao	VIT_202s0025g01760.1	414	gi|147770113|emb|CAN69883.1|/0.0e+00/hypothetical protein VITISV_031889 [Vitis vinifera]
miR5169a	VIT_202s0025g03390.1	226	gi|225441411|ref|XP_002278675.1|/3.8e-164/PREDICTED: uncharacterized protein LOC100265807 [Vitis vinifera]
miR5169a	VIT_202s0025g03390.2	300	gi|225460761|ref|XP_002276224.1|/3.3e-239/PREDICTED: uncharacterized protein LOC100260706 [Vitis vinifera]
miR5169a	VIT_202s0025g03390.3	226	gi|225469754|ref|XP_002272479.1|/8.2e-174/PREDICTED: probable mannitol dehydrogenase [Vitis vinifera] >gi|296086965|emb|CBI33198.3| unnamed protein product [Vitis vinifera]
miR7750-5p	VIT_202s0025g03910.1	242	gi|225435142|ref|XP_002284629.1|/0.0e+00/PREDICTED: uncharacterized protein LOC100250176 [Vitis vinifera]
miR403-5p	VIT_202s0025g04190.1	1536	gi|225429265|ref|XP_002265802.1|/1.3e-288/PREDICTED: uncharacterized protein LOC100245618 [Vitis vinifera]
miR5652	VIT_202s0025g05120.1	675	gi|225469754|ref|XP_002272479.1|/8.2e-174/PREDICTED: probable mannitol dehydrogenase [Vitis vinifera] >gi|296086965|emb|CBI33198.3| unnamed protein product [Vitis vinifera]
miR5652	VIT_202s0025g05120.2	675	gi|225429265|ref|XP_002265802.1|/1.5e-270/PREDICTED: uncharacterized protein LOC100245618 [Vitis vinifera]
miR5652	VIT_202s0025g05120.3	770	gi|296088184|emb|CBI35696.3|/2.7e-38/unnamed protein product [Vitis vinifera]
miR3633b-3p	VIT_202s0087g00780.1	649	gi|225435072|ref|XP_002284406.1|/1.5e-80/PREDICTED: 3-hydroxyacyl-CoA dehydratase 2 [Vitis vinifera] >gi|297746135|emb|CBI16191.3| unnamed protein product [Vitis vinifera]
miR3633b-3p	VIT_202s0087g00780.2	1067	gi|225427603|ref|XP_002271036.1|/8.5e-120/PREDICTED: uncharacterized protein LOC100254598 [Vitis vinifera]
miR3633b-3p	VIT_202s0087g00780.3	2173	gi|359494521|ref|XP_003634795.1|/2.6e-182/PREDICTED: putative disease resistance protein RGA1-like [Vitis vinifera]
miR3637-5p	VIT_202s0241g00170.1	1007	gi|359474327|ref|XP_002266759.2|/2.3e-116/PREDICTED: uncharacterized protein LOC100261883 [Vitis vinifera]
miR3637-5p	VIT_202s0241g00170.2	1007	gi|225456165|ref|XP_002282513.1|/4.2e-165/PREDICTED: prostaglandin E synthase 2 [Vitis vinifera]
miR3637-5p	VIT_202s0241g00170.3	1007	gi|225439667|ref|XP_002270471.1|/6.3e-125/PREDICTED: uncharacterized protein LOC100249981 [Vitis vinifera] >gi|297735555|emb|CBI18049.3| unnamed protein product [Vitis vinifera]
miR3637-5p	VIT_202s0241g00170.4	1007	gi|225428657|ref|XP_002284884.1|/3.2e-108/PREDICTED: uncharacterized protein LOC100267586 [Vitis vinifera] >gi|297741365|emb|CBI32496.3| unnamed protein product [Vitis vinifera]
miR3637-5p	VIT_202s0241g00170.5	1007	gi|26452122|dbj|BAC43150.1|/1.4e-140/unknown protein [Arabidopsis thaliana]
miR3637-5p	VIT_202s0241g00170.6	1007	gi|147797300|emb|CAN78257.1|/0.0e+00/hypothetical protein VITISV_015144 [Vitis vinifera]
miR6026-3p	VIT_203s0017g01210.1	859	gi|225456165|ref|XP_002282513.1|/8.8e-196/PREDICTED: prostaglandin E synthase 2 [Vitis vinifera]
novel_mir64-shanputao	VIT_203s0038g00670.1	1076	"gi|225444029|ref|XP_002281743.1|/2.4e-218/PREDICTED: DNA-damage-repair/toleration protein DRT111, chloroplastic [Vitis vinifera]"
novel_mir64-shanputao	VIT_203s0038g00670.2	1165	"gi|526118243|ref|NP_001267968.1|/7.7e-222/GDP-mannose-3',5'-epimerase [Vitis vinifera] >gi|146432257|gb|ABQ41112.1| GDP-mannose-3',5'-epimerase [Vitis vinifera]"
miR9470-3p	VIT_203s0038g01650.1	1318	gi|359476848|ref|XP_002267100.2|/0.0e+00/PREDICTED: zinc finger CCCH domain-containing protein 44-like [Vitis vinifera]
miR6026-3p	VIT_203s0063g00140.1	427	gi|359478882|ref|XP_003632181.1|/5.8e-166/PREDICTED: mitochondrial uncoupling protein 2-like isoform 2 [Vitis vinifera] >gi|297745960|emb|CBI16016.3| unnamed protein product [Vitis vinifera]
miR6026-3p	VIT_203s0063g00140.2	518	gi|111379074|gb|ABH09324.1|/6.1e-116/putative aquaporin [Vitis vinifera]
miR6026-3p	VIT_203s0063g00140.3	523	gi|147797300|emb|CAN78257.1|/0.0e+00/hypothetical protein VITISV_015144 [Vitis vinifera]
miR159a	VIT_203s0063g01380.1	269	gi|225424560|ref|XP_002285332.1|/0.0e+00/PREDICTED: probable E3 ubiquitin-protein ligase HERC2 isoform 1 [Vitis vinifera] >gi|296081404|emb|CBI16837.3| unnamed protein product [Vitis vinifera]
miR159a	VIT_203s0063g01380.2	279	gi|225447757|ref|XP_002264548.1|/1.7e-173/PREDICTED: UDP-glucose flavonoid 3-O-glucosyltransferase 6 [Vitis vinifera]
miR5490	VIT_203s0063g02590.3	922	gi|225446714|ref|XP_002282438.1|/3.4e-130/PREDICTED: uncharacterized protein LOC100267696 [Vitis vinifera] >gi|302143482|emb|CBI22043.3| unnamed protein product [Vitis vinifera]
miR5490	VIT_203s0063g02590.4	922	gi|359493656|ref|XP_002282441.2|/0.0e+00/PREDICTED: protein SPA1-RELATED 3-like [Vitis vinifera]
miR5490	VIT_203s0063g02590.6	922	gi|225428657|ref|XP_002284884.1|/1.9e-109/PREDICTED: uncharacterized protein LOC100267586 [Vitis vinifera] >gi|297741365|emb|CBI32496.3| unnamed protein product [Vitis vinifera]
miR5490	VIT_203s0063g02590.7	922	gi|225439215|ref|XP_002270569.1|/6.7e-212/PREDICTED: protein PNS1 [Vitis vinifera] >gi|296085905|emb|CBI31229.3| unnamed protein product [Vitis vinifera]
miR5490	VIT_203s0063g02590.8	922	-
novel_mir114-shanputao	VIT_203s0097g00240.1	174	gi|297738160|emb|CBI27361.3|/7.7e-155/unnamed protein product [Vitis vinifera]
novel_mir114-shanputao	VIT_203s0097g00240.1	354	gi|590644986|ref|XP_007031231.1|/0.0e+00/Global transcription factor C isoform 1 [Theobroma cacao] >gi|508719836|gb|EOY11733.1| Global transcription factor C isoform 1 [Theobroma cacao]
miR9470-3p	VIT_203s0132g00050.1	1352	gi|296084363|emb|CBI24751.3|/1.5e-166/unnamed protein product [Vitis vinifera]
miR9470-3p	VIT_203s0132g00050.2	1063	gi|225469754|ref|XP_002272479.1|/4.6e-192/PREDICTED: probable mannitol dehydrogenase [Vitis vinifera] >gi|296086965|emb|CBI33198.3| unnamed protein product [Vitis vinifera]
miR9470-3p	VIT_203s0132g00050.3	1880	gi|296087896|emb|CBI35179.3|/4.2e-190/unnamed protein product [Vitis vinifera]
novel_mir10-shanputao	VIT_204s0008g01300.1	3695	gi|225465672|ref|XP_002272283.1|/3.1e-278/PREDICTED: uncharacterized protein LOC100247733 [Vitis vinifera]
novel_mir10-shanputao	VIT_204s0008g01300.2	3876	gi|225460909|ref|XP_002278970.1|/0.0e+00/PREDICTED: uncharacterized protein LOC100250252 [Vitis vinifera]
miR535a	VIT_204s0008g06870.1	352	gi|296085597|emb|CBI29372.3|/1.2e-291/unnamed protein product [Vitis vinifera]
miR170-3p	VIT_204s0023g01380.1	667	gi|225435334|ref|XP_002282437.1|/0.0e+00/PREDICTED: auxin response factor 18-like [Vitis vinifera]
miR171a	VIT_204s0023g01380.1	667	gi|147766682|emb|CAN60757.1|/4.7e-265/hypothetical protein VITISV_041987 [Vitis vinifera]
miR170-3p	VIT_204s0023g01870.1	1002	gi|147788312|emb|CAN67726.1|/1.0e-164/hypothetical protein VITISV_038831 [Vitis vinifera]
miR171a	VIT_204s0023g01870.1	1002	"gi|359472952|ref|XP_002279311.2|/4.1e-144/PREDICTED: 50S ribosomal protein L15, chloroplastic-like [Vitis vinifera] >gi|297737813|emb|CBI27014.3| unnamed protein product [Vitis vinifera]"
miR1510b-3p	VIT_204s0023g02380.1	1058	"gi|225426815|ref|XP_002276531.1|/0.0e+00/PREDICTED: DEAD-box ATP-dependent RNA helicase 47, mitochondrial [Vitis vinifera] >gi|147852111|emb|CAN82264.1| hypothetical protein VITISV_009282 [Vitis vinifera]"
novel_mir128-shanputao	VIT_204s0023g02920.1	160	-
miR2055	VIT_204s0023g02950.1	4562	gi|225469994|ref|XP_002277989.1|/2.6e-71/PREDICTED: transmembrane protein 111 [Vitis vinifera] >gi|359495548|ref|XP_003635017.1| PREDICTED: transmembrane protein 111-like [Vitis vinifera] >gi|147816093|emb|CAN72892.1| hypothetical protein VITISV_022312 [Vitis vinifera]
miR2055	VIT_204s0023g02950.2	4571	gi|359487180|ref|XP_002268806.2|/0.0e+00/PREDICTED: putative disease resistance RPP13-like protein 1-like [Vitis vinifera]
miR2055	VIT_204s0023g02950.3	3805	gi|225460761|ref|XP_002276224.1|/2.5e-191/PREDICTED: uncharacterized protein LOC100260706 [Vitis vinifera]
novel_mir64-shanputao	VIT_204s0044g00020.1	899	gi|672183350|ref|XP_008811949.1|/1.3e-66/PREDICTED: calmodulin-7 isoform X1 [Phoenix dactylifera]
novel_mir64-shanputao	VIT_204s0044g00020.2	1542	-
miR5652	VIT_204s0079g00680.1	1185	gi|643717998|gb|KDP29354.1|/0.0e+00/hypothetical protein JCGZ_18275 [Jatropha curcas]
miR5652	VIT_204s0079g00680.10	1639	gi|297741865|emb|CBI33245.3|/4.9e-230/unnamed protein product [Vitis vinifera]
miR5652	VIT_204s0079g00680.11	1195	gi|359487032|ref|XP_002265178.2|/0.0e+00/PREDICTED: nucleolar GTP-binding protein 1-like [Vitis vinifera]
miR5652	VIT_204s0079g00680.12	1189	gi|225460909|ref|XP_002278970.1|/0.0e+00/PREDICTED: uncharacterized protein LOC100250252 [Vitis vinifera]
miR5652	VIT_204s0079g00680.13	1310	gi|225453909|ref|XP_002279266.1|/1.9e-114/PREDICTED: proteasome subunit beta type-1 [Vitis vinifera] >gi|296089152|emb|CBI38855.3| unnamed protein product [Vitis vinifera]
miR5652	VIT_204s0079g00680.14	1750	gi|359493656|ref|XP_002282441.2|/0.0e+00/PREDICTED: protein SPA1-RELATED 3-like [Vitis vinifera]
miR5652	VIT_204s0079g00680.15	1296	"gi|225426815|ref|XP_002276531.1|/0.0e+00/PREDICTED: DEAD-box ATP-dependent RNA helicase 47, mitochondrial [Vitis vinifera] >gi|147852111|emb|CAN82264.1| hypothetical protein VITISV_009282 [Vitis vinifera]"
miR5652	VIT_204s0079g00680.2	1514	gi|225465672|ref|XP_002272283.1|/6.3e-115/PREDICTED: uncharacterized protein LOC100247733 [Vitis vinifera]
miR5652	VIT_204s0079g00680.3	1310	gi|297743304|emb|CBI36171.3|/0.0e+00/unnamed protein product [Vitis vinifera]
miR5652	VIT_204s0079g00680.4	1639	gi|359475176|ref|XP_003631610.1|/5.2e-280/PREDICTED: uncharacterized protein LOC100852464 [Vitis vinifera]
miR5652	VIT_204s0079g00680.5	1189	gi|225432100|ref|XP_002262651.1|/4.7e-116/PREDICTED: glycogenin-2 isoform 1 [Vitis vinifera]
miR5652	VIT_204s0079g00680.6	1280	gi|590581967|ref|XP_007014494.1|/0.0e+00/Autoinhibited Ca(2+)-ATPase 10 isoform 1 [Theobroma cacao] >gi|590581970|ref|XP_007014495.1| Autoinhibited Ca(2+)-ATPase 10 isoform 1 [Theobroma cacao] >gi|590581974|ref|XP_007014496.1| Autoinhibited Ca(2+)-ATPase 10 isoform 1 [Theobroma cacao] >gi|508784857|gb|EOY32113.1| Autoinhibited Ca(2+)-ATPase 10 isoform 1 [Theobroma cacao] >gi|508784858|gb|EOY32114.1| Autoinhibited Ca(2+)-ATPase 10 isoform 1 [Theobroma cacao] >gi|508784859|gb|EOY32115.1| Autoinhibited Ca(2+)-ATPase 10 isoform 1 [Theobroma cacao]
miR5652	VIT_204s0079g00680.7	1011	gi|225453680|ref|XP_002268892.1|/2.9e-272/PREDICTED: uncharacterized protein LOC100252386 [Vitis vinifera]
miR5652	VIT_204s0079g00680.8	1310	gi|526118200|ref|NP_001268214.1|/5.7e-254/CBL-interacting protein kinase 10 [Vitis vinifera] >gi|229609821|gb|ACQ83526.1| CBL-interacting protein kinase 10 [Vitis vinifera]
miR5652	VIT_204s0079g00680.9	1648	-
miR5654-5p	VIT_205s0020g00330.1	879	gi|225460909|ref|XP_002278970.1|/0.0e+00/PREDICTED: uncharacterized protein LOC100250252 [Vitis vinifera]
miR5654-5p	VIT_205s0020g00330.2	986	gi|185487419|gb|ACC77744.1|/3.9e-166/homogentisate phytyltransferase [Manihot esculenta]
miR6026-3p	VIT_205s0020g00490.1	1062	gi|297745860|emb|CBI15916.3|/2.5e-160/unnamed protein product [Vitis vinifera]
miR3636-3p	VIT_205s0020g00780.1	796	"gi|359491590|ref|XP_002279734.2|/3.9e-310/PREDICTED: protein EXECUTER 1, chloroplastic [Vitis vinifera]"
miR477g	VIT_205s0029g00290.1	493	gi|359475176|ref|XP_003631610.1|/1.0e-226/PREDICTED: uncharacterized protein LOC100852464 [Vitis vinifera]
miR5654-5p	VIT_205s0077g00430.2	1078	gi|526117691|ref|NP_001268090.1|/2.1e-50/alcohol dehydrogenase 7 [Vitis vinifera] >gi|7264742|gb|AAF44336.1|AF195867_1 alcohol dehydrogenase 7 [Vitis vinifera]
miR472b	VIT_205s0077g00590.1	549	gi|225456165|ref|XP_002282513.1|/1.2e-195/PREDICTED: prostaglandin E synthase 2 [Vitis vinifera]
miR6026-3p	VIT_205s0077g01480.1	2220	gi|225446714|ref|XP_002282438.1|/7.3e-145/PREDICTED: uncharacterized protein LOC100267696 [Vitis vinifera] >gi|302143482|emb|CBI22043.3| unnamed protein product [Vitis vinifera]
miR6026-3p	VIT_205s0077g01480.2	2220	gi|73587486|emb|CAJ27525.1|/3.3e-229/beclin 1 protein [Vitis vinifera]
miR6026-3p	VIT_205s0077g01480.3	2220	-
miR6026-3p	VIT_205s0077g01480.4	2220	gi|225456860|ref|XP_002279764.1|/6.8e-259/PREDICTED: serine/threonine-protein kinase AFC2 [Vitis vinifera] >gi|297733679|emb|CBI14926.3| unnamed protein product [Vitis vinifera]
miR5338	VIT_205s0094g01350.1	738	gi|359477139|ref|XP_002275142.2|/0.0e+00/PREDICTED: two-component response regulator ARR1-like [Vitis vinifera]
miR472b	VIT_205s0094g01400.1	1015	gi|147797300|emb|CAN78257.1|/0.0e+00/hypothetical protein VITISV_015144 [Vitis vinifera]
miR5028	VIT_206s0004g01470.1	1186	gi|359477139|ref|XP_002275142.2|/5.4e-240/PREDICTED: two-component response regulator ARR1-like [Vitis vinifera]
miR5028	VIT_206s0004g01470.2	1188	gi|590581967|ref|XP_007014494.1|/0.0e+00/Autoinhibited Ca(2+)-ATPase 10 isoform 1 [Theobroma cacao] >gi|590581970|ref|XP_007014495.1| Autoinhibited Ca(2+)-ATPase 10 isoform 1 [Theobroma cacao] >gi|590581974|ref|XP_007014496.1| Autoinhibited Ca(2+)-ATPase 10 isoform 1 [Theobroma cacao] >gi|508784857|gb|EOY32113.1| Autoinhibited Ca(2+)-ATPase 10 isoform 1 [Theobroma cacao] >gi|508784858|gb|EOY32114.1| Autoinhibited Ca(2+)-ATPase 10 isoform 1 [Theobroma cacao] >gi|508784859|gb|EOY32115.1| Autoinhibited Ca(2+)-ATPase 10 isoform 1 [Theobroma cacao]
miR9726	VIT_206s0004g02090.1	1539	"gi|225426815|ref|XP_002276531.1|/0.0e+00/PREDICTED: DEAD-box ATP-dependent RNA helicase 47, mitochondrial [Vitis vinifera] >gi|147852111|emb|CAN82264.1| hypothetical protein VITISV_009282 [Vitis vinifera]"
miR160b	VIT_206s0004g02750.1	1818	gi|296084363|emb|CBI24751.3|/1.1e-166/unnamed protein product [Vitis vinifera]
miR160b	VIT_206s0004g02750.2	1781	gi|225426154|ref|XP_002278542.1|/3.5e-71/PREDICTED: uncharacterized protein LOC100258716 [Vitis vinifera] >gi|297742238|emb|CBI34387.3| unnamed protein product [Vitis vinifera]
miR160b	VIT_206s0004g02750.3	2165	gi|297738160|emb|CBI27361.3|/8.9e-155/unnamed protein product [Vitis vinifera]
miR160b	VIT_206s0004g02750.4	2011	"gi|225468761|ref|XP_002274796.1|/9.6e-187/PREDICTED: oxygen-evolving enhancer protein 1, chloroplastic [Vitis vinifera]"
miR160b	VIT_206s0004g02750.5	1467	gi|225447763|ref|XP_002265388.1|/6.1e-277/PREDICTED: UDP-glucose flavonoid 3-O-glucosyltransferase 6 [Vitis vinifera]
miR6026-3p	VIT_206s0004g03800.1	4766	"gi|225466263|ref|XP_002271575.1|/6.5e-219/PREDICTED: phytoene synthase, chloroplastic [Vitis vinifera]"
miR6026-3p	VIT_206s0004g03800.2	4938	gi|225460909|ref|XP_002278970.1|/0.0e+00/PREDICTED: uncharacterized protein LOC100250252 [Vitis vinifera]
miR6026-3p	VIT_206s0004g03800.3	4771	-
miR9724	VIT_206s0004g04130.6	360	gi|147797300|emb|CAN78257.1|/0.0e+00/hypothetical protein VITISV_015144 [Vitis vinifera]
miR9724	VIT_206s0004g04130.9	436	gi|590581967|ref|XP_007014494.1|/0.0e+00/Autoinhibited Ca(2+)-ATPase 10 isoform 1 [Theobroma cacao] >gi|590581970|ref|XP_007014495.1| Autoinhibited Ca(2+)-ATPase 10 isoform 1 [Theobroma cacao] >gi|590581974|ref|XP_007014496.1| Autoinhibited Ca(2+)-ATPase 10 isoform 1 [Theobroma cacao] >gi|508784857|gb|EOY32113.1| Autoinhibited Ca(2+)-ATPase 10 isoform 1 [Theobroma cacao] >gi|508784858|gb|EOY32114.1| Autoinhibited Ca(2+)-ATPase 10 isoform 1 [Theobroma cacao] >gi|508784859|gb|EOY32115.1| Autoinhibited Ca(2+)-ATPase 10 isoform 1 [Theobroma cacao]
miR3626-5p	VIT_206s0004g04180.1	205	"gi|225451543|ref|XP_002273840.1|/1.5e-162/PREDICTED: shikimate kinase, chloroplastic [Vitis vinifera] >gi|296082301|emb|CBI21306.3| unnamed protein product [Vitis vinifera]"
miR472b	VIT_206s0004g04510.1	2043	gi|590581967|ref|XP_007014494.1|/0.0e+00/Autoinhibited Ca(2+)-ATPase 10 isoform 1 [Theobroma cacao] >gi|590581970|ref|XP_007014495.1| Autoinhibited Ca(2+)-ATPase 10 isoform 1 [Theobroma cacao] >gi|590581974|ref|XP_007014496.1| Autoinhibited Ca(2+)-ATPase 10 isoform 1 [Theobroma cacao] >gi|508784857|gb|EOY32113.1| Autoinhibited Ca(2+)-ATPase 10 isoform 1 [Theobroma cacao] >gi|508784858|gb|EOY32114.1| Autoinhibited Ca(2+)-ATPase 10 isoform 1 [Theobroma cacao] >gi|508784859|gb|EOY32115.1| Autoinhibited Ca(2+)-ATPase 10 isoform 1 [Theobroma cacao]
novel_mir21-shanputao	VIT_206s0004g05210.1	1430	gi|225440708|ref|XP_002280566.1|/3.9e-116/PREDICTED: uncharacterized protein LOC100252904 [Vitis vinifera] >gi|147797391|emb|CAN69174.1| hypothetical protein VITISV_023904 [Vitis vinifera]
novel_mir21-shanputao	VIT_206s0004g05210.2	1454	gi|297736140|emb|CBI24178.3|/7.6e-30/unnamed protein product [Vitis vinifera]
miR6108e-5p	VIT_206s0004g05940.1	758	gi|297741865|emb|CBI33245.3|/0.0e+00/unnamed protein product [Vitis vinifera]
miR6108e-5p	VIT_206s0004g05940.2	779	gi|225448617|ref|XP_002278980.1|/0.0e+00/PREDICTED: probable peptide/nitrate transporter At2g40460 [Vitis vinifera] >gi|297736523|emb|CBI25394.3| unnamed protein product [Vitis vinifera]
miR6108e-5p	VIT_206s0004g05940.3	929	gi|297743304|emb|CBI36171.3|/0.0e+00/unnamed protein product [Vitis vinifera]
miR6108e-5p	VIT_206s0004g05940.4	907	gi|225436904|ref|XP_002274278.1|/4.4e-246/PREDICTED: uncharacterized protein LOC100259706 [Vitis vinifera] >gi|296086692|emb|CBI32327.3| unnamed protein product [Vitis vinifera]
miR6108e-5p	VIT_206s0004g05940.5	907	gi|643716458|gb|KDP28084.1|/2.3e-294/hypothetical protein JCGZ_13855 [Jatropha curcas]
miR472b	VIT_206s0004g06700.1	3447	gi|225469994|ref|XP_002277989.1|/2.6e-71/PREDICTED: transmembrane protein 111 [Vitis vinifera] >gi|359495548|ref|XP_003635017.1| PREDICTED: transmembrane protein 111-like [Vitis vinifera] >gi|147816093|emb|CAN72892.1| hypothetical protein VITISV_022312 [Vitis vinifera]
miR396f	VIT_206s0004g06990.1	885	gi|225460909|ref|XP_002278970.1|/0.0e+00/PREDICTED: uncharacterized protein LOC100250252 [Vitis vinifera]
miR396f	VIT_206s0004g06990.2	981	gi|359487905|ref|XP_002271987.2|/0.0e+00/PREDICTED: 5'-3' exoribonuclease 4-like [Vitis vinifera]
miR396f	VIT_206s0004g06990.3	2014	"gi|225446775|ref|XP_002283048.1|/8.3e-130/PREDICTED: oxygen-evolving enhancer protein 2, chloroplastic [Vitis vinifera] >gi|147787750|emb|CAN60827.1| hypothetical protein VITISV_001116 [Vitis vinifera]"
miR5652	VIT_206s0004g07430.1	1624	gi|225434853|ref|XP_002282322.1|/2.3e-227/PREDICTED: uncharacterized protein LOC100241598 [Vitis vinifera] >gi|297746029|emb|CBI16085.3| unnamed protein product [Vitis vinifera]
miR5652	VIT_206s0004g07430.2	1732	-
miR472b	VIT_206s0004g07870.1	430	gi|297738841|emb|CBI28086.3|/0.0e+00/unnamed protein product [Vitis vinifera]
novel_mir10-shanputao	VIT_206s0004g08410.1	317	gi|147865627|emb|CAN83049.1|/1.1e-83/hypothetical protein VITISV_030287 [Vitis vinifera] >gi|297737685|emb|CBI26886.3| unnamed protein product [Vitis vinifera]
miR9726	VIT_206s0009g00270.1	530	"gi|225466263|ref|XP_002271575.1|/1.7e-179/PREDICTED: phytoene synthase, chloroplastic [Vitis vinifera]"
miR5652	VIT_206s0080g01270.1	1426	gi|359477139|ref|XP_002275142.2|/0.0e+00/PREDICTED: two-component response regulator ARR1-like [Vitis vinifera]
miR8606	VIT_207s0005g02570.2	376	gi|225469059|ref|XP_002267938.1|/2.4e-303/PREDICTED: microtubule-associated protein 70-5-like [Vitis vinifera]
miR172a	VIT_207s0005g02950.1	540	gi|147783616|emb|CAN68137.1|/2.1e-197/hypothetical protein VITISV_035654 [Vitis vinifera]
miR4415a-3p	VIT_207s0005g04340.1	300	gi|147782989|emb|CAN68563.1|/0.0e+00/hypothetical protein VITISV_012099 [Vitis vinifera]
miR5652	VIT_207s0005g06160.1	643	gi|225432173|ref|XP_002268095.1|/6.1e-109/PREDICTED: rRNA-processing protein fcf2-like isoform 1 [Vitis vinifera] >gi|359477274|ref|XP_003631957.1| PREDICTED: rRNA-processing protein fcf2-like isoform 2 [Vitis vinifera]
miR472b	VIT_207s0005g06200.1	723	gi|296086061|emb|CBI31502.3|/1.2e-24/unnamed protein product [Vitis vinifera]
miR472b	VIT_207s0005g06200.2	723	gi|225469994|ref|XP_002277989.1|/3.0e-93/PREDICTED: transmembrane protein 111 [Vitis vinifera] >gi|359495548|ref|XP_003635017.1| PREDICTED: transmembrane protein 111-like [Vitis vinifera] >gi|147816093|emb|CAN72892.1| hypothetical protein VITISV_022312 [Vitis vinifera]
miR535a	VIT_207s0031g00730.1	6482	gi|590644986|ref|XP_007031231.1|/0.0e+00/Global transcription factor C isoform 1 [Theobroma cacao] >gi|508719836|gb|EOY11733.1| Global transcription factor C isoform 1 [Theobroma cacao]
miR535a	VIT_207s0104g00030.1	178	gi|147843196|emb|CAN80540.1|/9.7e-143/hypothetical protein VITISV_005910 [Vitis vinifera]
miR535a	VIT_207s0104g00590.1	2439	gi|297743304|emb|CBI36171.3|/0.0e+00/unnamed protein product [Vitis vinifera]
miR8698	VIT_207s0104g00590.1	2363	gi|643739408|gb|KDP45162.1|/0.0e+00/hypothetical protein JCGZ_15027 [Jatropha curcas]
miR535a	VIT_207s0104g00590.2	1433	gi|111379074|gb|ABH09324.1|/6.2e-116/putative aquaporin [Vitis vinifera]
miR8698	VIT_207s0104g00590.2	1357	gi|225456860|ref|XP_002279764.1|/8.2e-166/PREDICTED: serine/threonine-protein kinase AFC2 [Vitis vinifera] >gi|297733679|emb|CBI14926.3| unnamed protein product [Vitis vinifera]
miR393a	VIT_207s0104g01320.1	1793	gi|147766682|emb|CAN60757.1|/3.7e-273/hypothetical protein VITISV_041987 [Vitis vinifera]
miR393a	VIT_207s0104g01320.2	1793	gi|566159995|ref|XP_002301849.2|/1.4e-95/hypothetical protein POPTR_0002s25870g [Populus trichocarpa] >gi|550345824|gb|EEE81122.2| hypothetical protein POPTR_0002s25870g [Populus trichocarpa]
miR472b	VIT_207s0129g00990.1	1603	gi|526118010|ref|NP_001268172.1|/4.6e-145/zinc finger protein-like [Vitis vinifera] >gi|307707121|gb|ADN87331.1| zinc finger protein-like protein [Vitis vinifera]
miR5652	VIT_208s0007g02350.1	591	gi|359487180|ref|XP_002268806.2|/0.0e+00/PREDICTED: putative disease resistance RPP13-like protein 1-like [Vitis vinifera]
miR472b	VIT_208s0007g06310.1	957	gi|590694753|ref|XP_007044696.1|/1.9e-35/RNA polymerases N / 8 kDa subunit [Theobroma cacao] >gi|508708631|gb|EOY00528.1| RNA polymerases N / 8 kDa subunit [Theobroma cacao]
miR472b	VIT_208s0007g06310.2	957	gi|147854577|emb|CAN78570.1|/2.9e-114/hypothetical protein VITISV_021513 [Vitis vinifera]
miR472b	VIT_208s0007g06310.3	957	-
miR472b	VIT_208s0007g06310.4	1073	gi|225470467|ref|XP_002263088.1|/3.1e-275/PREDICTED: uncharacterized protein LOC100245919 [Vitis vinifera] >gi|296084711|emb|CBI25853.3| unnamed protein product [Vitis vinifera]
miR472b	VIT_208s0007g06310.5	1081	gi|147797300|emb|CAN78257.1|/0.0e+00/hypothetical protein VITISV_015144 [Vitis vinifera]
miR472b	VIT_208s0007g06310.6	957	gi|442736195|gb|AGC65520.1|/2.3e-264/catalase [Eriobotrya japonica] >gi|442736199|gb|AGC65522.1| catalase [Eriobotrya japonica] >gi|442736201|gb|AGC65523.1| catalase [Eriobotrya japonica] >gi|442736203|gb|AGC65524.1| catalase [Eriobotrya japonica] >gi|471922711|gb|AGE15297.2| catalase 2 [Eriobotrya japonica]
miR6026-3p	VIT_208s0040g00470.1	1285	gi|225456860|ref|XP_002279764.1|/2.1e-125/PREDICTED: serine/threonine-protein kinase AFC2 [Vitis vinifera] >gi|297733679|emb|CBI14926.3| unnamed protein product [Vitis vinifera]
miR6026-3p	VIT_208s0040g00470.2	1302	gi|225424560|ref|XP_002285332.1|/2.7e-270/PREDICTED: probable E3 ubiquitin-protein ligase HERC2 isoform 1 [Vitis vinifera] >gi|296081404|emb|CBI16837.3| unnamed protein product [Vitis vinifera]
miR6026-3p	VIT_208s0040g00470.3	1968	gi|297735052|emb|CBI17414.3|/8.9e-156/unnamed protein product [Vitis vinifera]
miR6026-3p	VIT_208s0040g00470.4	1321	gi|702431540|ref|XP_010068993.1|/1.1e-135/PREDICTED: DNA repair protein RAD50 isoform X1 [Eucalyptus grandis]
miR6026-3p	VIT_208s0040g00470.5	1309	gi|296084368|emb|CBI24756.3|/1.3e-187/unnamed protein product [Vitis vinifera]
miR6026-3p	VIT_208s0040g00470.6	996	"gi|225458370|ref|XP_002283364.1|/6.6e-208/PREDICTED: geranylgeranyl pyrophosphate synthase, chloroplastic [Vitis vinifera]"
miR6026-3p	VIT_208s0040g01710.1	1834	gi|590644986|ref|XP_007031231.1|/0.0e+00/Global transcription factor C isoform 1 [Theobroma cacao] >gi|508719836|gb|EOY11733.1| Global transcription factor C isoform 1 [Theobroma cacao]
miR1162-5p	VIT_208s0056g01490.1	308	gi|225469994|ref|XP_002277989.1|/3.0e-93/PREDICTED: transmembrane protein 111 [Vitis vinifera] >gi|359495548|ref|XP_003635017.1| PREDICTED: transmembrane protein 111-like [Vitis vinifera] >gi|147816093|emb|CAN72892.1| hypothetical protein VITISV_022312 [Vitis vinifera]
miR2099-5p	VIT_208s0058g01150.1	386	gi|225424560|ref|XP_002285332.1|/0.0e+00/PREDICTED: probable E3 ubiquitin-protein ligase HERC2 isoform 1 [Vitis vinifera] >gi|296081404|emb|CBI16837.3| unnamed protein product [Vitis vinifera]
miR2099-5p	VIT_208s0058g01150.3	386	-
miR9654a-3p	VIT_209s0002g02330.1	1007	gi|147854577|emb|CAN78570.1|/2.9e-114/hypothetical protein VITISV_021513 [Vitis vinifera]
miR9654a-3p	VIT_209s0002g02330.2	793	gi|359493656|ref|XP_002282441.2|/0.0e+00/PREDICTED: protein SPA1-RELATED 3-like [Vitis vinifera]
miR5652	VIT_209s0002g04860.1	2718	gi|297738841|emb|CBI28086.3|/0.0e+00/unnamed protein product [Vitis vinifera]
miR5652	VIT_209s0002g04860.10	2872	gi|225424254|ref|XP_002280818.1|/9.8e-206/PREDICTED: uncharacterized transporter AF_0788 [Vitis vinifera] >gi|297737689|emb|CBI26890.3| unnamed protein product [Vitis vinifera]
miR5652	VIT_209s0002g04860.2	2721	"gi|225466263|ref|XP_002271575.1|/7.2e-252/PREDICTED: phytoene synthase, chloroplastic [Vitis vinifera]"
miR5652	VIT_209s0002g04860.3	2763	gi|147774145|emb|CAN76949.1|/9.6e-116/hypothetical protein VITISV_007275 [Vitis vinifera]
miR5652	VIT_209s0002g04860.4	2760	gi|225441411|ref|XP_002278675.1|/1.7e-214/PREDICTED: uncharacterized protein LOC100265807 [Vitis vinifera]
miR5652	VIT_209s0002g04860.5	2724	gi|225460909|ref|XP_002278970.1|/0.0e+00/PREDICTED: uncharacterized protein LOC100250252 [Vitis vinifera]
miR5652	VIT_209s0002g04860.6	2727	"gi|225466263|ref|XP_002271575.1|/1.4e-179/PREDICTED: phytoene synthase, chloroplastic [Vitis vinifera]"
miR5652	VIT_209s0002g04860.7	2769	gi|225464487|ref|XP_002268801.1|/2.4e-55/PREDICTED: 60S ribosomal protein L36-3 isoform 2 [Vitis vinifera] >gi|225464489|ref|XP_002268754.1| PREDICTED: 60S ribosomal protein L36-3 isoform 1 [Vitis vinifera] >gi|302143845|emb|CBI22706.3| unnamed protein product [Vitis vinifera]
miR5652	VIT_209s0002g04860.8	2766	gi|225434853|ref|XP_002282322.1|/2.5e-234/PREDICTED: uncharacterized protein LOC100241598 [Vitis vinifera] >gi|297746029|emb|CBI16085.3| unnamed protein product [Vitis vinifera]
miR5652	VIT_209s0002g04860.9	3439	gi|225456860|ref|XP_002279764.1|/4.4e-236/PREDICTED: serine/threonine-protein kinase AFC2 [Vitis vinifera] >gi|297733679|emb|CBI14926.3| unnamed protein product [Vitis vinifera]
miR6476a	VIT_209s0002g06550.1	250	gi|147797300|emb|CAN78257.1|/3.4e-266/hypothetical protein VITISV_015144 [Vitis vinifera]
miR6476a	VIT_209s0002g06550.2	250	gi|147798826|emb|CAN61068.1|/7.8e-132/hypothetical protein VITISV_006589 [Vitis vinifera]
miR6476a	VIT_209s0002g06550.3	250	gi|359479878|ref|XP_003632368.1|/2.9e-66/PREDICTED: CLAVATA3/ESR (CLE)-related protein TDIF-like [Vitis vinifera] >gi|297744332|emb|CBI37302.3| unnamed protein product [Vitis vinifera]
miR482a	VIT_209s0018g01800.1	412	gi|297741256|emb|CBI32387.3|/9.6e-132/unnamed protein product [Vitis vinifera]
miR482a	VIT_209s0018g01800.2	412	gi|359477139|ref|XP_002275142.2|/0.0e+00/PREDICTED: two-component response regulator ARR1-like [Vitis vinifera]
miR1162-5p	VIT_209s0054g00530.1	1015	gi|225434576|ref|XP_002279036.1|/0.0e+00/PREDICTED: uncharacterized protein LOC100241532 [Vitis vinifera]
miR2275c	VIT_210s0003g04720.1	311	gi|147798826|emb|CAN61068.1|/2.4e-167/hypothetical protein VITISV_006589 [Vitis vinifera]
miR2275c	VIT_210s0003g04720.2	473	gi|147770113|emb|CAN69883.1|/0.0e+00/hypothetical protein VITISV_031889 [Vitis vinifera]
miR5654-5p	VIT_210s0042g00460.1	1378	gi|590712795|ref|XP_007049465.1|/0.0e+00/Uncharacterized protein isoform 1 [Theobroma cacao] >gi|508701726|gb|EOX93622.1| Uncharacterized protein isoform 1 [Theobroma cacao]
miR9726	VIT_210s0042g00960.1	68	gi|296082428|emb|CBI21433.3|/0.0e+00/unnamed protein product [Vitis vinifera]
miR9726	VIT_210s0042g00960.2	68	"gi|225468761|ref|XP_002274796.1|/9.2e-187/PREDICTED: oxygen-evolving enhancer protein 1, chloroplastic [Vitis vinifera]"
miR2642	VIT_210s0116g00990.1	2411	gi|225460909|ref|XP_002278970.1|/0.0e+00/PREDICTED: uncharacterized protein LOC100250252 [Vitis vinifera]
miR171a	VIT_211s0016g02300.1	653	gi|297742363|emb|CBI34512.3|/2.4e-161/unnamed protein product [Vitis vinifera]
miR5652	VIT_211s0016g04060.1	2233	gi|225436904|ref|XP_002274278.1|/4.4e-246/PREDICTED: uncharacterized protein LOC100259706 [Vitis vinifera] >gi|296086692|emb|CBI32327.3| unnamed protein product [Vitis vinifera]
miR5652	VIT_211s0016g04060.2	2301	gi|297736783|emb|CBI25984.3|/2.5e-114/unnamed protein product [Vitis vinifera]
miR5652	VIT_211s0016g04060.3	2107	gi|595845351|ref|XP_007208916.1|/4.7e-217/hypothetical protein PRUPE_ppa1027134mg [Prunus persica] >gi|462404651|gb|EMJ10115.1| hypothetical protein PRUPE_ppa1027134mg [Prunus persica]
miR5652	VIT_211s0016g04060.4	2312	gi|225426651|ref|XP_002281251.1|/2.7e-183/PREDICTED: uncharacterized protein LOC100242743 [Vitis vinifera] >gi|147794108|emb|CAN62364.1| hypothetical protein VITISV_031924 [Vitis vinifera]
miR4376-5p	VIT_211s0052g00320.2	180	gi|297733793|emb|CBI15040.3|/0.0e+00/unnamed protein product [Vitis vinifera]
miR4376-5p	VIT_211s0052g00320.3	375	gi|359492813|ref|XP_002284328.2|/0.0e+00/PREDICTED: LOW QUALITY PROTEIN: auxin response factor 17-like [Vitis vinifera]
miR4376-5p	VIT_211s0052g00320.4	180	-
miR4376-5p	VIT_211s0052g00320.5	180	-
miR4376-5p	VIT_211s0052g00320.6	180	gi|225430523|ref|XP_002285572.1|/1.7e-50/PREDICTED: uncharacterized protein LOC100252604 [Vitis vinifera] >gi|147864286|emb|CAN83013.1| hypothetical protein VITISV_010105 [Vitis vinifera] >gi|296082154|emb|CBI21159.3| unnamed protein product [Vitis vinifera]
miR4376-5p	VIT_211s0052g00320.7	180	gi|359487180|ref|XP_002268806.2|/0.0e+00/PREDICTED: putative disease resistance RPP13-like protein 1-like [Vitis vinifera]
miR403-5p	VIT_211s0052g00610.1	1078	gi|359493656|ref|XP_002282441.2|/0.0e+00/PREDICTED: protein SPA1-RELATED 3-like [Vitis vinifera]
miR403-5p	VIT_211s0052g00610.2	1155	gi|147790252|emb|CAN67879.1|/3.5e-68/hypothetical protein VITISV_006633 [Vitis vinifera]
miR403-5p	VIT_211s0052g00610.3	893	gi|359489481|ref|XP_002268822.2|/3.4e-259/PREDICTED: uncharacterized protein LOC100262652 [Vitis vinifera]
miR167f-3p	VIT_212s0028g01080.1	450	gi|359474327|ref|XP_002266759.2|/2.2e-116/PREDICTED: uncharacterized protein LOC100261883 [Vitis vinifera]
miR167f-3p	VIT_212s0028g01080.2	450	gi|590581967|ref|XP_007014494.1|/0.0e+00/Autoinhibited Ca(2+)-ATPase 10 isoform 1 [Theobroma cacao] >gi|590581970|ref|XP_007014495.1| Autoinhibited Ca(2+)-ATPase 10 isoform 1 [Theobroma cacao] >gi|590581974|ref|XP_007014496.1| Autoinhibited Ca(2+)-ATPase 10 isoform 1 [Theobroma cacao] >gi|508784857|gb|EOY32113.1| Autoinhibited Ca(2+)-ATPase 10 isoform 1 [Theobroma cacao] >gi|508784858|gb|EOY32114.1| Autoinhibited Ca(2+)-ATPase 10 isoform 1 [Theobroma cacao] >gi|508784859|gb|EOY32115.1| Autoinhibited Ca(2+)-ATPase 10 isoform 1 [Theobroma cacao]
miR167f-3p	VIT_212s0028g01080.3	450	gi|359487180|ref|XP_002268806.2|/0.0e+00/PREDICTED: putative disease resistance RPP13-like protein 1-like [Vitis vinifera]
miR167f-3p	VIT_212s0028g01080.4	450	"gi|526118243|ref|NP_001267968.1|/7.7e-222/GDP-mannose-3',5'-epimerase [Vitis vinifera] >gi|146432257|gb|ABQ41112.1| GDP-mannose-3',5'-epimerase [Vitis vinifera]"
miR7782-3p	VIT_212s0028g01390.1	889	gi|225432037|ref|XP_002273724.1|/2.2e-174/PREDICTED: uncharacterized protein LOC100243195 [Vitis vinifera] >gi|296083213|emb|CBI22849.3| unnamed protein product [Vitis vinifera]
miR7782-3p	VIT_212s0028g01390.2	885	gi|225460761|ref|XP_002276224.1|/2.7e-295/PREDICTED: uncharacterized protein LOC100260706 [Vitis vinifera]
miR7782-3p	VIT_212s0028g01390.3	554	gi|359493656|ref|XP_002282441.2|/0.0e+00/PREDICTED: protein SPA1-RELATED 3-like [Vitis vinifera]
miR7782-3p	VIT_212s0028g01390.4	548	-
miR169l-3p	VIT_212s0028g01600.1	1193	gi|297733793|emb|CBI15040.3|/0.0e+00/unnamed protein product [Vitis vinifera]
miR169l-3p	VIT_212s0028g01600.2	1193	gi|442736195|gb|AGC65520.1|/1.6e-272/catalase [Eriobotrya japonica] >gi|442736199|gb|AGC65522.1| catalase [Eriobotrya japonica] >gi|442736201|gb|AGC65523.1| catalase [Eriobotrya japonica] >gi|442736203|gb|AGC65524.1| catalase [Eriobotrya japonica] >gi|471922711|gb|AGE15297.2| catalase 2 [Eriobotrya japonica]
miR7766-3p	VIT_212s0034g00080.1	1146	gi|225453909|ref|XP_002279266.1|/2.2e-125/PREDICTED: proteasome subunit beta type-1 [Vitis vinifera] >gi|296089152|emb|CBI38855.3| unnamed protein product [Vitis vinifera]
miR7766-3p	VIT_212s0034g01120.1	1139	gi|147774145|emb|CAN76949.1|/2.8e-109/hypothetical protein VITISV_007275 [Vitis vinifera]
miR7766-3p	VIT_212s0055g00070.1	518	gi|225432066|ref|XP_002280616.1|/1.4e-144/PREDICTED: glycogenin-2 [Vitis vinifera]
miR7766-3p	VIT_212s0055g00250.1	1258	gi|225435334|ref|XP_002282437.1|/0.0e+00/PREDICTED: auxin response factor 18-like [Vitis vinifera]
miR6108e-5p	VIT_212s0057g01250.1	877	"gi|526118243|ref|NP_001267968.1|/7.3e-222/GDP-mannose-3',5'-epimerase [Vitis vinifera] >gi|146432257|gb|ABQ41112.1| GDP-mannose-3',5'-epimerase [Vitis vinifera]"
miR5813	VIT_212s0057g01510.1	1007	gi|147792215|emb|CAN72984.1|/7.0e-200/hypothetical protein VITISV_009035 [Vitis vinifera]
miR5813	VIT_212s0057g01510.2	1598	gi|297742899|emb|CBI35690.3|/0.0e+00/unnamed protein product [Vitis vinifera]
novel_mir114-shanputao	VIT_213s0019g01300.1	191	-
miR3636-5p	VIT_213s0019g03490.1	862	-
miR3635-3p	VIT_213s0019g03640.1	506	gi|225460909|ref|XP_002278970.1|/0.0e+00/PREDICTED: uncharacterized protein LOC100250252 [Vitis vinifera]
novel_mir71-shanputao	VIT_213s0019g03850.1	39	-
novel_mir71-shanputao	VIT_213s0019g03850.2	39	gi|225435142|ref|XP_002284629.1|/0.0e+00/PREDICTED: uncharacterized protein LOC100250176 [Vitis vinifera]
novel_mir21-shanputao	VIT_213s0064n00150.1	281	gi|225464487|ref|XP_002268801.1|/2.4e-55/PREDICTED: 60S ribosomal protein L36-3 isoform 2 [Vitis vinifera] >gi|225464489|ref|XP_002268754.1| PREDICTED: 60S ribosomal protein L36-3 isoform 1 [Vitis vinifera] >gi|302143845|emb|CBI22706.3| unnamed protein product [Vitis vinifera]
novel_mir21-shanputao	VIT_213s0064n00150.3	281	gi|225435334|ref|XP_002282437.1|/0.0e+00/PREDICTED: auxin response factor 18-like [Vitis vinifera]
miR472b	VIT_213s0067g02340.1	1932	"gi|359482337|ref|XP_002267057.2|/8.5e-234/PREDICTED: pentatricopeptide repeat-containing protein At1g80150, mitochondrial-like [Vitis vinifera]"
miR472b	VIT_213s0067g02340.2	1281	gi|225469994|ref|XP_002277989.1|/1.2e-134/PREDICTED: transmembrane protein 111 [Vitis vinifera] >gi|359495548|ref|XP_003635017.1| PREDICTED: transmembrane protein 111-like [Vitis vinifera] >gi|147816093|emb|CAN72892.1| hypothetical protein VITISV_022312 [Vitis vinifera]
miR9726	VIT_213s0073g00710.1	1714	gi|225441411|ref|XP_002278675.1|/6.4e-164/PREDICTED: uncharacterized protein LOC100265807 [Vitis vinifera]
miR535a	VIT_213s0101g00210.1	214	-
miR472b	VIT_213s0158g00090.1	586	"gi|359478413|ref|XP_002283147.2|/0.0e+00/PREDICTED: linoleate 13S-lipoxygenase 2-1, chloroplastic-like [Vitis vinifera]"
miR6026-3p	VIT_213s0158g00350.1	402	-
miR6026-3p	VIT_213s0158g00350.2	526	gi|225429265|ref|XP_002265802.1|/4.0e-250/PREDICTED: uncharacterized protein LOC100245618 [Vitis vinifera]
miR2659a	VIT_213s0158g00370.1	2095	gi|590644986|ref|XP_007031231.1|/0.0e+00/Global transcription factor C isoform 1 [Theobroma cacao] >gi|508719836|gb|EOY11733.1| Global transcription factor C isoform 1 [Theobroma cacao]
miR2659a	VIT_213s0158g00370.2	2095	-
miR2659a	VIT_213s0158g00370.3	2095	gi|442736195|gb|AGC65520.1|/7.3e-252/catalase [Eriobotrya japonica] >gi|442736199|gb|AGC65522.1| catalase [Eriobotrya japonica] >gi|442736201|gb|AGC65523.1| catalase [Eriobotrya japonica] >gi|442736203|gb|AGC65524.1| catalase [Eriobotrya japonica] >gi|471922711|gb|AGE15297.2| catalase 2 [Eriobotrya japonica]
miR2659a	VIT_213s0158g00370.4	2095	"gi|225427768|ref|XP_002267726.1|/2.5e-226/PREDICTED: probable fructose-bisphosphate aldolase 1, chloroplastic [Vitis vinifera] >gi|147835267|emb|CAN74445.1| hypothetical protein VITISV_020600 [Vitis vinifera]"
miR2659a	VIT_213s0158g00370.5	2095	gi|297743304|emb|CBI36171.3|/0.0e+00/unnamed protein product [Vitis vinifera]
novel_mir124-shanputao	VIT_214s0030g00480.1	593	gi|674941967|emb|CDX91371.1|/5.4e-44/BnaC04g07790D [Brassica napus] >gi|674958702|emb|CDX74946.1| BnaA05g06920D [Brassica napus]
miR472b	VIT_214s0030g01580.1	2358	gi|225437822|ref|XP_002262678.1|/2.6e-91/PREDICTED: uncharacterized protein LOC100244659 [Vitis vinifera] >gi|297744112|emb|CBI37082.3| unnamed protein product [Vitis vinifera]
miR472b	VIT_214s0030g02180.1	703	-
miR472b	VIT_214s0030g02180.2	710	"gi|645227348|ref|XP_008220472.1|/0.0e+00/PREDICTED: glycine dehydrogenase (decarboxylating), mitochondrial [Prunus mume]"
miR472b	VIT_214s0030g02180.3	777	gi|225424560|ref|XP_002285332.1|/0.0e+00/PREDICTED: probable E3 ubiquitin-protein ligase HERC2 isoform 1 [Vitis vinifera] >gi|296081404|emb|CBI16837.3| unnamed protein product [Vitis vinifera]
miR472b	VIT_214s0036n00110.1	380	gi|225427338|ref|XP_002279355.1|/3.1e-203/PREDICTED: S-norcoclaurine synthase 1 [Vitis vinifera] >gi|297742171|emb|CBI33958.3| unnamed protein product [Vitis vinifera]
novel_mir44-shanputao	VIT_214s0060g00580.1	3517	gi|359483145|ref|XP_003632911.1|/9.0e-111/PREDICTED: acid phosphatase 1-like [Vitis vinifera]
novel_mir44-shanputao	VIT_214s0060g00580.2	3533	gi|225456860|ref|XP_002279764.1|/7.9e-196/PREDICTED: serine/threonine-protein kinase AFC2 [Vitis vinifera] >gi|297733679|emb|CBI14926.3| unnamed protein product [Vitis vinifera]
novel_mir44-shanputao	VIT_214s0060g00580.3	3571	gi|590644986|ref|XP_007031231.1|/0.0e+00/Global transcription factor C isoform 1 [Theobroma cacao] >gi|508719836|gb|EOY11733.1| Global transcription factor C isoform 1 [Theobroma cacao]
novel_mir44-shanputao	VIT_214s0060g00580.4	3684	gi|297743304|emb|CBI36171.3|/0.0e+00/unnamed protein product [Vitis vinifera]
novel_mir128-shanputao	VIT_214s0060g01560.1	957	gi|225470467|ref|XP_002263088.1|/0.0e+00/PREDICTED: uncharacterized protein LOC100245919 [Vitis vinifera] >gi|296084711|emb|CBI25853.3| unnamed protein product [Vitis vinifera]
novel_mir128-shanputao	VIT_214s0060g01560.2	957	gi|115462731|ref|NP_001054965.1|/2.6e-11/Os05g0226900 [Oryza sativa Japonica Group] >gi|18478606|gb|AAL73214.1|AF337054_1 repetitive proline rich protein [Oryza sativa] >gi|113578516|dbj|BAF16879.1| Os05g0226900 [Oryza sativa Japonica Group]
miR535a	VIT_214s0068g01460.1	302	"gi|225444029|ref|XP_002281743.1|/4.2e-218/PREDICTED: DNA-damage-repair/toleration protein DRT111, chloroplastic [Vitis vinifera]"
miR535a	VIT_214s0068g01460.10	302	gi|296084363|emb|CBI24751.3|/1.4e-166/unnamed protein product [Vitis vinifera]
miR535a	VIT_214s0068g01460.2	302	gi|359474327|ref|XP_002266759.2|/1.4e-116/PREDICTED: uncharacterized protein LOC100261883 [Vitis vinifera]
miR535a	VIT_214s0068g01460.3	307	gi|225429265|ref|XP_002265802.1|/8.6e-246/PREDICTED: uncharacterized protein LOC100245618 [Vitis vinifera]
miR535a	VIT_214s0068g01460.4	302	gi|225462882|ref|XP_002273316.1|/1.9e-181/PREDICTED: uncharacterized protein LOC100263311 [Vitis vinifera] >gi|296087477|emb|CBI34066.3| unnamed protein product [Vitis vinifera]
miR535a	VIT_214s0068g01460.5	302	gi|225434229|ref|XP_002275950.1|/6.9e-179/PREDICTED: uncharacterized protein LOC100259405 isoform 1 [Vitis vinifera]
miR535a	VIT_214s0068g01460.8	302	gi|442736195|gb|AGC65520.1|/4.4e-261/catalase [Eriobotrya japonica] >gi|442736199|gb|AGC65522.1| catalase [Eriobotrya japonica] >gi|442736201|gb|AGC65523.1| catalase [Eriobotrya japonica] >gi|442736203|gb|AGC65524.1| catalase [Eriobotrya japonica] >gi|471922711|gb|AGE15297.2| catalase 2 [Eriobotrya japonica]
miR535a	VIT_214s0068g01460.9	302	gi|225425402|ref|XP_002271312.1|/1.6e-159/PREDICTED: squamosa promoter-binding-like protein 12-like [Vitis vinifera]
miR2594	VIT_214s0068g02150.1	1552	-
miR2594	VIT_214s0068g02150.2	1412	gi|359486553|ref|XP_002275989.2|/7.2e-162/PREDICTED: zinc finger CCCH domain-containing protein 11-like [Vitis vinifera]
miR2594	VIT_214s0068g02150.4	1720	gi|595845351|ref|XP_007208916.1|/4.2e-207/hypothetical protein PRUPE_ppa1027134mg [Prunus persica] >gi|462404651|gb|EMJ10115.1| hypothetical protein PRUPE_ppa1027134mg [Prunus persica]
miR2594	VIT_214s0068g02150.5	1342	gi|296087389|emb|CBI33763.3|/0.0e+00/unnamed protein product [Vitis vinifera]
miR7750-5p	VIT_214s0081g00490.1	779	gi|225460909|ref|XP_002278970.1|/0.0e+00/PREDICTED: uncharacterized protein LOC100250252 [Vitis vinifera]
miR7750-5p	VIT_214s0081g00490.2	472	gi|526117529|ref|NP_001268047.1|/2.4e-122/caffeoyl-CoA O-methyltransferase [Vitis vinifera] >gi|3023437|sp|Q43237.1|CAMT_VITVI RecName: Full=Caffeoyl-CoA O-methyltransferase; AltName: Full=Trans-caffeoyl-CoA 3-O-methyltransferase; Short=CCOAMT; Short=CCOAOMT [Vitis vinifera] >gi|1000519|emb|CAA90969.1| caffeoyl-CoA O-methyltransferase [Vitis vinifera] 
miR7750-5p	VIT_214s0081g00490.3	779	"gi|359497624|ref|XP_003635588.1|/6.3e-285/PREDICTED: receptor-like protein kinase THESEUS 1-like, partial [Vitis vinifera]"
miR7750-5p	VIT_214s0081g00490.4	779	-
miR482-3p	VIT_214s0081g00710.1	734	"gi|255540719|ref|XP_002511424.1|/3.9e-268/aldehyde dehydrogenase, putative [Ricinus communis] >gi|223550539|gb|EEF52026.1| aldehyde dehydrogenase, putative [Ricinus communis]"
miR6026-3p	VIT_214s0108n00050.1	484	gi|147797300|emb|CAN78257.1|/0.0e+00/hypothetical protein VITISV_015144 [Vitis vinifera]
miR5054	VIT_215s0021g00870.1	1518	gi|225429265|ref|XP_002265802.1|/9.6e-198/PREDICTED: uncharacterized protein LOC100245618 [Vitis vinifera]
miR1162-5p	VIT_215s0021g01550.1	1683	gi|225435458|ref|XP_002285463.1|/0.0e+00/PREDICTED: nucleolar GTP-binding protein 1-like [Vitis vinifera]
miR171a	VIT_215s0046g00950.1	1068	"gi|225460496|ref|XP_002274963.1|/9.1e-129/PREDICTED: ATP synthase delta chain, chloroplastic [Vitis vinifera]"
miR170-3p	VIT_215s0046g00950.1	1068	gi|225450657|ref|XP_002278421.1|/0.0e+00/PREDICTED: uncharacterized protein LOC100240780 [Vitis vinifera]
miR170-3p	VIT_215s0046g00950.2	1068	-
miR171a	VIT_215s0046g00950.2	1068	"gi|225446775|ref|XP_002283048.1|/2.2e-95/PREDICTED: oxygen-evolving enhancer protein 2, chloroplastic [Vitis vinifera] >gi|147787750|emb|CAN60827.1| hypothetical protein VITISV_001116 [Vitis vinifera]"
miR472b	VIT_215s0048g00370.1	1890	"gi|359478745|ref|XP_002278563.2|/4.5e-111/PREDICTED: probable phytol kinase 2, chloroplastic-like [Vitis vinifera]"
miR472b	VIT_215s0048g00370.2	2133	gi|302143374|emb|CBI21935.3|/3.8e-35/unnamed protein product [Vitis vinifera]
miR170-3p	VIT_215s0048g00900.1	252	gi|225444938|ref|XP_002282308.1|/5.2e-212/PREDICTED: ectonucleotide pyrophosphatase/phosphodiesterase family member 3 [Vitis vinifera]
miR170-3p	VIT_215s0048g00900.2	374	gi|296080884|emb|CBI18813.3|/0.0e+00/unnamed protein product [Vitis vinifera]
novel_mir42-shanputao	VIT_215s0048g02270.3	2340	gi|545718613|ref|YP_008577454.1|/7.2e-43/hypothetical protein EGUI_CP_p070 (chloroplast) [Eucalyptus guilfoylei] >gi|545718626|ref|YP_008577467.1| hypothetical protein EGUI_CP_p084 (chloroplast) [Eucalyptus guilfoylei] >gi|442568693|gb|AGC58863.1| hypothetical protein EGUI_CP_p070 (chloroplast) [Eucalyptus guilfoylei] >gi|442568706|gb|AGC58876.1| hypothetical protein EGUI_CP_p084 (chloroplast) [Eucalyptus guilfoylei]
novel_mir42-shanputao	VIT_215s0048g02270.6	2340	gi|147766682|emb|CAN60757.1|/1.2e-269/hypothetical protein VITISV_041987 [Vitis vinifera]
novel_mir42-shanputao	VIT_215s0048g02270.9	2524	gi|147797300|emb|CAN78257.1|/0.0e+00/hypothetical protein VITISV_015144 [Vitis vinifera]
novel_mir42-shanputao	VIT_215s0048g02300.1	1168	gi|225470467|ref|XP_002263088.1|/0.0e+00/PREDICTED: uncharacterized protein LOC100245919 [Vitis vinifera] >gi|296084711|emb|CBI25853.3| unnamed protein product [Vitis vinifera]
miR9746i	VIT_216s0039g02600.1	287	gi|225455320|ref|XP_002271917.1|/0.0e+00/PREDICTED: uncharacterized protein LOC100245187 [Vitis vinifera]
miR472b	VIT_216s0050g00610.1	396	gi|225454518|ref|XP_002277370.1|/8.7e-311/PREDICTED: beclin 1 protein [Vitis vinifera] >gi|297745431|emb|CBI40511.3| unnamed protein product [Vitis vinifera]
miR472b	VIT_216s0050g00610.2	400	gi|672183350|ref|XP_008811949.1|/1.1e-66/PREDICTED: calmodulin-7 isoform X1 [Phoenix dactylifera]
miR7782-3p	VIT_216s0098g01520.1	1818	-
novel_mir119-shanputao	VIT_217s0000g00340.1	1320	gi|359493656|ref|XP_002282441.2|/0.0e+00/PREDICTED: protein SPA1-RELATED 3-like [Vitis vinifera]
novel_mir119-shanputao	VIT_217s0000g00340.2	2232	gi|225424560|ref|XP_002285332.1|/0.0e+00/PREDICTED: probable E3 ubiquitin-protein ligase HERC2 isoform 1 [Vitis vinifera] >gi|296081404|emb|CBI16837.3| unnamed protein product [Vitis vinifera]
novel_mir10-shanputao	VIT_217s0000g02320.1	668	gi|296084364|emb|CBI24752.3|/6.4e-129/unnamed protein product [Vitis vinifera]
novel_mir10-shanputao	VIT_217s0000g02320.2	669	gi|225437767|ref|XP_002281194.1|/4.2e-256/PREDICTED: probable WRKY transcription factor 47-like [Vitis vinifera]
novel_mir10-shanputao	VIT_217s0000g02320.3	668	gi|590724343|ref|XP_007052440.1|/5.0e-88/Uncharacterized protein TCM_005819 [Theobroma cacao] >gi|508704701|gb|EOX96597.1| Uncharacterized protein TCM_005819 [Theobroma cacao]
miR535a	VIT_217s0000g03280.1	27	gi|26452122|dbj|BAC43150.1|/1.8e-140/unknown protein [Arabidopsis thaliana]
miR472b	VIT_217s0000g08070.1	2179	gi|359491515|ref|XP_002278822.2|/1.3e-158/PREDICTED: uncharacterized protein Cbei_0202-like [Vitis vinifera]
miR403-5p	VIT_217s0000g08220.1	2166	gi|359491082|ref|XP_003634217.1|/1.5e-191/PREDICTED: manganese-dependent ADP-ribose/CDP-alcohol diphosphatase-like [Vitis vinifera] >gi|297733681|emb|CBI14928.3| unnamed protein product [Vitis vinifera]
miR403-5p	VIT_217s0000g08220.2	1772	gi|224084626|ref|XP_002307364.1|/6.7e-263/2-dehydro-3-deoxyphosphoheptonate aldolase family protein [Populus trichocarpa] >gi|222856813|gb|EEE94360.1| 2-dehydro-3-deoxyphosphoheptonate aldolase family protein [Populus trichocarpa]
miR403-5p	VIT_217s0000g08220.3	1847	gi|225441411|ref|XP_002278675.1|/7.2e-216/PREDICTED: uncharacterized protein LOC100265807 [Vitis vinifera]
miR535a	VIT_217s0000g09470.1	354	gi|359474327|ref|XP_002266759.2|/1.5e-116/PREDICTED: uncharacterized protein LOC100261883 [Vitis vinifera]
miR2950-3p	VIT_217s0000g09500.1	1002	-
miR2950-3p	VIT_217s0000g09500.2	1498	gi|672183350|ref|XP_008811949.1|/1.4e-81/PREDICTED: calmodulin-7 isoform X1 [Phoenix dactylifera]
miR2950-3p	VIT_217s0000g09500.3	2025	gi|147798826|emb|CAN61068.1|/5.7e-180/hypothetical protein VITISV_006589 [Vitis vinifera]
miR2950-3p	VIT_217s0000g09500.4	2024	gi|359479118|ref|XP_002264743.2|/3.8e-154/PREDICTED: J domain-containing protein spf31 [Vitis vinifera]
miR5813	VIT_218s0001g00760.1	533	gi|225451102|ref|XP_002265951.1|/2.1e-166/PREDICTED: uncharacterized protein LOC100262434 [Vitis vinifera] >gi|298205010|emb|CBI34317.3| unnamed protein product [Vitis vinifera]
miR5652	VIT_218s0001g06250.1	1806	"gi|225466263|ref|XP_002271575.1|/5.9e-219/PREDICTED: phytoene synthase, chloroplastic [Vitis vinifera]"
miR6463	VIT_218s0001g09410.1	450	gi|111379074|gb|ABH09324.1|/4.5e-163/putative aquaporin [Vitis vinifera]
miR6026-3p	VIT_218s0001g11710.1	296	gi|359487180|ref|XP_002268806.2|/0.0e+00/PREDICTED: putative disease resistance RPP13-like protein 1-like [Vitis vinifera]
miR5652	VIT_218s0001g12000.1	223	gi|225465433|ref|XP_002265568.1|/0.0e+00/PREDICTED: disease resistance protein RPM1-like [Vitis vinifera]
miR472b	VIT_218s0001g13260.1	886	gi|225446714|ref|XP_002282438.1|/8.1e-145/PREDICTED: uncharacterized protein LOC100267696 [Vitis vinifera] >gi|302143482|emb|CBI22043.3| unnamed protein product [Vitis vinifera]
miR7121a	VIT_218s0001g13800.1	875	gi|147798826|emb|CAN61068.1|/3.6e-172/hypothetical protein VITISV_006589 [Vitis vinifera]
miR472b	VIT_218s0164g00030.1	760	"gi|225466263|ref|XP_002271575.1|/1.7e-179/PREDICTED: phytoene synthase, chloroplastic [Vitis vinifera]"
miR170-3p	VIT_219s0014g02660.1	2864	gi|703108135|ref|XP_010098926.1|/0.0e+00/Transketolase [Morus notabilis] >gi|587887488|gb|EXB76228.1| Transketolase [Morus notabilis]
miR171a	VIT_219s0014g02660.1	2864	"gi|225466263|ref|XP_002271575.1|/1.7e-179/PREDICTED: phytoene synthase, chloroplastic [Vitis vinifera]"
miR170-3p	VIT_219s0014g02660.2	3356	"gi|225466263|ref|XP_002271575.1|/8.3e-252/PREDICTED: phytoene synthase, chloroplastic [Vitis vinifera]"
miR171a	VIT_219s0014g02660.2	3356	"gi|225456471|ref|XP_002284518.1|/0.0e+00/PREDICTED: ATP-dependent Clp protease ATP-binding subunit clpA homolog CD4A, chloroplastic-like [Vitis vinifera]"
miR171a	VIT_219s0014g02660.3	3366	gi|225434907|ref|XP_002280790.1|/0.0e+00/PREDICTED: scarecrow-like protein 14-like [Vitis vinifera]
miR170-3p	VIT_219s0014g02660.3	3366	gi|359493656|ref|XP_002282441.2|/0.0e+00/PREDICTED: protein SPA1-RELATED 3-like [Vitis vinifera]
miR171a	VIT_219s0014g02660.4	4175	"gi|225446693|ref|XP_002282107.1|/0.0e+00/PREDICTED: ATP-dependent zinc metalloprotease FTSH 2, chloroplastic-like [Vitis vinifera]"
miR170-3p	VIT_219s0014g02660.4	4175	"gi|225451543|ref|XP_002273840.1|/1.0e-162/PREDICTED: shikimate kinase, chloroplastic [Vitis vinifera] >gi|296082301|emb|CBI21306.3| unnamed protein product [Vitis vinifera]"
miR171a	VIT_219s0014g02660.5	3441	gi|255070035|ref|XP_002507099.1|/8.8e-11/predicted protein [Micromonas sp. RCC299] >gi|226522374|gb|ACO68357.1| predicted protein [Micromonas sp. RCC299]
miR170-3p	VIT_219s0014g02660.5	3441	gi|225427603|ref|XP_002271036.1|/2.8e-64/PREDICTED: uncharacterized protein LOC100254598 [Vitis vinifera]
miR171a	VIT_219s0014g02660.6	3157	gi|297743304|emb|CBI36171.3|/0.0e+00/unnamed protein product [Vitis vinifera]
miR170-3p	VIT_219s0014g02660.6	3157	gi|359493656|ref|XP_002282441.2|/0.0e+00/PREDICTED: protein SPA1-RELATED 3-like [Vitis vinifera]
miR472b	VIT_219s0085g00460.1	473	-
miR472b	VIT_219s0085g00480.1	451	gi|26452122|dbj|BAC43150.1|/1.4e-140/unknown protein [Arabidopsis thaliana]
novel_mir44-shanputao	VIT_219s0090g00850.1	2916	gi|643717998|gb|KDP29354.1|/0.0e+00/hypothetical protein JCGZ_18275 [Jatropha curcas]
novel_mir44-shanputao	VIT_219s0090g00850.10	2916	gi|359474327|ref|XP_002266759.2|/2.2e-116/PREDICTED: uncharacterized protein LOC100261883 [Vitis vinifera]
novel_mir44-shanputao	VIT_219s0090g00850.11	4587	gi|185487419|gb|ACC77744.1|/3.7e-166/homogentisate phytyltransferase [Manihot esculenta]
novel_mir44-shanputao	VIT_219s0090g00850.12	4581	"gi|225456471|ref|XP_002284518.1|/0.0e+00/PREDICTED: ATP-dependent Clp protease ATP-binding subunit clpA homolog CD4A, chloroplastic-like [Vitis vinifera]"
novel_mir44-shanputao	VIT_219s0090g00850.13	4455	"gi|225451543|ref|XP_002273840.1|/1.5e-167/PREDICTED: shikimate kinase, chloroplastic [Vitis vinifera] >gi|296082301|emb|CBI21306.3| unnamed protein product [Vitis vinifera]"
novel_mir44-shanputao	VIT_219s0090g00850.14	4195	gi|225469754|ref|XP_002272479.1|/4.6e-192/PREDICTED: probable mannitol dehydrogenase [Vitis vinifera] >gi|296086965|emb|CBI33198.3| unnamed protein product [Vitis vinifera]
novel_mir44-shanputao	VIT_219s0090g00850.15	4748	gi|225460761|ref|XP_002276224.1|/2.8e-191/PREDICTED: uncharacterized protein LOC100260706 [Vitis vinifera]
novel_mir44-shanputao	VIT_219s0090g00850.2	2755	gi|225435062|ref|XP_002284384.1|/3.4e-88/PREDICTED: zinc finger protein ZAT11 [Vitis vinifera]
novel_mir44-shanputao	VIT_219s0090g00850.3	3302	gi|225426154|ref|XP_002278542.1|/2.0e-56/PREDICTED: uncharacterized protein LOC100258716 [Vitis vinifera] >gi|297742238|emb|CBI34387.3| unnamed protein product [Vitis vinifera]
novel_mir44-shanputao	VIT_219s0090g00850.4	2623	gi|225434229|ref|XP_002275950.1|/8.9e-270/PREDICTED: uncharacterized protein LOC100259405 isoform 1 [Vitis vinifera]
novel_mir44-shanputao	VIT_219s0090g00850.5	2749	gi|225463974|ref|XP_002268548.1|/9.7e-256/PREDICTED: uncharacterized protein LOC100256476 [Vitis vinifera]
novel_mir44-shanputao	VIT_219s0090g00850.6	4294	gi|225431303|ref|XP_002268940.1|/0.0e+00/PREDICTED: disease resistance RPP13-like protein 4 [Vitis vinifera]
novel_mir44-shanputao	VIT_219s0090g00850.7	2363	gi|442736195|gb|AGC65520.1|/4.8e-252/catalase [Eriobotrya japonica] >gi|442736199|gb|AGC65522.1| catalase [Eriobotrya japonica] >gi|442736201|gb|AGC65523.1| catalase [Eriobotrya japonica] >gi|442736203|gb|AGC65524.1| catalase [Eriobotrya japonica] >gi|471922711|gb|AGE15297.2| catalase 2 [Eriobotrya japonica]
novel_mir44-shanputao	VIT_219s0090g00850.8	4288	"gi|225427240|ref|XP_002278451.1|/0.0e+00/PREDICTED: pentatricopeptide repeat-containing protein At5g46580, chloroplastic [Vitis vinifera]"
novel_mir44-shanputao	VIT_219s0090g00850.9	2199	gi|672183350|ref|XP_008811949.1|/1.1e-66/PREDICTED: calmodulin-7 isoform X1 [Phoenix dactylifera]
miR7709-3p	VIT_219s0090g01770.11	1754	gi|643717998|gb|KDP29354.1|/0.0e+00/hypothetical protein JCGZ_18275 [Jatropha curcas]
miR7709-3p	VIT_219s0090g01770.2	1902	gi|225446714|ref|XP_002282438.1|/6.1e-148/PREDICTED: uncharacterized protein LOC100267696 [Vitis vinifera] >gi|302143482|emb|CBI22043.3| unnamed protein product [Vitis vinifera]
miR7709-3p	VIT_219s0090g01770.3	1993	gi|359477194|ref|XP_002274677.2|/3.9e-117/PREDICTED: DNA replication complex GINS protein SLD5-like [Vitis vinifera]
miR7709-3p	VIT_219s0090g01770.5	1971	"gi|225427768|ref|XP_002267726.1|/1.1e-192/PREDICTED: probable fructose-bisphosphate aldolase 1, chloroplastic [Vitis vinifera] >gi|147835267|emb|CAN74445.1| hypothetical protein VITISV_020600 [Vitis vinifera]"
miR7709-3p	VIT_219s0090g01770.7	1787	gi|225435334|ref|XP_002282437.1|/0.0e+00/PREDICTED: auxin response factor 18-like [Vitis vinifera]
miR7709-3p	VIT_219s0090g01770.8	2062	"gi|225456471|ref|XP_002284518.1|/0.0e+00/PREDICTED: ATP-dependent Clp protease ATP-binding subunit clpA homolog CD4A, chloroplastic-like [Vitis vinifera]"
