# Supplementary material for: Small RNA and degradome deep sequencing reveal respective roles of cold-related microRNAs across Chinese wild grapevine and cultivated grapevine
Source: BMC Genomics. 2019 Oct 15;20:740. doi: 10.1186/s12864-019-6111-5 (PMC6794902; doi:10.1186/s12864-019-6111-5)
Supplement: Supplementary file 16 — Additional file 16: Table S16. GO terms of targets of DEMs in cultivated grape. [file 12864_2019_6111_MOESM16_ESM.xls]

## Sheet: C
GO terms of targets of DEMs in cultivated grape
Cellular component
GO ID	GO term	P-value	gene ID
GO:0005576	extracellular region	1.84e-16	VIT_208s0040g01790.2,VIT_208s0007g06460.3,VIT_213s0019g01920.1,VIT_208s0007g06460.1,VIT_213s0019g01940.1,VIT_206s0004g03760.2,VIT_208s0040g01790.1,VIT_204s0069g00950.2,VIT_208s0007g01910.2,VIT_204s0069g00950.1,VIT_204s0023g01960.5,VIT_204s0023g01960.6,VIT_208s0007g01910.1,VIT_204s0023g01960.4,VIT_208s0007g00600.2,VIT_208s0007g00680.1,VIT_204s0023g01960.3,VIT_208s0007g06460.5,VIT_206s0004g04050.2,…
GO:0005778	peroxisomal membrane	0.00044	VIT_217s0000g02760.3,VIT_217s0000g02760.1,VIT_217s0000g02760.2
GO:0031231	intrinsic to peroxisomal membrane	0.00044	VIT_217s0000g02760.3,VIT_217s0000g02760.2,VIT_217s0000g02760.1
GO:0031903	microbody membrane	0.00044	VIT_217s0000g02760.1,VIT_217s0000g02760.2,VIT_217s0000g02760.3
GO:0043231	intracellular membrane-bounded organelle	0.00079	VIT_202s0012g02250.1,VIT_216s0050g02460.5,VIT_205s0077g00800.1,VIT_208s0040g01810.2,VIT_208s0040g01810.1,VIT_206s0004g02800.3,VIT_211s0016g00640.1,VIT_209s0002g01590.1,VIT_212s0028g03350.1,VIT_207s0104g00460.4,VIT_211s0065g00170.1,VIT_216s0050g02460.2,VIT_207s0031g00220.2,VIT_204s0008g05210.1,VIT_210s0003g04670.3,VIT_206s0004g02800.2,VIT_213s0019g04320.4,VIT_208s0007g06270.1,VIT_213s0019g04320.5,…
GO:0043227	membrane-bounded organelle	0.00508	VIT_208s0040g03180.1,VIT_202s0012g02250.7,VIT_204s0023g01930.3,VIT_217s0000g01260.1,VIT_211s0065g00170.4,VIT_201s0010g03910.2,VIT_202s0012g02250.3,VIT_217s0000g02760.1,VIT_214s0068g01780.1,VIT_211s0065g00170.8,VIT_211s0016g00640.2,VIT_216s0050g02460.7,VIT_202s0012g02250.4,VIT_216s0050g02460.4,VIT_202s0012g02250.2,VIT_204s0008g05210.5,VIT_208s0040g01810.4,VIT_210s0003g04670.1,VIT_213s0019g04320.6,…
GO:0043229	intracellular organelle	0.15068	VIT_206s0004g02800.1,VIT_208s0007g06820.3,VIT_217s0000g02760.3,VIT_204s0023g01930.1,VIT_213s0019g04320.7,VIT_207s0104g00460.1,VIT_210s0003g03290.1,VIT_204s0008g05210.3,VIT_211s0016g00450.6,VIT_207s0104g00460.6,VIT_215s0046g03190.2,VIT_202s0012g02250.6,VIT_209s0002g03740.1,VIT_209s0002g01590.3,VIT_218s0001g08620.1,VIT_211s0065g00170.7,VIT_219s0177g00040.2,VIT_201s0010g03910.1,VIT_216s0050g02460.3,…
GO:0043226	organelle	0.2106	VIT_204s0008g05210.3,VIT_207s0104g00460.6,VIT_211s0016g00450.6,VIT_215s0046g03190.2,VIT_209s0002g03740.1,VIT_202s0012g02250.6,VIT_209s0002g01590.3,VIT_211s0065g00170.7,VIT_218s0001g08620.1,VIT_219s0177g00040.2,VIT_201s0010g03910.1,VIT_216s0050g02460.3,VIT_207s0031g00220.1,VIT_217s0000g02760.2,VIT_206s0004g02800.1,VIT_208s0007g06820.3,VIT_217s0000g02760.3,VIT_204s0023g01930.1,VIT_213s0019g04320.7,…
GO:0033176	proton-transporting V-type ATPase complex	0.32308	VIT_203s0038g02760.4,VIT_203s0038g02760.3,VIT_203s0038g02760.5,VIT_203s0038g02760.2
GO:0031300	intrinsic to organelle membrane	0.71551	VIT_217s0000g02760.1,VIT_217s0000g02760.2,VIT_217s0000g02760.3
GO:0044438	microbody part	0.88171	VIT_217s0000g02760.3,VIT_217s0000g02760.2,VIT_217s0000g02760.1
GO:0044439	peroxisomal part	0.88171	VIT_217s0000g02760.2,VIT_217s0000g02760.1,VIT_217s0000g02760.3
GO:0005777	peroxisome	1	VIT_217s0000g02760.2,VIT_217s0000g02760.1,VIT_217s0000g02760.3
GO:0031966	mitochondrial membrane	1	VIT_207s0104g00460.6,VIT_207s0104g00460.1,VIT_207s0104g00460.4
GO:0042579	microbody	1	VIT_217s0000g02760.1,VIT_217s0000g02760.2,VIT_217s0000g02760.3
GO:0016469	proton-transporting two-sector ATPase complex	1	VIT_203s0038g02760.4,VIT_203s0038g02760.2,VIT_203s0038g02760.5,VIT_203s0038g02760.3
GO:0030119	AP-type membrane coat adaptor complex	1	VIT_202s0025g00100.1,VIT_202s0025g00100.2
GO:0005740	mitochondrial envelope	1	VIT_207s0104g00460.6,VIT_207s0104g00460.1,VIT_207s0104g00460.4
GO:0044429	mitochondrial part	1	VIT_207s0104g00460.1,VIT_207s0104g00460.6,VIT_207s0104g00460.4
GO:0005739	mitochondrion	1	VIT_207s0104g00460.4,VIT_207s0104g00460.1,VIT_207s0104g00460.6
GO:0030312	external encapsulating structure	1	VIT_211s0103g00550.5,VIT_209s0002g00320.1,VIT_211s0103g00550.6,VIT_211s0103g00550.4,VIT_211s0103g00550.3
GO:0030117	membrane coat	1	VIT_202s0025g00100.2,VIT_202s0025g00100.1
GO:0048475	coated membrane	1	VIT_202s0025g00100.2,VIT_202s0025g00100.1
GO:0071944	cell periphery	1	VIT_211s0103g00550.5,VIT_211s0103g00550.6,VIT_209s0002g00320.1,VIT_211s0103g00550.4,VIT_211s0103g00550.3
GO:0044424	intracellular part	1	VIT_209s0002g01590.1,VIT_212s0028g03350.1,VIT_207s0104g00460.4,VIT_207s0031g01230.1,VIT_207s0031g00220.2,VIT_202s0025g00100.2,VIT_211s0065g00170.1,VIT_216s0050g02460.2,VIT_216s0050g02460.5,VIT_213s0073g00560.1,VIT_205s0077g00800.1,VIT_202s0012g02250.1,VIT_211s0016g00640.1,VIT_208s0032g00940.1,VIT_208s0040g01810.2,VIT_206s0004g02800.3,VIT_208s0040g01810.1,VIT_216s0050g02460.8,VIT_211s0065g00170.5,…
GO:0005622	intracellular	1	VIT_201s0010g03910.2,VIT_211s0065g00170.4,VIT_204s0023g01930.3,VIT_217s0000g01260.1,VIT_202s0012g02250.7,VIT_208s0040g03180.1,VIT_216s0050g02460.4,VIT_212s0035g01020.4,VIT_202s0012g02250.4,VIT_216s0050g02460.7,VIT_211s0016g00640.2,VIT_214s0068g01780.1,VIT_211s0065g00170.8,VIT_217s0000g02760.1,VIT_202s0012g02250.3,VIT_213s0019g04320.6,VIT_207s0031g02660.1,VIT_210s0003g04670.1,VIT_204s0008g05210.5,…
GO:0031090	organelle membrane	1	VIT_207s0104g00460.4,VIT_217s0000g02760.2,VIT_217s0000g02760.1,VIT_207s0104g00460.1,VIT_207s0104g00460.6,VIT_217s0000g02760.3
GO:0044425	membrane part	1	VIT_211s0052g00320.6,VIT_214s0108g00620.1,VIT_207s0031g01860.1,VIT_213s0067g02970.2,VIT_211s0052g00320.5,VIT_205s0049g00940.2,VIT_203s0038g02760.5,VIT_218s0001g08850.2,VIT_217s0000g02760.1,VIT_216s0050g02460.4,VIT_217s0000g02760.3,VIT_207s0031g02270.2,VIT_216s0050g02460.7,VIT_205s0051g00460.2,VIT_203s0038g02760.4,VIT_201s0011g02840.5,VIT_203s0038g02760.3,VIT_217s0000g02760.2,VIT_201s0011g02840.3,…
GO:0031224	intrinsic to membrane	1	VIT_211s0052g00320.6,VIT_214s0108g00620.1,VIT_207s0031g01860.1,VIT_205s0049g00940.2,VIT_213s0067g02970.2,VIT_211s0052g00320.5,VIT_217s0000g02760.1,VIT_218s0001g08850.2,VIT_216s0050g02460.7,VIT_216s0050g02460.4,VIT_207s0031g02270.2,VIT_217s0000g02760.3,VIT_201s0011g02840.5,VIT_205s0051g00460.2,VIT_207s0129g01040.4,VIT_201s0011g02840.3,VIT_217s0000g02760.2,VIT_216s0050g02460.3,VIT_218s0001g08620.1,…
GO:0031967	organelle envelope	1	VIT_207s0104g00460.6,VIT_207s0104g00460.1,VIT_207s0104g00460.4
GO:0031975	envelope	1	VIT_207s0104g00460.1,VIT_207s0104g00460.6,VIT_207s0104g00460.4
GO:0016020	membrane	1	VIT_213s0067g03280.1,VIT_202s0025g00100.1,VIT_216s0050g02460.8,VIT_216s0050g02460.6,VIT_204s0008g01960.1,VIT_218s0001g04890.1,VIT_211s0052g00320.4,VIT_203s0038g02760.2,VIT_218s0001g08850.7,VIT_218s0001g08850.5,VIT_211s0052g00320.2,VIT_200s2750g00010.1,VIT_218s0001g08850.4,VIT_202s0025g00100.2,VIT_216s0050g02460.2,VIT_213s0073g00560.2,VIT_207s0104g00460.4,VIT_207s0031g02270.1,VIT_205s0051g00460.1,…
GO:0005623	cell	1	VIT_210s0003g04670.3,VIT_204s0008g05210.1,VIT_206s0004g02800.2,VIT_212s0035g00200.1,VIT_213s0019g04320.4,VIT_208s0007g06270.1,VIT_208s0007g04290.6,VIT_213s0067g01630.1,VIT_214s0068g01840.1,VIT_213s0019g04320.5,VIT_216s0050g02460.6,VIT_211s0065g00170.5,VIT_216s0050g02460.8,VIT_202s0025g00100.1,VIT_208s0056g00160.3,VIT_202s0012g02250.1,VIT_213s0073g00560.1,VIT_205s0077g00800.1,VIT_216s0050g02460.5,…
GO:0044464	cell part	1	VIT_215s0046g03190.2,VIT_209s0002g01590.3,VIT_202s0012g02250.6,VIT_209s0002g03740.1,VIT_204s0008g05210.3,VIT_209s0002g00320.1,VIT_207s0104g00460.6,VIT_202s0025g00280.5,VIT_211s0016g00450.6,VIT_217s0000g02760.2,VIT_207s0005g00040.2,VIT_207s0031g00220.1,VIT_216s0039g02010.2,VIT_216s0050g02460.3,VIT_201s0010g03910.1,VIT_218s0001g08620.1,VIT_219s0177g00040.2,VIT_211s0065g00170.7,VIT_205s0020g02600.2,…
GO:0044446	intracellular organelle part	1	VIT_207s0104g00460.6,VIT_217s0000g02760.3,VIT_207s0104g00460.1,VIT_218s0001g13680.2,VIT_218s0001g08620.1,VIT_217s0000g02760.1,VIT_217s0000g02760.2,VIT_207s0104g00460.4
GO:0030529	ribonucleoprotein complex	1	VIT_208s0056g00160.3,VIT_207s0031g01230.2,VIT_212s0035g01020.4,VIT_207s0031g01230.1
GO:0044422	organelle part	1	VIT_218s0001g08620.1,VIT_218s0001g13680.2,VIT_207s0104g00460.1,VIT_217s0000g02760.3,VIT_207s0104g00460.4,VIT_217s0000g02760.2,VIT_217s0000g02760.1,VIT_207s0104g00460.6
GO:0043234	protein complex	1	VIT_202s0025g00100.2,VIT_218s0001g08620.1,VIT_202s0025g00100.1,VIT_203s0038g02760.4,VIT_211s0016g00450.6,VIT_203s0038g02760.3,VIT_203s0038g02760.5,VIT_203s0038g02760.2
GO:0005737	cytoplasm	1	VIT_217s0000g02760.1,VIT_217s0000g02760.2,VIT_207s0104g00460.4,VIT_217s0000g02760.3,VIT_202s0025g00100.2,VIT_210s0003g03290.1,VIT_207s0104g00460.1,VIT_218s0001g08620.1,VIT_202s0025g00100.1,VIT_207s0104g00460.6
GO:0044444	cytoplasmic part	1	VIT_207s0104g00460.6,VIT_207s0104g00460.4,VIT_217s0000g02760.2,VIT_217s0000g02760.1,VIT_218s0001g08620.1,VIT_202s0025g00100.1,VIT_210s0003g03290.1,VIT_207s0104g00460.1,VIT_217s0000g02760.3,VIT_202s0025g00100.2
GO:0043228	non-membrane-bounded organelle	1	VIT_218s0001g13680.2,VIT_208s0007g06820.3
GO:0043232	intracellular non-membrane-bounded organelle	1	VIT_208s0007g06820.3,VIT_218s0001g13680.2
GO:0032991	macromolecular complex	1	VIT_203s0038g02760.4,VIT_203s0038g02760.5,VIT_203s0038g02760.2,VIT_203s0038g02760.3,VIT_211s0016g00450.6,VIT_207s0031g01230.2,VIT_219s0015g00920.1,VIT_202s0025g00100.1,VIT_218s0001g08620.1,VIT_208s0056g00160.3,VIT_219s0015g00920.2,VIT_212s0035g01020.4,VIT_207s0031g01230.1,VIT_202s0025g00100.2
GO:0009536	plastid	1	VIT_210s0003g03290.1,VIT_218s0001g08620.1

## Sheet: F
GO terms of targets of DEMs in cultivated grape
Molecular function
GO ID	GO term	P-value	gene ID
GO:0016682	oxidoreductase activity, acting on diphenols and related substances as donors, oxygen as acceptor	9.33e-27	VIT_208s0040g01790.1,VIT_204s0069g00950.2,VIT_208s0007g01910.2,VIT_204s0069g00950.1,VIT_204s0023g01960.5,VIT_204s0023g01960.6,VIT_204s0023g01960.4,VIT_208s0007g01910.1,VIT_208s0007g00680.1,VIT_208s0007g00600.2,VIT_204s0023g01960.3,VIT_208s0040g01790.2,VIT_208s0007g06460.3,VIT_213s0019g01920.1,VIT_208s0007g06460.1,VIT_213s0019g01940.1,VIT_206s0004g03760.2,VIT_208s0007g00600.1,VIT_208s0007g06460.4,…
GO:0016679	oxidoreductase activity, acting on diphenols and related substances as donors	3.65e-26	VIT_208s0040g01790.1,VIT_204s0069g00950.2,VIT_208s0007g01910.2,VIT_204s0023g01960.5,VIT_204s0069g00950.1,VIT_204s0023g01960.6,VIT_204s0023g01960.4,VIT_208s0007g01910.1,VIT_208s0007g00600.2,VIT_208s0007g00680.1,VIT_204s0023g01960.3,VIT_208s0040g01790.2,VIT_208s0007g06460.3,VIT_213s0019g01920.1,VIT_208s0007g06460.1,VIT_213s0019g01940.1,VIT_206s0004g03760.2,VIT_208s0007g00600.1,VIT_206s0004g06090.1,…
GO:0001071	nucleic acid binding transcription factor activity	4.02e-13	VIT_202s0012g02250.1,VIT_206s0004g02800.3,VIT_213s0019g04320.1,VIT_202s0012g02250.5,VIT_209s0002g01590.1,VIT_211s0016g02210.2,VIT_207s0031g00220.2,VIT_204s0008g05210.4,VIT_204s0008g05210.1,VIT_204s0008g05210.2,VIT_210s0003g04670.3,VIT_206s0004g02800.2,VIT_213s0019g04320.4,VIT_213s0019g04320.3,VIT_210s0003g04670.2,VIT_207s0031g00220.3,VIT_213s0019g04320.5,VIT_209s0002g04340.1,VIT_213s0019g04320.2,…
GO:0003899	DNA-directed RNA polymerase activity	1.98e-12	VIT_205s0051g00930.1,VIT_205s0051g00930.6,VIT_205s0051g00930.7,VIT_205s0051g00930.3,VIT_205s0051g00930.8,VIT_205s0051g00930.2,VIT_205s0051g00930.5,VIT_205s0051g00930.4
GO:0005515	protein binding	2.26e-10	VIT_202s0012g02250.4,VIT_211s0103g00550.6,VIT_211s0016g00640.2,VIT_218s0001g07240.2,VIT_211s0103g00550.3,VIT_202s0012g02250.3,VIT_202s0025g00280.1,VIT_204s0008g01770.6,VIT_202s0025g00280.2,VIT_216s0050g01460.2,VIT_202s0012g02250.7,VIT_211s0103g00550.5,VIT_211s0103g00550.4,VIT_218s0001g12770.2,VIT_218s0001g07240.3,VIT_202s0025g00280.6,VIT_208s0040g01810.3,VIT_202s0025g00280.4,VIT_204s0008g01770.3,…
GO:0003677	DNA binding	3.21e-06	VIT_213s0019g04320.2,VIT_211s0016g02210.1,VIT_204s0008g05210.1,VIT_210s0003g04670.3,VIT_206s0004g02800.2,VIT_204s0008g05210.2,VIT_213s0019g04320.4,VIT_213s0019g04320.3,VIT_202s0012g02250.6,VIT_209s0002g03740.1,VIT_202s0012g02250.2,VIT_209s0002g04340.1,VIT_210s0003g04670.1,VIT_204s0008g05210.3,VIT_204s0008g05210.5,VIT_213s0019g04320.6,VIT_210s0003g04670.2,VIT_213s0019g04320.5,VIT_202s0012g02250.5,…
GO:0043178	alcohol binding	4.59e-06	VIT_207s0104g01320.2,VIT_214s0030g01240.2,VIT_207s0104g01320.1,VIT_214s0030g01240.3,VIT_214s0030g01240.1,VIT_214s0030g01240.4
GO:0019829	cation-transporting ATPase activity	6.1e-06	VIT_204s0008g01960.1,VIT_203s0038g02760.3,VIT_211s0052g00320.5,VIT_211s0052g00320.7,VIT_203s0038g02760.2,VIT_203s0038g02760.5,VIT_211s0052g00320.4,VIT_211s0052g00320.3,VIT_218s0001g08850.5,VIT_218s0001g08850.7,VIT_203s0038g02760.4,VIT_211s0052g00320.2,VIT_211s0052g00320.6,VIT_218s0001g08850.4,VIT_218s0001g08850.2
GO:0042625	ATPase activity, coupled to transmembrane movement of ions	1.77e-05	VIT_218s0001g08850.2,VIT_218s0001g08850.4,VIT_211s0052g00320.6,VIT_211s0052g00320.7,VIT_211s0052g00320.5,VIT_211s0052g00320.3,VIT_203s0038g02760.5,VIT_207s0129g01040.4,VIT_218s0001g08850.7,VIT_218s0001g08850.5,VIT_211s0052g00320.2,VIT_203s0038g02760.4,VIT_203s0038g02760.3,VIT_204s0008g01960.1,VIT_211s0052g00320.4,VIT_203s0038g02760.2
GO:0016160	amylase activity	7.21e-05	VIT_214s0068g00420.7,VIT_214s0068g00420.4,VIT_214s0068g00420.10,VIT_214s0068g00420.9,VIT_214s0068g00420.5,VIT_214s0068g00420.8,VIT_214s0068g00420.3,VIT_214s0068g00420.2
GO:0003676	nucleic acid binding	0.00012	VIT_201s0010g03910.3,VIT_204s0008g06260.5,VIT_204s0008g06260.3,VIT_213s0019g04320.1,VIT_202s0012g02250.5,VIT_218s0001g13680.2,VIT_201s0011g02990.2,VIT_204s0008g05210.4,VIT_204s0008g05210.2,VIT_217s0000g06400.3,VIT_213s0019g04320.3,VIT_210s0003g04670.2,VIT_207s0031g00220.3,VIT_209s0002g04340.1,VIT_210s0003g00050.2,VIT_204s0008g06260.4,VIT_213s0019g04320.2,VIT_202s0012g02250.7,VIT_208s0040g03180.1,…
GO:0042626	ATPase activity, coupled to transmembrane movement of substances	0.00024	VIT_211s0052g00320.3,VIT_203s0038g02760.5,VIT_211s0052g00320.7,VIT_211s0052g00320.5,VIT_211s0052g00320.6,VIT_218s0001g08850.4,VIT_218s0001g08850.2,VIT_211s0052g00320.4,VIT_203s0038g02760.2,VIT_203s0038g02760.3,VIT_204s0008g01960.1,VIT_211s0052g00320.2,VIT_203s0038g02760.4,VIT_218s0001g08850.7,VIT_218s0001g08850.5,VIT_207s0129g01040.4
GO:0043492	ATPase activity, coupled to movement of substances	0.00024	VIT_218s0001g08850.2,VIT_218s0001g08850.4,VIT_211s0052g00320.6,VIT_211s0052g00320.7,VIT_211s0052g00320.5,VIT_203s0038g02760.5,VIT_211s0052g00320.3,VIT_207s0129g01040.4,VIT_218s0001g08850.5,VIT_218s0001g08850.7,VIT_203s0038g02760.4,VIT_211s0052g00320.2,VIT_204s0008g01960.1,VIT_203s0038g02760.3,VIT_203s0038g02760.2,VIT_211s0052g00320.4
GO:0016820	hydrolase activity, acting on acid anhydrides, catalyzing transmembrane movement of substances	0.00029	VIT_218s0001g08850.4,VIT_218s0001g08850.2,VIT_211s0052g00320.3,VIT_203s0038g02760.5,VIT_211s0052g00320.5,VIT_211s0052g00320.7,VIT_211s0052g00320.6,VIT_207s0129g01040.4,VIT_211s0052g00320.4,VIT_203s0038g02760.2,VIT_203s0038g02760.3,VIT_204s0008g01960.1,VIT_211s0052g00320.2,VIT_203s0038g02760.4,VIT_218s0001g08850.5,VIT_218s0001g08850.7
GO:0005488	binding	0.00057	VIT_207s0104g00460.1,VIT_208s0007g06460.5,VIT_208s0007g06820.3,VIT_202s0025g00280.2,VIT_207s0104g01320.1,VIT_218s0001g08850.2,VIT_212s0034g01140.1,VIT_206s0004g02750.3,VIT_204s0044g01620.2,VIT_205s0102g00260.6,VIT_202s0241g00110.1,VIT_213s0064g00550.1,VIT_214s0068g00420.2,VIT_213s0019g02150.1,VIT_207s0129g01040.4,VIT_207s0104g01320.2,VIT_207s0104g00460.6,VIT_217s0000g05820.8,VIT_205s0051g00460.2,…
GO:0004133	glycogen debranching enzyme activity	0.00078	VIT_207s0031g01540.3,VIT_207s0031g01540.1,VIT_207s0031g01540.2
GO:0015399	primary active transmembrane transporter activity	0.00324	VIT_218s0001g08850.2,VIT_218s0001g08850.4,VIT_211s0052g00320.6,VIT_211s0052g00320.7,VIT_211s0052g00320.5,VIT_211s0052g00320.3,VIT_203s0038g02760.5,VIT_207s0129g01040.4,VIT_218s0001g08850.7,VIT_218s0001g08850.5,VIT_211s0052g00320.2,VIT_203s0038g02760.4,VIT_203s0038g02760.3,VIT_204s0008g01960.1,VIT_211s0052g00320.4,VIT_203s0038g02760.2
GO:0015405	P-P-bond-hydrolysis-driven transmembrane transporter activity	0.00324	VIT_218s0001g08850.4,VIT_218s0001g08850.2,VIT_211s0052g00320.5,VIT_211s0052g00320.7,VIT_211s0052g00320.3,VIT_203s0038g02760.5,VIT_211s0052g00320.6,VIT_207s0129g01040.4,VIT_203s0038g02760.3,VIT_204s0008g01960.1,VIT_211s0052g00320.4,VIT_203s0038g02760.2,VIT_218s0001g08850.7,VIT_218s0001g08850.5,VIT_211s0052g00320.2,VIT_203s0038g02760.4
GO:0016671	oxidoreductase activity, acting on a sulfur group of donors, disulfide as acceptor	0.06925	VIT_212s0059g00760.4,VIT_212s0059g00760.3,VIT_212s0059g00760.2,VIT_212s0059g00760.1
GO:0042623	ATPase activity, coupled	0.09519	VIT_211s0052g00320.6,VIT_211s0052g00320.5,VIT_211s0052g00320.7,VIT_211s0065g00340.3,VIT_211s0052g00320.3,VIT_203s0038g02760.5,VIT_218s0001g08850.2,VIT_218s0001g08850.4,VIT_218s0001g08850.7,VIT_218s0001g08850.5,VIT_211s0052g00320.2,VIT_203s0038g02760.4,VIT_203s0038g02760.3,VIT_204s0008g01960.1,VIT_211s0052g00320.4,VIT_203s0038g02760.2,VIT_207s0129g01040.4,VIT_211s0065g00340.6,VIT_206s0080g00550.1
GO:0016703	oxidoreductase activity, acting on single donors with incorporation of molecular oxygen, incorporation of one atom of oxygen (internal monooxygenases or internal mixed function oxidases)	0.09937	VIT_213s0019g05260.4,VIT_213s0019g05260.2,VIT_213s0019g05260.3,VIT_213s0019g05260.1
GO:0022804	active transmembrane transporter activity	0.10602	VIT_211s0052g00320.2,VIT_203s0038g02760.4,VIT_218s0001g08850.7,VIT_218s0001g08850.5,VIT_211s0052g00320.4,VIT_218s0001g04890.1,VIT_203s0038g02760.2,VIT_203s0038g02760.3,VIT_204s0008g01960.1,VIT_207s0129g01040.4,VIT_213s0067g03280.1,VIT_211s0052g00320.6,VIT_211s0052g00320.3,VIT_205s0049g00940.2,VIT_203s0038g02760.5,VIT_211s0052g00320.5,VIT_211s0052g00320.7,VIT_218s0001g08850.2,VIT_218s0001g08850.4
GO:0016887	ATPase activity	0.11788	VIT_218s0001g08850.2,VIT_218s0001g08850.4,VIT_211s0052g00320.6,VIT_211s0052g00320.5,VIT_211s0052g00320.7,VIT_203s0038g02760.5,VIT_211s0052g00320.3,VIT_211s0065g00340.3,VIT_211s0065g00340.6,VIT_207s0129g01040.4,VIT_206s0080g00550.1,VIT_218s0001g08850.7,VIT_218s0001g08850.5,VIT_203s0038g02760.4,VIT_211s0052g00320.2,VIT_204s0008g01960.1,VIT_203s0038g02760.3,VIT_203s0038g02760.2,VIT_211s0052g00320.4
GO:0008324	cation transmembrane transporter activity	0.16052	VIT_218s0001g08850.2,VIT_218s0001g08850.4,VIT_208s0056g00550.1,VIT_211s0052g00320.6,VIT_203s0038g02760.5,VIT_211s0052g00320.3,VIT_211s0052g00320.5,VIT_211s0052g00320.7,VIT_207s0129g01040.4,VIT_203s0038g02760.4,VIT_211s0052g00320.2,VIT_218s0001g08850.5,VIT_218s0001g08850.7,VIT_203s0038g02760.2,VIT_211s0052g00320.4,VIT_204s0008g01960.1,VIT_203s0038g02760.3
GO:0034062	RNA polymerase activity	0.26757	VIT_205s0051g00930.2,VIT_205s0051g00930.5,VIT_205s0051g00930.4,VIT_205s0051g00930.3,VIT_205s0051g00930.8,VIT_205s0051g00930.6,VIT_205s0051g00930.7,VIT_205s0051g00930.1
GO:0046872	metal ion binding	0.75514	VIT_212s0034g01140.1,VIT_213s0019g01930.1,VIT_208s0007g06460.5,VIT_200s1643g00010.1,VIT_207s0104g00460.1,VIT_213s0064g00920.1,VIT_206s0004g03760.1,VIT_200s1309g00010.1,VIT_206s0004g04050.1,VIT_204s0023g01960.7,VIT_204s0044g01620.2,VIT_213s0019g02150.1,VIT_214s0068g00420.2,VIT_208s0007g00670.1,VIT_211s0016g02210.1,VIT_218s0001g08620.1,VIT_208s0007g06460.2,VIT_203s0063g01010.1,VIT_217s0000g08210.1,…
GO:0046914	transition metal ion binding	0.78573	VIT_212s0034g01140.1,VIT_213s0019g01930.1,VIT_213s0064g00920.1,VIT_208s0007g06460.5,VIT_200s1643g00010.1,VIT_206s0004g03760.1,VIT_204s0044g01620.2,VIT_204s0023g01960.7,VIT_206s0004g04050.1,VIT_200s1309g00010.1,VIT_208s0007g00670.1,VIT_213s0019g02150.1,VIT_208s0007g06460.2,VIT_203s0063g01010.1,VIT_211s0016g02210.1,VIT_213s0019g02160.1,VIT_204s0044g01620.3,VIT_217s0000g08210.1,VIT_207s0005g06460.1,…
GO:1901363	heterocyclic compound binding	0.82043	VIT_203s0038g02760.5,VIT_217s0000g01260.1,VIT_202s0012g02250.7,VIT_202s0012g02250.4,VIT_211s0016g00640.2,VIT_202s0012g02250.3,VIT_211s0065g00170.8,VIT_210s0003g04670.1,VIT_204s0008g05210.5,VIT_203s0038g02970.3,VIT_213s0019g04320.6,VIT_206s0080g00550.1,VIT_211s0065g00170.2,VIT_208s0040g01810.3,VIT_219s0014g03110.1,VIT_211s0065g00340.3,VIT_202s0025g00280.3,VIT_204s0008g06260.5,VIT_218s0089g00030.1,…
GO:0097159	organic cyclic compound binding	0.82562	VIT_207s0104g01610.3,VIT_210s0003g00050.2,VIT_207s0031g00220.3,VIT_210s0003g04670.2,VIT_213s0019g04320.3,VIT_218s0001g13680.2,VIT_213s0073g00560.2,VIT_213s0019g04320.1,VIT_211s0065g00340.3,VIT_202s0025g00280.3,VIT_204s0008g06260.5,VIT_218s0089g00030.1,VIT_201s0010g03910.3,VIT_206s0080g00550.1,VIT_208s0040g01810.3,VIT_211s0065g00170.2,VIT_219s0014g03110.1,VIT_203s0038g02970.3,VIT_204s0008g05210.5,…
GO:0043167	ion binding	1	VIT_214s0068g00420.7,VIT_204s0008g00960.2,VIT_211s0016g05520.1,VIT_213s0047g00300.1,VIT_204s0008g00960.1,VIT_217s0000g08210.2,VIT_215s0048g01320.1,VIT_206s0004g04050.2,VIT_208s0040g01790.4,VIT_207s0031g01540.2,VIT_204s0023g01960.2,VIT_214s0068g00420.9,VIT_208s0040g01790.5,VIT_208s0040g01790.3,VIT_206s0009g03630.1,VIT_203s0097g00660.1,VIT_208s0007g00600.1,VIT_216s0098g01870.8,VIT_208s0007g06460.4,…
GO:0016779	nucleotidyltransferase activity	1	VIT_205s0051g00930.6,VIT_205s0051g00930.7,VIT_205s0051g00930.1,VIT_205s0051g00930.2,VIT_200s2750g00010.1,VIT_210s0003g03290.1,VIT_205s0051g00930.5,VIT_205s0051g00930.4,VIT_205s0051g00930.3,VIT_205s0051g00930.8,VIT_205s0020g04210.1
GO:0043169	cation binding	1	VIT_203s0063g00990.1,VIT_204s0023g01960.5,VIT_204s0069g00950.1,VIT_214s0068g00420.8,VIT_204s0008g01960.1,VIT_212s0059g01060.1,VIT_204s0044g01620.4,VIT_204s0023g01960.4,VIT_204s0023g00600.4,VIT_208s0007g01910.1,VIT_208s0007g00600.2,VIT_213s0047g01200.3,VIT_208s0040g01790.2,VIT_213s0019g01920.1,VIT_208s0007g06460.1,VIT_205s0094g01120.2,VIT_213s0073g00560.2,VIT_214s0066g00830.3,VIT_213s0019g01940.1,…
GO:0004553	hydrolase activity, hydrolyzing O-glycosyl compounds	1	VIT_202s0025g02780.2,VIT_218s0001g13230.2,VIT_214s0068g00420.2,VIT_202s0025g02780.1,VIT_214s0068g00420.3,VIT_214s0068g00420.8,VIT_214s0068g00420.5,VIT_214s0068g00420.9,VIT_214s0068g00420.10,VIT_214s0068g00420.4,VIT_218s0001g13230.1,VIT_218s0001g13230.3,VIT_214s0068g00420.7
GO:0016846	carbon-sulfur lyase activity	1	VIT_202s0025g00360.3,VIT_202s0025g00360.2,VIT_202s0025g00360.4,VIT_217s0000g06110.3,VIT_202s0025g00360.1
GO:0004180	carboxypeptidase activity	1	VIT_201s0244g00100.4,VIT_201s0244g00100.3,VIT_201s0244g00100.1,VIT_201s0244g00100.2
GO:0008408	3'-5' exonuclease activity	1	VIT_204s0008g06260.4,VIT_204s0008g06260.3,VIT_204s0008g06260.5
GO:0015075	ion transmembrane transporter activity	1	VIT_218s0001g08850.4,VIT_218s0001g08850.2,VIT_211s0052g00320.7,VIT_211s0052g00320.5,VIT_211s0052g00320.3,VIT_203s0038g02760.5,VIT_211s0052g00320.6,VIT_208s0056g00550.1,VIT_207s0129g01040.4,VIT_203s0038g02760.3,VIT_204s0008g01960.1,VIT_211s0052g00320.4,VIT_203s0038g02760.2,VIT_218s0001g08850.7,VIT_218s0001g08850.5,VIT_211s0052g00320.2,VIT_203s0038g02760.4
GO:0016866	intramolecular transferase activity	1	VIT_204s0008g06570.3,VIT_204s0008g06570.5,VIT_204s0008g06570.4,VIT_204s0008g06570.1
GO:0015925	galactosidase activity	1	VIT_218s0001g13230.2,VIT_218s0001g13230.1,VIT_218s0001g13230.3
GO:0015078	hydrogen ion transmembrane transporter activity	1	VIT_203s0038g02760.3,VIT_203s0038g02760.2,VIT_203s0038g02760.5,VIT_203s0038g02760.4
GO:0046873	metal ion transmembrane transporter activity	1	VIT_211s0052g00320.2,VIT_211s0052g00320.6,VIT_211s0052g00320.3,VIT_211s0052g00320.4,VIT_204s0008g01960.1,VIT_211s0052g00320.5,VIT_211s0052g00320.7
GO:0016491	oxidoreductase activity	1	VIT_208s0007g00680.1,VIT_213s0047g01200.3,VIT_208s0007g00600.2,VIT_204s0023g01960.3,VIT_212s0059g00760.2,VIT_204s0023g01960.6,VIT_212s0059g01060.1,VIT_213s0019g05260.4,VIT_204s0023g01960.4,VIT_208s0007g01910.1,VIT_208s0007g01910.2,VIT_204s0023g01960.5,VIT_204s0069g00950.1,VIT_208s0040g01790.1,VIT_204s0069g00950.2,VIT_212s0059g00760.4,VIT_212s0059g00760.1,VIT_206s0004g03760.2,VIT_214s0171g00490.9,…
GO:0008422	beta-glucosidase activity	1	VIT_202s0025g02780.1,VIT_202s0025g02780.2
GO:0022891	substrate-specific transmembrane transporter activity	1	VIT_211s0052g00320.3,VIT_203s0038g02760.5,VIT_211s0052g00320.7,VIT_211s0052g00320.5,VIT_211s0052g00320.6,VIT_208s0056g00550.1,VIT_218s0001g08850.4,VIT_218s0001g08850.2,VIT_211s0052g00320.4,VIT_203s0038g02760.2,VIT_203s0038g02760.3,VIT_204s0008g01960.1,VIT_211s0052g00320.2,VIT_203s0038g02760.4,VIT_218s0001g08850.5,VIT_218s0001g08850.7,VIT_207s0129g01040.4
GO:0016667	oxidoreductase activity, acting on a sulfur group of donors	1	VIT_212s0059g00760.4,VIT_212s0059g00760.3,VIT_207s0031g02660.1,VIT_212s0059g00760.2,VIT_212s0059g00760.1
GO:0016701	oxidoreductase activity, acting on single donors with incorporation of molecular oxygen	1	VIT_213s0019g05260.1,VIT_213s0019g05260.3,VIT_213s0019g05260.4,VIT_213s0019g05260.2
GO:0022892	substrate-specific transporter activity	1	VIT_218s0001g08850.2,VIT_202s0025g00100.2,VIT_218s0001g08850.4,VIT_208s0056g00550.1,VIT_211s0052g00320.6,VIT_211s0052g00320.7,VIT_211s0052g00320.5,VIT_211s0052g00320.3,VIT_203s0038g02760.5,VIT_207s0129g01040.4,VIT_202s0025g00100.1,VIT_218s0001g08850.7,VIT_218s0001g08850.5,VIT_211s0052g00320.2,VIT_203s0038g02760.4,VIT_203s0038g02760.3,VIT_204s0008g01960.1,VIT_211s0052g00320.4,VIT_203s0038g02760.2
GO:0004527	exonuclease activity	1	VIT_204s0008g06260.4,VIT_204s0008g06260.3,VIT_204s0008g06260.5
GO:0008238	exopeptidase activity	1	VIT_201s0244g00100.3,VIT_201s0244g00100.1,VIT_201s0244g00100.2,VIT_201s0244g00100.4
GO:0004497	monooxygenase activity	1	VIT_213s0019g05260.4,VIT_213s0019g05260.2,VIT_206s0009g03630.1,VIT_213s0019g05260.3,VIT_213s0019g05260.1,VIT_213s0047g01200.3
GO:0016817	hydrolase activity, acting on acid anhydrides	1	VIT_205s0102g00260.6,VIT_211s0052g00320.6,VIT_211s0052g00320.5,VIT_211s0052g00320.7,VIT_211s0065g00340.3,VIT_211s0052g00320.3,VIT_203s0038g02760.5,VIT_218s0001g08850.2,VIT_218s0001g08850.4,VIT_205s0102g00260.8,VIT_208s0007g06820.3,VIT_218s0001g08850.5,VIT_218s0001g08850.7,VIT_211s0052g00320.2,VIT_203s0038g02760.4,VIT_203s0038g02760.3,VIT_204s0008g01960.1,VIT_211s0052g00320.4,VIT_203s0038g02760.2,…
GO:0022857	transmembrane transporter activity	1	VIT_207s0129g01040.4,VIT_213s0067g03280.1,VIT_218s0001g08850.7,VIT_218s0001g08850.5,VIT_211s0052g00320.2,VIT_203s0038g02760.4,VIT_203s0038g02760.3,VIT_204s0008g01960.1,VIT_218s0001g04890.1,VIT_211s0052g00320.4,VIT_203s0038g02760.2,VIT_218s0001g08850.2,VIT_207s0031g02270.1,VIT_207s0031g02270.2,VIT_218s0001g08850.4,VIT_208s0056g00550.1,VIT_211s0052g00320.6,VIT_211s0052g00320.7,VIT_211s0052g00320.5,…
GO:0017111	nucleoside-triphosphatase activity	1	VIT_218s0001g08850.7,VIT_218s0001g08850.5,VIT_203s0038g02760.4,VIT_211s0052g00320.2,VIT_204s0008g01960.1,VIT_203s0038g02760.3,VIT_208s0007g09020.1,VIT_203s0038g02760.2,VIT_211s0052g00320.4,VIT_211s0065g00340.6,VIT_207s0129g01040.4,VIT_206s0080g00550.1,VIT_211s0052g00320.6,VIT_211s0052g00320.5,VIT_211s0052g00320.7,VIT_203s0038g02760.5,VIT_211s0065g00340.3,VIT_211s0052g00320.3,VIT_218s0001g08850.2,…
GO:0016853	isomerase activity	1	VIT_202s0012g02420.4,VIT_204s0008g06570.3,VIT_202s0012g02420.3,VIT_204s0008g06570.1,VIT_202s0012g02420.1,VIT_204s0008g06570.5,VIT_204s0008g06570.4,VIT_204s0023g00600.4
GO:0022890	inorganic cation transmembrane transporter activity	1	VIT_203s0038g02760.4,VIT_203s0038g02760.3,VIT_204s0008g01960.1,VIT_203s0038g02760.2,VIT_203s0038g02760.5
GO:0016798	hydrolase activity, acting on glycosyl bonds	1	VIT_202s0025g02780.2,VIT_218s0001g13230.2,VIT_202s0025g02780.1,VIT_214s0068g00420.2,VIT_214s0068g00420.3,VIT_214s0068g00420.8,VIT_214s0068g00420.5,VIT_214s0068g00420.9,VIT_214s0068g00420.10,VIT_218s0001g13230.1,VIT_214s0068g00420.4,VIT_218s0001g13230.3,VIT_214s0068g00420.7
GO:0016462	pyrophosphatase activity	1	VIT_211s0052g00320.7,VIT_211s0052g00320.5,VIT_203s0038g02760.5,VIT_211s0065g00340.3,VIT_211s0052g00320.3,VIT_205s0102g00260.6,VIT_211s0052g00320.6,VIT_218s0001g08850.4,VIT_205s0102g00260.8,VIT_208s0007g06820.3,VIT_218s0001g08850.2,VIT_204s0008g01960.1,VIT_203s0038g02760.3,VIT_203s0038g02760.2,VIT_208s0007g09020.1,VIT_211s0052g00320.4,VIT_218s0001g08850.5,VIT_218s0001g08850.7,VIT_203s0038g02760.4,…
GO:0016818	hydrolase activity, acting on acid anhydrides, in phosphorus-containing anhydrides	1	VIT_207s0129g01040.4,VIT_211s0065g00340.6,VIT_207s0104g01610.3,VIT_206s0080g00550.1,VIT_211s0052g00320.2,VIT_203s0038g02760.4,VIT_218s0001g08850.7,VIT_218s0001g08850.5,VIT_211s0052g00320.4,VIT_203s0038g02760.2,VIT_208s0007g09020.1,VIT_203s0038g02760.3,VIT_204s0008g01960.1,VIT_218s0001g08850.2,VIT_208s0007g06820.3,VIT_218s0001g08850.4,VIT_205s0102g00260.8,VIT_211s0052g00320.6,VIT_205s0102g00260.6,…
GO:0015077	monovalent inorganic cation transmembrane transporter activity	1	VIT_203s0038g02760.2,VIT_203s0038g02760.5,VIT_203s0038g02760.3,VIT_203s0038g02760.4
GO:0032559	adenyl ribonucleotide binding	1	VIT_208s0007g09020.1,VIT_217s0000g05820.8,VIT_203s0038g02970.3,VIT_202s0025g00280.5,VIT_203s0038g02760.3,VIT_212s0028g01350.1,VIT_203s0038g02760.4,VIT_205s0051g00460.2,VIT_212s0028g01350.2,VIT_202s0241g00110.1,VIT_206s0080g00550.1,VIT_207s0129g01040.4,VIT_202s0025g00280.6,VIT_207s0005g00040.2,VIT_202s0025g00280.4,VIT_219s0090g00630.6,VIT_215s0048g02390.1,VIT_203s0038g02760.5,VIT_211s0052g00320.5,…
GO:0005215	transporter activity	1	VIT_207s0129g01040.4,VIT_202s0025g00100.1,VIT_213s0067g03280.1,VIT_211s0052g00320.2,VIT_203s0038g02760.4,VIT_218s0001g08850.5,VIT_218s0001g08850.7,VIT_211s0052g00320.4,VIT_218s0001g04890.1,VIT_203s0038g02760.2,VIT_203s0038g02760.3,VIT_204s0008g01960.1,VIT_207s0031g02270.1,VIT_218s0001g08850.2,VIT_207s0031g02270.2,VIT_218s0001g08850.4,VIT_202s0025g00100.2,VIT_211s0052g00320.6,VIT_208s0056g00550.1,…
GO:0030554	adenyl nucleotide binding	1	VIT_219s0090g00630.2,VIT_208s0032g00940.1,VIT_211s0052g00320.3,VIT_211s0065g00340.3,VIT_219s0090g00630.3,VIT_202s0025g00280.3,VIT_211s0052g00320.7,VIT_213s0073g00560.1,VIT_218s0089g00030.1,VIT_218s0001g08850.4,VIT_205s0102g00260.8,VIT_205s0051g00460.1,VIT_213s0073g00560.2,VIT_212s0028g01350.3,VIT_203s0038g02760.2,VIT_216s0039g02500.5,VIT_211s0052g00320.4,VIT_204s0008g01960.1,VIT_211s0052g00320.2,…
GO:0030246	carbohydrate binding	1	VIT_218s0001g13230.3,VIT_218s0001g13230.1,VIT_218s0001g13230.2
GO:0015926	glucosidase activity	1	VIT_202s0025g02780.2,VIT_202s0025g02780.1
GO:0016787	hydrolase activity	1	VIT_201s0010g03570.1,VIT_202s0033g00850.1,VIT_208s0007g09020.1,VIT_214s0068g00420.9,VIT_203s0038g02760.3,VIT_213s0019g00460.1,VIT_211s0103g00550.5,VIT_206s0080g00550.1,VIT_211s0103g00550.4,VIT_202s0033g00670.3,VIT_211s0052g00320.6,VIT_202s0033g00670.1,VIT_214s0068g00420.7,VIT_201s0010g03570.4,VIT_206s0004g06670.2,VIT_203s0038g02760.5,VIT_217s0000g06880.4,VIT_214s0060g01580.3,VIT_211s0103g00550.6,…
GO:0004620	phospholipase activity	1	VIT_206s0004g06670.2,VIT_212s0035g00200.1
GO:0016298	lipase activity	1	VIT_206s0004g06670.2,VIT_212s0035g00200.1
GO:0016628	oxidoreductase activity, acting on the CH-CH group of donors, NAD or NADP as acceptor	1	VIT_219s0014g03160.3,VIT_207s0031g02270.2,VIT_207s0031g02270.1,VIT_206s0009g01210.1,VIT_205s0051g00460.1,VIT_205s0051g00460.2
GO:0004702	receptor signaling protein serine/threonine kinase activity	1	VIT_205s0051g00460.1,VIT_205s0051g00460.2
GO:0005057	receptor signaling protein activity	1	VIT_205s0051g00460.2,VIT_205s0051g00460.1
GO:0004091	carboxylesterase activity	1	VIT_209s0002g00320.1,VIT_216s0039g02000.7,VIT_216s0039g02000.8
GO:0052689	carboxylic ester hydrolase activity	1	VIT_216s0039g02000.7,VIT_216s0039g02000.8,VIT_209s0002g00320.1
GO:0004518	nuclease activity	1	VIT_204s0008g06260.5,VIT_204s0008g06260.3,VIT_204s0008g06260.4
GO:0015291	secondary active transmembrane transporter activity	1	VIT_213s0067g03280.1,VIT_218s0001g04890.1,VIT_205s0049g00940.2
GO:0016879	ligase activity, forming carbon-nitrogen bonds	1	VIT_208s0007g04290.6,VIT_217s0000g05820.8,VIT_200s0265g00070.1,VIT_200s0265g00070.4,VIT_208s0007g04290.3,VIT_208s0007g04290.7
GO:0016758	transferase activity, transferring hexosyl groups	1	VIT_216s0050g02460.4,VIT_216s0050g02460.2,VIT_216s0050g02460.3,VIT_216s0050g02460.7,VIT_216s0050g02460.8,VIT_216s0050g02460.5,VIT_216s0050g02460.6
GO:0016627	oxidoreductase activity, acting on the CH-CH group of donors	1	VIT_219s0014g03160.3,VIT_207s0031g02270.2,VIT_206s0009g01210.1,VIT_207s0031g02270.1,VIT_205s0051g00460.1,VIT_205s0051g00460.2
GO:0032553	ribonucleotide binding	1	VIT_202s0241g00110.1,VIT_206s0080g00550.1,VIT_202s0025g00280.4,VIT_207s0005g00040.2,VIT_219s0090g00630.6,VIT_215s0048g02390.1,VIT_202s0025g00280.6,VIT_207s0129g01040.4,VIT_202s0025g00280.5,VIT_203s0038g02760.3,VIT_212s0028g01350.1,VIT_207s0104g00460.6,VIT_217s0000g05820.8,VIT_203s0038g02970.3,VIT_208s0007g09020.1,VIT_205s0051g00460.2,VIT_212s0028g01350.2,VIT_203s0038g02760.4,VIT_203s0038g02970.1,…
GO:0032555	purine ribonucleotide binding	1	VIT_218s0001g08850.4,VIT_205s0102g00260.8,VIT_205s0051g00460.1,VIT_207s0104g00460.4,VIT_213s0073g00560.2,VIT_212s0028g01350.3,VIT_208s0032g00940.1,VIT_219s0090g00630.2,VIT_211s0065g00340.3,VIT_211s0052g00320.3,VIT_219s0090g00630.3,VIT_211s0052g00320.7,VIT_202s0025g00280.3,VIT_213s0073g00560.1,VIT_218s0089g00030.1,VIT_207s0104g01610.3,VIT_202s0025g02680.1,VIT_211s0065g00340.6,VIT_203s0038g02760.2,…
GO:0017076	purine nucleotide binding	1	VIT_218s0001g08850.4,VIT_205s0102g00260.8,VIT_212s0028g01350.3,VIT_205s0051g00460.1,VIT_213s0073g00560.2,VIT_207s0104g00460.4,VIT_219s0090g00630.3,VIT_202s0025g00280.3,VIT_211s0052g00320.7,VIT_208s0032g00940.1,VIT_219s0090g00630.2,VIT_211s0065g00340.3,VIT_211s0052g00320.3,VIT_218s0089g00030.1,VIT_213s0073g00560.1,VIT_202s0025g02680.1,VIT_207s0104g01610.3,VIT_211s0065g00340.6,VIT_204s0008g01960.1,…
GO:0070011	peptidase activity, acting on L-amino acid peptides	1	VIT_217s0000g10240.2,VIT_201s0244g00100.3,VIT_201s0244g00100.1,VIT_201s0244g00100.2,VIT_211s0103g00550.6,VIT_211s0103g00550.5,VIT_201s0244g00100.4,VIT_211s0103g00550.3,VIT_211s0103g00550.4
GO:0008233	peptidase activity	1	VIT_201s0244g00100.2,VIT_211s0103g00550.6,VIT_211s0103g00550.5,VIT_201s0244g00100.4,VIT_211s0103g00550.3,VIT_211s0103g00550.4,VIT_217s0000g10240.2,VIT_201s0244g00100.3,VIT_201s0244g00100.1
GO:0036094	small molecule binding	1	VIT_213s0064g00550.1,VIT_202s0241g00110.1,VIT_207s0129g01040.4,VIT_207s0005g00040.2,VIT_219s0090g00630.6,VIT_215s0048g02390.1,VIT_217s0000g05820.8,VIT_202s0025g00280.5,VIT_212s0028g01350.1,VIT_207s0104g01320.2,VIT_207s0104g00460.6,VIT_203s0038g02760.4,VIT_205s0051g00460.2,VIT_208s0007g06820.3,VIT_207s0104g00460.1,VIT_203s0038g02970.1,VIT_202s0025g00280.1,VIT_218s0001g08850.2,VIT_219s0090g00630.4,…
GO:0016772	transferase activity, transferring phosphorus-containing groups	1	VIT_212s0028g01350.3,VIT_205s0051g00460.1,VIT_200s2750g00010.1,VIT_205s0051g00930.4,VIT_218s0089g00030.1,VIT_219s0090g00630.3,VIT_219s0090g00630.2,VIT_205s0051g00930.2,VIT_217s0000g07520.2,VIT_205s0051g00930.1,VIT_205s0051g00930.6,VIT_216s0039g02500.5,VIT_219s0090g00630.4,VIT_219s0090g00630.5,VIT_205s0020g04210.1,VIT_205s0051g00930.8,VIT_206s0009g01210.1,VIT_206s0004g01410.1,VIT_203s0038g02970.1,…
GO:0042578	phosphoric ester hydrolase activity	1	VIT_201s0010g03570.3,VIT_201s0010g03570.1,VIT_214s0060g01580.3,VIT_206s0004g06670.2,VIT_201s0010g03570.5,VIT_201s0010g03570.4,VIT_201s0010g03570.6
GO:0004175	endopeptidase activity	1	VIT_211s0103g00550.3,VIT_211s0103g00550.4,VIT_211s0103g00550.6,VIT_211s0103g00550.5
GO:0060089	molecular transducer activity	1	VIT_207s0104g00880.2,VIT_212s0057g00690.6,VIT_205s0051g00460.2,VIT_205s0051g00460.1,VIT_207s0104g00880.4
GO:0016616	oxidoreductase activity, acting on the CH-OH group of donors, NAD or NADP as acceptor	1	VIT_214s0066g01150.1,VIT_214s0171g00490.9
GO:0016788	hydrolase activity, acting on ester bonds	1	VIT_204s0008g06260.3,VIT_206s0004g06670.2,VIT_209s0002g00320.1,VIT_201s0010g03570.4,VIT_204s0008g06260.5,VIT_212s0035g00200.1,VIT_201s0010g03570.3,VIT_201s0010g03570.1,VIT_201s0010g03570.5,VIT_204s0008g06260.4,VIT_201s0010g03570.6,VIT_216s0039g02000.8,VIT_216s0039g02000.7,VIT_214s0060g01580.3
GO:0016829	lyase activity	1	VIT_214s0066g00830.3,VIT_202s0025g00360.4,VIT_202s0025g00360.2,VIT_202s0025g00360.3,VIT_202s0025g00360.1,VIT_217s0000g06110.3
GO:0016705	oxidoreductase activity, acting on paired donors, with incorporation or reduction of molecular oxygen	1	VIT_215s0048g01320.1,VIT_213s0047g01200.3
GO:0016301	kinase activity	1	VIT_201s0011g01590.1,VIT_212s0028g01350.4,VIT_218s0089g00030.1,VIT_212s0028g01350.5,VIT_219s0090g00630.2,VIT_219s0090g00630.3,VIT_205s0051g00460.1,VIT_219s0090g00630.5,VIT_212s0028g01350.3,VIT_219s0090g00630.4,VIT_203s0038g02970.1,VIT_206s0004g01410.1,VIT_212s0028g01350.2,VIT_205s0051g00460.2,VIT_216s0039g02500.5,VIT_203s0038g02970.3,VIT_212s0028g01350.1,VIT_215s0048g02390.1,VIT_219s0090g00630.6,…
GO:0004871	signal transducer activity	1	VIT_205s0051g00460.2,VIT_205s0051g00460.1,VIT_212s0057g00690.6
GO:0016757	transferase activity, transferring glycosyl groups	1	VIT_216s0050g02460.5,VIT_216s0050g02460.8,VIT_216s0050g02460.6,VIT_216s0050g02460.4,VIT_216s0050g02460.3,VIT_216s0050g02460.2,VIT_216s0050g02460.7,VIT_216s0050g01600.1
GO:0000166	nucleotide binding	1	VIT_205s0102g00260.8,VIT_218s0001g08850.4,VIT_207s0104g00460.4,VIT_213s0073g00560.2,VIT_205s0051g00460.1,VIT_212s0028g01350.3,VIT_211s0052g00320.3,VIT_211s0065g00340.3,VIT_208s0032g00940.1,VIT_219s0090g00630.2,VIT_211s0052g00320.7,VIT_202s0025g00280.3,VIT_214s0171g00490.9,VIT_219s0090g00630.3,VIT_213s0073g00560.1,VIT_218s0089g00030.1,VIT_207s0104g01610.3,VIT_202s0025g02680.1,VIT_211s0065g00340.6,…
GO:1901265	nucleoside phosphate binding	1	VIT_212s0028g01350.2,VIT_205s0051g00460.2,VIT_203s0038g02760.4,VIT_203s0038g02760.3,VIT_202s0025g00280.5,VIT_212s0028g01350.1,VIT_207s0104g00460.6,VIT_217s0000g05820.8,VIT_208s0007g09020.1,VIT_203s0038g02970.3,VIT_219s0014g03110.1,VIT_215s0048g02390.1,VIT_207s0005g00040.2,VIT_219s0090g00630.6,VIT_202s0025g00280.4,VIT_202s0025g00280.6,VIT_207s0129g01040.4,VIT_206s0080g00550.1,VIT_202s0241g00110.1,…
GO:0004674	protein serine/threonine kinase activity	1	VIT_205s0051g00460.2,VIT_205s0051g00460.1
GO:0016874	ligase activity	1	VIT_208s0007g04290.3,VIT_208s0007g04290.7,VIT_208s0007g04290.6,VIT_200s0265g00070.1,VIT_217s0000g05820.8,VIT_200s0265g00070.4
GO:0005198	structural molecule activity	1	VIT_212s0035g01020.4,VIT_207s0031g01230.1,VIT_207s0031g01230.2
GO:0016614	oxidoreductase activity, acting on CH-OH group of donors	1	VIT_214s0066g01150.1,VIT_214s0171g00490.9
GO:0004672	protein kinase activity	1	VIT_206s0004g01410.1,VIT_203s0038g02970.1,VIT_205s0020g04610.1,VIT_212s0057g00690.6,VIT_212s0028g01350.3,VIT_215s0048g02390.1,VIT_205s0051g00460.1,VIT_212s0028g01350.1,VIT_203s0038g02970.3,VIT_205s0051g00460.2,VIT_212s0028g01350.5,VIT_212s0028g01350.2,VIT_212s0028g01350.4,VIT_201s0011g01590.1
GO:0019001	guanyl nucleotide binding	1	VIT_207s0104g00460.6,VIT_207s0104g00460.1,VIT_207s0104g00460.4
GO:0032561	guanyl ribonucleotide binding	1	VIT_207s0104g00460.6,VIT_207s0104g00460.1,VIT_207s0104g00460.4
GO:0048037	cofactor binding	1	VIT_206s0004g02380.1,VIT_202s0025g00360.1,VIT_202s0025g00360.3,VIT_202s0025g00360.2,VIT_202s0025g00360.4
GO:0016773	phosphotransferase activity, alcohol group as acceptor	1	VIT_212s0028g01350.1,VIT_203s0038g02970.3,VIT_205s0051g00460.2,VIT_212s0028g01350.5,VIT_212s0028g01350.2,VIT_212s0028g01350.4,VIT_201s0011g01590.1,VIT_206s0004g01410.1,VIT_203s0038g02970.1,VIT_205s0020g04610.1,VIT_212s0057g00690.6,VIT_212s0028g01350.3,VIT_215s0048g02390.1,VIT_205s0051g00460.1
GO:0005506	iron ion binding	1	VIT_206s0009g03630.1,VIT_213s0047g01200.3,VIT_212s0059g01060.1
GO:0016741	transferase activity, transferring one-carbon groups	1	VIT_202s0241g00110.1,VIT_213s0047g01200.3
GO:0003824	catalytic activity	1	VIT_204s0023g01960.6,VIT_212s0059g00760.2,VIT_213s0019g05260.4,VIT_216s0039g02500.5,VIT_202s0012g02420.3,VIT_204s0023g01960.3,VIT_212s0035g00200.1,VIT_217s0000g10240.2,VIT_208s0040g01790.1,VIT_205s0049g01460.6,VIT_216s0050g02460.8,VIT_211s0065g00340.6,VIT_217s0000g06880.3,VIT_219s0090g00630.3,VIT_214s0171g00490.9,VIT_219s0090g00630.2,VIT_211s0052g00320.3,VIT_218s0001g13230.1,VIT_206s0004g03760.2,…
GO:0016740	transferase activity	1	VIT_218s0089g00030.1,VIT_216s0050g02460.5,VIT_219s0090g00630.3,VIT_219s0090g00630.2,VIT_202s0025g00360.3,VIT_212s0028g01350.3,VIT_205s0051g00460.1,VIT_200s2750g00010.1,VIT_216s0050g01600.1,VIT_216s0050g02460.2,VIT_205s0051g00930.4,VIT_205s0051g00930.1,VIT_213s0047g01200.3,VIT_202s0025g00360.2,VIT_216s0039g02500.5,VIT_205s0051g00930.6,VIT_202s0025g00360.1,VIT_216s0050g02460.8,VIT_216s0050g02460.6,…

## Sheet: P
GO terms of targets of DEMs in cultivated grape
biological processes
GO ID	GO term	P-value	gene ID
GO:0009808	lignin metabolic process	1.3e-30	VIT_204s0069g00950.1,VIT_204s0023g01960.5,VIT_208s0007g01910.2,VIT_204s0069g00950.2,VIT_208s0040g01790.1,VIT_204s0023g01960.3,VIT_208s0007g00680.1,VIT_208s0007g00600.2,VIT_204s0023g01960.4,VIT_208s0007g01910.1,VIT_204s0023g01960.6,VIT_208s0007g06460.1,VIT_213s0019g01920.1,VIT_208s0040g01790.2,VIT_208s0007g06460.3,VIT_206s0004g03760.2,VIT_213s0019g01940.1,VIT_208s0007g00670.1,VIT_208s0040g01790.3,…
GO:0009698	phenylpropanoid metabolic process	1.7e-24	VIT_213s0019g01930.1,VIT_208s0007g06460.5,VIT_206s0004g04050.2,VIT_206s0004g03760.1,VIT_204s0023g01960.7,VIT_206s0004g04050.1,VIT_213s0019g02150.1,VIT_208s0040g01790.3,VIT_208s0007g00670.1,VIT_208s0007g00600.1,VIT_206s0004g06090.1,VIT_208s0007g06460.2,VIT_208s0007g06460.4,VIT_208s0040g01790.4,VIT_213s0019g02160.1,VIT_204s0023g01960.2,VIT_208s0040g01790.5,VIT_208s0007g06460.1,VIT_208s0007g06460.3,…
GO:0019748	secondary metabolic process	1.7e-24	VIT_213s0019g01930.1,VIT_208s0007g06460.5,VIT_206s0004g04050.2,VIT_206s0004g03760.1,VIT_206s0004g04050.1,VIT_204s0023g01960.7,VIT_208s0040g01790.3,VIT_213s0019g02150.1,VIT_208s0007g00670.1,VIT_208s0007g00600.1,VIT_206s0004g06090.1,VIT_208s0007g06460.2,VIT_208s0007g06460.4,VIT_208s0040g01790.4,VIT_213s0019g02160.1,VIT_204s0023g01960.2,VIT_208s0040g01790.5,VIT_208s0007g06460.1,VIT_208s0007g06460.3,…
GO:0006725	cellular aromatic compound metabolic process	2.17e-17	VIT_211s0016g00640.2,VIT_206s0004g04050.2,VIT_202s0012g02250.4,VIT_202s0012g02250.3,VIT_203s0038g02760.5,VIT_202s0012g02420.1,VIT_208s0040g03180.1,VIT_211s0052g00320.6,VIT_202s0012g02250.7,VIT_208s0007g06460.4,VIT_206s0004g06090.1,VIT_208s0007g00600.1,VIT_208s0040g01810.3,VIT_208s0040g01790.3,VIT_209s0002g01590.2,VIT_208s0040g01810.4,VIT_204s0008g05210.5,VIT_210s0003g04670.1,VIT_205s0051g00930.7,…
GO:1901360	organic cyclic compound metabolic process	3.49e-17	VIT_204s0069g00950.2,VIT_208s0040g01790.1,VIT_208s0007g01910.2,VIT_211s0052g00320.4,VIT_205s0051g00930.6,VIT_203s0038g02760.2,VIT_204s0023g01960.6,VIT_213s0019g04320.5,VIT_204s0008g05210.1,VIT_211s0052g00320.2,VIT_210s0003g04670.3,VIT_213s0019g04320.4,VIT_206s0004g02800.2,VIT_204s0023g01960.3,VIT_205s0051g00930.1,VIT_218s0001g08850.5,VIT_202s0012g02420.3,VIT_208s0007g00680.1,VIT_211s0016g02210.2,…
GO:0034654	nucleobase-containing compound biosynthetic process	9.11e-14	VIT_203s0038g02760.4,VIT_209s0002g01590.3,VIT_209s0002g03740.1,VIT_202s0012g02250.6,VIT_202s0012g02250.2,VIT_204s0008g05210.3,VIT_210s0003g04670.1,VIT_204s0008g05210.5,VIT_208s0040g01810.4,VIT_203s0038g02760.3,VIT_213s0019g04320.6,VIT_207s0129g01040.4,VIT_208s0040g01810.3,VIT_207s0031g00220.1,VIT_209s0002g01590.2,VIT_209s0002g08130.1,VIT_211s0016g02210.1,VIT_211s0052g00320.6,VIT_206s0004g02800.1,…
GO:0044271	cellular nitrogen compound biosynthetic process	1.08e-12	VIT_203s0038g02760.3,VIT_213s0019g04320.6,VIT_208s0040g01810.4,VIT_204s0008g05210.5,VIT_210s0003g04670.1,VIT_204s0008g05210.3,VIT_202s0012g02250.2,VIT_209s0002g03740.1,VIT_202s0012g02250.6,VIT_209s0002g01590.3,VIT_203s0038g02760.4,VIT_211s0016g02210.1,VIT_209s0002g08130.1,VIT_207s0031g00220.1,VIT_209s0002g01590.2,VIT_208s0040g01810.3,VIT_207s0129g01040.4,VIT_211s0052g00320.5,VIT_203s0038g02760.5,…
GO:0018130	heterocycle biosynthetic process	2.18e-12	VIT_202s0012g02250.3,VIT_218s0001g08850.2,VIT_211s0016g00640.2,VIT_202s0012g02250.4,VIT_213s0019g04320.7,VIT_208s0040g03180.1,VIT_211s0052g00320.6,VIT_206s0004g02800.1,VIT_202s0012g02250.7,VIT_203s0038g02760.5,VIT_211s0052g00320.5,VIT_208s0040g01810.3,VIT_207s0129g01040.4,VIT_209s0002g01590.2,VIT_207s0031g00220.1,VIT_211s0016g02210.1,VIT_209s0002g08130.1,VIT_203s0038g02760.4,VIT_202s0012g02250.6,…
GO:0019438	aromatic compound biosynthetic process	2.28e-12	VIT_218s0001g08850.2,VIT_202s0012g02250.3,VIT_213s0019g04320.7,VIT_202s0012g02250.4,VIT_211s0016g00640.2,VIT_202s0012g02250.7,VIT_206s0004g02800.1,VIT_211s0052g00320.6,VIT_208s0040g03180.1,VIT_211s0052g00320.5,VIT_203s0038g02760.5,VIT_209s0002g01590.2,VIT_207s0031g00220.1,VIT_207s0129g01040.4,VIT_208s0040g01810.3,VIT_209s0002g08130.1,VIT_211s0016g02210.1,VIT_209s0002g01590.3,VIT_202s0012g02250.6,…
GO:1901362	organic cyclic compound biosynthetic process	2.49e-12	VIT_206s0004g02800.1,VIT_211s0052g00320.6,VIT_208s0040g03180.1,VIT_202s0012g02250.7,VIT_203s0038g02760.5,VIT_211s0052g00320.5,VIT_202s0012g02250.3,VIT_218s0001g08850.2,VIT_202s0012g02250.4,VIT_211s0016g00640.2,VIT_213s0019g04320.7,VIT_203s0038g02760.4,VIT_209s0002g01590.3,VIT_209s0002g03740.1,VIT_202s0012g02250.2,VIT_202s0012g02250.6,VIT_210s0003g04670.1,VIT_204s0008g05210.3,VIT_208s0040g01810.4,…
GO:1901576	organic substance biosynthetic process	2.24e-10	VIT_209s0002g01590.1,VIT_211s0016g02210.2,VIT_207s0031g00220.2,VIT_202s0012g02250.1,VIT_211s0052g00320.3,VIT_208s0040g01810.2,VIT_208s0040g01810.1,VIT_206s0004g02800.3,VIT_219s0090g00630.2,VIT_204s0008g06570.1,VIT_211s0016g00640.1,VIT_219s0090g00630.3,VIT_210s0003g04670.3,VIT_211s0052g00320.2,VIT_204s0008g05210.1,VIT_206s0004g02800.2,VIT_213s0019g04320.4,VIT_218s0001g08850.5,VIT_211s0052g00320.4,…
GO:0010033	response to organic substance	3.29e-10	VIT_214s0030g01240.1,VIT_214s0030g01240.3,VIT_206s0004g02750.4,VIT_206s0004g02750.2,VIT_214s0030g01240.2,VIT_208s0040g01810.1,VIT_208s0040g01810.2,VIT_206s0004g02750.1,VIT_211s0016g00640.1,VIT_214s0030g01240.4,VIT_206s0004g02750.3,VIT_207s0104g01320.1,VIT_211s0016g00640.2,VIT_208s0040g01810.4,VIT_206s0004g02750.5,VIT_207s0104g01320.2,VIT_208s0040g01810.3,VIT_219s0177g00040.2
GO:0044249	cellular biosynthetic process	5.15e-10	VIT_218s0001g08850.5,VIT_211s0052g00320.2,VIT_204s0008g05210.1,VIT_210s0003g04670.3,VIT_206s0004g02800.2,VIT_213s0019g04320.4,VIT_213s0019g04320.5,VIT_212s0059g00760.2,VIT_204s0008g06570.5,VIT_203s0038g02760.2,VIT_211s0052g00320.4,VIT_202s0012g02250.1,VIT_219s0090g00630.3,VIT_211s0016g00640.1,VIT_204s0008g06570.1,VIT_219s0090g00630.2,VIT_206s0004g02800.3,VIT_208s0040g01810.2,VIT_211s0052g00320.3,…
GO:0009725	response to hormone stimulus	6.67e-10	VIT_211s0016g00640.2,VIT_207s0104g01320.1,VIT_214s0030g01240.4,VIT_206s0004g02750.3,VIT_211s0016g00640.1,VIT_206s0004g02750.1,VIT_208s0040g01810.1,VIT_208s0040g01810.2,VIT_214s0030g01240.2,VIT_206s0004g02750.2,VIT_206s0004g02750.4,VIT_214s0030g01240.3,VIT_214s0030g01240.1,VIT_208s0040g01810.3,VIT_207s0104g01320.2,VIT_206s0004g02750.5,VIT_208s0040g01810.4
GO:0009058	biosynthetic process	6.81e-10	VIT_212s0059g00760.2,VIT_213s0019g04320.5,VIT_211s0052g00320.4,VIT_204s0008g06570.5,VIT_203s0038g02760.2,VIT_218s0001g08850.5,VIT_211s0052g00320.2,VIT_206s0004g02800.2,VIT_204s0008g05210.1,VIT_210s0003g04670.3,VIT_213s0019g04320.4,VIT_211s0016g02210.2,VIT_207s0031g00220.2,VIT_209s0002g01590.1,VIT_211s0016g00640.1,VIT_204s0008g06570.1,VIT_219s0090g00630.3,VIT_206s0004g02800.3,VIT_208s0040g01810.2,…
GO:0009719	response to endogenous stimulus	9.48e-10	VIT_208s0040g01810.4,VIT_207s0104g01320.2,VIT_206s0004g02750.5,VIT_208s0040g01810.3,VIT_214s0030g01240.2,VIT_208s0040g01810.1,VIT_208s0040g01810.2,VIT_206s0004g02750.1,VIT_211s0016g00640.1,VIT_214s0030g01240.1,VIT_214s0030g01240.3,VIT_206s0004g02750.4,VIT_206s0004g02750.2,VIT_211s0016g00640.2,VIT_206s0004g02750.3,VIT_214s0030g01240.4,VIT_207s0104g01320.1
GO:0006351	transcription, DNA-dependent	1.01e-09	VIT_213s0019g04320.2,VIT_210s0003g04670.2,VIT_207s0031g00220.3,VIT_213s0019g04320.5,VIT_209s0002g04340.1,VIT_204s0008g05210.2,VIT_204s0008g05210.1,VIT_210s0003g04670.3,VIT_206s0004g02800.2,VIT_213s0019g04320.4,VIT_213s0019g04320.3,VIT_211s0016g02210.2,VIT_207s0031g00220.2,VIT_204s0008g05210.4,VIT_213s0019g04320.1,VIT_209s0002g01590.1,VIT_202s0012g02250.5,VIT_211s0016g00640.1,VIT_208s0040g01810.1,…
GO:0032774	RNA biosynthetic process	1.01e-09	VIT_204s0008g05210.4,VIT_211s0016g02210.2,VIT_207s0031g00220.2,VIT_209s0002g01590.1,VIT_202s0012g02250.5,VIT_213s0019g04320.1,VIT_208s0040g01810.2,VIT_206s0004g02800.3,VIT_208s0040g01810.1,VIT_211s0016g00640.1,VIT_202s0012g02250.1,VIT_213s0019g04320.2,VIT_209s0002g04340.1,VIT_210s0003g04670.2,VIT_207s0031g00220.3,VIT_213s0019g04320.5,VIT_204s0008g05210.1,VIT_210s0003g04670.3,VIT_206s0004g02800.2,…
GO:0071704	organic substance metabolic process	1.99e-07	VIT_209s0002g01590.1,VIT_216s0039g02000.8,VIT_205s0051g00460.1,VIT_212s0028g01350.3,VIT_216s0050g02460.2,VIT_211s0016g02210.2,VIT_208s0007g06460.3,VIT_207s0031g00220.2,VIT_206s0004g03760.2,VIT_202s0012g02250.1,VIT_213s0073g00560.1,VIT_205s0077g00800.1,VIT_211s0052g00320.3,VIT_208s0040g01810.1,VIT_208s0032g00940.1,VIT_219s0090g00630.2,VIT_211s0016g00640.1,VIT_214s0171g00490.9,VIT_219s0090g00630.3,…
GO:0044237	cellular metabolic process	9.01e-07	VIT_204s0069g00950.2,VIT_216s0050g02460.6,VIT_208s0007g01910.2,VIT_211s0052g00320.4,VIT_203s0038g02760.2,VIT_205s0051g00930.6,VIT_204s0008g06570.5,VIT_213s0019g04320.5,VIT_211s0052g00320.2,VIT_204s0008g05210.1,VIT_206s0004g02800.2,VIT_205s0051g00930.1,VIT_208s0007g00680.1,VIT_218s0001g08850.5,VIT_202s0012g02420.4,VIT_216s0050g01460.3,VIT_208s0040g01810.2,VIT_206s0004g02800.3,VIT_204s0008g06570.1,…
GO:0009755	hormone-mediated signaling pathway	1.46e-06	VIT_214s0030g01240.3,VIT_214s0030g01240.1,VIT_211s0016g00640.1,VIT_207s0104g01320.2,VIT_208s0040g01810.2,VIT_208s0040g01810.1,VIT_214s0030g01240.2,VIT_208s0040g01810.4,VIT_207s0104g01320.1,VIT_208s0040g01810.3,VIT_214s0030g01240.4,VIT_211s0016g00640.2
GO:0032870	cellular response to hormone stimulus	1.46e-06	VIT_214s0030g01240.1,VIT_214s0030g01240.3,VIT_207s0104g01320.2,VIT_211s0016g00640.1,VIT_214s0030g01240.2,VIT_208s0040g01810.4,VIT_208s0040g01810.1,VIT_208s0040g01810.2,VIT_207s0104g01320.1,VIT_214s0030g01240.4,VIT_208s0040g01810.3,VIT_211s0016g00640.2
GO:0070887	cellular response to chemical stimulus	1.46e-06	VIT_208s0040g01810.3,VIT_214s0030g01240.4,VIT_207s0104g01320.1,VIT_211s0016g00640.2,VIT_214s0030g01240.1,VIT_214s0030g01240.3,VIT_208s0040g01810.4,VIT_214s0030g01240.2,VIT_208s0040g01810.1,VIT_208s0040g01810.2,VIT_211s0016g00640.1,VIT_207s0104g01320.2
GO:0071310	cellular response to organic substance	1.46e-06	VIT_214s0030g01240.3,VIT_214s0030g01240.1,VIT_207s0104g01320.2,VIT_211s0016g00640.1,VIT_208s0040g01810.1,VIT_208s0040g01810.2,VIT_208s0040g01810.4,VIT_214s0030g01240.2,VIT_207s0104g01320.1,VIT_214s0030g01240.4,VIT_208s0040g01810.3,VIT_211s0016g00640.2
GO:0071495	cellular response to endogenous stimulus	1.46e-06	VIT_211s0016g00640.2,VIT_207s0104g01320.1,VIT_214s0030g01240.4,VIT_208s0040g01810.3,VIT_211s0016g00640.1,VIT_207s0104g01320.2,VIT_208s0040g01810.4,VIT_214s0030g01240.2,VIT_208s0040g01810.2,VIT_208s0040g01810.1,VIT_214s0030g01240.1,VIT_214s0030g01240.3
GO:0090304	nucleic acid metabolic process	2.08e-06	VIT_209s0002g04340.1,VIT_205s0051g00930.6,VIT_210s0003g04670.2,VIT_207s0031g00220.3,VIT_213s0019g04320.5,VIT_210s0003g04670.3,VIT_204s0008g05210.1,VIT_206s0004g02800.2,VIT_204s0008g05210.2,VIT_213s0019g04320.4,VIT_213s0019g04320.3,VIT_205s0051g00930.1,VIT_202s0012g02420.3,VIT_205s0051g00930.2,VIT_213s0019g04320.2,VIT_208s0040g01810.2,VIT_208s0040g01810.1,VIT_206s0004g02800.3,VIT_211s0016g00640.1,…
GO:0090407	organophosphate biosynthetic process	6.43e-06	VIT_218s0001g08850.4,VIT_218s0001g08850.2,VIT_219s0090g00630.4,VIT_219s0090g00630.5,VIT_219s0090g00630.2,VIT_203s0038g02760.5,VIT_211s0052g00320.3,VIT_219s0090g00630.3,VIT_211s0052g00320.7,VIT_211s0052g00320.5,VIT_211s0052g00320.6,VIT_209s0002g08130.1,VIT_207s0129g01040.4,VIT_219s0090g00630.6,VIT_203s0038g02760.2,VIT_211s0052g00320.4,VIT_204s0008g01960.1,VIT_203s0038g02760.3,VIT_203s0038g02760.4,…
GO:0006139	nucleobase-containing compound metabolic process	8.25e-06	VIT_206s0004g02800.2,VIT_211s0052g00320.2,VIT_204s0008g05210.1,VIT_210s0003g04670.3,VIT_213s0019g04320.4,VIT_205s0051g00930.1,VIT_218s0001g08850.5,VIT_202s0012g02420.3,VIT_211s0052g00320.4,VIT_205s0051g00930.6,VIT_203s0038g02760.2,VIT_213s0019g04320.5,VIT_202s0012g02250.1,VIT_205s0077g00800.1,VIT_208s0040g01810.2,VIT_211s0052g00320.3,VIT_208s0040g01810.1,VIT_206s0004g02800.3,VIT_211s0016g00640.1,…
GO:0016070	RNA metabolic process	8.99e-06	VIT_209s0002g03740.1,VIT_202s0012g02250.2,VIT_202s0012g02250.6,VIT_209s0002g01590.3,VIT_208s0040g01810.4,VIT_204s0008g05210.5,VIT_210s0003g04670.1,VIT_204s0008g05210.3,VIT_213s0019g04320.6,VIT_208s0040g01810.3,VIT_209s0002g01590.2,VIT_207s0031g00220.1,VIT_211s0016g02210.1,VIT_208s0040g03180.1,VIT_206s0004g02800.1,VIT_202s0012g02250.7,VIT_202s0012g02420.1,VIT_202s0012g02250.3,VIT_211s0016g00640.2,…
GO:0009145	purine nucleoside triphosphate biosynthetic process	4.46e-05	VIT_211s0052g00320.6,VIT_211s0052g00320.7,VIT_211s0052g00320.5,VIT_211s0052g00320.3,VIT_203s0038g02760.5,VIT_218s0001g08850.2,VIT_218s0001g08850.4,VIT_218s0001g08850.5,VIT_218s0001g08850.7,VIT_211s0052g00320.2,VIT_203s0038g02760.4,VIT_203s0038g02760.3,VIT_204s0008g01960.1,VIT_211s0052g00320.4,VIT_203s0038g02760.2,VIT_207s0129g01040.4
GO:0009206	purine ribonucleoside triphosphate biosynthetic process	4.46e-05	VIT_218s0001g08850.4,VIT_218s0001g08850.2,VIT_211s0052g00320.7,VIT_211s0052g00320.5,VIT_203s0038g02760.5,VIT_211s0052g00320.3,VIT_211s0052g00320.6,VIT_207s0129g01040.4,VIT_204s0008g01960.1,VIT_203s0038g02760.3,VIT_203s0038g02760.2,VIT_211s0052g00320.4,VIT_218s0001g08850.7,VIT_218s0001g08850.5,VIT_203s0038g02760.4,VIT_211s0052g00320.2
GO:0009987	cellular process	4.69e-05	VIT_213s0073g00560.2,VIT_208s0007g06460.1,VIT_213s0019g04320.1,VIT_205s0051g00930.4,VIT_218s0001g13680.2,VIT_212s0059g00760.1,VIT_218s0089g00030.1,VIT_204s0008g06570.3,VIT_202s0025g00280.3,VIT_204s0023g01960.5,VIT_212s0059g00760.4,VIT_200s0265g00070.1,VIT_207s0104g00880.2,VIT_213s0019g04320.3,VIT_208s0007g00600.2,VIT_202s0025g00360.1,VIT_204s0023g00600.4,VIT_205s0029g00330.1,VIT_208s0007g01910.1,…
GO:0009201	ribonucleoside triphosphate biosynthetic process	5.67e-05	VIT_211s0052g00320.7,VIT_211s0052g00320.5,VIT_211s0052g00320.3,VIT_203s0038g02760.5,VIT_211s0052g00320.6,VIT_218s0001g08850.4,VIT_218s0001g08850.2,VIT_203s0038g02760.3,VIT_204s0008g01960.1,VIT_211s0052g00320.4,VIT_203s0038g02760.2,VIT_218s0001g08850.5,VIT_218s0001g08850.7,VIT_211s0052g00320.2,VIT_203s0038g02760.4,VIT_207s0129g01040.4
GO:0009142	nucleoside triphosphate biosynthetic process	6.13e-05	VIT_207s0129g01040.4,VIT_211s0052g00320.2,VIT_203s0038g02760.4,VIT_218s0001g08850.5,VIT_218s0001g08850.7,VIT_211s0052g00320.4,VIT_203s0038g02760.2,VIT_203s0038g02760.3,VIT_204s0008g01960.1,VIT_218s0001g08850.2,VIT_218s0001g08850.4,VIT_211s0052g00320.6,VIT_211s0052g00320.3,VIT_203s0038g02760.5,VIT_211s0052g00320.7,VIT_211s0052g00320.5
GO:0042221	response to chemical stimulus	0.00012	VIT_211s0016g00640.2,VIT_207s0104g01320.1,VIT_206s0004g02750.3,VIT_214s0030g01240.4,VIT_206s0004g02750.1,VIT_211s0016g00640.1,VIT_214s0030g01240.2,VIT_208s0040g01810.1,VIT_208s0040g01810.2,VIT_206s0004g02750.4,VIT_206s0004g02750.2,VIT_214s0030g01240.1,VIT_214s0030g01240.3,VIT_219s0177g00040.2,VIT_208s0040g01810.3,VIT_207s0104g01320.2,VIT_206s0004g02750.5,VIT_208s0040g01810.4
GO:0006807	nitrogen compound metabolic process	0.00012	VIT_209s0002g01590.3,VIT_209s0002g03740.1,VIT_202s0012g02250.6,VIT_203s0038g02760.4,VIT_204s0008g05210.3,VIT_205s0051g00930.3,VIT_207s0031g00220.1,VIT_207s0129g01040.4,VIT_202s0025g00360.4,VIT_209s0002g08130.1,VIT_211s0016g02210.1,VIT_205s0051g00930.5,VIT_206s0004g02800.1,VIT_211s0052g00320.5,VIT_218s0001g08850.2,VIT_205s0051g00930.8,VIT_213s0019g04320.7,VIT_210s0003g03290.1,VIT_205s0051g00930.1,…
GO:0046483	heterocycle metabolic process	0.00016	VIT_218s0001g08850.2,VIT_205s0051g00930.8,VIT_210s0003g03290.1,VIT_213s0019g04320.7,VIT_206s0004g02800.1,VIT_211s0052g00320.5,VIT_205s0051g00930.3,VIT_207s0031g00220.1,VIT_207s0129g01040.4,VIT_209s0002g08130.1,VIT_211s0016g02210.1,VIT_205s0051g00930.5,VIT_209s0002g01590.3,VIT_209s0002g03740.1,VIT_202s0012g02250.6,VIT_203s0038g02760.4,VIT_204s0008g05210.3,VIT_209s0002g01590.1,VIT_202s0012g02420.4,…
GO:0034641	cellular nitrogen compound metabolic process	0.00023	VIT_208s0040g01810.2,VIT_206s0004g02800.3,VIT_211s0052g00320.3,VIT_208s0040g01810.1,VIT_211s0016g00640.1,VIT_202s0012g02250.1,VIT_205s0077g00800.1,VIT_207s0031g00220.2,VIT_211s0016g02210.2,VIT_202s0012g02420.4,VIT_209s0002g01590.1,VIT_205s0051g00930.6,VIT_203s0038g02760.2,VIT_211s0052g00320.4,VIT_213s0019g04320.5,VIT_211s0052g00320.2,VIT_204s0008g05210.1,VIT_206s0004g02800.2,VIT_210s0003g04670.3,…
GO:0070838	divalent metal ion transport	0.00043	VIT_211s0052g00320.3,VIT_211s0052g00320.4,VIT_211s0052g00320.7,VIT_211s0052g00320.5,VIT_211s0052g00320.2,VIT_211s0052g00320.6,VIT_218s0001g08850.7,VIT_218s0001g08850.5,VIT_218s0001g08850.4,VIT_218s0001g08850.2
GO:0072511	divalent inorganic cation transport	0.00043	VIT_218s0001g08850.7,VIT_218s0001g08850.5,VIT_211s0052g00320.2,VIT_211s0052g00320.6,VIT_211s0052g00320.5,VIT_211s0052g00320.7,VIT_211s0052g00320.4,VIT_211s0052g00320.3,VIT_218s0001g08850.2,VIT_218s0001g08850.4
GO:0008654	phospholipid biosynthetic process	0.00083	VIT_219s0090g00630.4,VIT_219s0090g00630.6,VIT_219s0090g00630.5,VIT_219s0090g00630.3,VIT_219s0090g00630.2
GO:0034645	cellular macromolecule biosynthetic process	0.00125	VIT_202s0012g02250.5,VIT_209s0002g01590.1,VIT_213s0019g04320.1,VIT_204s0008g05210.4,VIT_211s0016g02210.2,VIT_207s0031g00220.2,VIT_202s0012g02250.1,VIT_206s0004g02800.3,VIT_208s0040g01810.2,VIT_208s0040g01810.1,VIT_211s0016g00640.1,VIT_213s0019g04320.2,VIT_204s0008g05210.1,VIT_206s0004g02800.2,VIT_210s0003g04670.3,VIT_204s0008g05210.2,VIT_213s0019g04320.4,VIT_213s0019g04320.3,VIT_209s0002g04340.1,…
GO:0008152	metabolic process	0.00174	VIT_212s0059g00760.2,VIT_213s0064g00580.1,VIT_204s0023g01960.6,VIT_213s0019g05260.4,VIT_216s0039g02500.5,VIT_202s0012g02420.3,VIT_210s0003g04670.3,VIT_217s0000g10240.2,VIT_213s0019g04320.4,VIT_212s0035g00200.1,VIT_216s0098g00970.2,VIT_204s0023g01960.3,VIT_208s0040g01790.1,VIT_216s0050g02460.8,VIT_211s0016g00640.1,VIT_214s0171g00490.9,VIT_219s0090g00630.3,VIT_211s0052g00320.3,VIT_208s0040g01810.1,…
GO:0009059	macromolecule biosynthetic process	0.00232	VIT_206s0004g02800.1,VIT_208s0040g03180.1,VIT_202s0012g02250.7,VIT_202s0012g02250.3,VIT_202s0012g02250.4,VIT_211s0016g00640.2,VIT_210s0003g03290.1,VIT_213s0019g04320.7,VIT_209s0002g01590.3,VIT_209s0002g03740.1,VIT_202s0012g02250.6,VIT_202s0012g02250.2,VIT_210s0003g04670.1,VIT_204s0008g05210.3,VIT_208s0040g01810.4,VIT_204s0008g05210.5,VIT_211s0016g00450.6,VIT_213s0019g04320.6,VIT_208s0040g01810.3,…
GO:1901293	nucleoside phosphate biosynthetic process	0.00373	VIT_209s0002g08130.1,VIT_207s0129g01040.4,VIT_211s0052g00320.4,VIT_203s0038g02760.2,VIT_203s0038g02760.3,VIT_204s0008g01960.1,VIT_211s0052g00320.2,VIT_203s0038g02760.4,VIT_218s0001g08850.7,VIT_218s0001g08850.5,VIT_218s0001g08850.4,VIT_218s0001g08850.2,VIT_211s0052g00320.3,VIT_203s0038g02760.5,VIT_211s0052g00320.7,VIT_211s0052g00320.5,VIT_211s0052g00320.6
GO:0044710	single-organism metabolic process	0.0318	VIT_208s0007g00680.1,VIT_218s0001g08850.5,VIT_204s0023g01960.3,VIT_212s0035g00200.1,VIT_211s0052g00320.2,VIT_212s0059g00760.2,VIT_204s0023g01960.6,VIT_204s0008g06570.5,VIT_203s0038g02760.2,VIT_211s0052g00320.4,VIT_208s0007g01910.2,VIT_208s0040g01790.1,VIT_204s0069g00950.2,VIT_206s0004g03760.2,VIT_219s0090g00630.3,VIT_204s0008g06570.1,VIT_219s0090g00630.2,VIT_211s0052g00320.3,VIT_214s0066g01150.1,…
GO:0008652	cellular amino acid biosynthetic process	0.04184	VIT_212s0059g00760.2,VIT_204s0008g06570.1,VIT_204s0008g06570.4,VIT_202s0025g00360.1,VIT_204s0008g06570.5,VIT_204s0008g06570.3,VIT_212s0059g00760.1,VIT_202s0025g00360.2,VIT_212s0059g00760.4,VIT_212s0059g00760.3,VIT_202s0025g00360.3,VIT_202s0025g00360.4
GO:0044238	primary metabolic process	0.09648	VIT_213s0064g00580.5,VIT_207s0031g01540.1,VIT_218s0001g08620.1,VIT_213s0064g00580.6,VIT_205s0051g00930.5,VIT_202s0025g00360.4,VIT_215s0048g02390.1,VIT_219s0090g00630.6,VIT_207s0031g00220.1,VIT_214s0068g00420.5,VIT_214s0108g00190.1,VIT_204s0008g05210.3,VIT_202s0025g00280.5,VIT_211s0016g00450.6,VIT_203s0038g02760.4,VIT_209s0002g01590.3,VIT_209s0002g03740.1,VIT_214s0068g00420.3,VIT_202s0012g02420.4,…
GO:0065007	biological regulation	0.11832	VIT_209s0002g04250.1,VIT_207s0104g00880.2,VIT_212s0059g00760.4,VIT_206s0004g02750.5,VIT_212s0059g00760.2,VIT_207s0104g00460.4,VIT_214s0030g01240.4,VIT_206s0004g02750.2,VIT_212s0059g00760.1,VIT_214s0030g01240.1,VIT_211s0016g00640.1,VIT_208s0040g01810.2,VIT_208s0040g01810.1,VIT_214s0030g01240.2,VIT_208s0040g01810.3,VIT_211s0103g00550.4,VIT_212s0057g00690.6,VIT_212s0059g00760.3,VIT_211s0103g00550.5,…
GO:0006816	calcium ion transport	0.14606	VIT_211s0052g00320.2,VIT_211s0052g00320.6,VIT_211s0052g00320.5,VIT_211s0052g00320.7,VIT_211s0052g00320.3,VIT_211s0052g00320.4
GO:1901566	organonitrogen compound biosynthetic process	0.15617	VIT_202s0025g00360.3,VIT_204s0008g06570.3,VIT_212s0059g00760.1,VIT_204s0008g06570.1,VIT_203s0038g02760.5,VIT_202s0025g00360.4,VIT_209s0002g08130.1,VIT_212s0059g00760.3,VIT_212s0059g00760.4,VIT_202s0025g00360.2,VIT_203s0038g02760.4,VIT_203s0038g02760.3,VIT_212s0059g00760.2,VIT_204s0008g06570.5,VIT_202s0025g00360.1,VIT_204s0008g06570.4,VIT_204s0023g00600.4,VIT_203s0038g02760.2
GO:0016053	organic acid biosynthetic process	0.17242	VIT_212s0059g00760.4,VIT_212s0059g00760.3,VIT_202s0025g00360.4,VIT_202s0025g00360.3,VIT_204s0008g06570.4,VIT_202s0025g00360.1,VIT_204s0008g06570.5,VIT_212s0059g00760.2,VIT_204s0008g06570.1,VIT_202s0025g00360.2,VIT_204s0008g06570.3,VIT_212s0059g00760.1
GO:0046394	carboxylic acid biosynthetic process	0.17242	VIT_212s0059g00760.3,VIT_212s0059g00760.4,VIT_202s0025g00360.3,VIT_202s0025g00360.4,VIT_204s0008g06570.1,VIT_212s0059g00760.2,VIT_204s0008g06570.5,VIT_202s0025g00360.1,VIT_204s0008g06570.4,VIT_204s0008g06570.3,VIT_212s0059g00760.1,VIT_202s0025g00360.2
GO:0044260	cellular macromolecule metabolic process	0.17397	VIT_211s0016g00640.1,VIT_206s0004g02800.3,VIT_208s0040g01810.2,VIT_208s0040g01810.1,VIT_208s0032g00940.1,VIT_213s0073g00560.1,VIT_205s0077g00800.1,VIT_216s0050g02460.5,VIT_202s0012g02250.1,VIT_211s0016g02210.2,VIT_207s0031g00220.2,VIT_216s0050g02460.2,VIT_216s0050g01460.3,VIT_212s0028g01350.3,VIT_209s0002g01590.1,VIT_205s0051g00460.1,VIT_202s0012g02420.4,VIT_213s0064g00580.1,VIT_213s0019g04320.5,…
GO:0034643	establishment of mitochondrion localization, microtubule-mediated	0.18836	VIT_207s0104g00460.4,VIT_207s0104g00460.6,VIT_207s0104g00460.1
GO:0051640	organelle localization	0.18836	VIT_207s0104g00460.4,VIT_207s0104g00460.6,VIT_207s0104g00460.1
GO:0051646	mitochondrion localization	0.18836	VIT_207s0104g00460.6,VIT_207s0104g00460.1,VIT_207s0104g00460.4
GO:0051654	establishment of mitochondrion localization	0.18836	VIT_207s0104g00460.1,VIT_207s0104g00460.6,VIT_207s0104g00460.4
GO:0051656	establishment of organelle localization	0.18836	VIT_207s0104g00460.1,VIT_207s0104g00460.6,VIT_207s0104g00460.4
GO:0010467	gene expression	0.25487	VIT_204s0008g06260.4,VIT_213s0019g04320.2,VIT_210s0003g04670.2,VIT_207s0031g01230.2,VIT_207s0031g00220.3,VIT_213s0019g04320.5,VIT_209s0002g04340.1,VIT_206s0004g02800.2,VIT_204s0008g05210.1,VIT_210s0003g04670.3,VIT_204s0008g05210.2,VIT_213s0019g04320.4,VIT_213s0019g04320.3,VIT_211s0016g02210.2,VIT_207s0031g00220.2,VIT_207s0031g01230.1,VIT_204s0008g05210.4,VIT_213s0019g04320.1,VIT_216s0039g02000.7,…
GO:0015985	energy coupled proton transport, down electrochemical gradient	0.26518	VIT_203s0038g02760.3,VIT_203s0038g02760.2,VIT_203s0038g02760.5,VIT_203s0038g02760.4
GO:0015986	ATP synthesis coupled proton transport	0.26518	VIT_203s0038g02760.4,VIT_203s0038g02760.5,VIT_203s0038g02760.2,VIT_203s0038g02760.3
GO:0050794	regulation of cellular process	0.40899	VIT_207s0104g00880.4,VIT_214s0030g01240.4,VIT_206s0004g02750.3,VIT_207s0104g00460.4,VIT_207s0104g01320.1,VIT_211s0016g00640.2,VIT_207s0104g00460.1,VIT_214s0030g01240.1,VIT_214s0030g01240.3,VIT_206s0004g02750.4,VIT_206s0004g02750.2,VIT_214s0030g01240.2,VIT_206s0004g06670.2,VIT_208s0040g01810.2,VIT_208s0040g01810.1,VIT_206s0004g02750.1,VIT_211s0016g00640.1,VIT_208s0040g01810.3,VIT_207s0104g00880.2,…
GO:0044283	small molecule biosynthetic process	0.4415	VIT_204s0008g06570.4,VIT_202s0025g00360.1,VIT_204s0008g06570.5,VIT_212s0059g00760.2,VIT_204s0008g06570.1,VIT_202s0025g00360.2,VIT_212s0059g00760.1,VIT_204s0008g06570.3,VIT_212s0059g00760.4,VIT_212s0059g00760.3,VIT_202s0025g00360.4,VIT_202s0025g00360.3
GO:0006812	cation transport	0.56273	VIT_211s0052g00320.3,VIT_203s0038g02760.5,VIT_211s0052g00320.7,VIT_211s0052g00320.5,VIT_208s0056g00550.1,VIT_211s0052g00320.6,VIT_218s0001g08850.4,VIT_218s0001g08850.2,VIT_211s0052g00320.4,VIT_203s0038g02760.2,VIT_203s0038g02760.3,VIT_204s0008g01960.1,VIT_211s0052g00320.2,VIT_203s0038g02760.4,VIT_218s0001g08850.5,VIT_218s0001g08850.7,VIT_207s0129g01040.4
GO:0007165	signal transduction	0.5863	VIT_211s0016g00640.1,VIT_206s0004g06670.2,VIT_214s0030g01240.2,VIT_208s0040g01810.1,VIT_208s0040g01810.2,VIT_214s0030g01240.1,VIT_214s0030g01240.3,VIT_207s0104g00460.1,VIT_211s0016g00640.2,VIT_207s0104g01320.1,VIT_214s0030g01240.4,VIT_207s0104g00880.4,VIT_207s0104g00460.4,VIT_207s0104g01320.2,VIT_207s0104g00460.6,VIT_208s0040g01810.4,VIT_207s0104g00880.2,VIT_212s0057g00690.6,VIT_208s0040g01810.3
GO:0044700	single organism signaling	0.5863	VIT_207s0104g00460.4,VIT_207s0104g00880.4,VIT_214s0030g01240.4,VIT_207s0104g01320.1,VIT_211s0016g00640.2,VIT_207s0104g00460.1,VIT_214s0030g01240.3,VIT_214s0030g01240.1,VIT_208s0040g01810.1,VIT_208s0040g01810.2,VIT_214s0030g01240.2,VIT_206s0004g06670.2,VIT_211s0016g00640.1,VIT_208s0040g01810.3,VIT_212s0057g00690.6,VIT_207s0104g00880.2,VIT_208s0040g01810.4,VIT_207s0104g01320.2,VIT_207s0104g00460.6
GO:0007154	cell communication	0.59954	VIT_206s0004g06670.2,VIT_214s0030g01240.2,VIT_208s0040g01810.2,VIT_208s0040g01810.1,VIT_211s0016g00640.1,VIT_214s0030g01240.1,VIT_214s0030g01240.3,VIT_211s0016g00640.2,VIT_207s0104g00460.1,VIT_207s0104g00880.4,VIT_214s0030g01240.4,VIT_207s0104g00460.4,VIT_207s0104g01320.1,VIT_208s0040g01810.4,VIT_207s0104g00460.6,VIT_207s0104g01320.2,VIT_207s0104g00880.2,VIT_212s0057g00690.6,VIT_208s0040g01810.3
GO:0044711	single-organism biosynthetic process	0.98332	VIT_212s0059g00760.3,VIT_212s0059g00760.4,VIT_202s0025g00360.4,VIT_202s0025g00360.3,VIT_202s0025g00360.1,VIT_204s0008g06570.4,VIT_204s0008g06570.5,VIT_212s0059g00760.2,VIT_204s0008g06570.1,VIT_202s0025g00360.2,VIT_204s0008g06570.3,VIT_212s0059g00760.1
GO:0050789	regulation of biological process	1	VIT_208s0040g01810.1,VIT_208s0040g01810.2,VIT_214s0030g01240.2,VIT_206s0004g06670.2,VIT_211s0016g00640.1,VIT_206s0004g02750.1,VIT_214s0030g01240.3,VIT_214s0030g01240.1,VIT_206s0004g02750.2,VIT_206s0004g02750.4,VIT_211s0016g00640.2,VIT_207s0104g00460.1,VIT_207s0104g00460.4,VIT_206s0004g02750.3,VIT_207s0104g00880.4,VIT_214s0030g01240.4,VIT_207s0104g01320.1,VIT_208s0040g01810.4,VIT_206s0004g02750.5,…
GO:0050896	response to stimulus	1	VIT_206s0004g02750.4,VIT_214s0030g01240.3,VIT_216s0050g01460.2,VIT_206s0004g02750.1,VIT_206s0004g06670.2,VIT_202s0025g00280.2,VIT_207s0104g01320.1,VIT_206s0004g02750.3,VIT_202s0025g00280.1,VIT_207s0104g00880.4,VIT_207s0104g00460.1,VIT_211s0016g00640.2,VIT_216s0050g01460.1,VIT_207s0104g00460.6,VIT_207s0104g01320.2,VIT_202s0025g00280.5,VIT_208s0040g01810.4,VIT_202s0025g00280.4,VIT_208s0040g01810.3,…
GO:0043170	macromolecule metabolic process	1	VIT_202s0012g02250.3,VIT_216s0050g02460.4,VIT_212s0035g01020.4,VIT_211s0103g00550.3,VIT_216s0050g02460.7,VIT_202s0012g02250.4,VIT_211s0103g00550.6,VIT_211s0016g00640.2,VIT_202s0012g02250.7,VIT_212s0028g01350.5,VIT_208s0007g04290.3,VIT_212s0028g01350.4,VIT_208s0040g03180.1,VIT_202s0012g02420.1,VIT_202s0025g00280.4,VIT_209s0002g01590.2,VIT_202s0025g00280.6,VIT_208s0040g01810.3,VIT_211s0103g00550.4,…
GO:0030001	metal ion transport	1	VIT_218s0001g08850.4,VIT_218s0001g08850.2,VIT_211s0052g00320.4,VIT_211s0052g00320.3,VIT_204s0008g01960.1,VIT_211s0052g00320.5,VIT_211s0052g00320.7,VIT_211s0052g00320.6,VIT_211s0052g00320.2,VIT_218s0001g08850.7,VIT_218s0001g08850.5
GO:0000097	sulfur amino acid biosynthetic process	1	VIT_212s0059g00760.1,VIT_212s0059g00760.4,VIT_212s0059g00760.3,VIT_212s0059g00760.2
GO:0044272	sulfur compound biosynthetic process	1	VIT_212s0059g00760.1,VIT_212s0059g00760.4,VIT_212s0059g00760.3,VIT_212s0059g00760.2
GO:0006754	ATP biosynthetic process	1	VIT_203s0038g02760.3,VIT_203s0038g02760.5,VIT_203s0038g02760.2,VIT_203s0038g02760.4
GO:0042451	purine nucleoside biosynthetic process	1	VIT_203s0038g02760.4,VIT_203s0038g02760.3,VIT_203s0038g02760.5,VIT_203s0038g02760.2
GO:0046129	purine ribonucleoside biosynthetic process	1	VIT_203s0038g02760.4,VIT_203s0038g02760.2,VIT_203s0038g02760.5,VIT_203s0038g02760.3
GO:0006811	ion transport	1	VIT_218s0001g08850.5,VIT_218s0001g08850.7,VIT_211s0052g00320.2,VIT_203s0038g02760.4,VIT_203s0038g02760.3,VIT_204s0008g01960.1,VIT_218s0001g04890.1,VIT_211s0052g00320.4,VIT_203s0038g02760.2,VIT_207s0129g01040.4,VIT_213s0067g03280.1,VIT_208s0056g00550.1,VIT_211s0052g00320.6,VIT_211s0052g00320.5,VIT_211s0052g00320.7,VIT_211s0052g00320.3,VIT_205s0049g00940.2,VIT_203s0038g02760.5,VIT_218s0001g08850.2,…
GO:0042278	purine nucleoside metabolic process	1	VIT_203s0038g02760.4,VIT_203s0038g02760.3,VIT_203s0038g02760.5,VIT_203s0038g02760.2
GO:0046034	ATP metabolic process	1	VIT_203s0038g02760.4,VIT_203s0038g02760.2,VIT_203s0038g02760.5,VIT_203s0038g02760.3
GO:0046128	purine ribonucleoside metabolic process	1	VIT_203s0038g02760.4,VIT_203s0038g02760.5,VIT_203s0038g02760.2,VIT_203s0038g02760.3
GO:0000096	sulfur amino acid metabolic process	1	VIT_212s0059g00760.1,VIT_212s0059g00760.3,VIT_212s0059g00760.4,VIT_212s0059g00760.2
GO:0009163	nucleoside biosynthetic process	1	VIT_203s0038g02760.3,VIT_203s0038g02760.2,VIT_203s0038g02760.5,VIT_203s0038g02760.4
GO:0042455	ribonucleoside biosynthetic process	1	VIT_203s0038g02760.4,VIT_203s0038g02760.5,VIT_203s0038g02760.2,VIT_203s0038g02760.3
GO:1901659	glycosyl compound biosynthetic process	1	VIT_203s0038g02760.3,VIT_203s0038g02760.5,VIT_203s0038g02760.2,VIT_203s0038g02760.4
GO:0009116	nucleoside metabolic process	1	VIT_203s0038g02760.2,VIT_203s0038g02760.5,VIT_203s0038g02760.3,VIT_203s0038g02760.4
GO:0009119	ribonucleoside metabolic process	1	VIT_203s0038g02760.4,VIT_203s0038g02760.3,VIT_203s0038g02760.5,VIT_203s0038g02760.2
GO:1901657	glycosyl compound metabolic process	1	VIT_203s0038g02760.3,VIT_203s0038g02760.5,VIT_203s0038g02760.2,VIT_203s0038g02760.4
GO:0051716	cellular response to stimulus	1	VIT_214s0030g01240.1,VIT_214s0030g01240.3,VIT_206s0004g06670.2,VIT_214s0030g01240.2,VIT_208s0040g01810.2,VIT_208s0040g01810.1,VIT_211s0016g00640.1,VIT_214s0030g01240.4,VIT_207s0104g00880.4,VIT_207s0104g00460.4,VIT_207s0104g01320.1,VIT_211s0016g00640.2,VIT_207s0104g00460.1,VIT_208s0040g01810.4,VIT_207s0104g01320.2,VIT_207s0104g00460.6,VIT_208s0040g01810.3,VIT_212s0057g00690.6,VIT_207s0104g00880.2
GO:0009144	purine nucleoside triphosphate metabolic process	1	VIT_204s0008g01960.1,VIT_203s0038g02760.3,VIT_203s0038g02760.2,VIT_211s0052g00320.4,VIT_218s0001g08850.7,VIT_218s0001g08850.5,VIT_203s0038g02760.4,VIT_211s0052g00320.2,VIT_207s0129g01040.4,VIT_211s0052g00320.7,VIT_211s0052g00320.5,VIT_203s0038g02760.5,VIT_211s0052g00320.3,VIT_211s0052g00320.6,VIT_218s0001g08850.4,VIT_218s0001g08850.2
GO:0009205	purine ribonucleoside triphosphate metabolic process	1	VIT_211s0052g00320.6,VIT_211s0052g00320.5,VIT_211s0052g00320.7,VIT_211s0052g00320.3,VIT_203s0038g02760.5,VIT_218s0001g08850.2,VIT_218s0001g08850.4,VIT_218s0001g08850.5,VIT_218s0001g08850.7,VIT_211s0052g00320.2,VIT_203s0038g02760.4,VIT_203s0038g02760.3,VIT_204s0008g01960.1,VIT_211s0052g00320.4,VIT_203s0038g02760.2,VIT_207s0129g01040.4
GO:0043648	dicarboxylic acid metabolic process	1	VIT_204s0008g06570.3,VIT_204s0008g06570.4,VIT_204s0008g06570.5,VIT_204s0008g06570.1,VIT_204s0008g06570.2
GO:0009199	ribonucleoside triphosphate metabolic process	1	VIT_218s0001g08850.7,VIT_218s0001g08850.5,VIT_211s0052g00320.2,VIT_203s0038g02760.4,VIT_203s0038g02760.3,VIT_204s0008g01960.1,VIT_211s0052g00320.4,VIT_203s0038g02760.2,VIT_207s0129g01040.4,VIT_211s0052g00320.6,VIT_211s0052g00320.7,VIT_211s0052g00320.5,VIT_211s0052g00320.3,VIT_203s0038g02760.5,VIT_218s0001g08850.2,VIT_218s0001g08850.4
GO:0015988	energy coupled proton transmembrane transport, against electrochemical gradient	1	VIT_203s0038g02760.4,VIT_203s0038g02760.2,VIT_203s0038g02760.5,VIT_203s0038g02760.3
GO:0009141	nucleoside triphosphate metabolic process	1	VIT_204s0008g01960.1,VIT_203s0038g02760.3,VIT_203s0038g02760.2,VIT_211s0052g00320.4,VIT_218s0001g08850.5,VIT_218s0001g08850.7,VIT_203s0038g02760.4,VIT_211s0052g00320.2,VIT_207s0129g01040.4,VIT_211s0052g00320.7,VIT_211s0052g00320.5,VIT_203s0038g02760.5,VIT_211s0052g00320.3,VIT_211s0052g00320.6,VIT_218s0001g08850.4,VIT_218s0001g08850.2
GO:0008610	lipid biosynthetic process	1	VIT_219s0090g00630.5,VIT_219s0090g00630.6,VIT_219s0090g00630.4,VIT_219s0090g00630.2,VIT_219s0090g00630.3
GO:0006796	phosphate-containing compound metabolic process	1	VIT_211s0052g00320.2,VIT_212s0035g00200.1,VIT_218s0001g08850.5,VIT_218s0001g08850.7,VIT_203s0038g02760.2,VIT_216s0039g02500.5,VIT_211s0052g00320.4,VIT_204s0008g01960.1,VIT_219s0090g00630.2,VIT_211s0052g00320.3,VIT_219s0090g00630.3,VIT_211s0052g00320.7,VIT_218s0001g08850.4,VIT_201s0010g03570.6,VIT_203s0038g02760.4,VIT_201s0010g03570.1,VIT_203s0038g02970.3,VIT_203s0038g02760.3,VIT_207s0129g01040.4,…
GO:0006164	purine nucleotide biosynthetic process	1	VIT_209s0002g08130.1,VIT_203s0038g02760.3,VIT_203s0038g02760.5,VIT_203s0038g02760.2,VIT_203s0038g02760.4
GO:0006793	phosphorus metabolic process	1	VIT_211s0052g00320.6,VIT_201s0010g03570.3,VIT_201s0010g03570.4,VIT_203s0038g02760.5,VIT_211s0052g00320.5,VIT_206s0009g01210.1,VIT_219s0090g00630.5,VIT_219s0090g00630.4,VIT_218s0001g08850.2,VIT_201s0010g03570.5,VIT_203s0038g02970.1,VIT_203s0038g02760.4,VIT_201s0010g03570.1,VIT_203s0038g02970.3,VIT_203s0038g02760.3,VIT_207s0129g01040.4,VIT_219s0090g00630.6,VIT_212s0057g00690.6,VIT_209s0002g08130.1,…
GO:0006259	DNA metabolic process	1	VIT_205s0051g00930.8,VIT_205s0051g00930.3,VIT_205s0051g00930.4,VIT_205s0051g00930.5,VIT_205s0051g00930.2,VIT_210s0003g03290.1,VIT_205s0051g00930.1,VIT_205s0077g00800.1,VIT_205s0077g00800.2,VIT_205s0051g00930.7,VIT_205s0051g00930.6
GO:0044092	negative regulation of molecular function	1	VIT_211s0103g00550.3,VIT_211s0103g00550.4,VIT_211s0103g00550.6,VIT_211s0103g00550.5
GO:0023052	signaling	1	VIT_208s0040g01810.4,VIT_207s0104g01320.2,VIT_207s0104g00460.6,VIT_208s0040g01810.3,VIT_207s0104g00880.2,VIT_212s0057g00690.6,VIT_214s0030g01240.1,VIT_214s0030g01240.3,VIT_206s0004g06670.2,VIT_214s0030g01240.2,VIT_208s0040g01810.2,VIT_208s0040g01810.1,VIT_211s0016g00640.1,VIT_214s0030g01240.4,VIT_207s0104g00880.4,VIT_207s0104g00460.4,VIT_207s0104g01320.1,VIT_211s0016g00640.2,VIT_207s0104g00460.1
GO:0019637	organophosphate metabolic process	1	VIT_218s0001g08850.7,VIT_218s0001g08850.5,VIT_203s0038g02760.4,VIT_211s0052g00320.2,VIT_212s0035g00200.1,VIT_204s0008g01960.1,VIT_203s0038g02760.3,VIT_203s0038g02760.2,VIT_211s0052g00320.4,VIT_219s0090g00630.6,VIT_207s0129g01040.4,VIT_209s0002g08130.1,VIT_211s0052g00320.6,VIT_219s0090g00630.3,VIT_211s0052g00320.5,VIT_211s0052g00320.7,VIT_203s0038g02760.5,VIT_219s0090g00630.2,VIT_211s0052g00320.3,…
GO:0006644	phospholipid metabolic process	1	VIT_212s0035g00200.1,VIT_219s0090g00630.6,VIT_219s0090g00630.4,VIT_219s0090g00630.5,VIT_219s0090g00630.2,VIT_219s0090g00630.3
GO:0015992	proton transport	1	VIT_203s0038g02760.2,VIT_203s0038g02760.5,VIT_203s0038g02760.3,VIT_203s0038g02760.4
GO:0006163	purine nucleotide metabolic process	1	VIT_203s0038g02760.4,VIT_203s0038g02760.5,VIT_203s0038g02760.2,VIT_209s0002g08130.1,VIT_203s0038g02760.3
GO:0009165	nucleotide biosynthetic process	1	VIT_203s0038g02760.2,VIT_203s0038g02760.5,VIT_203s0038g02760.3,VIT_209s0002g08130.1,VIT_203s0038g02760.4
GO:0006790	sulfur compound metabolic process	1	VIT_212s0059g00760.1,VIT_205s0020g04210.1,VIT_212s0059g00760.2,VIT_212s0059g00760.3,VIT_212s0059g00760.4
GO:0009152	purine ribonucleotide biosynthetic process	1	VIT_203s0038g02760.4,VIT_203s0038g02760.5,VIT_203s0038g02760.2,VIT_203s0038g02760.3
GO:0009150	purine ribonucleotide metabolic process	1	VIT_203s0038g02760.5,VIT_203s0038g02760.2,VIT_203s0038g02760.3,VIT_203s0038g02760.4
GO:0009260	ribonucleotide biosynthetic process	1	VIT_203s0038g02760.3,VIT_203s0038g02760.2,VIT_203s0038g02760.5,VIT_203s0038g02760.4
GO:0015672	monovalent inorganic cation transport	1	VIT_203s0038g02760.4,VIT_203s0038g02760.3,VIT_203s0038g02760.5,VIT_203s0038g02760.2
GO:0046390	ribose phosphate biosynthetic process	1	VIT_203s0038g02760.5,VIT_203s0038g02760.2,VIT_203s0038g02760.3,VIT_203s0038g02760.4
GO:0072522	purine-containing compound biosynthetic process	1	VIT_203s0038g02760.5,VIT_203s0038g02760.2,VIT_203s0038g02760.3,VIT_209s0002g08130.1,VIT_203s0038g02760.4
GO:0009259	ribonucleotide metabolic process	1	VIT_203s0038g02760.2,VIT_203s0038g02760.5,VIT_203s0038g02760.3,VIT_203s0038g02760.4
GO:0019693	ribose phosphate metabolic process	1	VIT_203s0038g02760.2,VIT_203s0038g02760.5,VIT_203s0038g02760.3,VIT_203s0038g02760.4
GO:0034220	ion transmembrane transport	1	VIT_203s0038g02760.4,VIT_203s0038g02760.3,VIT_204s0008g01960.1,VIT_203s0038g02760.5,VIT_203s0038g02760.2
GO:0055085	transmembrane transport	1	VIT_203s0038g02760.4,VIT_204s0008g01960.1,VIT_203s0038g02760.3,VIT_203s0038g02760.5,VIT_203s0038g02760.2
GO:0072521	purine-containing compound metabolic process	1	VIT_203s0038g02760.5,VIT_203s0038g02760.2,VIT_203s0038g02760.3,VIT_209s0002g08130.1,VIT_203s0038g02760.4
GO:0019725	cellular homeostasis	1	VIT_209s0002g04250.1,VIT_212s0059g00760.1,VIT_212s0059g00760.3,VIT_212s0059g00760.4,VIT_207s0031g02660.1,VIT_212s0059g00760.2
GO:0042592	homeostatic process	1	VIT_207s0031g02660.1,VIT_212s0059g00760.2,VIT_212s0059g00760.3,VIT_212s0059g00760.4,VIT_212s0059g00760.1,VIT_209s0002g04250.1
GO:0065009	regulation of molecular function	1	VIT_211s0103g00550.3,VIT_211s0103g00550.4,VIT_211s0103g00550.6,VIT_211s0103g00550.5
GO:0006818	hydrogen transport	1	VIT_203s0038g02760.4,VIT_203s0038g02760.5,VIT_203s0038g02760.2,VIT_203s0038g02760.3
GO:0006753	nucleoside phosphate metabolic process	1	VIT_207s0129g01040.4,VIT_209s0002g08130.1,VIT_211s0052g00320.2,VIT_203s0038g02760.4,VIT_218s0001g08850.7,VIT_218s0001g08850.5,VIT_211s0052g00320.4,VIT_203s0038g02760.2,VIT_203s0038g02760.3,VIT_204s0008g01960.1,VIT_218s0001g08850.2,VIT_218s0001g08850.4,VIT_211s0052g00320.6,VIT_211s0052g00320.3,VIT_203s0038g02760.5,VIT_211s0052g00320.7,VIT_211s0052g00320.5
GO:1901137	carbohydrate derivative biosynthetic process	1	VIT_203s0038g02760.4,VIT_203s0038g02760.5,VIT_203s0038g02760.2,VIT_203s0038g02760.3
GO:0055086	nucleobase-containing small molecule metabolic process	1	VIT_207s0129g01040.4,VIT_209s0002g08130.1,VIT_203s0038g02760.4,VIT_211s0052g00320.2,VIT_218s0001g08850.7,VIT_218s0001g08850.5,VIT_203s0038g02760.2,VIT_211s0052g00320.4,VIT_204s0008g01960.1,VIT_203s0038g02760.3,VIT_218s0001g08850.2,VIT_218s0001g08850.4,VIT_211s0052g00320.6,VIT_203s0038g02760.5,VIT_211s0052g00320.3,VIT_211s0052g00320.5,VIT_211s0052g00320.7
GO:0065008	regulation of biological quality	1	VIT_212s0059g00760.2,VIT_207s0031g02660.1,VIT_212s0059g00760.3,VIT_212s0059g00760.4,VIT_212s0059g00760.1,VIT_209s0002g04250.1
GO:0007017	microtubule-based process	1	VIT_207s0104g00460.6,VIT_207s0104g00460.1,VIT_208s0007g06820.3,VIT_207s0104g00460.4
GO:0044699	single-organism process	1	VIT_203s0038g02760.4,VIT_209s0002g00320.1,VIT_208s0040g01810.4,VIT_207s0104g00460.6,VIT_207s0031g02660.1,VIT_203s0038g02760.3,VIT_207s0104g01320.2,VIT_211s0016g00450.6,VIT_208s0040g01810.3,VIT_207s0129g01040.4,VIT_217s0000g02760.2,VIT_212s0059g00760.3,VIT_212s0057g00690.6,VIT_208s0056g00550.1,VIT_214s0030g01240.3,VIT_211s0052g00320.6,VIT_203s0038g02760.5,VIT_206s0004g06670.2,VIT_205s0049g00940.2,…
GO:0015698	inorganic anion transport	1	VIT_213s0067g03280.1,VIT_218s0001g04890.1,VIT_205s0049g00940.2
GO:0044763	single-organism cellular process	1	VIT_212s0057g00690.6,VIT_212s0059g00760.3,VIT_208s0040g01810.3,VIT_217s0000g02760.2,VIT_209s0002g00320.1,VIT_208s0040g01810.4,VIT_207s0104g00460.6,VIT_203s0038g02760.3,VIT_207s0104g01320.2,VIT_211s0016g00450.6,VIT_207s0031g02660.1,VIT_203s0038g02760.4,VIT_211s0016g00640.2,VIT_208s0007g06820.3,VIT_217s0000g02760.3,VIT_207s0104g00460.1,VIT_207s0104g00880.4,VIT_217s0000g02760.1,VIT_207s0104g01320.1,…
GO:0009117	nucleotide metabolic process	1	VIT_203s0038g02760.5,VIT_203s0038g02760.2,VIT_203s0038g02760.3,VIT_209s0002g08130.1,VIT_203s0038g02760.4
GO:0033013	tetrapyrrole metabolic process	1	VIT_204s0023g00600.4,VIT_214s0066g00830.3
GO:0009451	RNA modification	1	VIT_202s0012g02420.1,VIT_202s0012g02420.4,VIT_202s0012g02420.3
GO:0044765	single-organism transport	1	VIT_207s0129g01040.4,VIT_213s0067g03280.1,VIT_218s0001g08850.7,VIT_218s0001g08850.5,VIT_211s0052g00320.2,VIT_203s0038g02760.4,VIT_203s0038g02760.3,VIT_204s0008g01960.1,VIT_218s0001g04890.1,VIT_211s0052g00320.4,VIT_203s0038g02760.2,VIT_218s0001g08850.2,VIT_218s0001g08850.4,VIT_211s0052g00320.6,VIT_208s0056g00550.1,VIT_211s0052g00320.5,VIT_211s0052g00320.7,VIT_211s0052g00320.3,VIT_205s0049g00940.2,…
GO:0006820	anion transport	1	VIT_213s0067g03280.1,VIT_205s0049g00940.2,VIT_218s0001g04890.1
GO:1901135	carbohydrate derivative metabolic process	1	VIT_203s0038g02760.4,VIT_203s0038g02760.2,VIT_203s0038g02760.5,VIT_203s0038g02760.3
GO:0006520	cellular amino acid metabolic process	1	VIT_212s0059g00760.3,VIT_212s0059g00760.4,VIT_202s0025g00360.3,VIT_202s0025g00360.4,VIT_212s0059g00760.2,VIT_204s0008g06570.1,VIT_202s0025g00360.1,VIT_204s0008g06570.4,VIT_204s0008g06570.5,VIT_212s0059g00760.1,VIT_204s0008g06570.3,VIT_202s0025g00360.2
GO:0051188	cofactor biosynthetic process	1	VIT_207s0005g00040.2,VIT_204s0023g00600.4
GO:1901564	organonitrogen compound metabolic process	1	VIT_204s0008g06570.4,VIT_202s0025g00360.1,VIT_204s0008g06570.5,VIT_203s0038g02760.2,VIT_204s0023g00600.4,VIT_203s0038g02760.3,VIT_212s0059g00760.2,VIT_203s0038g02760.4,VIT_202s0025g00360.2,VIT_212s0059g00760.4,VIT_212s0059g00760.3,VIT_209s0002g08130.1,VIT_202s0025g00360.4,VIT_203s0038g02760.5,VIT_204s0008g06570.1,VIT_204s0008g06570.3,VIT_212s0059g00760.1,VIT_214s0066g00830.3,VIT_202s0025g00360.3
GO:0006996	organelle organization	1	VIT_217s0000g02760.3,VIT_218s0001g13680.2,VIT_217s0000g02760.1,VIT_217s0000g02760.2
GO:0051649	establishment of localization in cell	1	VIT_207s0104g00460.1,VIT_207s0104g00460.6,VIT_207s0104g00460.4
GO:0005996	monosaccharide metabolic process	1	VIT_214s0171g00490.9,VIT_214s0108g00190.2,VIT_214s0108g00190.1,VIT_214s0108g00270.1
GO:0044255	cellular lipid metabolic process	1	VIT_219s0090g00630.6,VIT_219s0090g00630.4,VIT_219s0090g00630.5,VIT_212s0035g00200.1,VIT_219s0090g00630.3,VIT_219s0090g00630.2,VIT_204s0023g00600.4
GO:0006629	lipid metabolic process	1	VIT_219s0090g00630.2,VIT_204s0023g00600.4,VIT_219s0090g00630.3,VIT_212s0035g00200.1,VIT_219s0090g00630.5,VIT_219s0090g00630.4,VIT_214s0066g01150.1,VIT_219s0090g00630.6
GO:0051641	cellular localization	1	VIT_207s0104g00460.4,VIT_207s0104g00460.1,VIT_207s0104g00460.6
GO:0035556	intracellular signal transduction	1	VIT_207s0104g00460.1,VIT_207s0104g00460.6,VIT_207s0104g00460.4
GO:0051186	cofactor metabolic process	1	VIT_204s0023g00600.4,VIT_207s0005g00040.2
GO:0019752	carboxylic acid metabolic process	1	VIT_202s0025g00360.3,VIT_202s0025g00360.4,VIT_204s0008g06570.2,VIT_212s0059g00760.4,VIT_212s0059g00760.3,VIT_212s0059g00760.1,VIT_204s0008g06570.3,VIT_202s0025g00360.2,VIT_204s0008g06570.1,VIT_212s0059g00760.2,VIT_204s0008g06570.4,VIT_202s0025g00360.1,VIT_204s0008g06570.5
GO:0043436	oxoacid metabolic process	1	VIT_204s0008g06570.3,VIT_212s0059g00760.1,VIT_202s0025g00360.2,VIT_204s0008g06570.1,VIT_212s0059g00760.2,VIT_204s0008g06570.4,VIT_202s0025g00360.1,VIT_204s0008g06570.5,VIT_202s0025g00360.3,VIT_202s0025g00360.4,VIT_204s0008g06570.2,VIT_212s0059g00760.4,VIT_212s0059g00760.3
GO:0006082	organic acid metabolic process	1	VIT_212s0059g00760.3,VIT_212s0059g00760.4,VIT_204s0008g06570.2,VIT_202s0025g00360.4,VIT_202s0025g00360.3,VIT_204s0008g06570.4,VIT_202s0025g00360.1,VIT_204s0008g06570.5,VIT_212s0059g00760.2,VIT_204s0008g06570.1,VIT_202s0025g00360.2,VIT_212s0059g00760.1,VIT_204s0008g06570.3
GO:0044281	small molecule metabolic process	1	VIT_218s0001g08850.4,VIT_202s0025g00360.3,VIT_214s0066g00830.3,VIT_204s0008g06570.1,VIT_211s0052g00320.7,VIT_211s0052g00320.3,VIT_212s0059g00760.1,VIT_204s0008g06570.3,VIT_212s0059g00760.4,VIT_212s0059g00760.2,VIT_204s0008g01960.1,VIT_211s0052g00320.4,VIT_204s0008g06570.5,VIT_202s0025g00360.1,VIT_203s0038g02760.2,VIT_213s0047g01200.3,VIT_218s0001g08850.5,VIT_218s0001g08850.7,VIT_211s0052g00320.2,…
GO:0015031	protein transport	1	VIT_216s0039g02010.2,VIT_202s0025g00100.2,VIT_202s0025g00100.1
GO:0045184	establishment of protein localization	1	VIT_202s0025g00100.2,VIT_202s0025g00100.1,VIT_216s0039g02010.2
GO:0043412	macromolecule modification	1	VIT_218s0001g08620.1,VIT_219s0177g00040.2,VIT_200s0265g00070.1,VIT_216s0050g02460.3,VIT_202s0241g00110.1,VIT_216s0050g02460.6,VIT_216s0050g02460.8,VIT_215s0048g02390.1,VIT_217s0000g05820.8,VIT_208s0007g04290.6,VIT_200s0265g00070.4,VIT_212s0028g01350.1,VIT_202s0012g02420.3,VIT_205s0051g00460.2,VIT_212s0028g01350.2,VIT_216s0050g02460.2,VIT_216s0050g02460.7,VIT_216s0050g02460.4,VIT_205s0051g00460.1,…
GO:0019538	protein metabolic process	1	VIT_200s0265g00070.1,VIT_201s0244g00100.4,VIT_216s0050g02460.8,VIT_201s0244g00100.2,VIT_216s0050g02460.6,VIT_213s0064g00580.1,VIT_200s0265g00070.4,VIT_217s0000g10240.2,VIT_216s0050g02460.2,VIT_212s0028g01350.3,VIT_216s0050g01460.3,VIT_205s0051g00460.1,VIT_213s0073g00560.2,VIT_202s0025g00280.3,VIT_208s0032g00940.1,VIT_216s0050g02460.5,VIT_218s0089g00030.1,VIT_213s0073g00560.1,VIT_201s0244g00100.1,…
GO:0044267	cellular protein metabolic process	1	VIT_216s0050g01460.1,VIT_205s0051g00460.2,VIT_212s0028g01350.2,VIT_217s0000g05820.8,VIT_202s0025g00280.5,VIT_212s0028g01350.1,VIT_211s0016g00450.6,VIT_202s0025g00280.6,VIT_202s0025g00280.4,VIT_215s0048g02390.1,VIT_213s0064g00580.6,VIT_218s0001g08620.1,VIT_216s0050g02460.3,VIT_202s0241g00110.1,VIT_212s0028g01350.4,VIT_216s0050g01460.2,VIT_212s0028g01350.5,VIT_213s0064g00580.3,VIT_213s0064g00580.5,…
GO:0008104	protein localization	1	VIT_202s0025g00100.1,VIT_202s0025g00100.2,VIT_216s0039g02010.2
GO:0016043	cellular component organization	1	VIT_209s0002g00320.1,VIT_218s0001g13680.2,VIT_217s0000g02760.3,VIT_217s0000g02760.2,VIT_217s0000g02760.1
GO:0033036	macromolecule localization	1	VIT_216s0039g02010.2,VIT_202s0025g00100.2,VIT_202s0025g00100.1
GO:0044723	single-organism carbohydrate metabolic process	1	VIT_214s0171g00490.9,VIT_214s0108g00190.2,VIT_214s0108g00190.1,VIT_214s0108g00270.1
GO:0071840	cellular component organization or biogenesis	1	VIT_217s0000g02760.1,VIT_217s0000g02760.2,VIT_217s0000g02760.3,VIT_218s0001g13680.2,VIT_208s0056g00160.3,VIT_209s0002g00320.1
GO:0071702	organic substance transport	1	VIT_207s0031g02270.1,VIT_216s0039g02010.2,VIT_202s0025g00100.1,VIT_202s0025g00100.2,VIT_207s0031g02270.2
GO:0006464	cellular protein modification process	1	VIT_212s0028g01350.4,VIT_212s0028g01350.5,VIT_218s0089g00030.1,VIT_216s0050g02460.5,VIT_205s0051g00460.1,VIT_212s0028g01350.3,VIT_216s0050g02460.7,VIT_216s0050g02460.2,VIT_216s0050g02460.4,VIT_212s0028g01350.2,VIT_205s0051g00460.2,VIT_217s0000g05820.8,VIT_200s0265g00070.4,VIT_212s0028g01350.1,VIT_216s0050g02460.6,VIT_215s0048g02390.1,VIT_216s0050g02460.8,VIT_216s0050g02460.3,VIT_200s0265g00070.1,…
GO:0036211	protein modification process	1	VIT_212s0028g01350.5,VIT_218s0089g00030.1,VIT_216s0050g02460.5,VIT_212s0028g01350.4,VIT_216s0050g02460.4,VIT_216s0050g02460.2,VIT_216s0050g02460.7,VIT_212s0028g01350.3,VIT_205s0051g00460.1,VIT_200s0265g00070.4,VIT_212s0028g01350.1,VIT_217s0000g05820.8,VIT_212s0028g01350.2,VIT_205s0051g00460.2,VIT_202s0241g00110.1,VIT_216s0050g02460.3,VIT_200s0265g00070.1,VIT_218s0001g08620.1,VIT_215s0048g02390.1,…
GO:0006950	response to stress	1	VIT_213s0073g00560.1,VIT_213s0073g00560.2,VIT_208s0032g00940.1
GO:0051234	establishment of localization	1	VIT_205s0049g00940.2,VIT_203s0038g02760.5,VIT_211s0052g00320.5,VIT_208s0056g00550.1,VIT_211s0052g00320.6,VIT_217s0000g10090.1,VIT_207s0104g00460.1,VIT_207s0031g02270.2,VIT_218s0001g08850.2,VIT_203s0038g02760.3,VIT_207s0104g00460.6,VIT_203s0038g02760.4,VIT_201s0127g00070.1,VIT_218s0001g08620.1,VIT_207s0129g01040.4,VIT_216s0039g02010.2,VIT_211s0052g00320.3,VIT_211s0052g00320.7,VIT_201s0010g03790.1,…
GO:0051179	localization	1	VIT_201s0127g00070.1,VIT_203s0038g02760.4,VIT_203s0038g02760.3,VIT_207s0104g00460.6,VIT_216s0039g02010.2,VIT_207s0129g01040.4,VIT_218s0001g08620.1,VIT_211s0052g00320.6,VIT_208s0056g00550.1,VIT_211s0052g00320.5,VIT_203s0038g02760.5,VIT_205s0049g00940.2,VIT_218s0001g08850.2,VIT_207s0031g02270.2,VIT_207s0104g00460.1,VIT_217s0000g10090.1,VIT_218s0001g08850.7,VIT_218s0001g08850.5,VIT_211s0052g00320.2,…
GO:0006810	transport	1	VIT_218s0001g04890.1,VIT_211s0052g00320.4,VIT_203s0038g02760.2,VIT_203s0038g02760.3,VIT_204s0008g01960.1,VIT_211s0052g00320.2,VIT_203s0038g02760.4,VIT_201s0127g00070.1,VIT_218s0001g08850.7,VIT_218s0001g08850.5,VIT_202s0025g00100.1,VIT_213s0067g03280.1,VIT_207s0129g01040.4,VIT_216s0039g02010.2,VIT_205s0049g00940.2,VIT_211s0052g00320.3,VIT_203s0038g02760.5,VIT_211s0052g00320.7,VIT_211s0052g00320.5,…
GO:0005975	carbohydrate metabolic process	1	VIT_214s0108g00270.1,VIT_214s0108g00190.1,VIT_214s0108g00190.2,VIT_214s0171g00490.9
