# Supplementary material for: Small RNA and degradome deep sequencing reveal respective roles of cold-related microRNAs across Chinese wild grapevine and cultivated grapevine
Source: BMC Genomics. 2019 Oct 15;20:740. doi: 10.1186/s12864-019-6111-5 (PMC6794902; doi:10.1186/s12864-019-6111-5)
Supplement: Supplementary file 18 — Additional file 18: Table S18. GO terms of targets of DEMs in Chinese wild grape. [file 12864_2019_6111_MOESM18_ESM.xls]

## Sheet: C
GO terms of targets of DEMs in cultivated grape
Cellular component
GO ID	GO term	P-value	gene ID
GO:0005819	spindle	1.48e-05	VIT_214s0066g01030.4,VIT_207s0005g00610.2,VIT_207s0005g00610.5,VIT_214s0066g01030.6,VIT_207s0005g00610.7,VIT_214s0066g01030.5,VIT_214s0066g01030.2,VIT_207s0005g00610.6,VIT_207s0005g00610.1,VIT_207s0005g00610.4,VIT_214s0066g01030.1,VIT_214s0066g01030.3,VIT_207s0005g00610.3
GO:0044430	cytoskeletal part	1.48e-05	VIT_207s0005g00610.3,VIT_214s0066g01030.3,VIT_207s0005g00610.4,VIT_214s0066g01030.1,VIT_207s0005g00610.1,VIT_207s0005g00610.6,VIT_214s0066g01030.2,VIT_214s0066g01030.5,VIT_207s0005g00610.7,VIT_214s0066g01030.6,VIT_207s0005g00610.5,VIT_207s0005g00610.2,VIT_214s0066g01030.4
GO:0031224	intrinsic to membrane	0.00079	VIT_218s0001g13350.1,VIT_214s0060g01910.5,VIT_201s0127g00230.1,VIT_204s0008g01960.1,VIT_203s0038g04100.2,VIT_215s0046g02410.2,VIT_212s0059g00640.8,VIT_214s0006g00100.2,VIT_205s0049g00940.2,VIT_205s0020g01820.1,VIT_218s0001g15330.4,VIT_214s0006g00100.5,VIT_211s0016g04160.2,VIT_214s0030g02140.1,VIT_206s0004g04070.1,VIT_211s0052g00320.3,VIT_217s0000g04390.1,VIT_207s0005g00520.2,VIT_209s0002g05810.1,…
GO:0044425	membrane part	0.0304	VIT_218s0001g02710.1,VIT_218s0001g08210.4,VIT_202s0025g03620.1,VIT_212s0059g02260.1,VIT_212s0035g01720.2,VIT_214s0083g01170.3,VIT_205s0124g00560.1,VIT_209s0054g00700.1,VIT_202s0241g00110.1,VIT_219s0027g01890.4,VIT_201s0026g01960.4,VIT_213s0158g00360.4,VIT_207s0005g00520.1,VIT_211s0037g00230.1,VIT_211s0037g00960.1,VIT_214s0083g01170.2,VIT_210s0003g03930.5,VIT_215s0021g00220.1,VIT_203s0180g00120.2,…
GO:0015630	microtubule cytoskeleton	0.07889	VIT_207s0005g00610.3,VIT_215s0046g01350.6,VIT_214s0066g01030.1,VIT_207s0005g00610.6,VIT_206s0004g00480.2,VIT_215s0048g00770.2,VIT_215s0046g01350.2,VIT_207s0005g00610.7,VIT_208s0007g06820.5,VIT_208s0040g00980.1,VIT_214s0066g01030.3,VIT_207s0005g00610.4,VIT_210s0003g05320.1,VIT_207s0005g00610.5,VIT_214s0066g01030.2,VIT_208s0040g00980.2,VIT_214s0066g01030.6,VIT_215s0046g01350.5,VIT_214s0108g00440.1,…
GO:0005778	peroxisomal membrane	0.26251	VIT_217s0000g02760.1,VIT_217s0000g02760.3,VIT_217s0000g02760.2
GO:0005791	rough endoplasmic reticulum	0.26251	VIT_211s0037g00300.2,VIT_211s0037g00300.3,VIT_211s0037g00300.1
GO:0030867	rough endoplasmic reticulum membrane	0.26251	VIT_211s0037g00300.1,VIT_211s0037g00300.3,VIT_211s0037g00300.2
GO:0031231	intrinsic to peroxisomal membrane	0.26251	VIT_217s0000g02760.1,VIT_217s0000g02760.2,VIT_217s0000g02760.3
GO:0031903	microbody membrane	0.26251	VIT_217s0000g02760.1,VIT_217s0000g02760.2,VIT_217s0000g02760.3
GO:0005856	cytoskeleton	0.33205	VIT_214s0066g01030.3,VIT_210s0003g05320.1,VIT_207s0005g00610.4,VIT_202s0087g00410.1,VIT_208s0040g00980.2,VIT_214s0066g01030.2,VIT_214s0066g01030.6,VIT_215s0046g01350.5,VIT_207s0005g00610.5,VIT_214s0066g01030.4,VIT_217s0000g02450.1,VIT_208s0040g02590.2,VIT_214s0108g00440.1,VIT_215s0048g00770.6,VIT_205s0051g00050.1,VIT_215s0046g01350.6,VIT_207s0005g00610.3,VIT_214s0066g01030.1,VIT_207s0005g00610.6,…
GO:0016021	integral to membrane	1	VIT_209s0054g00700.1,VIT_209s0054g00700.4,VIT_201s0026g01960.2,VIT_218s0001g08210.3,VIT_218s0001g08210.5,VIT_201s0026g01960.4,VIT_216s0013g01066.1,VIT_209s0054g00700.2,VIT_201s0026g01960.5,VIT_218s0001g08210.4,VIT_218s0001g08210.2,VIT_218s0001g08210.6,VIT_209s0054g00700.3
GO:0016020	membrane	1	VIT_200s2752g00010.1,VIT_214s0030g00210.3,VIT_218s0001g15720.1,VIT_210s0405g00040.3,VIT_219s0027g01860.1,VIT_205s0020g03100.2,VIT_208s0007g00280.1,VIT_215s0046g02410.5,VIT_217s0000g02760.3,VIT_206s0004g05940.4,VIT_213s0067g03260.1,VIT_211s0037g00300.3,VIT_203s0180g00120.1,VIT_215s0046g00730.3,VIT_203s0038g00290.2,VIT_212s0028g01260.4,VIT_209s0054g00700.3,VIT_214s0030g00210.2,VIT_219s0027g01890.8,…
GO:0005774	vacuolar membrane	1	VIT_213s0019g04230.1,VIT_218s0117g00010.1,VIT_218s0001g03500.1,VIT_200s0288g00050.1
GO:0044437	vacuolar part	1	VIT_200s0288g00050.1,VIT_218s0001g03500.1,VIT_218s0117g00010.1,VIT_213s0019g04230.1
GO:0042579	microbody	1	VIT_200s0662g00010.5,VIT_209s0002g04110.3,VIT_200s0662g00010.2,VIT_217s0000g02760.1,VIT_200s0662g00010.3,VIT_200s0120g00010.1,VIT_217s0000g02760.2,VIT_212s0059g02350.1,VIT_200s0662g00010.1,VIT_217s0000g02760.3,VIT_217s0000g01820.1,VIT_200s0662g00010.4
GO:0031012	extracellular matrix	1	VIT_210s0071g00670.4,VIT_210s0071g00670.2,VIT_210s0071g00670.3
GO:0044421	extracellular region part	1	VIT_214s0066g01970.1,VIT_215s0021g02280.1,VIT_200s0357g00100.1
GO:0043228	non-membrane-bounded organelle	1	VIT_215s0048g00770.4,VIT_204s0069g00890.5,VIT_212s0028g01340.3,VIT_214s0108g00710.1,VIT_211s0016g02950.1,VIT_208s0040g02590.3,VIT_216s0050g00380.1,VIT_205s0029g01310.2,VIT_204s0069g00890.4,VIT_206s0004g00480.4,VIT_208s0007g01270.1,VIT_214s0108g00710.2,VIT_215s0048g00770.3,VIT_209s0002g02520.2,VIT_208s0040g02590.1,VIT_207s0005g00610.2,VIT_202s0087g00410.2,VIT_207s0005g00610.1,VIT_214s0108g00710.3,…
GO:0043232	intracellular non-membrane-bounded organelle	1	VIT_209s0002g02520.2,VIT_207s0005g00610.2,VIT_208s0040g02590.1,VIT_214s0108g00710.2,VIT_208s0007g01270.1,VIT_215s0048g00770.3,VIT_216s0050g00380.1,VIT_205s0029g01310.2,VIT_204s0069g00890.4,VIT_206s0004g00480.4,VIT_215s0048g00770.4,VIT_204s0069g00890.5,VIT_214s0108g00710.1,VIT_212s0028g01340.3,VIT_211s0016g02950.1,VIT_208s0040g02590.3,VIT_218s0001g13680.1,VIT_214s0066g01030.5,VIT_208s0007g06820.3,…
GO:0005773	vacuole	1	VIT_218s0117g00010.1,VIT_218s0001g03500.1,VIT_200s0288g00050.1,VIT_213s0019g04230.1
GO:0005777	peroxisome	1	VIT_209s0002g04110.3,VIT_212s0059g02350.1,VIT_217s0000g02760.1,VIT_200s0120g00010.1,VIT_217s0000g02760.3,VIT_217s0000g01820.1,VIT_217s0000g02760.2
GO:0042716	plasma membrane-derived chromatophore	1	VIT_200s0504g00010.1,VIT_200s0275g00010.1
GO:0044438	microbody part	1	VIT_217s0000g02760.2,VIT_217s0000g02760.3,VIT_200s0120g00010.1,VIT_217s0000g02760.1,VIT_209s0002g04110.3
GO:0044439	peroxisomal part	1	VIT_200s0120g00010.1,VIT_217s0000g02760.2,VIT_217s0000g02760.3,VIT_209s0002g04110.3,VIT_217s0000g02760.1
GO:0043229	intracellular organelle	1	VIT_202s0033g00300.2,VIT_201s0011g01650.1,VIT_200s0246g00170.1,VIT_206s0004g01220.2,VIT_212s0028g01340.3,VIT_200s0455g00010.2,VIT_209s0002g04500.1,VIT_216s0013g01050.1,VIT_208s0040g02590.1,VIT_201s0011g03410.1,VIT_205s0077g00800.2,VIT_208s0007g03010.4,VIT_215s0048g00770.3,VIT_218s0001g12070.1,VIT_216s0013g00610.1,VIT_207s0005g00520.3,VIT_204s0023g00980.2,VIT_206s0004g02800.1,VIT_217s0000g02760.2,…
GO:0043226	organelle	1	VIT_208s0007g06270.1,VIT_210s0116g00680.3,VIT_203s0063g00890.2,VIT_219s0090g01180.7,VIT_212s0034g02120.1,VIT_206s0004g00480.4,VIT_218s0001g15035.2,VIT_214s0108g00710.1,VIT_208s0040g01810.2,VIT_205s0062g00130.1,VIT_209s0002g08940.1,VIT_213s0019g04320.1,VIT_211s0016g05610.2,VIT_218s0001g13680.1,VIT_212s0059g00640.4,VIT_200s0662g00010.3,VIT_217s0000g10080.1,VIT_214s0083g01170.5,VIT_200s0662g00010.2,…
GO:0005783	endoplasmic reticulum	1	VIT_204s0008g02260.1,VIT_201s0137g00330.1,VIT_218s0001g14500.1,VIT_211s0037g00300.1,VIT_208s0007g03010.4,VIT_208s0007g03010.2,VIT_211s0037g00300.2,VIT_211s0037g00300.3,VIT_211s0037g01100.3,VIT_203s0038g03180.1
GO:0044432	endoplasmic reticulum part	1	VIT_203s0038g03180.1,VIT_211s0037g01100.3,VIT_211s0037g00300.3,VIT_211s0037g00300.2,VIT_208s0007g03010.4,VIT_208s0007g03010.2,VIT_211s0037g00300.1,VIT_218s0001g14500.1,VIT_201s0137g00330.1,VIT_204s0008g02260.1
GO:0005789	endoplasmic reticulum membrane	1	VIT_211s0037g01100.3,VIT_211s0037g00300.3,VIT_211s0037g00300.2,VIT_203s0038g03180.1,VIT_208s0007g03010.4,VIT_208s0007g03010.2,VIT_204s0008g02260.1,VIT_211s0037g00300.1
GO:0042175	nuclear outer membrane-endoplasmic reticulum membrane network	1	VIT_204s0008g02260.1,VIT_211s0037g00300.1,VIT_208s0007g03010.4,VIT_208s0007g03010.2,VIT_211s0037g00300.2,VIT_211s0037g00300.3,VIT_211s0037g01100.3,VIT_203s0038g03180.1
GO:0005635	nuclear envelope	1	VIT_212s0035g00890.5,VIT_219s0085g01090.1,VIT_209s0002g08940.1
GO:0043231	intracellular membrane-bounded organelle	1	VIT_214s0108g00040.1,VIT_218s0001g13680.2,VIT_203s0038g04100.2,VIT_218s0001g13630.2,VIT_206s0004g06860.1,VIT_214s0066g00220.2,VIT_213s0101g00220.1,VIT_204s0008g05210.4,VIT_208s0007g01540.1,VIT_218s0001g08110.2,VIT_200s0662g00010.1,VIT_215s0024g00040.1,VIT_210s0116g00680.1,VIT_200s0181g00180.1,VIT_219s0090g01310.8,VIT_211s0037g00300.1,VIT_212s0059g00640.8,VIT_218s0117g00010.1,VIT_201s0026g01550.2,…
GO:0005839	proteasome core complex	1	VIT_208s0040g00410.3,VIT_218s0001g12760.1,VIT_204s0023g03690.1
GO:0031300	intrinsic to organelle membrane	1	VIT_217s0000g02760.2,VIT_217s0000g02760.3,VIT_217s0000g02760.1
GO:0016023	cytoplasmic membrane-bounded vesicle	1	VIT_205s0062g00130.1,VIT_219s0014g01900.4,VIT_201s0137g00330.1,VIT_218s0001g13430.1,VIT_206s0004g06860.1
GO:0030658	transport vesicle membrane	1	VIT_219s0014g01900.4,VIT_206s0004g06860.1,VIT_205s0062g00130.1
GO:0031988	membrane-bounded vesicle	1	VIT_205s0062g00130.1,VIT_218s0001g13430.1,VIT_206s0004g06860.1,VIT_219s0014g01900.4,VIT_201s0137g00330.1
GO:0030135	coated vesicle	1	VIT_218s0001g13430.1,VIT_206s0004g06860.1,VIT_219s0014g01900.4,VIT_205s0062g00130.1
GO:0030662	coated vesicle membrane	1	VIT_205s0062g00130.1,VIT_218s0001g13430.1,VIT_206s0004g06860.1,VIT_219s0014g01900.4
GO:0030313	cell envelope	1	VIT_212s0059g02260.1,VIT_212s0059g02260.2
GO:0000151	ubiquitin ligase complex	1	VIT_207s0104g01590.2,VIT_201s0026g02730.1,VIT_214s0108g00490.5
GO:0030133	transport vesicle	1	VIT_219s0014g01900.4,VIT_206s0004g06860.1,VIT_205s0062g00130.1
GO:0009534	chloroplast thylakoid	1	VIT_200s0246g00170.1,VIT_200s0275g00010.1,VIT_216s0013g01066.1,VIT_218s0001g11710.1,VIT_200s0504g00010.1,VIT_218s0001g12070.1,VIT_218s0001g08620.1
GO:0033176	proton-transporting V-type ATPase complex	1	VIT_203s0038g02760.3,VIT_203s0038g02760.2,VIT_203s0038g02760.4,VIT_203s0038g02760.5
GO:0043227	membrane-bounded organelle	1	VIT_204s0008g01870.1,VIT_207s0104g00460.1,VIT_206s0004g05210.2,VIT_205s0077g00500.3,VIT_202s0025g01010.1,VIT_209s0002g01590.1,VIT_203s0038g03440.2,VIT_201s0010g00690.2,VIT_211s0078g00480.1,VIT_203s0038g03440.3,VIT_206s0004g02800.3,VIT_217s0000g02610.1,VIT_206s0004g05940.3,VIT_217s0000g06280.1,VIT_218s0001g14500.1,VIT_202s0033g00300.1,VIT_205s0020g04910.1,VIT_202s0012g02250.7,VIT_215s0046g01440.2,…
GO:0031976	plastid thylakoid	1	VIT_218s0001g08620.1,VIT_200s0504g00010.1,VIT_218s0001g12070.1,VIT_218s0001g11710.1,VIT_216s0013g01066.1,VIT_200s0246g00170.1,VIT_200s0275g00010.1
GO:0031984	organelle subcompartment	1	VIT_218s0001g11710.1,VIT_216s0013g01066.1,VIT_200s0246g00170.1,VIT_200s0275g00010.1,VIT_218s0001g08620.1,VIT_218s0001g12070.1,VIT_200s0504g00010.1
GO:0044455	mitochondrial membrane part	1	VIT_212s0055g00700.1,VIT_218s0089g00420.1
GO:0031981	nuclear lumen	1	VIT_214s0066g00640.2,VIT_206s0004g05210.2,VIT_214s0066g00640.1,VIT_211s0016g05140.1,VIT_214s0066g00640.4,VIT_216s0013g02140.2
GO:0043233	organelle lumen	1	VIT_211s0016g05140.1,VIT_214s0066g00640.1,VIT_214s0066g00640.4,VIT_206s0004g05210.2,VIT_214s0066g00640.2,VIT_216s0013g02140.2
GO:0070013	intracellular organelle lumen	1	VIT_211s0016g05140.1,VIT_214s0066g00640.1,VIT_214s0066g00640.4,VIT_214s0066g00640.2,VIT_206s0004g05210.2,VIT_216s0013g02140.2
GO:0012507	ER to Golgi transport vesicle membrane	1	VIT_205s0062g00130.1,VIT_219s0014g01900.4
GO:0030134	ER to Golgi transport vesicle	1	VIT_219s0014g01900.4,VIT_205s0062g00130.1
GO:0012506	vesicle membrane	1	VIT_218s0001g13430.1,VIT_206s0004g06860.1,VIT_219s0014g01900.4,VIT_205s0062g00130.1
GO:0030659	cytoplasmic vesicle membrane	1	VIT_219s0014g01900.4,VIT_218s0001g13430.1,VIT_206s0004g06860.1,VIT_205s0062g00130.1
GO:0044433	cytoplasmic vesicle part	1	VIT_206s0004g06860.1,VIT_218s0001g13430.1,VIT_219s0014g01900.4,VIT_205s0062g00130.1
GO:0043234	protein complex	1	VIT_210s0042g00800.3,VIT_211s0016g02850.4,VIT_203s0038g00290.1,VIT_218s0001g08620.1,VIT_207s0005g00610.3,VIT_208s0040g02970.2,VIT_208s0040g02970.3,VIT_218s0041g01900.2,VIT_207s0005g00610.7,VIT_201s0127g00430.9,VIT_201s0026g00310.3,VIT_207s0104g01590.2,VIT_206s0004g00480.2,VIT_203s0038g02760.5,VIT_203s0038g02760.4,VIT_211s0016g02850.2,VIT_218s0001g13430.1,VIT_214s0066g01030.3,VIT_210s0042g00800.4,…
GO:0031966	mitochondrial membrane	1	VIT_207s0129g00170.1,VIT_212s0055g00700.1,VIT_207s0104g00460.1,VIT_218s0089g00420.1,VIT_207s0104g00460.6
GO:0005743	mitochondrial inner membrane	1	VIT_218s0089g00420.1,VIT_212s0055g00700.1
GO:0044428	nuclear part	1	VIT_216s0013g02140.2,VIT_219s0085g01090.1,VIT_212s0035g00890.5,VIT_206s0004g05210.2,VIT_211s0016g05140.1,VIT_214s0066g00640.1,VIT_209s0002g08940.1,VIT_214s0066g00640.2,VIT_214s0066g00640.4
GO:0044434	chloroplast part	1	VIT_218s0001g08620.1,VIT_200s0504g00010.1,VIT_218s0001g12070.1,VIT_216s0013g01066.1,VIT_200s0275g00010.1,VIT_200s0246g00170.1,VIT_218s0001g11710.1
GO:0016469	proton-transporting two-sector ATPase complex	1	VIT_218s0001g13630.2,VIT_203s0038g02760.3,VIT_218s0089g00420.1,VIT_203s0038g02760.5,VIT_203s0038g02760.4,VIT_203s0038g00290.1,VIT_203s0038g02760.2,VIT_203s0038g00290.2,VIT_212s0028g01260.4
GO:0009521	photosystem	1	VIT_200s0504g00010.1,VIT_218s0001g12070.1,VIT_206s0009g01550.1,VIT_218s0001g08620.1,VIT_218s0001g15360.1,VIT_218s0001g11710.1,VIT_200s0275g00010.1
GO:0000139	Golgi membrane	1	VIT_218s0075g00120.1,VIT_206s0004g06860.1
GO:0044424	intracellular part	1	VIT_216s0100g00940.1,VIT_205s0077g00800.2,VIT_216s0022g00980.7,VIT_209s0002g04500.1,VIT_208s0040g02590.1,VIT_200s0455g00010.2,VIT_211s0037g00180.1,VIT_200s0246g00170.1,VIT_206s0004g01220.2,VIT_204s0008g05810.2,VIT_202s0033g00300.2,VIT_211s0016g00640.2,VIT_219s0015g01090.1,VIT_217s0000g02760.2,VIT_204s0023g00980.2,VIT_207s0005g00520.3,VIT_218s0001g12070.1,VIT_212s0028g01340.2,VIT_213s0084g00660.3,…
GO:0031410	cytoplasmic vesicle	1	VIT_214s0083g01140.1,VIT_205s0062g00130.1,VIT_201s0137g00330.1,VIT_219s0014g01900.4,VIT_206s0004g06860.1,VIT_201s0011g04270.1,VIT_218s0001g13430.1
GO:0005634	nucleus	1	VIT_214s0066g00640.1,VIT_211s0016g05140.1,VIT_206s0004g05210.2,VIT_212s0035g00890.5,VIT_219s0085g01090.1,VIT_216s0013g02140.2,VIT_214s0066g00640.4,VIT_214s0066g00640.2,VIT_209s0002g08940.1
GO:0031982	vesicle	1	VIT_205s0062g00130.1,VIT_214s0083g01140.1,VIT_218s0001g13430.1,VIT_201s0011g04270.1,VIT_206s0004g06860.1,VIT_219s0014g01900.4,VIT_201s0137g00330.1
GO:0031974	membrane-enclosed lumen	1	VIT_214s0066g00640.4,VIT_214s0066g00640.1,VIT_211s0016g05140.1,VIT_214s0066g00640.2,VIT_206s0004g05210.2,VIT_216s0013g02140.2
GO:0005622	intracellular	1	VIT_203s0063g01460.1,VIT_217s0000g04350.1,VIT_205s0051g00870.2,VIT_215s0046g00320.1,VIT_218s0001g15160.1,VIT_206s0004g05940.4,VIT_200s0333g00020.1,VIT_201s0011g01680.3,VIT_203s0063g01060.2,VIT_202s0012g02030.2,VIT_210s0003g04100.2,VIT_215s0046g01760.1,VIT_207s0031g00670.1,VIT_209s0054g00700.3,VIT_212s0059g00640.6,VIT_205s0094g00120.3,VIT_204s0079g00620.1,VIT_205s0049g01330.2,VIT_205s0077g00500.2,…
GO:0015629	actin cytoskeleton	1	VIT_205s0051g00050.2,VIT_205s0051g00050.1
GO:0034357	photosynthetic membrane	1	VIT_218s0001g15360.1,VIT_200s0504g00010.1,VIT_218s0001g12070.1,VIT_206s0009g01550.1,VIT_218s0001g08620.1,VIT_200s0275g00010.1,VIT_218s0001g11710.1,VIT_218s0001g14450.1
GO:0009507	chloroplast	1	VIT_216s0013g01066.1,VIT_200s0246g00170.1,VIT_200s0275g00010.1,VIT_218s0001g11710.1,VIT_218s0001g08620.1,VIT_218s0001g12070.1,VIT_200s0504g00010.1
GO:0044436	thylakoid part	1	VIT_218s0001g11710.1,VIT_200s0275g00010.1,VIT_218s0001g14450.1,VIT_218s0001g15360.1,VIT_218s0001g08620.1,VIT_206s0009g01550.1,VIT_218s0001g12070.1,VIT_200s0504g00010.1
GO:0012505	endomembrane system	1	VIT_211s0037g00300.1,VIT_208s0007g03010.4,VIT_219s0085g01090.1,VIT_218s0075g00120.1,VIT_203s0038g03180.1,VIT_205s0062g00130.1,VIT_211s0037g00300.3,VIT_211s0037g00300.2,VIT_211s0037g01100.3,VIT_206s0004g06860.1,VIT_204s0008g02260.1,VIT_209s0002g08940.1,VIT_219s0015g02030.1,VIT_208s0007g03010.2,VIT_205s0124g00560.1,VIT_218s0001g13430.1,VIT_219s0014g01900.4,VIT_212s0035g00890.5
GO:0005654	nucleoplasm	1	VIT_206s0004g05210.2,VIT_216s0013g02140.2
GO:0044451	nucleoplasm part	1	VIT_216s0013g02140.2,VIT_206s0004g05210.2
GO:0009523	photosystem II	1	VIT_206s0009g01550.1,VIT_218s0001g11710.1,VIT_218s0001g15360.1
GO:0005740	mitochondrial envelope	1	VIT_207s0104g00460.1,VIT_212s0055g00700.1,VIT_218s0089g00420.1,VIT_207s0129g00170.1,VIT_207s0104g00460.6
GO:0000502	proteasome complex	1	VIT_218s0001g12760.1,VIT_208s0040g00410.3,VIT_204s0023g03690.1
GO:0000785	chromatin	1	VIT_218s0001g13680.1,VIT_206s0004g04270.1,VIT_218s0001g13680.2
GO:0032991	macromolecular complex	1	VIT_201s0026g02730.1,VIT_214s0030g00630.1,VIT_217s0000g02610.1,VIT_213s0019g00850.1,VIT_216s0022g01460.2,VIT_201s0127g00430.4,VIT_206s0004g05210.2,VIT_217s0000g04620.1,VIT_214s0068g00250.1,VIT_209s0002g02520.2,VIT_207s0005g00610.2,VIT_200s0215g00040.4,VIT_218s0089g00420.1,VIT_206s0080g00440.4,VIT_213s0067g03000.1,VIT_216s0050g00380.1,VIT_203s0038g02650.3,VIT_203s0038g02650.5,VIT_206s0080g00440.1,…
GO:0044429	mitochondrial part	1	VIT_207s0129g00170.1,VIT_207s0104g00460.1,VIT_218s0089g00420.1,VIT_212s0055g00700.1,VIT_207s0104g00460.6
GO:0031090	organelle membrane	1	VIT_211s0016g05110.1,VIT_219s0014g01900.4,VIT_208s0007g06230.2,VIT_207s0104g00460.6,VIT_218s0001g13430.1,VIT_214s0081g00630.2,VIT_203s0038g04100.2,VIT_204s0008g02260.1,VIT_206s0004g06860.1,VIT_208s0007g03010.2,VIT_218s0075g00120.1,VIT_211s0037g00300.2,VIT_218s0117g00010.1,VIT_207s0005g06290.1,VIT_203s0038g03180.1,VIT_211s0037g00300.1,VIT_214s0081g00630.1,VIT_213s0019g04230.1,VIT_214s0083g01170.2,…
GO:0030117	membrane coat	1	VIT_218s0001g13430.1,VIT_201s0026g00310.3,VIT_212s0059g01330.1
GO:0048475	coated membrane	1	VIT_218s0001g13430.1,VIT_201s0026g00310.3,VIT_212s0059g01330.1
GO:0005739	mitochondrion	1	VIT_212s0055g00700.1,VIT_207s0104g00460.1,VIT_218s0089g00420.1,VIT_207s0129g00170.1,VIT_207s0104g00460.6
GO:0030312	external encapsulating structure	1	VIT_211s0103g00550.4,VIT_211s0103g00550.6,VIT_211s0103g00550.3,VIT_206s0004g00480.4,VIT_201s0026g00200.1,VIT_209s0002g08465.1,VIT_211s0103g00550.1,VIT_211s0103g00550.2,VIT_214s0060g01960.1,VIT_211s0103g00550.5,VIT_206s0004g00480.2,VIT_214s0083g01100.1,VIT_209s0002g00320.1
GO:0009579	thylakoid	1	VIT_218s0001g15360.1,VIT_200s0246g00170.1,VIT_216s0013g01066.1,VIT_218s0001g12070.1,VIT_200s0504g00010.1,VIT_206s0009g01550.1,VIT_218s0001g08620.1,VIT_218s0001g11710.1,VIT_200s0275g00010.1,VIT_218s0001g14450.1
GO:0019866	organelle inner membrane	1	VIT_207s0005g00520.3,VIT_207s0005g00520.1,VIT_207s0005g00520.2,VIT_214s0083g01170.2,VIT_208s0007g06230.2,VIT_211s0016g05110.1,VIT_214s0083g01170.3,VIT_212s0055g00700.1,VIT_218s0089g00420.1,VIT_214s0083g01170.5,VIT_209s0002g04500.1
GO:0071944	cell periphery	1	VIT_211s0103g00550.5,VIT_214s0060g01960.1,VIT_211s0103g00550.2,VIT_209s0002g08465.1,VIT_211s0103g00550.1,VIT_209s0002g00320.1,VIT_214s0083g01100.1,VIT_206s0004g00480.2,VIT_211s0103g00550.3,VIT_211s0103g00550.6,VIT_211s0103g00550.4,VIT_201s0026g00200.1,VIT_206s0004g00480.4
GO:0005794	Golgi apparatus	1	VIT_206s0004g06860.1,VIT_218s0075g00120.1
GO:0044431	Golgi apparatus part	1	VIT_206s0004g06860.1,VIT_218s0075g00120.1
GO:0044446	intracellular organelle part	1	VIT_214s0066g01030.5,VIT_201s0137g00330.1,VIT_217s0000g02760.1,VIT_218s0001g11710.1,VIT_214s0083g01170.3,VIT_200s0288g00050.1,VIT_214s0066g00640.2,VIT_206s0004g04270.1,VIT_213s0019g04230.1,VIT_207s0005g00520.2,VIT_214s0083g01170.2,VIT_216s0013g01066.1,VIT_207s0005g00520.1,VIT_218s0001g03500.1,VIT_212s0055g00700.1,VIT_217s0000g02760.3,VIT_211s0037g00300.3,VIT_211s0037g01100.3,VIT_214s0066g01030.2,…
GO:0044422	organelle part	1	VIT_208s0007g03010.2,VIT_209s0002g04110.3,VIT_206s0004g06860.1,VIT_200s0120g00010.1,VIT_203s0038g04100.2,VIT_218s0001g13680.2,VIT_214s0066g01030.2,VIT_207s0005g00610.4,VIT_200s0504g00010.1,VIT_219s0014g01900.4,VIT_200s0275g00010.1,VIT_211s0037g00300.1,VIT_214s0066g01030.1,VIT_207s0005g00610.6,VIT_218s0117g00010.1,VIT_219s0085g01090.1,VIT_214s0083g01170.3,VIT_200s0288g00050.1,VIT_214s0066g00640.2,…
GO:0031975	envelope	1	VIT_219s0085g01090.1,VIT_218s0089g00420.1,VIT_212s0055g00700.1,VIT_209s0002g04500.1,VIT_207s0005g00520.2,VIT_214s0083g01170.2,VIT_212s0035g00890.5,VIT_207s0129g00170.1,VIT_207s0104g00460.1,VIT_207s0005g00520.3,VIT_207s0005g00520.1,VIT_207s0104g00460.6,VIT_208s0007g06230.2,VIT_211s0016g05110.1,VIT_214s0083g01170.5,VIT_209s0002g06000.1,VIT_214s0083g01170.3,VIT_212s0059g02260.1,VIT_209s0002g08940.1,…
GO:0031967	organelle envelope	1	VIT_207s0104g00460.6,VIT_208s0007g06230.2,VIT_211s0016g05110.1,VIT_207s0005g00520.2,VIT_214s0083g01170.2,VIT_212s0035g00890.5,VIT_207s0129g00170.1,VIT_207s0005g00520.3,VIT_207s0005g00520.1,VIT_207s0104g00460.1,VIT_209s0002g08940.1,VIT_214s0083g01170.5,VIT_209s0002g06000.1,VIT_214s0083g01170.3,VIT_219s0085g01090.1,VIT_209s0002g04500.1,VIT_212s0055g00700.1,VIT_218s0089g00420.1
GO:0044427	chromosomal part	1	VIT_218s0001g13680.2,VIT_206s0004g04270.1,VIT_218s0001g13680.1
GO:0005694	chromosome	1	VIT_206s0004g04270.1,VIT_218s0001g13680.1,VIT_218s0001g13680.2
GO:0030529	ribonucleoprotein complex	1	VIT_205s0062g00120.1,VIT_213s0064g00170.2,VIT_214s0171g00250.2,VIT_216s0022g01460.1,VIT_218s0001g12850.1,VIT_219s0135g00100.1,VIT_209s0002g02520.2,VIT_213s0074g00140.1,VIT_212s0134g00060.1,VIT_206s0080g00440.4,VIT_207s0031g01230.1,VIT_210s0003g02660.2,VIT_216s0022g01460.2,VIT_206s0061g00430.1,VIT_218s0001g06290.1,VIT_208s0056g00160.3,VIT_205s0077g02070.1,VIT_217s0000g02610.1,VIT_209s0054g00820.1,…
GO:0044435	plastid part	1	VIT_216s0013g01066.1,VIT_200s0275g00010.1,VIT_200s0246g00170.1,VIT_218s0001g11710.1,VIT_218s0001g08620.1,VIT_218s0001g12070.1,VIT_200s0504g00010.1
GO:0005623	cell	1	VIT_201s0011g01230.3,VIT_201s0010g00690.2,VIT_203s0038g03440.2,VIT_210s0116g01880.1,VIT_212s0034g01020.5,VIT_206s0004g05210.2,VIT_207s0104g00460.1,VIT_204s0008g01870.1,VIT_202s0033g00300.1,VIT_207s0031g00920.2,VIT_201s0010g03700.6,VIT_219s0014g00960.2,VIT_217s0000g02610.1,VIT_206s0004g05940.3,VIT_211s0016g05700.2,VIT_216s0100g00460.1,VIT_207s0130g00390.2,VIT_215s0046g01440.2,VIT_214s0083g01140.1,…
GO:0044464	cell part	1	VIT_213s0047g00300.2,VIT_204s0008g04820.1,VIT_207s0005g00610.2,VIT_213s0084g00660.2,VIT_201s0011g04760.1,VIT_202s0012g02250.7,VIT_204s0069g00890.4,VIT_204s0008g00450.1,VIT_218s0001g02170.1,VIT_211s0065g00450.2,VIT_219s0014g02350.1,VIT_214s0030g01540.4,VIT_216s0050g00380.1,VIT_206s0004g02800.3,VIT_214s0030g00630.1,VIT_203s0038g03440.3,VIT_211s0016g05700.6,VIT_212s0059g02160.1,VIT_201s0150g00150.2,…
GO:0009536	plastid	1	VIT_217s0000g00280.1,VIT_206s0004g01220.2,VIT_200s0246g00170.1,VIT_200s0333g00020.1,VIT_215s0048g01910.1,VIT_212s0034g02120.1,VIT_201s0010g01260.1,VIT_209s0018g00815.1,VIT_203s0038g03440.1,VIT_216s0013g01066.1,VIT_203s0038g03440.2,VIT_204s0079g00620.1,VIT_203s0038g04570.1,VIT_218s0001g12070.1,VIT_217s0000g02610.1,VIT_218s0001g11710.1,VIT_203s0038g03440.3,VIT_210s0003g03290.1,VIT_203s0038g04570.2,…
GO:0005576	extracellular region	1	VIT_218s0164g00100.2,VIT_218s0075g00620.1,VIT_218s0075g00620.2,VIT_210s0003g05310.1,VIT_218s0075g00620.4,VIT_215s0021g02280.1,VIT_212s0028g01320.2,VIT_218s0164g00100.1,VIT_200s0357g00100.1,VIT_201s0026g00200.1,VIT_214s0066g01970.1,VIT_208s0007g06460.4,VIT_208s0007g06460.3,VIT_218s0075g00620.3
GO:0005737	cytoplasm	1	VIT_201s0010g01350.1,VIT_211s0037g00300.2,VIT_200s0333g00020.2,VIT_203s0038g03180.1,VIT_218s0075g00120.1,VIT_218s0001g08620.1,VIT_214s0030g00680.1,VIT_200s0662g00010.5,VIT_206s0004g00480.2,VIT_201s0026g00310.3,VIT_207s0031g00620.1,VIT_212s0059g02350.1,VIT_205s0077g00450.4,VIT_200s0662g00010.4,VIT_207s0104g00460.6,VIT_218s0001g13430.1,VIT_204s0008g02260.1,VIT_200s0184g00100.1,VIT_201s0011g04270.1,…
GO:0044444	cytoplasmic part	1	VIT_201s0137g00330.1,VIT_218s0001g11710.1,VIT_217s0000g02760.1,VIT_200s0288g00050.1,VIT_210s0003g03290.1,VIT_204s0079g00620.1,VIT_203s0038g04570.1,VIT_213s0019g04230.1,VIT_203s0038g03440.1,VIT_216s0013g01066.1,VIT_209s0018g00815.1,VIT_218s0001g03500.1,VIT_201s0010g01260.1,VIT_212s0055g00700.1,VIT_217s0000g02760.3,VIT_217s0000g01820.1,VIT_200s0333g00020.1,VIT_211s0037g01100.3,VIT_217s0000g00280.1,…

## Sheet: F
GO terms of targets of DEMs in cultivated grape
Molecular function
GO ID	GO term	P-value	gene ID
GO:1901363	heterocyclic compound binding	1.78e-12	VIT_204s0008g05800.3,VIT_210s0003g03290.1,VIT_217s0000g09320.2,VIT_205s0020g04180.1,VIT_208s0007g08960.7,VIT_211s0016g04020.6,VIT_219s0090g01780.4,VIT_219s0090g00340.1,VIT_212s0028g01350.4,VIT_208s0040g00910.2,VIT_205s0049g01220.1,VIT_205s0049g01240.2,VIT_214s0060g00480.3,VIT_218s0089g00900.1,VIT_215s0021g01130.1,VIT_207s0005g00040.2,VIT_213s0019g01290.1,VIT_208s0007g02510.6,VIT_216s0050g02480.6,…
GO:0097159	organic cyclic compound binding	1.87e-12	VIT_215s0046g00470.13,VIT_201s0010g02690.3,VIT_213s0067g02480.1,VIT_208s0040g00910.1,VIT_200s1352g00010.1,VIT_204s0008g03920.1,VIT_216s0022g00980.6,VIT_216s0022g00980.3,VIT_219s0085g01190.1,VIT_210s0071g00610.1,VIT_215s0046g02800.1,VIT_219s0014g04430.1,VIT_203s0017g02360.1,VIT_201s0011g01180.7,VIT_205s0062g00010.12,VIT_218s0001g04470.11,VIT_208s0040g02590.3,VIT_218s0001g08230.1,VIT_216s0050g02480…
GO:0016772	transferase activity, transferring phosphorus-containing groups	5.41e-09	VIT_204s0008g01310.1,VIT_213s0067g01620.1,VIT_219s0090g00630.3,VIT_214s0066g00370.2,VIT_205s0020g01690.1,VIT_219s0090g01220.1,VIT_200s0567g00010.3,VIT_208s0032g01220.3,VIT_208s0056g00190.3,VIT_205s0049g01240.1,VIT_211s0016g01950.2,VIT_212s0035g01180.5,VIT_202s0025g01100.4,VIT_218s0122g01260.5,VIT_203s0017g02360.3,VIT_201s0010g00690.1,VIT_201s0011g01180.3,VIT_201s0010g03780.1,VIT_206s0004g06920.1,…
GO:0016301	kinase activity	2.21e-07	VIT_201s0010g03780.2,VIT_206s0004g08210.3,VIT_208s0056g00190.5,VIT_207s0005g00040.4,VIT_218s0122g01260.3,VIT_206s0004g04810.1,VIT_205s0020g04610.1,VIT_200s0273g00020.1,VIT_208s0058g01130.2,VIT_210s0003g01480.1,VIT_214s0030g01350.6,VIT_205s0020g01770.1,VIT_217s0000g02000.2,VIT_208s0032g00780.1,VIT_208s0007g07600.1,VIT_212s0035g01180.4,VIT_216s0050g00770.3,VIT_207s0129g00990.1,VIT_205s0051g00460.1,…
GO:0036094	small molecule binding	4.19e-07	VIT_214s0108g01230.6,VIT_205s0020g01180.1,VIT_219s0015g01120.1,VIT_217s0000g08700.1,VIT_215s0046g02820.1,VIT_214s0030g02110.1,VIT_217s0000g05820.8,VIT_214s0036g01520.5,VIT_218s0001g07980.2,VIT_208s0032g00090.1,VIT_205s0049g01240.3,VIT_200s0437g00070.1,VIT_205s0020g02960.1,VIT_217s0000g05850.1,VIT_201s0026g00640.4,VIT_211s0037g00960.4,VIT_206s0061g00350.1,VIT_218s0082g00126.1,VIT_202s0012g01140.1,…
GO:0000166	nucleotide binding	9.12e-07	VIT_209s0002g02220.1,VIT_202s0025g04520.3,VIT_200s0989g00010.1,VIT_208s0056g01290.1,VIT_217s0000g04390.1,VIT_211s0037g00520.1,VIT_214s0068g00970.1,VIT_202s0087g00840.1,VIT_202s0025g03620.2,VIT_208s0056g01290.5,VIT_206s0004g08210.2,VIT_218s0001g06310.2,VIT_208s0056g01290.3,VIT_218s0001g07980.6,VIT_217s0000g06710.1,VIT_213s0064g01360.2,VIT_212s0028g01350.5,VIT_218s0001g08110.2,VIT_204s0008g02920.2,…
GO:1901265	nucleoside phosphate binding	9.12e-07	VIT_219s0015g00570.2,VIT_214s0081g00630.1,VIT_210s0042g00980.1,VIT_206s0004g06030.1,VIT_211s0016g04020.10,VIT_211s0016g04020.2,VIT_200s1194g00010.2,VIT_217s0000g05850.5,VIT_207s0005g06250.1,VIT_218s0122g00960.1,VIT_200s0567g00010.2,VIT_216s0098g00290.4,VIT_200s0184g00100.1,VIT_212s0057g00940.3,VIT_201s0127g00430.5,VIT_214s0081g00630.2,VIT_211s0016g03860.4,VIT_211s0016g02970.2,VIT_208s0007g00130.1…
GO:0032559	adenyl ribonucleotide binding	7.99e-06	VIT_217s0000g02000.6,VIT_212s0028g01350.2,VIT_201s0127g00670.1,VIT_205s0051g00050.2,VIT_202s0025g03620.1,VIT_201s0146g00250.3,VIT_217s0000g01910.1,VIT_203s0038g02970.1,VIT_200s0822g00010.1,VIT_207s0005g00040.1,VIT_216s0022g00980.5,VIT_214s0036g01520.4,VIT_212s0035g01280.2,VIT_206s0004g04810.6,VIT_211s0065g00950.1,VIT_202s0241g00110.1,VIT_204s0044g00630.4,VIT_202s0025g04520.2,VIT_211s0037g00960.1,…
GO:0030554	adenyl nucleotide binding	8.39e-06	VIT_216s0050g02280.1,VIT_202s0012g01140.1,VIT_211s0065g00340.1,VIT_208s0040g02590.1,VIT_216s0022g00980.7,VIT_208s0056g01290.4,VIT_214s0066g00460.2,VIT_201s0011g06080.1,VIT_215s0048g00770.3,VIT_218s0001g08850.2,VIT_208s0040g02300.1,VIT_212s0059g00870.1,VIT_208s0007g00960.1,VIT_214s0036g01520.6,VIT_215s0046g00040.4,VIT_211s0052g00320.4,VIT_219s0085g00510.1,VIT_204s0008g03020.2,VIT_208s0040g00050.3,…
GO:0034061	DNA polymerase activity	2.66e-05	VIT_214s0060g01530.5,VIT_201s0011g01180.9,VIT_203s0091g00860.5,VIT_201s0011g01180.3,VIT_201s0011g01180.5,VIT_203s0091g00860.1,VIT_201s0011g01180.4,VIT_201s0011g01180.1,VIT_201s0011g01180.8,VIT_201s0011g01180.6,VIT_214s0060g01530.4,VIT_201s0010g02690.3,VIT_203s0091g00860.4,VIT_201s0011g01180.2,VIT_206s0061g01610.1,VIT_201s0010g02690.4,VIT_203s0091g00860.3,VIT_201s0010g02690.2,VIT_210s0003g03290.1,…
GO:0003899	DNA-directed RNA polymerase activity	3.78e-05	VIT_205s0051g00930.2,VIT_205s0051g00930.4,VIT_205s0051g00930.3,VIT_205s0051g00930.6,VIT_205s0051g00930.8,VIT_205s0051g00930.5,VIT_205s0051g00930.1,VIT_205s0051g00930.7
GO:0004672	protein kinase activity	0.00012	VIT_212s0035g01180.4,VIT_216s0050g00770.3,VIT_207s0129g00990.1,VIT_205s0051g00460.1,VIT_208s0032g00780.1,VIT_210s0003g00330.1,VIT_217s0000g08900.2,VIT_201s0011g06080.1,VIT_214s0066g00460.2,VIT_218s0122g01260.3,VIT_209s0002g04810.1,VIT_208s0007g00960.1,VIT_212s0059g00870.1,VIT_206s0004g04810.1,VIT_201s0010g03780.2,VIT_206s0004g08210.3,VIT_214s0068g00300.1,VIT_219s0014g01530.1,VIT_210s0003g01480.1,…
GO:0032553	ribonucleotide binding	0.00014	VIT_217s0000g07230.1,VIT_211s0037g00300.2,VIT_214s0108g01230.5,VIT_215s0046g01350.6,VIT_211s0016g03860.16,VIT_211s0016g02850.4,VIT_201s0127g00230.2,VIT_205s0020g03330.1,VIT_200s1542g00020.1,VIT_201s0127g00430.9,VIT_219s0090g00630.2,VIT_206s0004g06920.2,VIT_211s0016g01950.1,VIT_215s0048g00770.6,VIT_216s0050g02280.1,VIT_215s0048g00770.3,VIT_214s0066g00460.2,VIT_211s0052g00320.4,VIT_213s0019g04680.2…
GO:0032555	purine ribonucleotide binding	0.00014	VIT_208s0040g01010.1,VIT_219s0015g01090.1,VIT_201s0026g00640.3,VIT_208s0007g00960.1,VIT_214s0036g01520.6,VIT_215s0046g00040.4,VIT_208s0040g02590.1,VIT_216s0022g00980.7,VIT_201s0011g06080.1,VIT_208s0056g01290.4,VIT_202s0012g01140.1,VIT_200s0455g00010.2,VIT_211s0065g00340.1,VIT_206s0061g00350.1,VIT_211s0037g00960.4,VIT_201s0026g00640.4,VIT_218s0001g07980.2,VIT_208s0032g00090.1,VIT_217s0000g05850.1,…
GO:0017076	purine nucleotide binding	0.00014	VIT_201s0010g03780.4,VIT_200s0262g00120.1,VIT_201s0127g00230.4,VIT_211s0052g00320.1,VIT_219s0085g00510.4,VIT_211s0016g03860.15,VIT_217s0000g08600.6,VIT_203s0063g02110.3,VIT_216s0039g02500.5,VIT_200s1194g00010.3,VIT_215s0046g01350.2,VIT_203s0063g02110.2,VIT_202s0025g04520.4,VIT_210s0003g04390.2,VIT_209s0002g02420.1,VIT_202s0025g00070.5,VIT_211s0052g00800.4,VIT_208s0056g01290.8,VIT_218s0001g15160.1…
GO:0016740	transferase activity	0.00035	VIT_217s0000g07520.2,VIT_207s0141g00140.1,VIT_218s0001g04610.1,VIT_208s0032g00360.3,VIT_215s0048g02740.4,VIT_219s0014g00300.8,VIT_214s0066g00920.4,VIT_202s0025g01010.3,VIT_205s0136g00260.1,VIT_204s0044g00630.2,VIT_218s0001g06310.1,VIT_214s0030g01540.8,VIT_214s0036g00430.2,VIT_219s0090g00630.4,VIT_211s0118g00610.1,VIT_206s0004g02520.5,VIT_203s0091g00860.5,VIT_217s0000g01820.1,VIT_208s0032g00780.2,…
GO:0022804	active transmembrane transporter activity	0.00035	VIT_213s0158g00360.2,VIT_203s0038g02760.3,VIT_205s0049g00940.1,VIT_218s0089g00420.1,VIT_211s0052g00320.5,VIT_213s0158g00360.8,VIT_217s0000g05540.2,VIT_216s0050g02480.5,VIT_209s0054g00700.2,VIT_208s0056g01710.5,VIT_216s0100g00460.1,VIT_216s0050g02280.1,VIT_212s0059g02160.1,VIT_211s0149g00210.1,VIT_219s0015g02030.1,VIT_210s0003g04390.4,VIT_208s0007g03180.2,VIT_215s0046g00040.4,VIT_211s0052g00320.4,…
GO:0015399	primary active transmembrane transporter activity	0.00077	VIT_216s0050g02480.3,VIT_209s0002g00750.1,VIT_213s0158g00360.1,VIT_211s0052g00320.1,VIT_210s0003g02540.1,VIT_209s0002g00750.2,VIT_218s0001g08850.7,VIT_210s0003g04390.1,VIT_218s0001g08850.5,VIT_204s0008g01960.1,VIT_218s0001g08850.4,VIT_211s0052g00320.7,VIT_218s0001g13630.2,VIT_211s0052g00320.2,VIT_203s0038g02760.2,VIT_219s0090g01870.3,VIT_210s0003g02580.1,VIT_216s0050g02480.1,VIT_208s0007g03180.4,…
GO:0015405	P-P-bond-hydrolysis-driven transmembrane transporter activity	0.00077	VIT_211s0052g00320.7,VIT_218s0001g08850.4,VIT_218s0001g08850.5,VIT_204s0008g01960.1,VIT_211s0052g00320.2,VIT_218s0001g13630.2,VIT_213s0158g00360.1,VIT_211s0052g00320.1,VIT_216s0050g02480.3,VIT_209s0002g00750.1,VIT_210s0003g04390.1,VIT_210s0003g02540.1,VIT_209s0002g00750.2,VIT_218s0001g08850.7,VIT_203s0038g02760.5,VIT_203s0038g02760.4,VIT_213s0019g00310.1,VIT_215s0048g01100.2,VIT_211s0052g00320.3,…
GO:0016773	phosphotransferase activity, alcohol group as acceptor	0.00186	VIT_217s0000g02000.4,VIT_206s0009g02420.2,VIT_214s0060g00460.1,VIT_218s0082g00126.1,VIT_204s0044g00630.3,VIT_216s0022g01240.1,VIT_211s0037g00960.4,VIT_211s0016g00360.5,VIT_202s0025g00270.1,VIT_206s0004g06920.2,VIT_200s0437g00070.1,VIT_205s0049g01240.3,VIT_212s0028g01350.3,VIT_206s0004g01410.1,VIT_211s0016g01950.1,VIT_218s0001g07980.2,VIT_208s0040g00050.2,VIT_200s0207g00280.1,VIT_200s1542g00020.1,…
GO:0017111	nucleoside-triphosphatase activity	0.00247	VIT_219s0085g00510.2,VIT_211s0037g00300.1,VIT_211s0052g00320.3,VIT_211s0065g00340.3,VIT_213s0067g01900.2,VIT_205s0051g00050.1,VIT_212s0035g00400.1,VIT_207s0191g00010.1,VIT_203s0038g02760.2,VIT_208s0007g08730.1,VIT_218s0001g13630.2,VIT_208s0040g00980.2,VIT_211s0052g00320.2,VIT_204s0008g01960.1,VIT_208s0040g02590.2,VIT_218s0001g15035.3,VIT_217s0000g02450.1,VIT_200s0625g00020.1,VIT_210s0003g02540.1,…
GO:0015923	mannosidase activity	0.00288	VIT_214s0068g01120.2,VIT_214s0128g00710.2,VIT_217s0000g00290.1,VIT_214s0128g00710.1,VIT_217s0000g00290.3,VIT_217s0000g07760.1,VIT_214s0128g00710.3,VIT_209s0054g00370.1,VIT_214s0068g01120.7,VIT_217s0000g07760.3,VIT_217s0000g00290.2,VIT_218s0089g00190.1,VIT_214s0068g01120.6,VIT_214s0068g01120.1,VIT_217s0000g07760.2
GO:0043178	alcohol binding	0.01121	VIT_205s0020g04830.1,VIT_207s0104g01320.1,VIT_214s0030g01240.1,VIT_214s0030g01240.3,VIT_205s0020g00220.1,VIT_207s0104g01320.2,VIT_214s0030g01240.2,VIT_214s0030g01240.4
GO:0005488	binding	0.01122	VIT_219s0014g04660.2,VIT_214s0006g01980.1,VIT_214s0030g02180.2,VIT_218s0001g07850.3,VIT_208s0040g03070.2,VIT_201s0127g00430.8,VIT_219s0014g00960.1,VIT_204s0008g02560.1,VIT_210s0003g03190.1,VIT_219s0014g01420.7,VIT_218s0117g00150.4,VIT_214s0108g00370.1,VIT_218s0001g07370.3,VIT_216s0039g00520.1,VIT_209s0002g00950.3,VIT_215s0048g02390.1,VIT_214s0036g01520.1,VIT_219s0014g04960.1,VIT_219s0014g01900.4,…
7s0000g07760.2,VIT_201s0011g01180.9,VIT_216s0098g00290.7,VIT_210s0003g04670.2,VIT_209s0054g00700.2,VIT_207s0141g00290.1,VIT_203s0038g02650.5,VIT_211s0052g00800.3,VIT_207s0005g06210.1,VIT_216s0098g01020.15,VIT_207s0005g00910.3,VIT_214s0171g00160.1,VIT_213s0067g01950.11,VIT_208s0040g00980.2,VIT_218s0001g00960.4,VIT_210s0003g03870.3,VIT_214s0066g00220.2,VIT_207s0005g02740.1,VIT_205s0020g03260.1,VIT_…
GO:0015154	disaccharide transmembrane transporter activity	0.01177	VIT_206s0061g00350.2,VIT_218s0001g08210.3,VIT_201s0026g01960.2,VIT_218s0001g08210.5,VIT_201s0026g01960.4,VIT_201s0026g01960.5,VIT_206s0061g00350.4,VIT_218s0001g08210.4,VIT_218s0001g08210.2,VIT_206s0061g00350.3,VIT_206s0061g00350.1,VIT_218s0001g08210.6
GO:0015157	oligosaccharide transmembrane transporter activity	0.01177	VIT_206s0061g00350.2,VIT_201s0026g01960.2,VIT_218s0001g08210.3,VIT_218s0001g08210.5,VIT_201s0026g01960.4,VIT_201s0026g01960.5,VIT_206s0061g00350.4,VIT_218s0001g08210.4,VIT_218s0001g08210.2,VIT_206s0061g00350.3,VIT_206s0061g00350.1,VIT_218s0001g08210.6
GO:0005215	transporter activity	0.02634	VIT_203s0091g00600.1,VIT_212s0059g02260.2,VIT_218s0001g08210.2,VIT_205s0020g03100.1,VIT_218s0001g08850.5,VIT_219s0027g00310.1,VIT_209s0002g00750.1,VIT_211s0052g00320.1,VIT_213s0158g00360.1,VIT_213s0019g00020.1,VIT_215s0048g01100.2,VIT_213s0019g00310.1,VIT_212s0034g02240.7,VIT_219s0014g01020.3,VIT_215s0021g00220.2,VIT_207s0129g01040.3,VIT_211s0016g04160.3,VIT_215s0048g01100.1,VIT_219s0090g01870.3,…
GO:0016818	hydrolase activity, acting on acid anhydrides, in phosphorus-containing anhydrides	0.0333	VIT_210s0003g04390.4,VIT_202s0025g03950.2,VIT_215s0048g02080.2,VIT_211s0065g00340.2,VIT_219s0085g01190.1,VIT_206s0061g00350.2,VIT_215s0046g00470.13,VIT_212s0028g03440.3,VIT_206s0080g00550.1,VIT_213s0158g00360.8,VIT_217s0000g05540.2,VIT_219s0085g00510.3,VIT_212s0028g01050.2,VIT_216s0039g00010.1,VIT_204s0008g04820.1,VIT_218s0089g00420.1,VIT_216s0050g00380.1,VIT_213s0067g01900.4,VIT_212s0142g00520.1…
GO:0022857	transmembrane transporter activity	0.0341	VIT_213s0158g00360.4,VIT_211s0037g00230.1,VIT_200s0989g00010.1,VIT_201s0026g01960.4,VIT_209s0002g05810.1,VIT_213s0019g04230.1,VIT_209s0054g00700.1,VIT_200s0288g00050.1,VIT_219s0014g01020.5,VIT_212s0035g01720.2,VIT_218s0001g08210.6,VIT_200s0822g00010.1,VIT_205s0124g00560.1,VIT_218s0001g08210.4,VIT_202s0025g03620.1,VIT_202s0087g00840.1,VIT_202s0025g03620.2,VIT_212s0059g02260.1,VIT_206s0061g00350.3,…
GO:0042623	ATPase activity, coupled	0.03696	VIT_208s0007g08960.7,VIT_215s0046g03200.4,VIT_202s0025g03620.1,VIT_202s0025g03620.2,VIT_213s0158g00360.4,VIT_204s0008g00190.2,VIT_210s0003g04000.2,VIT_208s0007g03180.3,VIT_202s0025g03950.3,VIT_218s0001g13260.1,VIT_215s0046g03200.3,VIT_213s0067g01900.5,VIT_213s0067g01900.3,VIT_212s0028g01260.4,VIT_212s0028g01050.3,VIT_208s0040g01480.1,VIT_205s0020g04270.1,VIT_202s0025g03630.1,VIT_204s0008g01960.1,…
GO:0016765	transferase activity, transferring alkyl or aryl (other than methyl) groups	0.04263	VIT_217s0000g02070.3,VIT_214s0030g01540.6,VIT_204s0008g01740.2,VIT_214s0030g01540.8,VIT_207s0104g00480.3,VIT_219s0014g00070.1,VIT_214s0060g00480.3,VIT_214s0030g01540.5,VIT_219s0014g01420.8,VIT_219s0014g00070.8,VIT_219s0014g00070.2,VIT_214s0060g00480.4,VIT_214s0030g01540.11,VIT_214s0030g01540.4,VIT_218s0001g15160.1,VIT_219s0014g00070.9,VIT_214s0060g00480.2,VIT_201s0011g03640.1,VIT_219s0014g00070.5…
GO:0016817	hydrolase activity, acting on acid anhydrides	0.04489	VIT_205s0051g00580.1,VIT_215s0046g03200.3,VIT_215s0021g00220.1,VIT_210s0003g04000.2,VIT_202s0025g03630.1,VIT_205s0020g04270.1,VIT_204s0044g01790.1,VIT_215s0048g00770.4,VIT_208s0040g01480.1,VIT_202s0025g03620.1,VIT_205s0051g00050.2,VIT_200s0218g00050.3,VIT_202s0025g03620.2,VIT_206s0061g00350.3,VIT_202s0087g00840.1,VIT_215s0046g02290.2,VIT_200s0822g00010.1,VIT_204s0008g00190.2,VIT_209s0054g00700.1,…
GO:0008408	3'-5' exonuclease activity	0.04642	VIT_208s0007g07020.4,VIT_214s0066g00920.4,VIT_208s0007g07020.8,VIT_214s0066g00920.2,VIT_204s0008g06260.1,VIT_204s0008g06260.5,VIT_204s0008g06260.3,VIT_208s0007g07020.2,VIT_208s0007g07020.7,VIT_208s0007g07020.6,VIT_208s0007g07020.3,VIT_204s0008g06260.4,VIT_215s0046g01420.3,VIT_204s0008g06260.2
GO:0051119	sugar transmembrane transporter activity	0.04642	VIT_201s0026g01960.4,VIT_201s0026g01960.5,VIT_206s0061g00350.2,VIT_201s0026g01960.2,VIT_218s0001g08210.3,VIT_218s0001g08210.5,VIT_218s0001g08210.6,VIT_205s0124g00560.1,VIT_206s0061g00350.4,VIT_218s0001g08210.2,VIT_218s0001g08210.4,VIT_206s0061g00350.3,VIT_219s0015g02030.1,VIT_206s0061g00350.1
GO:0016861	intramolecular oxidoreductase activity, interconverting aldoses and ketoses	0.04643	VIT_211s0052g01710.4,VIT_213s0067g01110.4,VIT_208s0007g03280.1,VIT_211s0052g01710.1,VIT_208s0007g03280.3,VIT_208s0007g03280.5,VIT_214s0006g02820.2,VIT_208s0007g03280.4,VIT_214s0006g02820.1,VIT_211s0052g01710.2,VIT_208s0007g03280.2,VIT_211s0052g01710.3
GO:0016462	pyrophosphatase activity	0.05937	VIT_217s0000g07230.1,VIT_201s0026g00640.1,VIT_211s0037g00300.2,VIT_211s0016g03960.2,VIT_210s0003g02580.1,VIT_205s0020g01180.1,VIT_215s0046g01350.6,VIT_217s0000g05850.2,VIT_217s0000g05850.4,VIT_214s0030g02110.1,VIT_211s0052g00320.6,VIT_217s0000g05850.1,VIT_205s0020g02960.1,VIT_210s0003g05320.1,VIT_208s0032g00090.1,VIT_209s0002g00750.2,VIT_218s0001g08850.7,VIT_210s0003g04390.1,VIT_204s0008g00190.1,…
GO:0004527	exonuclease activity	0.06309	VIT_208s0007g07020.7,VIT_212s0059g00620.1,VIT_208s0007g07020.3,VIT_218s0072g00870.3,VIT_212s0059g00620.5,VIT_204s0008g06260.4,VIT_215s0046g01420.3,VIT_218s0072g00870.1,VIT_208s0007g07020.8,VIT_208s0007g07020.4,VIT_218s0072g00870.7,VIT_204s0008g06260.5,VIT_218s0072g00870.8,VIT_208s0007g07020.2,VIT_208s0007g07020.6,VIT_204s0008g06260.2,VIT_214s0030g01580.1,VIT_214s0066g00920.4,VIT_204s0008g06260.1,…
GO:0015144	carbohydrate transmembrane transporter activity	0.06541	VIT_201s0026g01960.5,VIT_201s0026g01960.4,VIT_218s0001g08210.5,VIT_201s0026g01960.2,VIT_218s0001g08210.3,VIT_206s0061g00350.2,VIT_205s0124g00560.1,VIT_218s0001g08210.6,VIT_219s0015g02030.1,VIT_206s0061g00350.1,VIT_206s0061g00350.3,VIT_218s0001g08210.4,VIT_218s0001g08210.2,VIT_206s0061g00350.4
GO:1901476	carbohydrate transporter activity	0.06541	VIT_206s0061g00350.3,VIT_206s0061g00350.1,VIT_219s0015g02030.1,VIT_206s0061g00350.4,VIT_218s0001g08210.4,VIT_218s0001g08210.2,VIT_205s0124g00560.1,VIT_218s0001g08210.6,VIT_218s0001g08210.5,VIT_206s0061g00350.2,VIT_218s0001g08210.3,VIT_201s0026g01960.2,VIT_201s0026g01960.5,VIT_201s0026g01960.4
GO:0003676	nucleic acid binding	0.06703	VIT_219s0090g00940.2,VIT_216s0013g01050.1,VIT_201s0011g03410.1,VIT_205s0062g00010.9,VIT_205s0062g00010.4,VIT_208s0007g06400.1,VIT_202s0033g00300.2,VIT_211s0016g00640.2,VIT_218s0001g15035.1,VIT_213s0019g04320.7,VIT_206s0004g02800.1,VIT_211s0016g02210.1,VIT_214s0006g01980.3,VIT_218s0001g10450.2,VIT_214s0066g00920.2,VIT_212s0055g00510.2,VIT_204s0008g06260.1,VIT_217s0000g10080.2,VIT_214s0030g00680.1,…
GO:0016887	ATPase activity	0.07045	VIT_215s0046g03200.5,VIT_208s0040g02300.1,VIT_219s0085g01190.1,VIT_218s0001g08850.2,VIT_211s0052g00320.4,VIT_215s0046g00040.4,VIT_208s0007g03180.2,VIT_202s0025g03950.2,VIT_219s0085g00510.1,VIT_218s0001g15035.1,VIT_201s0026g00640.3,VIT_211s0065g00340.2,VIT_211s0149g00210.1,VIT_213s0067g01900.4,VIT_218s0001g15035.2,VIT_211s0065g00340.1,VIT_213s0158g00360.8,VIT_211s0052g00320.5,VIT_217s0000g05540.2,…
GO:0016779	nucleotidyltransferase activity	0.07131	VIT_201s0010g02690.1,VIT_201s0011g01180.2,VIT_203s0091g00860.4,VIT_206s0061g01610.1,VIT_203s0091g00860.3,VIT_211s0037g00630.5,VIT_205s0051g00930.6,VIT_219s0090g01220.1,VIT_205s0020g02930.2,VIT_201s0011g01180.8,VIT_201s0011g01180.1,VIT_205s0051g00930.7,VIT_215s0046g01420.3,VIT_205s0051g00930.1,VIT_203s0038g04570.4,VIT_205s0051g00930.8,VIT_201s0010g01350.1,VIT_214s0060g01530.5,VIT_205s0020g02930.1,…
GO:0003677	DNA binding	0.07382	VIT_206s0009g02120.1,VIT_201s0011g01180.1,VIT_209s0002g03740.1,VIT_213s0019g04320.5,VIT_215s0048g02000.6,VIT_204s0008g05210.1,VIT_210s0116g00680.1,VIT_206s0004g02800.2,VIT_213s0019g04320.2,VIT_204s0008g05210.5,VIT_212s0059g02310.2,VIT_201s0011g01180.3,VIT_201s0026g01550.2,VIT_218s0001g04470.6,VIT_218s0001g12120.1,VIT_212s0059g01190.1,VIT_212s0059g01190.2,VIT_208s0040g03070.2,VIT_213s0019g04320.3,…
GO:0004779	sulfate adenylyltransferase activity	0.11182	VIT_205s0020g04210.1,VIT_218s0001g14010.3,VIT_218s0001g14010.1,VIT_218s0001g14010.2
GO:0005363	maltose transmembrane transporter activity	0.11182	VIT_206s0061g00350.1,VIT_206s0061g00350.3,VIT_206s0061g00350.2,VIT_206s0061g00350.4
GO:0016408	C-acyltransferase activity	0.11942	VIT_200s0531g00050.2,VIT_207s0130g00350.2,VIT_200s0531g00050.1,VIT_207s0130g00350.1,VIT_207s0130g00350.4,VIT_200s0531g00050.3
GO:0019203	carbohydrate phosphatase activity	0.12397	VIT_206s0004g06920.3,VIT_201s0026g00280.4,VIT_210s0003g01680.1,VIT_201s0026g00280.2,VIT_201s0026g00280.5,VIT_206s0004g06920.2,VIT_218s0001g05300.1,VIT_206s0004g06920.1,VIT_201s0026g00280.11,VIT_206s0004g06920.5,VIT_201s0026g00280.10,VIT_210s0003g01680.2,VIT_201s0026g00280.7,VIT_218s0001g05300.2
GO:0004674	protein serine/threonine kinase activity	0.23602	VIT_214s0030g01350.3,VIT_217s0000g02000.3,VIT_208s0058g01130.3,VIT_212s0028g00310.1,VIT_202s0025g00270.3,VIT_204s0008g03020.1,VIT_218s0122g01260.2,VIT_214s0030g01350.2,VIT_218s0001g07980.3,VIT_218s0001g07980.4,VIT_204s0044g00630.1,VIT_207s0031g02680.4,VIT_208s0032g01220.4,VIT_207s0005g04390.1,VIT_214s0030g01350.5,VIT_208s0032g01220.3,VIT_218s0001g07980.2,VIT_218s0001g13430.1,VIT_204s0079g00040.1,…
GO:0001071	nucleic acid binding transcription factor activity	0.27801	VIT_204s0008g00600.1,VIT_205s0029g00140.1,VIT_202s0012g02250.6,VIT_202s0012g02250.3,VIT_206s0004g00180.2,VIT_204s0008g01290.1,VIT_208s0040g03070.6,VIT_208s0007g02510.6,VIT_218s0001g04470.4,VIT_213s0019g04320.6,VIT_207s0031g00670.1,VIT_202s0012g02030.2,VIT_208s0007g02510.4,VIT_218s0001g04470.6,VIT_201s0026g01550.2,VIT_218s0001g12120.1,VIT_209s0002g01590.2,VIT_213s0019g04320.2,VIT_212s0059g02310.2,…
GO:0042626	ATPase activity, coupled to transmembrane movement of substances	0.59894	VIT_212s0028g01260.4,VIT_205s0020g04270.1,VIT_202s0025g03630.1,VIT_203s0038g02760.3,VIT_218s0089g00420.1,VIT_208s0007g03180.3,VIT_213s0158g00360.2,VIT_217s0000g05540.2,VIT_211s0052g00320.5,VIT_213s0158g00360.8,VIT_213s0158g00360.4,VIT_211s0052g00320.4,VIT_215s0046g00040.4,VIT_218s0001g08850.2,VIT_219s0085g01190.1,VIT_208s0007g08960.7,VIT_211s0149g00210.1,VIT_208s0007g03180.2,VIT_202s0025g03620.1,…
GO:0043492	ATPase activity, coupled to movement of substances	0.59894	VIT_215s0048g01100.2,VIT_211s0052g00320.3,VIT_211s0052g00320.6,VIT_214s0030g02110.1,VIT_203s0038g02760.5,VIT_203s0038g02760.4,VIT_210s0003g02580.1,VIT_215s0048g01100.1,VIT_208s0007g03180.4,VIT_207s0129g01040.3,VIT_203s0038g02760.2,VIT_218s0001g13630.2,VIT_211s0052g00320.2,VIT_218s0001g08850.5,VIT_204s0008g01960.1,VIT_218s0001g08850.4,VIT_211s0052g00320.7,VIT_218s0001g08850.7,VIT_210s0003g02540.1,…
GO:0019829	cation-transporting ATPase activity	0.67371	VIT_215s0048g01100.1,VIT_202s0025g03630.1,VIT_205s0020g04270.1,VIT_212s0028g01260.4,VIT_203s0038g02760.2,VIT_211s0052g00320.5,VIT_213s0158g00360.8,VIT_215s0048g01100.2,VIT_211s0052g00320.6,VIT_211s0052g00320.3,VIT_203s0038g02760.5,VIT_203s0038g02760.4,VIT_213s0158g00360.2,VIT_203s0038g02760.3,VIT_218s0089g00420.1,VIT_218s0001g08850.2,VIT_218s0001g08850.7,VIT_211s0052g00320.4,VIT_215s0046g00040.4,…
GO:0008443	phosphofructokinase activity	0.70588	VIT_218s0122g00510.2,VIT_206s0004g06920.5,VIT_218s0122g00510.1,VIT_206s0004g06920.2,VIT_206s0004g06920.1,VIT_211s0016g02850.2,VIT_211s0016g02850.4,VIT_206s0004g06920.3
GO:0016820	hydrolase activity, acting on acid anhydrides, catalyzing transmembrane movement of substances	0.80297	VIT_219s0085g01190.1,VIT_218s0001g08850.2,VIT_213s0158g00360.4,VIT_211s0052g00320.4,VIT_215s0046g00040.4,VIT_208s0007g03180.2,VIT_202s0025g03620.1,VIT_202s0025g03620.2,VIT_208s0007g08960.7,VIT_211s0149g00210.1,VIT_205s0020g04270.1,VIT_202s0025g03630.1,VIT_212s0028g01260.4,VIT_213s0158g00360.8,VIT_211s0052g00320.5,VIT_217s0000g05540.2,VIT_203s0038g02760.3,VIT_218s0089g00420.1,VIT_208s0007g03180.3,…
GO:0004133	glycogen debranching enzyme activity	0.82398	VIT_207s0031g01540.1,VIT_207s0031g01540.3,VIT_207s0031g01540.2
GO:0016453	C-acetyltransferase activity	0.82398	VIT_200s0531g00050.2,VIT_200s0531g00050.1,VIT_200s0531g00050.3
GO:0000175	3'-5'-exoribonuclease activity	0.91091	VIT_208s0007g07020.2,VIT_208s0007g07020.4,VIT_208s0007g07020.8,VIT_208s0007g07020.7,VIT_208s0007g07020.6,VIT_208s0007g07020.3
GO:0004532	exoribonuclease activity	0.91091	VIT_208s0007g07020.3,VIT_208s0007g07020.6,VIT_208s0007g07020.7,VIT_208s0007g07020.4,VIT_208s0007g07020.8,VIT_208s0007g07020.2
GO:0016896	exoribonuclease activity, producing 5'-phosphomonoesters	0.91091	VIT_208s0007g07020.7,VIT_208s0007g07020.2,VIT_208s0007g07020.4,VIT_208s0007g07020.8,VIT_208s0007g07020.6,VIT_208s0007g07020.3
GO:0016860	intramolecular oxidoreductase activity	0.9787	VIT_204s0023g00600.4,VIT_208s0007g03280.5,VIT_208s0007g03280.3,VIT_208s0007g03280.1,VIT_211s0052g01710.1,VIT_213s0067g01110.4,VIT_211s0052g01710.4,VIT_208s0007g03280.2,VIT_211s0052g01710.3,VIT_214s0006g02820.1,VIT_204s0023g00600.3,VIT_211s0052g01710.2,VIT_214s0006g02820.2,VIT_208s0007g03280.4
GO:0045181	glutamate synthase activity, NAD(P)H as acceptor	1	VIT_216s0098g00290.8,VIT_216s0098g00290.4,VIT_216s0098g00290.3,VIT_216s0098g00290.5,VIT_216s0098g00290.7
GO:0016796	exonuclease activity, active with either ribo- or deoxyribonucleic acids and producing 5'-phosphomonoesters	1	VIT_208s0007g07020.2,VIT_208s0007g07020.4,VIT_208s0007g07020.8,VIT_208s0007g07020.7,VIT_208s0007g07020.3,VIT_208s0007g07020.6
GO:0035251	UDP-glucosyltransferase activity	1	VIT_201s0026g00280.7,VIT_210s0003g01680.2,VIT_219s0014g00300.9,VIT_214s0083g01100.1,VIT_218s0089g00410.6,VIT_218s0089g00410.1,VIT_201s0026g00280.5,VIT_214s0068g00450.1,VIT_206s0009g02000.1,VIT_211s0118g00200.1,VIT_210s0003g01680.1,VIT_218s0089g00410.8,VIT_201s0026g00280.4,VIT_218s0089g00410.9,VIT_201s0026g00280.10,VIT_219s0014g00300.7,VIT_218s0001g10580.1,VIT_219s0138g00120.1,VIT_206s0009g01960.1…
GO:0042625	ATPase activity, coupled to transmembrane movement of ions	1	VIT_211s0052g00320.7,VIT_218s0001g08850.4,VIT_204s0008g01960.1,VIT_218s0001g08850.5,VIT_211s0052g00320.2,VIT_218s0001g13630.2,VIT_211s0052g00320.1,VIT_213s0158g00360.1,VIT_218s0001g08850.7,VIT_203s0038g02760.4,VIT_203s0038g02760.5,VIT_214s0030g02110.1,VIT_211s0052g00320.3,VIT_215s0048g01100.2,VIT_211s0052g00320.6,VIT_203s0038g02760.2,VIT_207s0129g01040.3,VIT_215s0048g01100.1,VIT_208s0007g08960.7,…
GO:0016812	hydrolase activity, acting on carbon-nitrogen (but not peptide) bonds, in cyclic amides	1	VIT_212s0028g03490.1,VIT_212s0028g03490.6,VIT_212s0028g03490.7,VIT_212s0028g03490.3,VIT_212s0028g03490.5
GO:0015604	organic phosphonate transmembrane transporter activity	1	VIT_200s0822g00010.1,VIT_216s0039g00010.1,VIT_200s0989g00010.2,VIT_200s0625g00020.1,VIT_202s0087g00840.1,VIT_207s0191g00010.1,VIT_200s0625g00050.1,VIT_200s0989g00010.1
GO:0016273	arginine N-methyltransferase activity	1	VIT_211s0016g02530.1,VIT_211s0016g02530.3,VIT_211s0016g02530.2
GO:0016274	protein-arginine N-methyltransferase activity	1	VIT_211s0016g02530.2,VIT_211s0016g02530.3,VIT_211s0016g02530.1
GO:0019200	carbohydrate kinase activity	1	VIT_211s0016g02850.2,VIT_211s0016g02850.4,VIT_206s0004g06920.3,VIT_206s0004g06920.2,VIT_206s0004g06920.1,VIT_206s0004g06920.5,VIT_218s0122g00510.2,VIT_218s0122g00510.1
GO:0008171	O-methyltransferase activity	1	VIT_210s0042g00090.2,VIT_213s0019g01820.6,VIT_213s0019g01820.3,VIT_217s0000g00280.1,VIT_213s0019g01820.11,VIT_213s0019g01820.4,VIT_213s0019g01820.5,VIT_213s0019g01820.8,VIT_213s0019g01820.7,VIT_213s0019g01820.2,VIT_213s0019g01820.10,VIT_212s0028g00210.1,VIT_213s0019g01820.1,VIT_213s0019g01820.9
GO:0016853	isomerase activity	1	VIT_213s0019g04370.4,VIT_218s0001g00960.5,VIT_201s0011g01650.1,VIT_214s0006g02820.1,VIT_211s0052g01710.2,VIT_207s0151g01040.3,VIT_204s0008g06570.5,VIT_205s0020g04510.2,VIT_213s0067g02870.1,VIT_207s0151g01040.2,VIT_210s0003g03610.1,VIT_213s0019g04370.3,VIT_203s0063g01030.1,VIT_208s0007g03280.3,VIT_203s0063g01030.2,VIT_202s0025g01580.1,VIT_203s0063g01030.3,VIT_204s0008g06570.4,VIT_210s0003g03530.3,…
GO:0016866	intramolecular transferase activity	1	VIT_211s0065g00640.1,VIT_218s0001g00960.4,VIT_218s0001g00960.2,VIT_209s0054g01110.1,VIT_218s0001g00960.1,VIT_204s0008g06570.3,VIT_218s0001g00960.6,VIT_209s0054g01120.1,VIT_204s0008g06570.4,VIT_213s0019g04370.3,VIT_209s0054g01090.1,VIT_218s0001g00960.3,VIT_204s0008g06570.1,VIT_218s0001g00960.5,VIT_213s0019g04370.4,VIT_204s0008g06570.5,VIT_213s0019g04370.2
GO:0005267	potassium channel activity	1	VIT_214s0006g00100.4,VIT_212s0034g02240.7,VIT_212s0034g02240.2,VIT_212s0034g02240.5,VIT_212s0034g02240.8,VIT_214s0006g00100.6,VIT_214s0006g00100.5,VIT_214s0006g00100.2,VIT_214s0006g00100.1,VIT_212s0034g02240.1,VIT_212s0034g02240.4,VIT_212s0034g02240.6
GO:0015079	potassium ion transmembrane transporter activity	1	VIT_212s0034g02240.4,VIT_212s0034g02240.6,VIT_214s0006g00100.5,VIT_214s0006g00100.2,VIT_214s0006g00100.1,VIT_212s0034g02240.1,VIT_212s0034g02240.2,VIT_212s0034g02240.5,VIT_212s0034g02240.8,VIT_214s0006g00100.6,VIT_212s0034g02240.7,VIT_214s0006g00100.4
GO:0016872	intramolecular lyase activity	1	VIT_207s0031g00920.2,VIT_207s0031g00920.1,VIT_207s0151g01040.3,VIT_213s0067g02870.1
GO:0031559	oxidosqualene cyclase activity	1	VIT_211s0065g00640.1,VIT_209s0054g01090.1,VIT_209s0054g01120.1,VIT_209s0054g01110.1
GO:0051002	ligase activity, forming nitrogen-metal bonds	1	VIT_208s0007g08540.1,VIT_208s0007g08540.2,VIT_208s0007g08540.3,VIT_208s0007g08540.4
GO:0051003	ligase activity, forming nitrogen-metal bonds, forming coordination complexes	1	VIT_208s0007g08540.1,VIT_208s0007g08540.4,VIT_208s0007g08540.3,VIT_208s0007g08540.2
GO:0016787	hydrolase activity	1	VIT_218s0122g01410.2,VIT_204s0008g00450.1,VIT_214s0006g01790.4,VIT_203s0038g02650.3,VIT_216s0050g00380.1,VIT_214s0083g01130.1,VIT_217s0000g09320.3,VIT_203s0038g00250.6,VIT_217s0000g05540.2,VIT_219s0093g00560.1,VIT_214s0066g01970.1,VIT_204s0008g04820.1,VIT_206s0061g00350.2,VIT_212s0035g00200.1,VIT_213s0067g02160.1,VIT_216s0050g02480.1,VIT_208s0007g03180.4,VIT_217s0000g00290.3,VIT_208s0040g02970.2,…
GO:0046527	glucosyltransferase activity	1	VIT_201s0026g00280.10,VIT_219s0014g00300.7,VIT_218s0072g00370.4,VIT_218s0001g10580.1,VIT_218s0089g00410.9,VIT_206s0009g01960.1,VIT_218s0072g00370.3,VIT_201s0026g00280.2,VIT_218s0072g00370.1,VIT_214s0030g02140.1,VIT_218s0089g00410.1,VIT_218s0089g00410.6,VIT_207s0031g02060.1,VIT_210s0003g02880.1,VIT_210s0003g01680.1,VIT_206s0009g02000.1,VIT_203s0038g04120.1,VIT_201s0026g00280.4,VIT_218s0089g00410.8…
GO:0004540	ribonuclease activity	1	VIT_208s0007g07020.2,VIT_208s0007g07020.7,VIT_208s0007g07020.6,VIT_208s0007g07020.3,VIT_219s0090g00940.2,VIT_219s0090g00940.1,VIT_208s0007g07020.8,VIT_208s0007g07020.4,VIT_209s0002g02110.3
GO:0016758	transferase activity, transferring hexosyl groups	1	VIT_200s0218g00090.1,VIT_214s0108g01560.5,VIT_216s0039g02020.2,VIT_202s0025g01010.1,VIT_207s0005g05600.1,VIT_211s0052g01580.1,VIT_212s0059g00640.4,VIT_201s0026g00280.5,VIT_201s0011g01260.1,VIT_200s1530g00010.1,VIT_213s0019g04410.2,VIT_201s0026g00200.1,VIT_211s0016g03320.2,VIT_218s0072g00370.2,VIT_217s0000g04750.1,VIT_214s0083g01100.1,VIT_203s0017g01140.1,VIT_201s0026g00280.2,VIT_202s0025g01010.2,…
GO:0008235	metalloexopeptidase activity	1	VIT_218s0122g01410.1,VIT_218s0122g01410.2,VIT_218s0122g01410.4
GO:0016627	oxidoreductase activity, acting on the CH-CH group of donors	1	VIT_207s0005g03040.2,VIT_200s0662g00010.5,VIT_214s0030g00210.1,VIT_219s0014g03160.6,VIT_218s0122g00850.3,VIT_201s0150g00350.3,VIT_217s0000g10170.3,VIT_216s0050g02480.1,VIT_212s0055g01160.1,VIT_210s0042g01100.2,VIT_217s0000g10170.5,VIT_212s0059g01420.1,VIT_216s0050g02480.3,VIT_200s0662g00010.4,VIT_211s0016g03920.1,VIT_205s0051g00460.2,VIT_208s0007g00130.1,VIT_207s0031g00090.1,VIT_218s0001g08230.1,…
GO:0016776	phosphotransferase activity, phosphate group as acceptor	1	VIT_216s0022g00980.5,VIT_216s0022g00980.8,VIT_216s0022g00980.2,VIT_216s0022g00980.6,VIT_216s0022g00980.3,VIT_209s0002g00950.1,VIT_216s0022g00980.7,VIT_216s0022g00980.9,VIT_216s0022g00980.4,VIT_216s0022g00980.1,VIT_216s0022g00980.10
GO:0004683	calmodulin-dependent protein kinase activity	1	VIT_209s0002g04810.1,VIT_218s0001g13430.1,VIT_214s0030g01350.4,VIT_214s0030g01350.5,VIT_214s0030g01350.3,VIT_214s0030g01350.6,VIT_214s0030g01350.1,VIT_203s0063g01790.1,VIT_214s0030g01350.2
GO:0070566	adenylyltransferase activity	1	VIT_201s0010g01350.1,VIT_218s0001g14010.3,VIT_203s0038g04570.4,VIT_203s0038g04570.1,VIT_218s0001g14010.1,VIT_205s0020g04210.1,VIT_203s0038g04570.2,VIT_218s0001g14010.2
GO:0005216	ion channel activity	1	VIT_214s0006g00100.2,VIT_212s0059g02260.3,VIT_214s0006g00100.5,VIT_214s0006g00100.1,VIT_219s0015g01850.1,VIT_212s0034g02240.4,VIT_212s0034g02240.6,VIT_207s0130g00400.5,VIT_212s0035g01720.1,VIT_207s0130g00400.4,VIT_212s0034g02240.7,VIT_219s0015g01850.2,VIT_212s0034g02240.2,VIT_207s0129g00170.1,VIT_212s0034g02240.1,VIT_207s0130g00400.7,VIT_212s0035g01720.2,VIT_214s0006g00100.4,VIT_212s0034g02240.8,…
GO:0015267	channel activity	1	VIT_212s0034g02240.4,VIT_219s0015g01850.1,VIT_207s0130g00400.5,VIT_212s0035g01720.1,VIT_212s0034g02240.6,VIT_212s0059g02260.3,VIT_214s0006g00100.5,VIT_214s0006g00100.2,VIT_214s0006g00100.1,VIT_212s0034g02240.2,VIT_207s0130g00400.4,VIT_212s0034g02240.7,VIT_219s0015g01850.2,VIT_207s0130g00400.7,VIT_207s0129g00170.1,VIT_212s0034g02240.1,VIT_212s0059g02260.2,VIT_212s0034g02240.5,VIT_212s0034g02240.8,…
GO:0022803	passive transmembrane transporter activity	1	VIT_207s0130g00400.7,VIT_207s0129g00170.1,VIT_212s0034g02240.1,VIT_212s0059g02260.2,VIT_212s0034g02240.5,VIT_212s0034g02240.8,VIT_214s0006g00100.6,VIT_207s0130g00400.8,VIT_212s0059g02260.1,VIT_212s0035g01720.2,VIT_214s0006g00100.4,VIT_219s0015g01850.1,VIT_212s0034g02240.4,VIT_207s0130g00400.5,VIT_212s0035g01720.1,VIT_212s0034g02240.6,VIT_212s0059g02260.3,VIT_214s0006g00100.5,VIT_214s0006g00100.2,…
GO:0022838	substrate-specific channel activity	1	VIT_212s0034g02240.2,VIT_219s0015g01850.2,VIT_212s0034g02240.7,VIT_207s0130g00400.4,VIT_212s0034g02240.6,VIT_207s0130g00400.5,VIT_212s0035g01720.1,VIT_219s0015g01850.1,VIT_212s0034g02240.4,VIT_214s0006g00100.1,VIT_214s0006g00100.2,VIT_214s0006g00100.5,VIT_212s0059g02260.3,VIT_212s0059g02260.1,VIT_214s0006g00100.6,VIT_207s0130g00400.8,VIT_212s0034g02240.8,VIT_212s0034g02240.5,VIT_212s0059g02260.2,…
GO:0035004	phosphatidylinositol 3-kinase activity	1	VIT_201s0127g00430.9,VIT_201s0127g00430.4,VIT_201s0127g00430.5,VIT_201s0127g00430.8
GO:0022892	substrate-specific transporter activity	1	VIT_207s0031g02990.1,VIT_215s0021g00570.2,VIT_203s0180g00120.2,VIT_202s0025g03630.1,VIT_205s0020g04270.1,VIT_208s0056g01710.3,VIT_212s0028g01260.4,VIT_203s0038g00290.2,VIT_210s0003g04580.1,VIT_203s0180g00120.1,VIT_218s0001g08210.4,VIT_202s0025g03620.1,VIT_202s0025g03620.2,VIT_206s0061g00350.3,VIT_212s0059g02260.1,VIT_219s0014g01020.5,VIT_208s0007g08960.7,VIT_218s0001g08210.6,VIT_212s0035g01720.2,…
GO:0016810	hydrolase activity, acting on carbon-nitrogen (but not peptide) bonds	1	VIT_212s0028g03490.1,VIT_212s0028g03490.6,VIT_208s0007g08710.3,VIT_212s0028g03490.5,VIT_212s0028g03490.7,VIT_203s0017g00550.1,VIT_212s0028g03490.3,VIT_207s0129g00290.14,VIT_212s0028g00300.1,VIT_212s0034g02170.1,VIT_208s0056g00070.2,VIT_208s0007g08710.1,VIT_214s0006g01820.4,VIT_207s0129g00290.11,VIT_208s0007g08710.4,VIT_212s0034g02170.2,VIT_212s0034g02170.3,VIT_219s0015g00570.2,VIT_208s0056g00070.…
GO:0008509	anion transmembrane transporter activity	1	VIT_219s0015g01850.2,VIT_217s0000g08530.3,VIT_203s0180g00120.2,VIT_212s0035g01720.2,VIT_207s0130g00400.4,VIT_207s0130g00400.8,VIT_209s0002g05810.2,VIT_209s0002g05810.1,VIT_203s0180g00120.1,VIT_207s0130g00400.7,VIT_207s0130g00400.5,VIT_212s0035g01720.1,VIT_219s0015g01850.1,VIT_210s0003g04530.1
GO:0015108	chloride transmembrane transporter activity	1	VIT_207s0130g00400.5,VIT_212s0035g01720.1,VIT_207s0130g00400.7,VIT_219s0015g01850.1,VIT_210s0003g04530.1,VIT_219s0015g01850.2,VIT_207s0130g00400.4,VIT_212s0035g01720.2,VIT_207s0130g00400.8
GO:0022891	substrate-specific transmembrane transporter activity	1	VIT_212s0034g02240.1,VIT_219s0014g01020.4,VIT_208s0056g01710.2,VIT_218s0001g08850.7,VIT_201s0026g01960.2,VIT_217s0000g08530.3,VIT_214s0006g00100.4,VIT_205s0020g01960.2,VIT_218s0001g08850.4,VIT_211s0052g00320.7,VIT_206s0061g00350.1,VIT_210s0042g01100.2,VIT_212s0034g02240.5,VIT_209s0002g05810.2,VIT_201s0026g01960.5,VIT_210s0042g01100.1,VIT_208s0056g01710.1,VIT_214s0006g00100.1,VIT_208s0056g01710.6,…
GO:0005275	amine transmembrane transporter activity	1	VIT_208s0056g01710.3,VIT_208s0056g01710.1,VIT_208s0056g01710.2,VIT_205s0029g00536.1,VIT_208s0056g01710.6,VIT_208s0056g01710.5,VIT_208s0056g01710.4,VIT_203s0091g00600.1
GO:0001882	nucleoside binding	1	VIT_209s0018g00815.1,VIT_204s0079g00620.1,VIT_212s0028g03770.1
GO:0016409	palmitoyltransferase activity	1	VIT_207s0130g00350.4,VIT_207s0130g00350.2,VIT_207s0130g00350.1
GO:0016454	C-palmitoyltransferase activity	1	VIT_207s0130g00350.2,VIT_207s0130g00350.1,VIT_207s0130g00350.4
GO:0005319	lipid transporter activity	1	VIT_205s0049g01330.2,VIT_201s0011g03390.1,VIT_205s0049g01330.1,VIT_210s0003g04580.2,VIT_210s0003g04580.1
GO:0004713	protein tyrosine kinase activity	1	VIT_201s0146g00250.4,VIT_212s0059g00210.1,VIT_201s0011g06080.1,VIT_201s0146g00250.3,VIT_205s0020g01770.1,VIT_212s0055g01160.2,VIT_201s0146g00250.2,VIT_213s0067g03410.1,VIT_201s0146g00250.1,VIT_218s0001g08230.1,VIT_212s0055g01160.1,VIT_213s0067g01620.1,VIT_204s0008g02920.2,VIT_204s0008g02920.1
GO:0015103	inorganic anion transmembrane transporter activity	1	VIT_210s0003g04530.1,VIT_219s0015g01850.1,VIT_207s0130g00400.5,VIT_212s0035g01720.1,VIT_207s0130g00400.7,VIT_207s0130g00400.4,VIT_212s0035g01720.2,VIT_219s0015g01850.2,VIT_207s0130g00400.8
GO:0050734	hydroxycinnamoyltransferase activity	1	VIT_209s0018g01190.2,VIT_209s0018g01190.1
GO:0050737	O-hydroxycinnamoyltransferase activity	1	VIT_209s0018g01190.2,VIT_209s0018g01190.1
GO:0046873	metal ion transmembrane transporter activity	1	VIT_202s0025g03630.1,VIT_205s0020g04270.1,VIT_213s0158g00360.2,VIT_213s0158g00360.8,VIT_211s0052g00320.5,VIT_212s0034g02240.2,VIT_211s0052g00320.4,VIT_213s0158g00360.4,VIT_208s0007g08960.7,VIT_214s0006g00100.6,VIT_202s0025g03620.2,VIT_202s0025g03620.1,VIT_212s0034g02240.8,VIT_214s0006g00100.1,VIT_210s0042g01100.1,VIT_214s0006g00100.5,VIT_214s0006g00100.2,VIT_212s0034g02240.6,VIT_212s0034g02240.4,…
GO:0004518	nuclease activity	1	VIT_204s0008g06260.2,VIT_214s0030g01580.1,VIT_208s0007g07020.6,VIT_208s0007g07020.2,VIT_204s0008g06260.3,VIT_212s0059g00620.2,VIT_214s0060g01530.4,VIT_204s0008g06260.1,VIT_209s0002g02110.3,VIT_214s0066g00920.2,VIT_218s0072g00870.2,VIT_214s0066g00920.4,VIT_214s0066g01290.1,VIT_215s0046g01420.3,VIT_212s0059g00620.5,VIT_204s0008g06260.4,VIT_219s0090g00940.1,VIT_219s0090g00940.2,VIT_212s0059g00620.1,…
GO:0005253	anion channel activity	1	VIT_207s0130g00400.8,VIT_219s0015g01850.2,VIT_207s0130g00400.4,VIT_212s0035g01720.2,VIT_212s0035g01720.1,VIT_207s0130g00400.5,VIT_207s0130g00400.7,VIT_219s0015g01850.1
GO:0005254	chloride channel activity	1	VIT_207s0130g00400.8,VIT_207s0130g00400.4,VIT_212s0035g01720.2,VIT_219s0015g01850.2,VIT_219s0015g01850.1,VIT_207s0130g00400.7,VIT_212s0035g01720.1,VIT_207s0130g00400.5
GO:0016639	oxidoreductase activity, acting on the CH-NH2 group of donors, NAD or NADP as acceptor	1	VIT_216s0098g00290.5,VIT_216s0098g00290.7,VIT_216s0098g00290.3,VIT_216s0039g02750.1,VIT_216s0098g00290.4,VIT_216s0098g00290.8,VIT_216s0039g02750.4,VIT_216s0039g02750.3
GO:0004407	histone deacetylase activity	1	VIT_214s0006g01820.3,VIT_214s0006g01820.2,VIT_214s0006g01820.4,VIT_214s0006g01820.1
GO:0005375	copper ion transmembrane transporter activity	1	VIT_202s0025g03620.2,VIT_202s0025g03620.1,VIT_202s0025g03630.1,VIT_204s0008g01960.1
GO:0017136	NAD-dependent histone deacetylase activity	1	VIT_214s0006g01820.1,VIT_214s0006g01820.4,VIT_214s0006g01820.2,VIT_214s0006g01820.3
GO:0019213	deacetylase activity	1	VIT_214s0006g01820.4,VIT_214s0006g01820.1,VIT_214s0006g01820.3,VIT_214s0006g01820.2
GO:0033558	protein deacetylase activity	1	VIT_214s0006g01820.4,VIT_214s0006g01820.1,VIT_214s0006g01820.3,VIT_214s0006g01820.2
GO:0034979	NAD-dependent protein deacetylase activity	1	VIT_214s0006g01820.3,VIT_214s0006g01820.2,VIT_214s0006g01820.4,VIT_214s0006g01820.1
GO:0042285	xylosyltransferase activity	1	VIT_219s0014g02650.3,VIT_205s0020g01530.2,VIT_212s0059g02000.1,VIT_205s0020g01530.1
GO:0043682	copper-transporting ATPase activity	1	VIT_202s0025g03630.1,VIT_202s0025g03620.1,VIT_202s0025g03620.2,VIT_204s0008g01960.1
GO:0005261	cation channel activity	1	VIT_212s0034g02240.8,VIT_212s0034g02240.2,VIT_212s0034g02240.5,VIT_214s0006g00100.6,VIT_212s0034g02240.7,VIT_214s0006g00100.4,VIT_212s0034g02240.4,VIT_212s0034g02240.6,VIT_214s0006g00100.2,VIT_214s0006g00100.5,VIT_212s0034g02240.1,VIT_214s0006g00100.1
GO:0016788	hydrolase activity, acting on ester bonds	1	VIT_203s0038g00250.2,VIT_201s0026g00280.10,VIT_212s0028g03310.2,VIT_219s0093g00560.5,VIT_203s0038g00250.5,VIT_203s0091g00470.4,VIT_217s0000g01410.1,VIT_213s0019g00070.1,VIT_218s0001g07370.3,VIT_207s0031g01880.4,VIT_219s0093g00560.4,VIT_209s0002g08465.1,VIT_203s0038g02650.1,VIT_215s0046g01420.3,VIT_213s0019g03320.4,VIT_208s0007g06510.2,VIT_210s0003g01680.1,VIT_201s0026g00280.4,VIT_209s0002g00320.1…
GO:0008276	protein methyltransferase activity	1	VIT_211s0016g02530.3,VIT_210s0042g00090.2,VIT_211s0016g02530.1,VIT_204s0023g00980.2,VIT_212s0028g00210.1,VIT_211s0016g02530.2
GO:0004486	methylenetetrahydrofolate dehydrogenase [NAD(P)+] activity	1	VIT_208s0056g00070.1,VIT_208s0056g00070.4,VIT_208s0056g00070.2
GO:0016791	phosphatase activity	1	VIT_202s0012g02650.1,VIT_208s0040g01270.1,VIT_203s0038g02650.4,VIT_205s0094g01330.2,VIT_207s0005g02390.1,VIT_204s0008g04780.1,VIT_201s0026g00280.11,VIT_217s0000g06710.1,VIT_203s0038g02650.2,VIT_210s0003g01680.2,VIT_201s0026g00280.7,VIT_203s0091g00470.5,VIT_213s0019g00070.2,VIT_203s0038g00250.3,VIT_214s0066g02240.1,VIT_203s0038g00250.5,VIT_203s0091g00470.4,VIT_213s0019g00070.1,VIT_217s0000g01410.1…
GO:0016790	thiolester hydrolase activity	1	VIT_218s0001g07370.2,VIT_218s0001g07370.3,VIT_200s0174g00150.4,VIT_219s0093g00560.2,VIT_219s0093g00560.4,VIT_219s0093g00560.6,VIT_200s0174g00150.3,VIT_207s0031g01880.4,VIT_207s0031g01880.11,VIT_218s0001g07370.1,VIT_219s0093g00560.5,VIT_200s0174g00150.1,VIT_206s0009g00960.1,VIT_219s0093g00560.1,VIT_219s0093g00560.3
GO:0015930	glutamate synthase activity	1	VIT_216s0098g00290.8,VIT_216s0098g00290.4,VIT_216s0098g00290.3,VIT_216s0098g00290.5,VIT_216s0098g00290.7
GO:0008047	enzyme activator activity	1	VIT_211s0016g05700.2,VIT_211s0016g05700.8,VIT_211s0016g05700.7,VIT_211s0016g05700.5,VIT_211s0016g05700.6,VIT_211s0016g05700.1,VIT_200s0199g00070.1
GO:0003880	protein C-terminal carboxyl O-methyltransferase activity	1	VIT_210s0042g00090.2,VIT_212s0028g00210.1
GO:0004457	lactate dehydrogenase activity	1	VIT_208s0032g00690.1,VIT_208s0032g00690.2
GO:0015142	tricarboxylic acid transmembrane transporter activity	1	VIT_203s0180g00120.1,VIT_203s0180g00120.2
GO:0016727	oxidoreductase activity, acting on CH or CH2 groups, oxygen as acceptor	1	VIT_206s0004g02030.2,VIT_206s0004g02030.1
GO:0051998	protein carboxyl O-methyltransferase activity	1	VIT_210s0042g00090.2,VIT_212s0028g00210.1
GO:0019205	nucleobase-containing compound kinase activity	1	VIT_216s0022g00980.9,VIT_216s0022g00980.7,VIT_216s0022g00980.4,VIT_216s0022g00980.1,VIT_216s0022g00980.10,VIT_216s0022g00980.5,VIT_216s0022g00980.8,VIT_216s0022g00980.3,VIT_216s0022g00980.2,VIT_216s0022g00980.6
GO:0005096	GTPase activator activity	1	VIT_211s0016g05700.2,VIT_211s0016g05700.8,VIT_211s0016g05700.7,VIT_211s0016g05700.5,VIT_211s0016g05700.6,VIT_211s0016g05700.1
GO:0005099	Ras GTPase activator activity	1	VIT_211s0016g05700.2,VIT_211s0016g05700.8,VIT_211s0016g05700.7,VIT_211s0016g05700.5,VIT_211s0016g05700.6,VIT_211s0016g05700.1
GO:0016763	transferase activity, transferring pentosyl groups	1	VIT_217s0000g08370.4,VIT_212s0059g02000.1,VIT_205s0020g01530.1,VIT_217s0000g08370.5,VIT_206s0080g00260.1,VIT_217s0000g08370.1,VIT_219s0014g02650.3,VIT_205s0020g01530.2,VIT_217s0000g08370.3,VIT_207s0005g03040.1,VIT_207s0005g03040.2
GO:0016211	ammonia ligase activity	1	VIT_207s0104g00610.2,VIT_217s0000g01910.1,VIT_207s0104g00610.1
GO:0016880	acid-ammonia (or amide) ligase activity	1	VIT_207s0104g00610.2,VIT_217s0000g01910.1,VIT_207s0104g00610.1
GO:0003774	motor activity	1	VIT_215s0048g00770.4,VIT_211s0016g03960.2,VIT_208s0040g02590.3,VIT_214s0060g01570.1,VIT_215s0048g00770.3,VIT_208s0007g06820.5,VIT_200s0218g00050.2,VIT_214s0060g01570.2,VIT_215s0048g00770.2,VIT_208s0040g02590.1,VIT_211s0016g03960.1,VIT_208s0040g02590.2,VIT_215s0048g00770.6,VIT_200s0218g00050.1,VIT_200s0218g00050.3,VIT_208s0007g06820.3
GO:0004559	alpha-mannosidase activity	1	VIT_217s0000g07760.3,VIT_217s0000g07760.1,VIT_209s0054g00370.1,VIT_217s0000g07760.2
GO:0004576	oligosaccharyl transferase activity	1	VIT_213s0019g04410.2,VIT_211s0016g03320.2,VIT_211s0016g03320.1,VIT_218s0122g00890.1
GO:0015924	mannosyl-oligosaccharide mannosidase activity	1	VIT_209s0054g00370.1,VIT_217s0000g07760.2,VIT_217s0000g07760.3,VIT_217s0000g07760.1
GO:0010340	carboxyl-O-methyltransferase activity	1	VIT_210s0042g00090.2,VIT_212s0028g00210.1
GO:0015291	secondary active transmembrane transporter activity	1	VIT_205s0049g00940.2,VIT_200s0225g00080.1,VIT_218s0001g04890.1,VIT_209s0002g04780.1,VIT_211s0016g04160.1,VIT_216s0100g00460.1,VIT_211s0016g04160.2,VIT_211s0016g04160.3,VIT_213s0067g03260.1,VIT_209s0002g04780.3,VIT_212s0028g01150.2,VIT_205s0049g00940.1,VIT_205s0049g00940.3,VIT_212s0028g01150.3,VIT_210s0116g01880.3,VIT_213s0067g03280.1,VIT_218s0001g04910.1,VIT_209s0002g04780.2,VIT_209s0002g05810.1,…
GO:0016857	racemase and epimerase activity, acting on carbohydrates and derivatives	1	VIT_214s0171g00130.1,VIT_214s0030g02180.2,VIT_205s0020g04510.2,VIT_202s0025g01580.1,VIT_214s0030g02180.1,VIT_214s0030g02180.3
GO:0046915	transition metal ion transmembrane transporter activity	1	VIT_204s0008g01960.1,VIT_210s0042g01100.1,VIT_202s0025g03620.1,VIT_202s0025g03630.1,VIT_202s0025g03620.2,VIT_210s0042g01100.2
GO:0016628	oxidoreductase activity, acting on the CH-CH group of donors, NAD or NADP as acceptor	1	VIT_207s0005g03040.1,VIT_219s0014g01390.2,VIT_201s0137g00330.1,VIT_212s0059g01420.6,VIT_201s0150g00350.5,VIT_212s0055g01160.2,VIT_202s0025g03380.1,VIT_201s0150g00350.2,VIT_202s0025g03380.2,VIT_219s0014g03160.1,VIT_216s0050g02480.2,VIT_201s0150g00350.1,VIT_205s0051g00460.2,VIT_216s0050g02480.6,VIT_208s0007g00130.1,VIT_200s2752g00010.1,VIT_214s0030g00210.3,VIT_218s0001g15720.1,VIT_218s0001g08230.1,…
GO:0003824	catalytic activity	1	VIT_210s0003g00330.1,VIT_217s0000g05790.4,VIT_201s0011g01180.5,VIT_200s0531g00050.2,VIT_216s0050g00770.3,VIT_201s0010g00960.1,VIT_218s0001g12940.1,VIT_208s0032g00780.1,VIT_214s0068g01760.3,VIT_211s0016g01470.5,VIT_201s0150g00350.7,VIT_211s0149g00210.1,VIT_210s0003g01720.2,VIT_216s0013g02140.2,VIT_219s0014g03250.3,VIT_216s0050g02480.2,VIT_207s0005g03620.6,VIT_215s0046g03200.5,VIT_219s0027g01580.1,…
g04610.1,VIT_203s0038g03440.1,VIT_207s0129g00290.3,VIT_212s0057g01200.5,VIT_218s0122g01260.2,VIT_215s0046g03200.1,VIT_202s0025g00110.2,VIT_211s0065g00340.5,VIT_209s0002g01800.2,VIT_206s0061g01075.2,VIT_218s0041g02150.1,VIT_219s0014g03110.1,VIT_203s0038g00250.5,VIT_201s0150g00350.4,VIT_213s0047g01200.3,VIT_218s0001g12660.2,VIT_215s0046g01080.2,VIT_218s0076g00360.1,VIT_206s0061g01075.1,VIT_206s0004…
GO:0009975	cyclase activity	1	VIT_209s0002g08130.1,VIT_201s0010g01080.1,VIT_201s0010g01080.3,VIT_201s0010g01080.2
GO:0016757	transferase activity, transferring glycosyl groups	1	VIT_202s0025g01010.2,VIT_201s0026g00280.2,VIT_203s0017g01140.1,VIT_205s0020g00400.3,VIT_217s0000g07020.1,VIT_212s0059g00640.5,VIT_212s0059g00640.7,VIT_218s0089g00410.9,VIT_218s0072g00370.4,VIT_204s0008g01270.2,VIT_208s0007g00280.2,VIT_218s0072g00370.3,VIT_205s0020g00400.2,VIT_206s0009g01960.1,VIT_212s0059g00640.3,VIT_217s0000g08370.1,VIT_205s0094g01000.2,VIT_205s0020g01530.2,VIT_210s0003g02880.1,…
GO:0008194	UDP-glycosyltransferase activity	1	VIT_202s0025g01010.1,VIT_211s0118g00200.2,VIT_219s0014g00300.8,VIT_201s0026g00280.11,VIT_200s0218g00090.1,VIT_219s0138g00120.1,VIT_211s0052g01580.1,VIT_207s0005g05600.1,VIT_205s0020g01530.1,VIT_212s0059g02000.1,VIT_219s0014g02650.3,VIT_201s0026g00280.5,VIT_214s0068g00450.1,VIT_211s0118g00200.1,VIT_201s0011g01260.1,VIT_214s0083g01100.1,VIT_201s0026g00280.7,VIT_210s0003g01680.2,VIT_219s0014g00300.9…
GO:0005515	protein binding	1	VIT_211s0103g00550.3,VIT_210s0092g00170.1,VIT_219s0014g01420.8,VIT_211s0103g00550.4,VIT_204s0008g01770.1,VIT_202s0012g02250.3,VIT_218s0001g04470.4,VIT_205s0077g00580.4,VIT_210s0003g00260.1,VIT_212s0028g01340.1,VIT_208s0007g03870.2,VIT_210s0003g04100.2,VIT_205s0051g00050.2,VIT_212s0028g02700.1,VIT_205s0020g04670.1,VIT_204s0008g01770.4,VIT_203s0088g00390.6,VIT_211s0016g02950.1,VIT_204s0008g01770.3,…
GO:0004721	phosphoprotein phosphatase activity	1	VIT_203s0091g00470.7,VIT_203s0038g02650.4,VIT_208s0040g01270.1,VIT_213s0019g00070.1,VIT_203s0091g00470.4,VIT_204s0008g04780.1,VIT_205s0020g02710.3,VIT_203s0038g02650.1,VIT_213s0019g00070.3,VIT_208s0007g06510.2,VIT_213s0019g00070.4,VIT_208s0040g01270.2,VIT_207s0129g00520.2,VIT_208s0040g02970.1,VIT_213s0019g00070.5,VIT_208s0040g01270.8,VIT_203s0038g02650.2,VIT_208s0040g01270.5,VIT_208s0040g02970.3,…
GO:0004180	carboxypeptidase activity	1	VIT_211s0037g00320.5,VIT_213s0158g00080.1,VIT_201s0244g00100.3,VIT_218s0001g08840.1,VIT_201s0244g00100.2,VIT_211s0037g00320.2,VIT_201s0244g00100.1,VIT_211s0037g00320.1,VIT_213s0019g05130.1,VIT_201s0244g00100.4,VIT_211s0037g00320.3
GO:0008514	organic anion transmembrane transporter activity	1	VIT_203s0180g00120.1,VIT_203s0180g00120.2
GO:0046943	carboxylic acid transmembrane transporter activity	1	VIT_203s0180g00120.2,VIT_203s0180g00120.1
GO:0042578	phosphoric ester hydrolase activity	1	VIT_203s0091g00470.5,VIT_213s0019g00070.2,VIT_203s0038g00250.3,VIT_214s0066g02240.1,VIT_208s0105g00300.2,VIT_210s0003g01680.2,VIT_201s0026g00280.7,VIT_217s0000g06710.1,VIT_203s0038g02650.2,VIT_201s0026g00280.11,VIT_205s0094g01330.2,VIT_204s0008g04780.1,VIT_207s0005g02390.1,VIT_203s0038g02650.4,VIT_202s0012g02650.1,VIT_208s0040g01270.1,VIT_210s0003g01680.1,VIT_206s0004g06920.1,VIT_201s0026g00280.4…
GO:0016638	oxidoreductase activity, acting on the CH-NH2 group of donors	1	VIT_216s0039g02750.1,VIT_216s0098g00290.4,VIT_216s0098g00290.8,VIT_216s0039g02750.4,VIT_216s0039g02750.2,VIT_216s0039g02750.3,VIT_219s0014g03430.1,VIT_216s0098g00290.5,VIT_216s0098g00290.7,VIT_211s0016g02380.1,VIT_205s0020g03260.1,VIT_211s0016g02380.2,VIT_216s0098g00290.3
GO:0004702	receptor signaling protein serine/threonine kinase activity	1	VIT_212s0028g00310.1,VIT_207s0005g04390.1,VIT_212s0028g00310.2,VIT_219s0014g04960.1,VIT_204s0008g03020.1,VIT_214s0066g00370.2,VIT_205s0051g00460.1,VIT_202s0025g00270.3,VIT_205s0051g00460.2,VIT_218s0122g01260.5,VIT_217s0000g02570.1,VIT_214s0066g00370.1,VIT_204s0008g03020.2,VIT_219s0014g04960.2,VIT_202s0025g00270.1
GO:0005057	receptor signaling protein activity	1	VIT_217s0000g02570.1,VIT_205s0051g00460.2,VIT_218s0122g01260.5,VIT_204s0008g03020.2,VIT_219s0014g04960.2,VIT_202s0025g00270.1,VIT_214s0066g00370.1,VIT_207s0005g04390.1,VIT_212s0028g00310.2,VIT_212s0028g00310.1,VIT_205s0051g00460.1,VIT_202s0025g00270.3,VIT_219s0014g04960.1,VIT_214s0066g00370.2,VIT_204s0008g03020.1
GO:0015037	peptide disulfide oxidoreductase activity	1	VIT_205s0051g00870.1,VIT_205s0051g00870.2
GO:0015038	glutathione disulfide oxidoreductase activity	1	VIT_205s0051g00870.2,VIT_205s0051g00870.1
GO:0043021	ribonucleoprotein complex binding	1	VIT_211s0037g00300.1,VIT_211s0037g00300.2,VIT_211s0037g00300.3,VIT_210s0003g02660.1,VIT_210s0003g02660.2
GO:0050662	coenzyme binding	1	VIT_203s0038g03180.1,VIT_218s0041g02400.1,VIT_213s0158g00320.2,VIT_219s0015g00570.2,VIT_200s0662g00010.5,VIT_213s0073g00310.1,VIT_200s0662g00010.1,VIT_205s0077g01940.1,VIT_200s0662g00010.4,VIT_205s0077g01940.3,VIT_208s0032g00690.1,VIT_216s0098g00290.4,VIT_213s0073g00310.2,VIT_205s0077g01940.2,VIT_204s0008g02260.1,VIT_216s0098g00290.3,VIT_216s0100g00230.1,VIT_216s0098g00290.5,VIT_216s0098g00290.7,…
GO:0016838	carbon-oxygen lyase activity, acting on phosphates	1	VIT_213s0019g04190.3,VIT_213s0019g04190.1,VIT_213s0019g04190.2,VIT_213s0019g04190.4
GO:0016875	ligase activity, forming carbon-oxygen bonds	1	VIT_203s0038g03440.2,VIT_201s0150g00150.1,VIT_213s0019g00850.1,VIT_214s0036g01520.4,VIT_214s0036g01520.6,VIT_217s0000g00160.1,VIT_214s0036g01520.2,VIT_214s0036g01520.1,VIT_213s0067g02160.2,VIT_213s0067g02160.1,VIT_203s0038g03440.1,VIT_208s0040g01360.3,VIT_213s0067g02160.3,VIT_201s0150g00150.2,VIT_203s0038g03440.3,VIT_214s0036g01520.3,VIT_201s0026g00340.1,VIT_208s0040g01360.4,VIT_203s0038g04080.1,…
GO:0016876	ligase activity, forming aminoacyl-tRNA and related compounds	1	VIT_208s0040g01360.3,VIT_201s0150g00150.2,VIT_213s0067g02160.3,VIT_203s0038g03440.3,VIT_203s0038g03440.2,VIT_201s0150g00150.1,VIT_214s0036g01520.4,VIT_213s0019g00850.1,VIT_214s0036g01520.2,VIT_214s0036g01520.6,VIT_217s0000g00160.1,VIT_214s0036g01520.1,VIT_213s0067g02160.2,VIT_213s0067g02160.1,VIT_203s0038g03440.1,VIT_214s0036g01520.8,VIT_208s0040g01360.2,VIT_210s0116g00970.1,VIT_214s0036g01520.5,…
GO:0031420	alkali metal ion binding	1	VIT_208s0056g00190.1,VIT_208s0056g00190.2,VIT_208s0056g00190.5,VIT_208s0007g07600.1,VIT_208s0056g00190.3,VIT_200s0184g00100.1
GO:0004871	signal transducer activity	1	VIT_209s0002g05110.1,VIT_205s0051g00460.1,VIT_218s0001g08230.1,VIT_211s0037g00300.3,VIT_212s0059g02260.3,VIT_214s0066g00370.1,VIT_217s0000g06710.1,VIT_218s0001g15720.1,VIT_205s0051g00460.2,VIT_201s0146g00250.4,VIT_201s0010g03780.2,VIT_204s0023g01370.1,VIT_212s0028g00310.2,VIT_213s0067g03410.1,VIT_212s0059g02260.1,VIT_219s0014g04960.2,VIT_201s0146g00250.3,VIT_204s0008g03020.2,VIT_205s0020g01770.1,…
GO:0004872	receptor activity	1	VIT_212s0059g02260.2,VIT_204s0008g02080.2,VIT_209s0054g01870.1,VIT_212s0059g02260.1,VIT_212s0059g02260.3,VIT_204s0008g02080.1
GO:0016891	endoribonuclease activity, producing 5'-phosphomonoesters	1	VIT_209s0002g02110.3,VIT_219s0090g00940.1,VIT_219s0090g00940.2
GO:0016893	endonuclease activity, active with either ribo- or deoxyribonucleic acids and producing 5'-phosphomonoesters	1	VIT_219s0090g00940.2,VIT_219s0090g00940.1,VIT_209s0002g02110.3
GO:0008905	mannose-phosphate guanylyltransferase activity	1	VIT_217s0000g07640.1,VIT_207s0130g00500.1
GO:0035252	UDP-xylosyltransferase activity	1	VIT_219s0014g02650.3,VIT_212s0059g02000.1
GO:0070568	guanylyltransferase activity	1	VIT_217s0000g07640.1,VIT_207s0130g00500.1
GO:0008483	transaminase activity	1	VIT_203s0088g01040.1,VIT_210s0003g03870.3,VIT_209s0002g05250.3,VIT_209s0002g05250.1,VIT_208s0058g00930.5,VIT_208s0058g00930.2,VIT_210s0003g03870.2,VIT_203s0088g01040.2,VIT_209s0002g05250.2
GO:0004553	hydrolase activity, hydrolyzing O-glycosyl compounds	1	VIT_203s0038g00150.3,VIT_216s0022g00750.1,VIT_216s0050g02210.1,VIT_217s0000g07760.2,VIT_203s0091g00240.1,VIT_203s0038g00150.4,VIT_217s0000g00290.2,VIT_213s0067g03000.1,VIT_214s0006g01790.4,VIT_214s0006g01790.3,VIT_214s0068g01120.1,VIT_214s0060g00620.1,VIT_217s0000g07760.3,VIT_218s0089g00190.1,VIT_206s0061g00100.1,VIT_215s0046g01080.1,VIT_214s0006g01790.5,VIT_202s0025g02780.1,VIT_214s0128g00710.2,…
GO:0015075	ion transmembrane transporter activity	1	VIT_211s0149g00210.1,VIT_212s0034g02240.8,VIT_207s0130g00400.8,VIT_219s0015g02030.1,VIT_214s0006g00100.6,VIT_214s0030g02160.1,VIT_212s0035g00890.5,VIT_207s0129g00170.1,VIT_211s0052g00320.4,VIT_215s0046g00040.4,VIT_218s0001g08850.2,VIT_210s0003g04530.1,VIT_207s0130g00400.7,VIT_208s0056g00550.1,VIT_203s0038g02760.3,VIT_218s0089g00420.1,VIT_213s0158g00360.2,VIT_212s0034g02240.2,VIT_217s0000g05540.2,…
GO:0008066	glutamate receptor activity	1	VIT_212s0059g02260.2,VIT_212s0059g02260.1,VIT_212s0059g02260.3
GO:0015662	ATPase activity, coupled to transmembrane movement of ions, phosphorylative mechanism	1	VIT_204s0008g01960.1,VIT_202s0025g03620.2,VIT_202s0025g03620.1,VIT_202s0025g03630.1
GO:0016418	S-acetyltransferase activity	1	VIT_209s0002g01800.2,VIT_209s0002g01800.1
GO:0016863	intramolecular oxidoreductase activity, transposing C=C bonds	1	VIT_204s0023g00600.3,VIT_204s0023g00600.4
GO:0030246	carbohydrate binding	1	VIT_219s0014g04600.1,VIT_219s0014g04630.1,VIT_218s0001g02220.3,VIT_205s0020g00400.3,VIT_219s0014g04530.1,VIT_205s0020g00400.2,VIT_208s0058g00950.1,VIT_219s0014g04430.1,VIT_205s0020g00400.4,VIT_219s0014g04490.1,VIT_219s0014g04540.1,VIT_208s0007g06600.1,VIT_203s0038g00150.1,VIT_219s0014g04440.1,VIT_205s0020g00400.1,VIT_203s0038g00150.3,VIT_203s0038g00150.4,VIT_219s0014g04510.1,VIT_201s0011g06080.1
GO:0008320	protein transmembrane transporter activity	1	VIT_219s0014g01020.3,VIT_207s0104g00040.9,VIT_219s0014g01020.5,VIT_219s0014g01020.2,VIT_219s0014g01020.4,VIT_219s0014g01020.1
GO:0022884	macromolecule transmembrane transporter activity	1	VIT_219s0014g01020.3,VIT_207s0104g00040.9,VIT_219s0014g01020.1,VIT_219s0014g01020.4,VIT_219s0014g01020.2,VIT_219s0014g01020.5
GO:0016759	cellulose synthase activity	1	VIT_218s0072g00370.3,VIT_207s0031g02060.1,VIT_218s0072g00370.4,VIT_218s0072g00370.1,VIT_214s0030g02140.1,VIT_216s0039g02020.1,VIT_218s0072g00370.2,VIT_216s0039g02020.2,VIT_203s0038g04120.1
GO:0008324	cation transmembrane transporter activity	1	VIT_218s0001g08850.2,VIT_213s0158g00360.4,VIT_211s0052g00320.4,VIT_215s0046g00040.4,VIT_202s0025g03620.1,VIT_212s0034g02240.8,VIT_219s0015g02030.1,VIT_214s0006g00100.6,VIT_214s0030g02160.1,VIT_202s0025g03620.2,VIT_208s0007g08960.7,VIT_205s0124g00560.1,VIT_202s0025g03630.1,VIT_205s0020g04270.1,VIT_212s0028g01260.4,VIT_203s0038g00290.2,VIT_207s0031g02990.1,VIT_212s0034g02240.2,VIT_211s0052g00320.5,…
GO:0004629	phospholipase C activity	1	VIT_208s0105g00300.1,VIT_206s0004g06660.4,VIT_208s0105g00300.2,VIT_206s0004g06670.2
GO:0016703	oxidoreductase activity, acting on single donors with incorporation of molecular oxygen, incorporation of one atom of oxygen (internal monooxygenases or internal mixed function oxidases)	1	VIT_206s0061g00450.2,VIT_218s0001g00290.1,VIT_208s0007g05050.1,VIT_206s0061g00450.1
GO:0016712	oxidoreductase activity, acting on paired donors, with incorporation or reduction of molecular oxygen, reduced flavin or flavoprotein as one donor, and incorporation of one atom of oxygen	1	VIT_215s0048g01700.1,VIT_213s0074g00790.1,VIT_215s0048g01700.3,VIT_215s0048g01700.2
GO:0016645	oxidoreductase activity, acting on the CH-NH group of donors	1	VIT_213s0158g00320.3,VIT_208s0056g00070.4,VIT_213s0158g00320.1,VIT_208s0056g00070.2,VIT_218s0001g12940.1,VIT_208s0056g00070.1,VIT_213s0158g00320.2
GO:0000990	core RNA polymerase binding transcription factor activity	1	VIT_204s0008g00600.4,VIT_204s0008g00600.1
GO:0000996	core DNA-dependent RNA polymerase binding promoter specificity activity	1	VIT_204s0008g00600.4,VIT_204s0008g00600.1
GO:0009055	electron carrier activity	1	VIT_200s0504g00010.1,VIT_200s0275g00010.1
GO:0015101	organic cation transmembrane transporter activity	1	VIT_207s0031g02990.1,VIT_214s0030g02160.1
GO:0016417	S-acyltransferase activity	1	VIT_209s0002g01800.1,VIT_209s0002g01800.2
GO:0016833	oxo-acid-lyase activity	1	VIT_212s0059g02350.1,VIT_206s0009g02640.1
GO:0015301	anion:anion antiporter activity	1	VIT_209s0002g05810.1,VIT_217s0000g08530.3,VIT_209s0002g05810.2
GO:0015297	antiporter activity	1	VIT_209s0002g05810.2,VIT_209s0002g05810.1,VIT_205s0020g01960.2,VIT_217s0000g08530.3
GO:0016634	oxidoreductase activity, acting on the CH-CH group of donors, oxygen as acceptor	1	VIT_200s0662g00010.3,VIT_200s0662g00010.1,VIT_200s0662g00010.4,VIT_200s0662g00010.5,VIT_200s0662g00010.2
GO:0008092	cytoskeletal protein binding	1	VIT_212s0028g01340.2,VIT_203s0063g02500.2,VIT_206s0004g04280.2,VIT_205s0051g00050.2,VIT_202s0087g00410.2,VIT_211s0016g02950.1,VIT_202s0087g00410.1,VIT_212s0028g01340.3,VIT_212s0028g01340.1,VIT_205s0051g00050.1
GO:0016854	racemase and epimerase activity	1	VIT_214s0030g02180.2,VIT_205s0020g04510.2,VIT_214s0171g00130.1,VIT_202s0025g01580.1,VIT_214s0030g02180.1,VIT_214s0030g02180.3
GO:0004521	endoribonuclease activity	1	VIT_209s0002g02110.3,VIT_219s0090g00940.1,VIT_219s0090g00940.2
GO:0004033	aldo-keto reductase (NADP) activity	1	VIT_212s0028g01100.2,VIT_205s0020g04130.1
GO:0005402	cation:sugar symporter activity	1	VIT_205s0124g00560.1,VIT_219s0015g02030.1
GO:0016728	oxidoreductase activity, acting on CH or CH2 groups, disulfide as acceptor	1	VIT_205s0020g02560.7,VIT_205s0020g02560.6
GO:0008168	methyltransferase activity	1	VIT_212s0028g02830.4,VIT_213s0019g01820.1,VIT_207s0130g00390.1,VIT_211s0016g02530.1,VIT_211s0052g00930.6,VIT_211s0016g02530.2,VIT_213s0019g01820.11,VIT_207s0130g00390.3,VIT_211s0016g02530.3,VIT_212s0028g02740.1,VIT_212s0028g00210.1,VIT_213s0019g01820.9,VIT_212s0028g02830.6,VIT_213s0019g01820.4,VIT_213s0019g01820.2,VIT_201s0026g00240.1,VIT_213s0019g01820.10,VIT_211s0052g00930.2,VIT_218s0089g01290.…
GO:0016646	oxidoreductase activity, acting on the CH-NH group of donors, NAD or NADP as acceptor	1	VIT_208s0056g00070.2,VIT_208s0056g00070.4,VIT_218s0001g12940.1,VIT_208s0056g00070.1
GO:0034062	RNA polymerase activity	1	VIT_201s0010g00690.1,VIT_205s0051g00930.4,VIT_205s0020g02930.1,VIT_212s0028g03770.1,VIT_205s0051g00930.2,VIT_205s0051g00930.8,VIT_205s0051g00930.1,VIT_209s0018g00815.1,VIT_205s0051g00930.7,VIT_205s0020g02930.2,VIT_217s0000g07970.1,VIT_204s0079g00620.1,VIT_205s0051g00930.6,VIT_205s0051g00930.3,VIT_216s0013g02140.2,VIT_205s0051g00930.5,VIT_211s0037g00630.5
GO:0005083	small GTPase regulator activity	1	VIT_211s0016g05700.6,VIT_211s0016g05700.2,VIT_211s0016g05700.7,VIT_201s0150g00030.2,VIT_200s2317g00010.1,VIT_211s0016g05700.1,VIT_211s0016g05700.5,VIT_211s0016g05700.8,VIT_202s0012g01330.4,VIT_215s0048g00800.1
GO:0060089	molecular transducer activity	1	VIT_214s0030g00440.1,VIT_208s0058g01340.1,VIT_204s0008g02490.2,VIT_207s0129g00380.2,VIT_214s0081g00630.1,VIT_201s0146g00250.2,VIT_211s0037g00300.1,VIT_212s0028g00310.1,VIT_208s0040g01800.1,VIT_213s0019g04420.1,VIT_200s2787g00005.1,VIT_211s0037g00300.2,VIT_201s0010g03780.1,VIT_217s0000g08700.1,VIT_210s0003g05310.1,VIT_207s0104g00880.2,VIT_204s0008g03020.1,VIT_202s0025g00270.3,VIT_212s0055g01160.1,…
GO:0008565	protein transporter activity	1	VIT_219s0014g01020.1,VIT_219s0014g01020.4,VIT_219s0014g01020.2,VIT_219s0014g01020.5,VIT_219s0014g01020.3,VIT_207s0104g00040.9
GO:0008422	beta-glucosidase activity	1	VIT_206s0061g00100.1,VIT_202s0025g02780.1,VIT_218s0122g00980.1,VIT_206s0061g00120.1
GO:0016725	oxidoreductase activity, acting on CH or CH2 groups	1	VIT_206s0004g02030.2,VIT_205s0020g02560.7,VIT_205s0020g02560.6,VIT_206s0004g02030.1
GO:0003747	translation release factor activity	1	VIT_207s0005g02740.1,VIT_207s0005g02740.2
GO:0008238	exopeptidase activity	1	VIT_201s0244g00100.2,VIT_218s0001g08840.1,VIT_218s0122g01410.4,VIT_201s0244g00100.4,VIT_211s0037g00320.2,VIT_211s0037g00180.1,VIT_218s0122g01410.1,VIT_201s0244g00100.3,VIT_213s0158g00080.1,VIT_207s0031g01020.1,VIT_218s0122g01410.2,VIT_211s0037g00320.5,VIT_215s0046g02160.1,VIT_213s0019g05130.1,VIT_211s0037g00320.3,VIT_201s0244g00100.1,VIT_211s0037g00320.1
GO:0016671	oxidoreductase activity, acting on a sulfur group of donors, disulfide as acceptor	1	VIT_216s0013g00620.1,VIT_216s0098g01380.1,VIT_216s0098g01380.2
GO:0008757	S-adenosylmethionine-dependent methyltransferase activity	1	VIT_211s0016g02530.2,VIT_201s0026g00240.1,VIT_211s0016g02530.3,VIT_207s0130g00390.3,VIT_207s0130g00390.2,VIT_207s0130g00380.1,VIT_211s0016g02530.1,VIT_207s0130g00390.1,VIT_204s0023g00980.2
GO:0005230	extracellular ligand-gated ion channel activity	1	VIT_212s0059g02260.1,VIT_212s0059g02260.2
GO:0005231	excitatory extracellular ligand-gated ion channel activity	1	VIT_212s0059g02260.1,VIT_212s0059g02260.2
GO:0015276	ligand-gated ion channel activity	1	VIT_212s0059g02260.1,VIT_212s0059g02260.2
GO:0022834	ligand-gated channel activity	1	VIT_212s0059g02260.2,VIT_212s0059g02260.1
GO:0019238	cyclohydrolase activity	1	VIT_208s0056g00070.1,VIT_208s0056g00070.4,VIT_208s0056g00070.2
GO:0008237	metallopeptidase activity	1	VIT_218s0122g01410.2,VIT_218s0122g01410.4,VIT_211s0037g00180.1,VIT_218s0122g01410.1
GO:0016641	oxidoreductase activity, acting on the CH-NH2 group of donors, oxygen as acceptor	1	VIT_211s0016g02380.1,VIT_205s0020g03260.1,VIT_211s0016g02380.2,VIT_219s0014g03430.1
GO:0016769	transferase activity, transferring nitrogenous groups	1	VIT_209s0002g05250.3,VIT_209s0002g05250.1,VIT_203s0088g01040.1,VIT_210s0003g03870.3,VIT_209s0002g05250.2,VIT_212s0028g03200.3,VIT_210s0003g03870.2,VIT_203s0088g01040.2,VIT_203s0017g01720.1,VIT_208s0058g00930.2,VIT_208s0058g00930.5
GO:0008378	galactosyltransferase activity	1	VIT_202s0025g01010.2,VIT_200s1530g00010.4,VIT_200s1530g00010.2,VIT_202s0025g01010.1,VIT_200s1530g00010.1
GO:0022836	gated channel activity	1	VIT_212s0059g02260.2,VIT_212s0059g02260.1,VIT_207s0129g00170.1
GO:0022839	ion gated channel activity	1	VIT_207s0129g00170.1,VIT_212s0059g02260.1,VIT_212s0059g02260.2
GO:0004888	transmembrane signaling receptor activity	1	VIT_212s0059g02260.1,VIT_212s0059g02260.2,VIT_212s0059g02260.3
GO:0038023	signaling receptor activity	1	VIT_212s0059g02260.2,VIT_212s0059g02260.1,VIT_212s0059g02260.3
GO:0015077	monovalent inorganic cation transmembrane transporter activity	1	VIT_212s0034g02240.2,VIT_203s0038g02760.3,VIT_218s0089g00420.1,VIT_203s0038g02760.5,VIT_212s0034g02240.7,VIT_203s0038g02760.4,VIT_203s0038g00290.1,VIT_212s0034g02240.4,VIT_212s0034g02240.6,VIT_203s0038g00290.2,VIT_203s0038g02760.2,VIT_214s0006g00100.5,VIT_214s0006g00100.2,VIT_214s0006g00100.1,VIT_218s0001g13630.2,VIT_212s0034g02240.5,VIT_212s0034g02240.8,VIT_214s0006g00100.6,VIT_205s0020g01960.2,…
GO:0016884	carbon-nitrogen ligase activity, with glutamine as amido-N-donor	1	VIT_206s0004g06830.1,VIT_212s0028g01330.4,VIT_201s0011g00390.9,VIT_212s0028g01330.3
GO:0070011	peptidase activity, acting on L-amino acid peptides	1	VIT_219s0093g00560.6,VIT_215s0021g02280.1,VIT_211s0103g00550.2,VIT_216s0050g00490.4,VIT_204s0008g00450.1,VIT_218s0122g01410.2,VIT_211s0037g00320.5,VIT_200s0174g00150.3,VIT_208s0040g00490.1,VIT_218s0001g10320.1,VIT_210s0003g01870.1,VIT_211s0037g00180.1,VIT_218s0122g00160.4,VIT_201s0244g00100.1,VIT_219s0093g00560.3,VIT_219s0093g00560.1,VIT_210s0092g00170.2,VIT_206s0061g01075.1,VIT_214s0066g01970.1,…
GO:0048037	cofactor binding	1	VIT_200s0662g00010.4,VIT_203s0088g01040.2,VIT_207s0130g00350.4,VIT_215s0048g00980.1,VIT_214s0030g01540.3,VIT_216s0098g00290.4,VIT_204s0008g02260.1,VIT_214s0030g01540.7,VIT_213s0073g00310.2,VIT_214s0030g02180.3,VIT_208s0032g00690.1,VIT_208s0058g00930.5,VIT_211s0016g02560.2,VIT_203s0038g03180.1,VIT_218s0041g02400.1,VIT_215s0046g02220.1,VIT_214s0030g02180.1,VIT_200s0662g00010.5,VIT_219s0015g00570.2,…
GO:0008289	lipid binding	1	VIT_205s0049g01330.2,VIT_201s0011g03390.1,VIT_212s0059g01330.1,VIT_205s0049g01330.1,VIT_210s0003g04580.2,VIT_210s0003g04580.1
GO:0003678	DNA helicase activity	1	VIT_202s0025g00110.2,VIT_202s0025g00110.1
GO:0005342	organic acid transmembrane transporter activity	1	VIT_203s0180g00120.1,VIT_203s0180g00120.2
GO:0016843	amine-lyase activity	1	VIT_211s0016g00860.1,VIT_210s0071g00020.1
GO:0019001	guanyl nucleotide binding	1	VIT_204s0044g01790.1,VIT_219s0014g02990.3,VIT_211s0016g04020.9,VIT_200s0455g00010.2,VIT_211s0037g00300.3,VIT_206s0004g00480.4,VIT_216s0050g00380.1,VIT_218s0001g02170.1,VIT_213s0064g01300.1,VIT_211s0016g04020.4,VIT_211s0016g04020.1,VIT_219s0014g02990.2,VIT_215s0046g00470.13,VIT_218s0001g04970.1,VIT_207s0104g00460.1,VIT_215s0021g00480.2,VIT_213s0019g04680.2,VIT_219s0027g00760.1,VIT_208s0007g05800.1…
GO:0032561	guanyl ribonucleotide binding	1	VIT_219s0014g02990.2,VIT_211s0016g04020.1,VIT_213s0064g01300.1,VIT_211s0016g04020.4,VIT_216s0050g00380.1,VIT_218s0001g02170.1,VIT_206s0004g00480.4,VIT_200s0455g00010.2,VIT_211s0037g00300.3,VIT_204s0044g01790.1,VIT_211s0016g04020.9,VIT_219s0014g02990.3,VIT_211s0016g04020.8,VIT_219s0014g00960.2,VIT_214s0060g00690.1,VIT_211s0016g04020.6,VIT_215s0046g01350.4,VIT_214s0006g01090.3,VIT_219s0015g02240.1,…
GO:0004519	endonuclease activity	1	VIT_219s0090g00940.2,VIT_219s0090g00940.1,VIT_209s0002g02110.3
GO:0070567	cytidylyltransferase activity	1	VIT_219s0090g01220.1,VIT_219s0090g01220.3,VIT_219s0090g01220.4
GO:0030695	GTPase regulator activity	1	VIT_211s0016g05700.5,VIT_211s0016g05700.8,VIT_202s0012g01330.4,VIT_215s0048g00800.1,VIT_211s0016g05700.6,VIT_211s0016g05700.2,VIT_211s0016g05700.7,VIT_201s0150g00030.2,VIT_200s2317g00010.1,VIT_211s0016g05700.1
GO:0060589	nucleoside-triphosphatase regulator activity	1	VIT_211s0016g05700.8,VIT_202s0012g01330.4,VIT_211s0016g05700.5,VIT_215s0048g00800.1,VIT_211s0016g05700.2,VIT_211s0016g05700.7,VIT_201s0150g00030.2,VIT_211s0016g05700.6,VIT_211s0016g05700.1,VIT_200s2317g00010.1
GO:0015925	galactosidase activity	1	VIT_203s0038g00150.1,VIT_213s0067g03000.1,VIT_218s0001g02220.3,VIT_203s0038g00150.3,VIT_203s0038g00150.4
GO:0022890	inorganic cation transmembrane transporter activity	1	VIT_212s0034g02240.1,VIT_205s0020g01960.2,VIT_214s0006g00100.4,VIT_204s0008g01960.1,VIT_214s0006g00100.6,VIT_202s0025g03620.2,VIT_212s0034g02240.5,VIT_202s0025g03620.1,VIT_218s0001g13630.2,VIT_212s0034g02240.8,VIT_214s0006g00100.1,VIT_214s0006g00100.5,VIT_203s0038g00290.2,VIT_203s0038g02760.2,VIT_214s0006g00100.2,VIT_212s0034g02240.6,VIT_203s0038g00290.1,VIT_202s0025g03630.1,VIT_212s0034g02240.4,…
GO:0016811	hydrolase activity, acting on carbon-nitrogen (but not peptide) bonds, in linear amides	1	VIT_207s0129g00290.3,VIT_203s0017g00550.1,VIT_214s0006g01820.1,VIT_214s0006g01820.2,VIT_214s0006g01820.3,VIT_207s0129g00290.13,VIT_212s0028g00300.1,VIT_214s0006g01820.4
GO:0008079	translation termination factor activity	1	VIT_207s0005g02740.1,VIT_207s0005g02740.2
GO:0031406	carboxylic acid binding	1	VIT_218s0001g03660.1,VIT_217s0000g01000.2,VIT_217s0000g01000.7,VIT_217s0000g01000.1,VIT_217s0000g01000.4,VIT_217s0000g01000.5,VIT_217s0000g01000.3,VIT_203s0038g03040.1,VIT_217s0000g01000.6
GO:0043168	anion binding	1	VIT_217s0000g01000.2,VIT_218s0001g03660.1,VIT_217s0000g01000.4,VIT_217s0000g01000.1,VIT_217s0000g01000.7,VIT_217s0000g01000.3,VIT_217s0000g01000.5,VIT_203s0038g03040.1,VIT_217s0000g01000.6
GO:0016702	oxidoreductase activity, acting on single donors with incorporation of molecular oxygen, incorporation of two atoms of oxygen	1	VIT_217s0000g05790.4,VIT_217s0000g05790.1,VIT_217s0000g05790.2,VIT_214s0128g00790.1,VIT_217s0000g05790.3
GO:0008233	peptidase activity	1	VIT_206s0061g01075.2,VIT_218s0122g01410.1,VIT_213s0158g00080.1,VIT_219s0090g00830.1,VIT_211s0103g00550.5,VIT_218s0001g11940.2,VIT_216s0050g00490.3,VIT_211s0037g00320.1,VIT_210s0003g05520.1,VIT_214s0060g02160.2,VIT_200s0174g00150.4,VIT_219s0093g00560.4,VIT_204s0008g07150.1,VIT_207s0031g01880.4,VIT_218s0001g12760.1,VIT_219s0093g00560.5,VIT_201s0244g00100.4,VIT_210s0092g00170.3,VIT_217s0000g10240.2,…
GO:0004175	endopeptidase activity	1	VIT_210s0092g00170.3,VIT_204s0023g03690.1,VIT_214s0060g02160.1,VIT_218s0001g12760.1,VIT_209s0002g01130.1,VIT_208s0032g00530.1,VIT_204s0008g07150.1,VIT_214s0060g02160.2,VIT_211s0103g00550.6,VIT_210s0116g00140.1,VIT_210s0003g05520.1,VIT_215s0046g00360.1,VIT_216s0050g00490.3,VIT_218s0001g11940.2,VIT_211s0103g00550.1,VIT_211s0103g00550.5,VIT_219s0090g00830.1,VIT_206s0061g01075.2,VIT_218s0122g00160.3,…
GO:0004673	protein histidine kinase activity	1	VIT_214s0081g00630.2,VIT_201s0010g03780.2,VIT_201s0010g03780.1,VIT_214s0081g00630.1,VIT_201s0010g03780.3,VIT_201s0010g03780.4
GO:0016775	phosphotransferase activity, nitrogenous group as acceptor	1	VIT_201s0010g03780.1,VIT_214s0081g00630.1,VIT_214s0081g00630.2,VIT_201s0010g03780.2,VIT_201s0010g03780.4,VIT_201s0010g03780.3
GO:0035250	UDP-galactosyltransferase activity	1	VIT_202s0025g01010.1,VIT_202s0025g01010.2
GO:0019899	enzyme binding	1	VIT_214s0108g00490.5,VIT_201s0026g02730.1,VIT_207s0104g01590.2
GO:0016874	ligase activity	1	VIT_213s0067g02160.1,VIT_200s0265g00070.4,VIT_213s0019g00850.1,VIT_214s0036g01520.6,VIT_203s0038g03440.2,VIT_200s0883g00010.1,VIT_210s0071g00610.1,VIT_203s0038g03440.3,VIT_201s0150g00150.2,VIT_211s0016g03860.2,VIT_208s0007g08540.2,VIT_200s2342g00010.1,VIT_204s0043g00840.2,VIT_208s0040g01360.4,VIT_204s0043g00840.1,VIT_210s0116g00970.1,VIT_214s0036g01520.7,VIT_214s0036g01520.8,VIT_208s0040g01360.2,…
GO:0016682	oxidoreductase activity, acting on diphenols and related substances as donors, oxygen as acceptor	1	VIT_218s0075g00620.4,VIT_218s0075g00620.2,VIT_218s0075g00620.1,VIT_212s0059g00770.1,VIT_212s0059g00770.3,VIT_218s0164g00100.2,VIT_212s0059g00770.2,VIT_212s0059g00770.5,VIT_218s0164g00100.1,VIT_216s0022g00680.2,VIT_208s0007g06460.4,VIT_216s0022g00680.1,VIT_218s0075g00620.3,VIT_208s0007g06460.3,VIT_212s0059g00770.4
GO:0016407	acetyltransferase activity	1	VIT_200s0531g00050.2,VIT_209s0002g01800.2,VIT_207s0151g01030.1,VIT_207s0141g00140.1,VIT_209s0002g01800.1,VIT_207s0141g00140.3,VIT_207s0151g01030.2,VIT_200s0531g00050.1,VIT_216s0039g01810.7,VIT_212s0059g00170.1,VIT_218s0122g01220.1,VIT_200s0531g00050.3
GO:0016798	hydrolase activity, acting on glycosyl bonds	1	VIT_212s0028g03610.2,VIT_219s0014g03250.3,VIT_202s0025g02780.1,VIT_214s0060g00620.1,VIT_214s0068g01120.1,VIT_209s0002g02320.2,VIT_212s0028g03610.6,VIT_214s0006g01790.4,VIT_213s0067g03000.1,VIT_207s0104g00380.2,VIT_209s0002g06380.1,VIT_201s0026g00200.1,VIT_217s0000g00290.2,VIT_217s0000g07760.2,VIT_216s0022g00750.1,VIT_203s0038g00150.3,VIT_208s0040g00320.1,VIT_218s0122g00980.1,VIT_214s0128g00710.1,…
GO:0015293	symporter activity	1	VIT_205s0124g00560.1,VIT_219s0015g02030.1
GO:0015294	solute:cation symporter activity	1	VIT_205s0124g00560.1,VIT_219s0015g02030.1
GO:0016814	hydrolase activity, acting on carbon-nitrogen (but not peptide) bonds, in cyclic amidines	1	VIT_208s0056g00070.1,VIT_208s0056g00070.2,VIT_208s0056g00070.4
GO:0004620	phospholipase activity	1	VIT_214s0083g01130.1,VIT_212s0035g00200.1,VIT_214s0083g01130.3,VIT_208s0105g00300.1,VIT_215s0021g01130.1,VIT_206s0004g06660.4,VIT_215s0048g01160.1,VIT_208s0105g00300.2,VIT_206s0004g06670.2
GO:0016298	lipase activity	1	VIT_215s0048g01160.1,VIT_208s0105g00300.1,VIT_206s0004g06660.4,VIT_215s0021g01130.1,VIT_214s0083g01130.3,VIT_212s0035g00200.1,VIT_214s0083g01130.1,VIT_206s0004g06670.2,VIT_208s0105g00300.2
GO:0016679	oxidoreductase activity, acting on diphenols and related substances as donors	1	VIT_212s0059g00770.2,VIT_218s0164g00100.1,VIT_216s0022g00680.2,VIT_212s0059g00770.5,VIT_218s0075g00620.2,VIT_212s0059g00770.3,VIT_212s0059g00770.1,VIT_218s0075g00620.1,VIT_218s0164g00100.2,VIT_218s0075g00620.4,VIT_212s0059g00770.4,VIT_218s0075g00620.3,VIT_208s0007g06460.3,VIT_208s0007g06460.4,VIT_216s0022g00680.1
GO:0008375	acetylglucosaminyltransferase activity	1	VIT_200s0218g00090.1,VIT_201s0011g01260.1
GO:0043566	structure-specific DNA binding	1	VIT_202s0033g00930.2,VIT_202s0033g00930.1
GO:0008374	O-acyltransferase activity	1	VIT_211s0016g01470.5,VIT_211s0016g01470.4,VIT_209s0018g01190.1,VIT_209s0018g01190.2,VIT_212s0028g03480.1
GO:0015926	glucosidase activity	1	VIT_214s0006g01790.1,VIT_218s0122g00980.1,VIT_214s0006g01790.3,VIT_202s0025g02780.1,VIT_214s0006g01790.5,VIT_206s0061g00100.1,VIT_214s0006g01790.4,VIT_206s0061g00120.1
GO:0051536	iron-sulfur cluster binding	1	VIT_219s0090g00460.1,VIT_218s0001g08620.1,VIT_218s0041g02400.1,VIT_206s0080g00410.2,VIT_206s0004g02030.1,VIT_206s0080g00410.1,VIT_206s0004g02030.2,VIT_206s0004g02330.1
GO:0016701	oxidoreductase activity, acting on single donors with incorporation of molecular oxygen	1	VIT_206s0061g00450.2,VIT_218s0001g00290.1,VIT_204s0023g03370.1,VIT_205s0020g04080.1,VIT_206s0061g00450.1,VIT_208s0007g05050.1,VIT_217s0000g05790.1,VIT_217s0000g05790.4,VIT_217s0000g05790.3,VIT_214s0128g00790.1,VIT_217s0000g05790.2
GO:0008081	phosphoric diester hydrolase activity	1	VIT_208s0105g00300.2,VIT_206s0004g06670.2,VIT_206s0004g06660.4,VIT_208s0105g00300.1
GO:0004091	carboxylesterase activity	1	VIT_201s0011g00250.2,VIT_219s0027g01810.1,VIT_204s0008g03290.2,VIT_214s0060g01960.1,VIT_216s0022g00870.1,VIT_216s0022g00830.1,VIT_216s0039g02000.8,VIT_200s0620g00010.1,VIT_216s0039g02000.7,VIT_216s0022g00840.1,VIT_209s0002g08465.1,VIT_208s0007g07140.1,VIT_207s0104g00410.1,VIT_216s0022g00860.1,VIT_209s0002g00320.1
GO:0052689	carboxylic ester hydrolase activity	1	VIT_208s0007g07140.1,VIT_207s0104g00410.1,VIT_216s0022g00860.1,VIT_209s0002g00320.1,VIT_216s0022g00830.1,VIT_216s0039g02000.8,VIT_200s0620g00010.1,VIT_216s0039g02000.7,VIT_216s0022g00840.1,VIT_209s0002g08465.1,VIT_204s0008g03290.2,VIT_214s0060g01960.1,VIT_216s0022g00870.1,VIT_219s0027g01810.1,VIT_201s0011g00250.2
GO:0000988	protein binding transcription factor activity	1	VIT_202s0025g01700.1,VIT_204s0008g00600.4,VIT_204s0008g00600.1
GO:0004386	helicase activity	1	VIT_202s0025g00110.2,VIT_212s0035g00400.1,VIT_202s0025g00110.1
GO:0016859	cis-trans isomerase activity	1	VIT_218s0001g14400.1,VIT_203s0063g01030.2,VIT_214s0066g01410.3,VIT_203s0063g01030.3,VIT_201s0011g01650.1,VIT_207s0005g02410.1,VIT_214s0066g01410.2,VIT_208s0007g02900.1,VIT_203s0063g01030.1
GO:0004312	fatty acid synthase activity	1	VIT_212s0059g01660.1,VIT_208s0007g07530.1
GO:0061135	endopeptidase regulator activity	1	VIT_218s0001g11270.1,VIT_217s0119g00280.1
GO:0016667	oxidoreductase activity, acting on a sulfur group of donors	1	VIT_208s0040g00020.1,VIT_208s0040g00020.4,VIT_205s0051g00870.1,VIT_203s0091g00610.1,VIT_216s0098g01380.1,VIT_206s0004g02330.1,VIT_208s0040g00020.5,VIT_208s0040g00020.2,VIT_205s0051g00870.2,VIT_216s0098g01380.2,VIT_217s0000g08670.1,VIT_208s0040g00020.3,VIT_216s0013g00620.1,VIT_204s0008g01120.1
GO:0015036	disulfide oxidoreductase activity	1	VIT_208s0040g00020.1,VIT_205s0051g00870.1,VIT_208s0040g00020.4,VIT_217s0000g08670.1,VIT_208s0040g00020.3,VIT_208s0040g00020.5,VIT_205s0051g00870.2,VIT_208s0040g00020.2,VIT_204s0008g01120.1
GO:0016746	transferase activity, transferring acyl groups	1	VIT_217s0000g01820.1,VIT_207s0130g00390.2,VIT_200s0531g00050.2,VIT_211s0037g00430.1,VIT_216s0039g00570.1,VIT_216s0039g01810.7,VIT_207s0130g00380.1,VIT_219s0093g00440.1,VIT_216s0100g00940.1,VIT_205s0136g00260.1,VIT_207s0130g00350.2,VIT_207s0141g00140.1,VIT_218s0122g01220.1,VIT_212s0059g00170.1,VIT_211s0016g01470.5,VIT_209s0018g01190.1,VIT_208s0007g07530.1,VIT_209s0070g00300.1,VIT_207s0151g01030.1,…
GO:0004857	enzyme inhibitor activity	1	VIT_204s0023g00590.2,VIT_218s0001g11270.1
GO:0016741	transferase activity, transferring one-carbon groups	1	VIT_208s0032g00360.3,VIT_211s0118g00610.9,VIT_211s0052g00930.3,VIT_218s0001g04610.1,VIT_213s0019g01820.3,VIT_207s0005g02140.2,VIT_213s0019g01820.6,VIT_218s0001g05440.3,VIT_202s0241g00110.1,VIT_211s0118g00610.6,VIT_211s0118g00610.7,VIT_211s0052g00930.1,VIT_205s0124g00250.2,VIT_218s0001g05440.2,VIT_213s0019g01820.7,VIT_201s0010g01180.1,VIT_213s0019g01820.8,VIT_204s0023g00980.2,VIT_212s0028g02700.1,…
GO:0061134	peptidase regulator activity	1	VIT_218s0001g11270.1,VIT_217s0119g00280.1
GO:0051213	dioxygenase activity	1	VIT_215s0048g02430.2,VIT_215s0048g02430.1,VIT_204s0023g03370.1,VIT_217s0000g05790.4,VIT_217s0000g05790.1,VIT_215s0048g01320.1,VIT_217s0000g05790.2,VIT_214s0128g00790.1,VIT_215s0048g02430.3,VIT_217s0000g05790.3
GO:0016706	oxidoreductase activity, acting on paired donors, with incorporation or reduction of molecular oxygen, 2-oxoglutarate as one donor, and incorporation of one atom each of oxygen into both donors	1	VIT_215s0048g02430.3,VIT_215s0048g01320.1,VIT_204s0023g03370.1,VIT_215s0048g02430.2,VIT_215s0048g02430.1
GO:0008170	N-methyltransferase activity	1	VIT_211s0016g02530.3,VIT_211s0016g02530.1,VIT_204s0023g00980.2,VIT_211s0016g02530.2
GO:0016620	oxidoreductase activity, acting on the aldehyde or oxo group of donors, NAD or NADP as acceptor	1	VIT_217s0000g08070.1,VIT_218s0001g08110.2,VIT_218s0122g00960.1,VIT_218s0122g00960.2
GO:0004812	aminoacyl-tRNA ligase activity	1	VIT_203s0038g04080.1,VIT_203s0038g03440.1,VIT_217s0000g00160.1,VIT_208s0040g01360.4,VIT_201s0026g00340.1,VIT_201s0150g00150.1,VIT_203s0038g03440.2,VIT_210s0116g00970.1,VIT_203s0038g03440.3,VIT_208s0040g01360.2,VIT_201s0150g00150.2,VIT_208s0040g01360.3
GO:0051540	metal cluster binding	1	VIT_206s0080g00410.2,VIT_216s0098g00290.7,VIT_218s0041g02400.1,VIT_216s0098g00290.5,VIT_216s0098g00290.3,VIT_219s0090g00460.1,VIT_218s0001g08620.1,VIT_206s0004g02330.1,VIT_206s0004g02030.2,VIT_206s0080g00410.1,VIT_206s0004g02030.1,VIT_216s0098g00290.4,VIT_216s0098g00290.8
GO:0004468	lysine N-acetyltransferase activity	1	VIT_218s0122g01220.1,VIT_207s0141g00140.1,VIT_207s0141g00140.3
GO:0015078	hydrogen ion transmembrane transporter activity	1	VIT_203s0038g02760.3,VIT_203s0038g02760.2,VIT_218s0089g00420.1,VIT_205s0020g01960.2,VIT_203s0038g02760.5,VIT_203s0038g02760.4
GO:0016840	carbon-nitrogen lyase activity	1	VIT_211s0016g00860.1,VIT_210s0071g00020.1,VIT_208s0007g04310.2
GO:0016881	acid-amino acid ligase activity	1	VIT_210s0071g00610.1,VIT_200s0883g00010.1,VIT_204s0043g00840.3,VIT_200s2342g00010.1,VIT_210s0071g00610.2,VIT_204s0043g00840.2,VIT_200s0524g00030.1,VIT_206s0004g01130.1,VIT_210s0071g00610.3,VIT_213s0019g04710.1,VIT_206s0004g01130.2,VIT_204s0043g00840.1
GO:0008135	translation factor activity, nucleic acid binding	1	VIT_214s0006g01980.1,VIT_211s0016g05610.2,VIT_207s0005g02740.2,VIT_211s0016g05610.1,VIT_219s0027g00760.1,VIT_214s0066g00220.2,VIT_214s0006g01980.3,VIT_207s0005g02740.1,VIT_206s0004g03240.2,VIT_219s0027g00760.2,VIT_218s0041g01900.1,VIT_219s0014g01840.1,VIT_218s0041g01900.2,VIT_219s0014g01870.1,VIT_204s0044g01790.1,VIT_212s0035g01130.1,VIT_215s0046g01500.1,VIT_212s0035g01130.2
GO:0016709	oxidoreductase activity, acting on paired donors, with incorporation or reduction of molecular oxygen, NAD(P)H as one donor, and incorporation of one atom of oxygen	1	VIT_213s0047g01200.3,VIT_218s0001g01870.1,VIT_200s0533g00020.3,VIT_204s0008g02260.1,VIT_203s0038g03180.1,VIT_207s0031g00620.1,VIT_204s0008g03920.1,VIT_211s0065g00630.1,VIT_216s0100g00600.1
GO:0016747	transferase activity, transferring acyl groups other than amino-acyl groups	1	VIT_207s0141g00140.1,VIT_205s0136g00260.1,VIT_207s0130g00350.2,VIT_218s0122g01220.1,VIT_212s0059g00170.1,VIT_211s0016g01470.5,VIT_208s0007g07530.1,VIT_209s0018g01190.1,VIT_211s0037g00430.1,VIT_217s0000g01820.1,VIT_200s0531g00050.2,VIT_207s0130g00390.2,VIT_216s0100g00940.1,VIT_219s0093g00440.1,VIT_207s0130g00380.1,VIT_216s0039g01810.7,VIT_207s0130g00350.4,VIT_214s0060g02200.5,VIT_212s0028g03480.1,…
GO:0019787	small conjugating protein ligase activity	1	VIT_213s0019g04710.1,VIT_206s0004g01130.2,VIT_204s0043g00840.1,VIT_206s0004g01130.1,VIT_200s2342g00010.1,VIT_204s0043g00840.2,VIT_200s0524g00030.1,VIT_200s0883g00010.1,VIT_204s0043g00840.3
GO:0030234	enzyme regulator activity	1	VIT_211s0016g05700.7,VIT_216s0022g00840.1,VIT_216s0022g00830.1,VIT_211s0016g05700.1,VIT_204s0023g00590.2,VIT_216s0022g00860.1,VIT_200s2317g00010.1,VIT_217s0119g00280.1,VIT_211s0016g05700.5,VIT_215s0048g00800.1,VIT_219s0027g01810.1,VIT_201s0150g00030.2,VIT_211s0016g05700.2,VIT_211s0016g05700.6,VIT_214s0060g01960.1,VIT_216s0022g00870.1,VIT_200s0199g00070.1,VIT_209s0002g00320.1,VIT_202s0012g01330.4,…
GO:0019842	vitamin binding	1	VIT_204s0023g03370.1,VIT_217s0000g03110.7,VIT_217s0000g03110.2,VIT_217s0000g03110.4,VIT_217s0000g03110.5,VIT_217s0000g03110.6
GO:0016879	ligase activity, forming carbon-nitrogen bonds	1	VIT_207s0104g00610.2,VIT_217s0000g05820.8,VIT_203s0063g02110.2,VIT_206s0080g01080.1,VIT_207s0005g01160.1,VIT_206s0080g01080.3,VIT_207s0104g00610.1,VIT_203s0063g02110.3,VIT_200s0265g00070.1,VIT_213s0019g04710.1,VIT_212s0028g01330.3,VIT_210s0071g00610.3,VIT_206s0004g01130.1,VIT_201s0011g00390.9,VIT_200s0524g00030.1,VIT_206s0080g01080.2,VIT_217s0000g07960.1,VIT_205s0077g00470.3,VIT_200s0265g00070.3,…
GO:0016830	carbon-carbon lyase activity	1	VIT_204s0008g02670.1,VIT_218s0076g00360.3,VIT_216s0100g00230.1,VIT_212s0059g02350.1,VIT_206s0009g02640.1,VIT_210s0116g00870.1,VIT_219s0014g01390.2,VIT_218s0076g00360.2,VIT_218s0076g00360.1,VIT_210s0116g00870.2,VIT_203s0038g00760.1
GO:0016846	carbon-sulfur lyase activity	1	VIT_212s0028g03200.3,VIT_215s0046g02220.1,VIT_211s0016g02560.3,VIT_211s0016g02560.1,VIT_215s0046g02220.2,VIT_211s0016g02560.2
GO:0016835	carbon-oxygen lyase activity	1	VIT_214s0030g01540.4,VIT_219s0090g00460.1,VIT_213s0019g04190.3,VIT_215s0045g01170.2,VIT_213s0019g04190.4,VIT_214s0030g01540.11,VIT_214s0030g01540.9,VIT_219s0014g02480.1,VIT_213s0019g04190.2,VIT_214s0030g01540.10,VIT_214s0030g01540.3,VIT_200s2120g00005.1,VIT_219s0177g00310.1,VIT_214s0030g01540.5,VIT_201s0146g00270.2,VIT_214s0030g01540.7,VIT_214s0030g01540.6,VIT_213s0019g04190.1,VIT_214s0030g01540.8
GO:0008080	N-acetyltransferase activity	1	VIT_218s0122g01220.1,VIT_207s0141g00140.1,VIT_207s0141g00140.3
GO:0004497	monooxygenase activity	1	VIT_204s0008g02260.1,VIT_218s0001g01870.1,VIT_208s0007g05050.1,VIT_213s0047g01200.3,VIT_215s0048g01700.3,VIT_213s0074g00790.1,VIT_216s0100g00600.1,VIT_211s0065g00630.1,VIT_204s0008g03920.1,VIT_207s0031g00620.1,VIT_218s0041g01800.1,VIT_206s0061g00450.2,VIT_215s0048g01700.1,VIT_218s0001g00290.1,VIT_200s0533g00020.3,VIT_206s0061g00450.1,VIT_201s0137g00510.1,VIT_215s0048g01700.2,VIT_206s0009g03630.1,…
GO:0016903	oxidoreductase activity, acting on the aldehyde or oxo group of donors	1	VIT_218s0122g00960.2,VIT_200s0218g00110.1,VIT_218s0041g02400.1,VIT_217s0000g08070.1,VIT_218s0001g08110.2,VIT_218s0122g00960.1
GO:0003723	RNA binding	1	VIT_218s0041g01900.2,VIT_219s0090g00940.2,VIT_219s0090g00940.1,VIT_219s0014g01870.1,VIT_219s0014g01840.1,VIT_214s0030g00680.1,VIT_215s0046g01500.1,VIT_218s0001g07670.1,VIT_212s0059g02250.1,VIT_212s0035g01130.2,VIT_204s0044g01790.1,VIT_212s0035g01130.1,VIT_211s0016g05610.2,VIT_207s0005g02740.2,VIT_211s0016g05610.1,VIT_217s0000g02610.1,VIT_214s0006g01980.1,VIT_203s0038g03440.3,VIT_203s0017g01790.1,…
GO:0016410	N-acyltransferase activity	1	VIT_207s0141g00140.1,VIT_207s0141g00140.3,VIT_218s0122g01220.1
GO:0016831	carboxy-lyase activity	1	VIT_203s0038g00760.1,VIT_210s0116g00870.2,VIT_210s0116g00870.1,VIT_219s0014g01390.2
GO:0016209	antioxidant activity	1	VIT_208s0040g03150.4,VIT_200s0698g00010.7,VIT_201s0010g01950.1,VIT_201s0010g01970.1,VIT_208s0040g03150.3,VIT_201s0010g02020.1,VIT_208s0040g03150.5,VIT_208s0040g03150.2,VIT_201s0010g01980.1,VIT_201s0010g00960.1,VIT_218s0001g06370.1,VIT_212s0028g01320.2,VIT_208s0040g03150.1,VIT_210s0003g05310.1
GO:0016616	oxidoreductase activity, acting on the CH-OH group of donors, NAD or NADP as acceptor	1	VIT_212s0028g01100.2,VIT_212s0057g00940.6,VIT_205s0020g04130.1,VIT_216s0013g02110.1,VIT_214s0171g00490.9,VIT_218s0001g15450.1,VIT_203s0038g04100.2,VIT_212s0057g00940.1,VIT_203s0180g00260.3,VIT_212s0057g00940.5,VIT_218s0001g03660.1,VIT_218s0001g08110.2,VIT_216s0100g00300.1,VIT_216s0100g00300.3,VIT_212s0057g00940.3,VIT_218s0001g12820.1,VIT_216s0100g00300.2
GO:0016705	oxidoreductase activity, acting on paired donors, with incorporation or reduction of molecular oxygen	1	VIT_211s0065g00630.1,VIT_216s0100g00600.1,VIT_207s0031g00620.1,VIT_214s0030g01740.1,VIT_204s0008g03920.1,VIT_218s0001g01870.1,VIT_204s0008g02260.1,VIT_215s0048g02430.2,VIT_213s0074g00790.1,VIT_215s0048g01700.3,VIT_213s0047g01200.3,VIT_215s0048g01320.1,VIT_215s0048g02430.3,VIT_203s0038g03180.1,VIT_215s0048g01700.2,VIT_200s0533g00020.3,VIT_215s0048g02430.1,VIT_204s0023g03370.1,VIT_215s0048g01700.1
GO:0016655	oxidoreductase activity, acting on NAD(P)H, quinone or similar compound as acceptor	1	VIT_200s0629g00020.1,VIT_201s0127g00740.3
GO:0005198	structural molecule activity	1	VIT_212s0035g01020.4,VIT_206s0080g00440.3,VIT_216s0022g01460.3,VIT_203s0017g01790.1,VIT_205s0077g00450.4,VIT_202s0012g00100.2,VIT_214s0171g00250.1,VIT_202s0025g00620.1,VIT_207s0005g00690.3,VIT_206s0080g00440.1,VIT_200s0742g00020.1,VIT_212s0059g02250.1,VIT_207s0031g01230.2,VIT_205s0077g00450.3,VIT_212s0034g01020.4,VIT_206s0080g00440.2,VIT_214s0030g00680.1,VIT_202s0012g00100.1,VIT_206s0061g00430.1,…
GO:0046914	transition metal ion binding	1	VIT_207s0141g00540.1,VIT_215s0021g00040.1,VIT_201s0010g03700.10,VIT_218s0001g00470.2,VIT_213s0067g00110.4,VIT_208s0007g06400.1,VIT_211s0037g00180.1,VIT_208s0040g03150.4,VIT_207s0005g06460.1,VIT_207s0005g01360.4,VIT_201s0011g00090.1,VIT_204s0069g00800.4,VIT_206s0009g03140.1,VIT_216s0100g00300.1,VIT_213s0067g00110.3,VIT_203s0063g01860.1,VIT_211s0016g02210.1,VIT_204s0023g00980.2,VIT_212s0059g01420.6…
GO:0016614	oxidoreductase activity, acting on CH-OH group of donors	1	VIT_212s0057g00940.6,VIT_208s0032g00690.2,VIT_212s0028g01100.2,VIT_205s0020g04130.1,VIT_217s0000g05440.1,VIT_217s0000g01380.1,VIT_203s0038g04100.2,VIT_218s0001g15450.1,VIT_217s0000g01380.3,VIT_214s0171g00490.9,VIT_216s0013g02110.1,VIT_217s0000g01380.4,VIT_208s0032g00690.1,VIT_218s0001g03660.1,VIT_212s0057g00940.5,VIT_203s0180g00260.3,VIT_212s0057g00940.1,VIT_216s0100g00300.1,VIT_217s0000g01380.2,…
GO:0016651	oxidoreductase activity, acting on NAD(P)H	1	VIT_201s0150g00570.3,VIT_200s0629g00020.1,VIT_201s0011g05290.1,VIT_201s0150g00570.1,VIT_201s0127g00740.3
GO:0016491	oxidoreductase activity	1	VIT_217s0000g03110.2,VIT_218s0001g08230.1,VIT_216s0098g00290.7,VIT_216s0050g02480.5,VIT_206s0009g03630.1,VIT_205s0051g00870.1,VIT_212s0057g00940.6,VIT_207s0031g00090.1,VIT_204s0008g03920.1,VIT_211s0118g00390.2,VIT_213s0156g00350.5,VIT_208s0056g01290.2,VIT_215s0048g01700.2,VIT_218s0122g00850.3,VIT_213s0156g00350.4,VIT_212s0028g02420.3,VIT_212s0055g01160.1,VIT_216s0039g02750.2,VIT_208s0007g06460.4,…
GO:0005506	iron ion binding	1	VIT_218s0001g11400.1,VIT_213s0047g01200.3,VIT_203s0063g01820.1,VIT_206s0004g02330.1,VIT_215s0048g01700.3,VIT_201s0011g02070.1,VIT_203s0063g00380.4,VIT_215s0048g01530.1,VIT_218s0041g01800.1,VIT_208s0007g05160.1,VIT_207s0031g00690.1,VIT_213s0067g00110.5,VIT_208s0040g03150.5,VIT_216s0100g00600.1,VIT_211s0065g00630.1,VIT_216s0100g00600.2,VIT_201s0010g01970.1,VIT_215s0048g01700.1,VIT_200s0698g00010.7,…
GO:0016836	hydro-lyase activity	1	VIT_219s0090g00460.1,VIT_219s0014g02480.1,VIT_201s0146g00270.2,VIT_215s0045g01170.2,VIT_219s0177g00310.1,VIT_200s2120g00005.1
GO:0016829	lyase activity	1	VIT_214s0030g01540.9,VIT_208s0007g04310.2,VIT_218s0076g00360.2,VIT_219s0014g02480.1,VIT_213s0019g04190.4,VIT_215s0046g02220.1,VIT_215s0045g01170.2,VIT_211s0016g02560.2,VIT_203s0038g00760.1,VIT_214s0030g01540.7,VIT_213s0019g04190.1,VIT_214s0030g01540.3,VIT_200s2120g00005.1,VIT_219s0177g00310.1,VIT_212s0059g02350.1,VIT_201s0146g00270.2,VIT_211s0016g00860.1,VIT_213s0019g04190.2,VIT_210s0071g00020.1,…
GO:0043167	ion binding	1	VIT_201s0150g00350.2,VIT_204s0008g01290.1,VIT_218s0164g00100.2,VIT_203s0038g03440.1,VIT_212s0059g00770.3,VIT_215s0048g00710.1,VIT_218s0122g00160.1,VIT_218s0001g15240.1,VIT_215s0046g01080.1,VIT_217s0000g04770.1,VIT_214s0128g00790.1,VIT_207s0005g01360.7,VIT_209s0054g00700.3,VIT_206s0004g01130.2,VIT_201s0010g02020.1,VIT_203s0063g00380.3,VIT_213s0074g00790.1,VIT_210s0003g01800.1,VIT_206s0004g03580.3,…
GO:0046872	metal ion binding	1	VIT_205s0020g02680.2,VIT_214s0030g01580.1,VIT_203s0063g00380.4,VIT_212s0057g00230.1,VIT_208s0056g00190.3,VIT_212s0057g01350.1,VIT_217s0000g07760.1,VIT_213s0067g00110.5,VIT_216s0100g00300.3,VIT_216s0100g00300.2,VIT_208s0032g01220.3,VIT_216s0098g01870.6,VIT_214s0066g01290.1,VIT_216s0100g00600.2,VIT_218s0001g01160.1,VIT_200s0275g00010.1,VIT_217s0000g09990.1,VIT_218s0075g00620.3,VIT_207s0005g00910.4,…
GO:0043169	cation binding	1	VIT_216s0022g00600.4,VIT_212s0059g01420.1,VIT_211s0052g01710.3,VIT_200s0285g00030.1,VIT_208s0007g06460.3,VIT_201s0011g02070.1,VIT_218s0001g01870.1,VIT_206s0004g05880.3,VIT_214s0060g02090.1,VIT_218s0072g00370.4,VIT_212s0028g03490.6,VIT_203s0091g00470.7,VIT_213s0047g00300.1,VIT_212s0057g01350.2,VIT_201s0150g00350.3,VIT_207s0031g01960.1,VIT_218s0075g00620.4,VIT_210s0003g05310.1,VIT_214s0068g01120.2,…

## Sheet: P
GO terms of targets of DEMs in Chinese wild grape
biological processes
GO ID	GO term	P-value	gene ID
GO:0034641	cellular nitrogen compound metabolic process	3.76e-05	VIT_217s0000g10080.2,VIT_204s0008g02490.2,VIT_202s0012g02030.1,VIT_212s0059g00620.1,VIT_213s0084g00660.3,VIT_205s0051g00930.7,VIT_208s0007g03280.2,VIT_211s0037g00300.2,VIT_218s0001g10450.1,VIT_211s0016g03860.16,VIT_215s0046g01350.6,VIT_216s0013g00950.1,VIT_212s0028g03490.6,VIT_206s0061g00350.1,VIT_217s0000g05850.1,VIT_212s0059g00620.2,VIT_218s0001g04470.7,VIT_208s0032g00090.1,VIT_205s0020g02560.7…
GO:0006139	nucleobase-containing compound metabolic process	9.76e-05	VIT_219s0014g01420.8,VIT_207s0005g02140.2,VIT_218s0001g04970.1,VIT_206s0004g00180.2,VIT_218s0089g00900.1,VIT_208s0007g02510.6,VIT_208s0007g08960.7,VIT_210s0003g03290.1,VIT_205s0051g00930.5,VIT_212s0028g03490.1,VIT_216s0050g02480.6,VIT_208s0040g01810.1,VIT_207s0130g00380.1,VIT_201s0026g01550.3,VIT_209s0002g00950.3,VIT_213s0158g00360.1,VIT_212s0059g01190.3,VIT_213s0019g04320.3,VIT_206s0061g01610.1,…
GO:0046483	heterocycle metabolic process	0.0001	VIT_218s0001g08850.2,VIT_214s0066g00920.2,VIT_203s0063g02660.1,VIT_218s0001g10450.2,VIT_215s0046g00040.4,VIT_211s0052g00320.4,VIT_211s0016g02210.1,VIT_208s0040g01010.1,VIT_206s0004g02800.1,VIT_211s0016g00640.2,VIT_213s0019g04320.7,VIT_215s0046g01350.4,VIT_209s0002g08130.1,VIT_216s0050g02280.1,VIT_216s0022g00980.7,VIT_216s0013g01050.1,VIT_201s0011g03410.1,VIT_205s0077g00800.2,VIT_205s0020g02560.7,…
GO:0006725	cellular aromatic compound metabolic process	0.0004	VIT_208s0040g01810.2,VIT_218s0001g12940.1,VIT_208s0007g08540.2,VIT_206s0004g00480.4,VIT_202s0033g00930.2,VIT_208s0040g01360.4,VIT_212s0034g02120.1,VIT_201s0011g01180.4,VIT_203s0038g02760.3,VIT_210s0116g00970.1,VIT_213s0158g00360.2,VIT_201s0011g01180.5,VIT_208s0007g03280.3,VIT_211s0052g00320.5,VIT_210s0116g00680.3,VIT_201s0010g01080.3,VIT_202s0033g00930.1,VIT_213s0019g01820.6,VIT_201s0010g03780.2,…
GO:0009987	cellular process	0.00052	VIT_202s0012g01140.1,VIT_208s0040g01270.5,VIT_200s0455g00010.2,VIT_204s0043g00840.2,VIT_216s0022g00980.7,VIT_204s0043g00840.1,VIT_208s0056g00190.1,VIT_205s0077g00800.2,VIT_202s0025g04830.2,VIT_218s0001g12070.1,VIT_203s0063g02660.1,VIT_204s0023g00980.2,VIT_205s0094g01570.2,VIT_209s0002g08130.1,VIT_216s0013g00950.1,VIT_214s0108g01230.6,VIT_213s0084g00660.3,VIT_214s0006g01820.1,VIT_205s0051g00930.7,…
GO:0044260	cellular macromolecule metabolic process	0.00056	VIT_219s0015g01090.2,VIT_213s0019g04320.3,VIT_219s0014g04630.1,VIT_202s0025g04520.1,VIT_212s0059g01190.3,VIT_201s0026g01550.3,VIT_219s0093g00560.5,VIT_207s0005g02410.1,VIT_206s0061g01610.1,VIT_212s0059g02310.2,VIT_203s0038g04570.4,VIT_202s0025g00270.3,VIT_206s0080g00260.1,VIT_215s0021g01540.1,VIT_211s0016g02530.2,VIT_218s0001g04470.6,VIT_204s0044g00630.1,VIT_212s0035g01180.3,VIT_201s0011g01180.1,…
GO:0044237	cellular metabolic process	0.00064	VIT_214s0066g00920.2,VIT_212s0034g02170.2,VIT_218s0001g08850.2,VIT_212s0059g00870.1,VIT_211s0016g02210.1,VIT_211s0052g00320.4,VIT_200s0265g00070.4,VIT_218s0001g12820.1,VIT_218s0001g10450.2,VIT_206s0004g02800.1,VIT_219s0014g01530.1,VIT_208s0040g00050.3,VIT_204s0008g03020.2,VIT_200s0567g00010.1,VIT_207s0005g03620.5,VIT_213s0019g04320.7,VIT_215s0046g01350.4,VIT_208s0007g08410.2,VIT_208s0040g01270.4,…
GO:0043412	macromolecule modification	0.00134	VIT_204s0008g02920.2,VIT_206s0080g01080.2,VIT_214s0006g01420.2,VIT_213s0019g01820.2,VIT_201s0010g03780.3,VIT_211s0052g00800.1,VIT_218s0001g00960.4,VIT_201s0127g00230.1,VIT_217s0000g02070.1,VIT_215s0021g01540.2,VIT_219s0014g04490.1,VIT_219s0014g04540.1,VIT_212s0059g00640.8,VIT_217s0000g02000.3,VIT_206s0080g01080.1,VIT_208s0007g01150.9,VIT_206s0004g04810.2,VIT_214s0108g01230.4,VIT_202s0025g04520.3,…
GO:0006807	nitrogen compound metabolic process	0.00141	VIT_202s0025g00110.1,VIT_206s0061g01610.1,VIT_219s0014g01430.2,VIT_204s0008g06570.3,VIT_218s0001g08850.5,VIT_212s0028g03490.7,VIT_219s0014g01420.7,VIT_213s0067g01110.4,VIT_215s0046g01350.5,VIT_201s0026g01550.3,VIT_208s0007g08540.3,VIT_212s0059g01190.3,VIT_209s0002g00950.3,VIT_213s0158g00360.1,VIT_213s0019g04320.3,VIT_212s0034g02170.1,VIT_207s0005g03760.2,VIT_213s0019g00310.1,VIT_218s0001g00960.3,…
GO:0007010	cytoskeleton organization	0.00197	VIT_207s0005g00610.6,VIT_211s0016g02950.1,VIT_214s0066g01030.1,VIT_205s0029g01310.2,VIT_207s0005g00610.3,VIT_207s0005g00610.7,VIT_207s0005g00610.2,VIT_205s0029g01310.1,VIT_207s0005g00610.4,VIT_207s0005g00610.1,VIT_214s0066g01030.3,VIT_214s0066g01030.4,VIT_214s0066g01030.6,VIT_214s0066g01030.2,VIT_214s0066g01030.5,VIT_207s0005g00610.5
GO:0006464	cellular protein modification process	0.00387	VIT_210s0003g01480.2,VIT_200s0273g00020.2,VIT_208s0032g01220.5,VIT_218s0001g08230.1,VIT_213s0019g04410.2,VIT_206s0004g02520.7,VIT_211s0052g00800.3,VIT_203s0038g02650.5,VIT_200s0262g00080.1,VIT_203s0017g02360.1,VIT_219s0014g04430.1,VIT_214s0108g01230.3,VIT_208s0056g01290.2,VIT_213s0067g02480.1,VIT_212s0028g00310.2,VIT_200s0883g00010.1,VIT_201s0127g00230.3,VIT_218s0001g07980.4,VIT_219s0014g04510.1,…
GO:0036211	protein modification process	0.00387	VIT_203s0038g02650.1,VIT_200s0567g00010.6,VIT_204s0044g00630.1,VIT_212s0059g00640.2,VIT_212s0035g01180.3,VIT_212s0028g00310.1,VIT_206s0080g00260.1,VIT_215s0021g01540.1,VIT_211s0016g02530.2,VIT_205s0094g00370.1,VIT_215s0021g01620.1,VIT_202s0025g00270.3,VIT_202s0025g01010.4,VIT_204s0008g02560.1,VIT_202s0025g04520.1,VIT_215s0048g02390.1,VIT_219s0014g04960.1,VIT_204s0079g00040.1,VIT_219s0014g04600.1,…
GO:0044238	primary metabolic process	0.0082	VIT_206s0004g04810.6,VIT_204s0008g04780.1,VIT_202s0241g00110.1,VIT_201s0011g00250.2,VIT_211s0065g00710.3,VIT_213s0019g01820.3,VIT_213s0158g00360.4,VIT_214s0030g01540.5,VIT_210s0092g00170.1,VIT_217s0000g02000.6,VIT_201s0146g00250.3,VIT_201s0127g00670.1,VIT_217s0000g01910.1,VIT_200s0822g00010.1,VIT_201s0010g02690.4,VIT_206s0004g06830.1,VIT_204s0043g00840.3,VIT_211s0016g02560.3,VIT_211s0037g00960.2,…
GO:1901360	organic cyclic compound metabolic process	0.01143	VIT_215s0021g00220.1,VIT_207s0005g00770.5,VIT_218s0075g00620.1,VIT_218s0001g04470.1,VIT_200s0822g00010.1,VIT_201s0010g02690.4,VIT_212s0028g03490.5,VIT_202s0025g03620.1,VIT_219s0027g00760.1,VIT_213s0158g00360.4,VIT_213s0019g01820.3,VIT_211s0065g00710.3,VIT_216s0022g00980.5,VIT_218s0001g04470.4,VIT_205s0051g00930.3,VIT_215s0048g01040.1,VIT_219s0014g01430.1,VIT_204s0008g05210.1,VIT_218s0075g00620.3,…
GO:0005991	trehalose metabolic process	0.01565	VIT_218s0001g05300.3,VIT_201s0026g00280.10,VIT_219s0014g00300.7,VIT_219s0014g00300.8,VIT_201s0026g00280.11,VIT_202s0012g01680.1,VIT_201s0026g00280.2,VIT_201s0026g00280.7,VIT_218s0001g05300.2,VIT_210s0003g01680.2,VIT_219s0014g00300.9,VIT_201s0026g00280.4,VIT_202s0012g01680.2,VIT_201s0026g00280.5,VIT_218s0001g05300.1,VIT_210s0003g01680.1
GO:0006753	nucleoside phosphate metabolic process	0.01793	VIT_202s0025g03630.1,VIT_205s0020g04270.1,VIT_204s0044g01790.1,VIT_207s0005g00770.5,VIT_211s0037g00300.3,VIT_215s0021g00220.1,VIT_216s0050g02480.6,VIT_210s0003g04390.3,VIT_216s0022g00980.5,VIT_200s0989g00010.1,VIT_213s0158g00360.4,VIT_210s0003g04390.2,VIT_218s0001g04970.1,VIT_215s0021g00480.2,VIT_219s0014g01420.8,VIT_219s0027g00760.1,VIT_202s0025g03620.1,VIT_212s0028g03490.5,VIT_202s0025g03620.2,…
GO:0009199	ribonucleoside triphosphate metabolic process	0.02924	VIT_208s0007g08960.7,VIT_200s0822g00010.1,VIT_202s0025g03620.2,VIT_206s0061g00350.3,VIT_202s0087g00840.1,VIT_202s0025g03620.1,VIT_219s0027g00760.1,VIT_213s0158g00360.4,VIT_210s0003g04390.2,VIT_215s0021g00480.2,VIT_200s0989g00010.1,VIT_218s0001g04970.1,VIT_210s0003g04390.3,VIT_216s0050g02480.6,VIT_215s0021g00220.1,VIT_211s0037g00300.3,VIT_204s0044g01790.1,VIT_205s0020g04270.1,VIT_202s0025g03630.1,…
GO:0009141	nucleoside triphosphate metabolic process	0.03175	VIT_207s0129g01040.3,VIT_215s0021g00220.2,VIT_219s0090g01870.3,VIT_208s0007g08730.1,VIT_212s0055g00490.1,VIT_209s0002g00950.5,VIT_209s0002g00950.2,VIT_207s0191g00010.1,VIT_203s0038g02760.2,VIT_212s0055g00490.2,VIT_215s0046g01350.2,VIT_211s0052g00320.3,VIT_211s0037g00300.1,VIT_208s0040g00980.1,VIT_213s0019g00310.1,VIT_217s0000g05850.3,VIT_211s0052g00320.1,VIT_209s0002g00950.3,VIT_213s0158g00360.1,…
GO:0006793	phosphorus metabolic process	0.03863	VIT_216s0050g02480.5,VIT_216s0050g00380.1,VIT_201s0127g00490.2,VIT_208s0007g07370.2,VIT_213s0019g00070.3,VIT_204s0008g04820.1,VIT_216s0039g00010.1,VIT_218s0089g00420.1,VIT_213s0158g00360.8,VIT_208s0040g01270.2,VIT_217s0000g05540.2,VIT_209s0002g00950.1,VIT_216s0022g00980.3,VIT_216s0022g00980.6,VIT_212s0035g00200.1,VIT_215s0046g00470.13,VIT_215s0021g01280.1,VIT_201s0127g00430.4,VIT_206s0061g00350.2…
GO:0006796	phosphate-containing compound metabolic process	0.03902	VIT_208s0056g01590.1,VIT_219s0014g01430.3,VIT_216s0022g00980.8,VIT_207s0129g01040.3,VIT_215s0021g00220.2,VIT_216s0039g02500.5,VIT_209s0002g00950.2,VIT_212s0055g00490.1,VIT_209s0002g00950.5,VIT_207s0005g01160.1,VIT_219s0090g01870.3,VIT_216s0022g00980.9,VIT_212s0055g00490.2,VIT_215s0046g01350.2,VIT_201s0010g01080.2,VIT_213s0019g00310.1,VIT_219s0014g01420.6,VIT_208s0040g00980.1,VIT_201s0010g03780.4,…
GO:0006820	anion transport	0.04548	VIT_203s0180g00120.2,VIT_205s0049g00940.1,VIT_213s0067g03280.1,VIT_207s0031g02990.1,VIT_203s0180g00120.1,VIT_208s0056g01710.5,VIT_208s0056g01710.3,VIT_213s0067g03260.1,VIT_219s0015g01850.1,VIT_212s0035g01720.2,VIT_214s0030g02160.1,VIT_207s0130g00400.8,VIT_209s0002g04780.2,VIT_205s0029g00536.1,VIT_207s0130g00400.7,VIT_210s0003g04530.1,VIT_207s0151g00410.1,VIT_219s0015g01850.2,VIT_207s0130g00400.4,…
GO:0055086	nucleobase-containing small molecule metabolic process	0.06993	VIT_219s0014g01430.3,VIT_216s0022g00980.8,VIT_215s0021g00220.2,VIT_207s0129g01040.3,VIT_212s0055g00490.1,VIT_207s0191g00010.1,VIT_209s0002g00950.2,VIT_209s0002g00950.5,VIT_207s0005g01160.1,VIT_203s0038g02760.2,VIT_219s0090g01870.3,VIT_208s0007g08730.1,VIT_216s0022g00980.9,VIT_212s0055g00490.2,VIT_211s0052g00320.3,VIT_211s0037g00300.1,VIT_215s0046g01350.2,VIT_201s0010g01080.2,VIT_219s0014g01430.1,…
GO:0019637	organophosphate metabolic process	0.07504	VIT_209s0002g00950.2,VIT_212s0055g00490.1,VIT_207s0005g01160.1,VIT_209s0002g00950.5,VIT_219s0090g01870.3,VIT_216s0022g00980.8,VIT_219s0014g01430.3,VIT_207s0129g01040.3,VIT_215s0021g00220.2,VIT_213s0019g00310.1,VIT_208s0040g00980.1,VIT_219s0014g01420.6,VIT_215s0046g01350.2,VIT_216s0022g00980.9,VIT_212s0055g00490.2,VIT_201s0010g01080.2,VIT_209s0002g00950.3,VIT_213s0158g00360.1,VIT_211s0052g00320.1,…
GO:0034470	ncRNA processing	0.08656	VIT_213s0019g01820.6,VIT_213s0019g01820.3,VIT_218s0001g04970.1,VIT_211s0016g03860.4,VIT_211s0016g03860.3,VIT_211s0016g03860.15,VIT_211s0016g03860.5,VIT_213s0019g01820.9,VIT_213s0019g01820.4,VIT_211s0016g03860.8,VIT_211s0016g03860.2,VIT_213s0019g01820.8,VIT_213s0019g01820.2,VIT_213s0019g01820.7,VIT_213s0019g01820.11,VIT_211s0016g03860.1,VIT_211s0016g03860.16,VIT_213s0019g01820.10,VIT_211s0016g0386…
GO:0090304	nucleic acid metabolic process	0.09674	VIT_208s0040g01810.2,VIT_202s0033g00930.2,VIT_208s0040g01360.4,VIT_201s0011g01180.4,VIT_205s0077g00800.2,VIT_212s0034g02120.1,VIT_201s0011g01180.5,VIT_210s0116g00970.1,VIT_201s0011g03410.1,VIT_216s0013g01050.1,VIT_210s0116g00680.3,VIT_202s0033g00930.1,VIT_213s0019g01820.6,VIT_203s0063g02660.1,VIT_218s0001g10450.2,VIT_201s0010g03780.2,VIT_211s0016g02210.1,VIT_216s0013g02140.2,VIT_214s0066g00920.2,…
GO:0009144	purine nucleoside triphosphate metabolic process	0.09926	VIT_213s0158g00360.1,VIT_214s0066g00220.2,VIT_211s0052g00320.1,VIT_217s0000g05850.3,VIT_200s0625g00020.1,VIT_217s0000g02450.1,VIT_218s0001g08850.5,VIT_204s0008g01960.1,VIT_211s0052g00320.2,VIT_215s0046g01350.5,VIT_208s0040g00980.2,VIT_208s0007g08730.1,VIT_219s0090g01870.3,VIT_203s0038g02760.2,VIT_212s0055g00490.1,VIT_207s0191g00010.1,VIT_215s0021g00220.2,VIT_207s0129g01040.3,VIT_208s0040g00980.1,…
GO:0009205	purine ribonucleoside triphosphate metabolic process	0.09926	VIT_210s0003g04390.3,VIT_219s0027g00760.1,VIT_213s0158g00360.4,VIT_210s0003g04390.2,VIT_200s0989g00010.1,VIT_215s0021g00480.2,VIT_218s0001g04970.1,VIT_202s0025g03620.2,VIT_206s0061g00350.3,VIT_202s0087g00840.1,VIT_202s0025g03620.1,VIT_200s0822g00010.1,VIT_208s0007g08960.7,VIT_205s0020g04270.1,VIT_202s0025g03630.1,VIT_211s0037g00300.3,VIT_204s0044g01790.1,VIT_215s0021g00220.1,VIT_216s0050g02480.6,…
GO:0071704	organic substance metabolic process	0.09935	VIT_204s0008g07250.2,VIT_218s0001g06310.2,VIT_201s0010g03390.1,VIT_208s0056g01290.3,VIT_209s0018g00815.1,VIT_218s0001g12850.1,VIT_217s0000g06710.1,VIT_203s0091g00100.1,VIT_212s0134g00060.1,VIT_219s0014g00300.9,VIT_202s0025g04520.3,VIT_208s0007g08490.1,VIT_217s0000g04390.1,VIT_201s0011g01180.6,VIT_208s0056g00190.2,VIT_208s0056g01290.1,VIT_202s0025g03620.2,VIT_208s0056g01290.5,VIT_202s0087g00840.1,…
GO:0006022	aminoglycan metabolic process	0.14725	VIT_216s0050g02220.1,VIT_219s0014g01430.3,VIT_207s0005g02550.2,VIT_216s0050g02210.1,VIT_207s0005g02550.4,VIT_219s0014g01430.1,VIT_219s0014g01420.6,VIT_215s0046g01080.3,VIT_215s0046g01080.1,VIT_207s0005g02550.3,VIT_219s0014g01420.8,VIT_215s0046g01080.2,VIT_216s0050g02230.1,VIT_219s0014g01420.7,VIT_207s0005g02550.1,VIT_219s0014g01430.2
GO:0032776	DNA methylation on cytosine	0.17166	VIT_207s0130g00390.1,VIT_207s0130g00380.1,VIT_207s0130g00390.3,VIT_207s0130g00390.2
GO:0043170	macromolecule metabolic process	0.1885	VIT_218s0041g01900.2,VIT_212s0028g01350.1,VIT_208s0040g00050.2,VIT_207s0005g03040.2,VIT_213s0019g01820.1,VIT_218s0001g04470.12,VIT_204s0008g03020.1,VIT_207s0130g00390.3,VIT_210s0003g04670.1,VIT_206s0004g01130.1,VIT_210s0116g00680.2,VIT_205s0020g00400.2,VIT_202s0012g02420.1,VIT_202s0025g00270.1,VIT_218s0001g00960.2,VIT_218s0122g01410.4,VIT_205s0094g00370.2,VIT_206s0080g00440.3,VIT_209s0002g00470.3…
GO:0009056	catabolic process	0.20995	VIT_211s0052g01710.2,VIT_216s0050g02480.5,VIT_216s0050g00380.1,VIT_216s0039g00010.1,VIT_204s0008g04820.1,VIT_219s0093g00560.1,VIT_217s0000g05540.2,VIT_219s0093g00560.3,VIT_215s0046g00470.13,VIT_218s0001g07370.2,VIT_206s0061g00350.2,VIT_200s0883g00010.1,VIT_219s0085g01190.1,VIT_201s0026g02730.1,VIT_210s0003g04390.4,VIT_219s0093g00560.2,VIT_200s0625g00050.1,VIT_217s0000g05850.5,VIT_216s0050g02220.1…
GO:0044248	cellular catabolic process	0.21815	VIT_201s0011g03410.1,VIT_219s0093g00560.1,VIT_219s0093g00560.3,VIT_217s0000g05540.2,VIT_216s0039g00010.1,VIT_204s0008g04820.1,VIT_216s0050g02280.1,VIT_206s0004g00480.4,VIT_216s0050g00380.1,VIT_200s0174g00150.3,VIT_216s0050g02480.5,VIT_200s0662g00010.3,VIT_201s0026g02730.1,VIT_210s0003g04390.4,VIT_219s0015g02240.1,VIT_211s0149g00210.1,VIT_215s0046g01350.4,VIT_200s0662g00010.2,VIT_219s0027g00760.2,…
GO:0015698	inorganic anion transport	0.24492	VIT_207s0130g00400.8,VIT_214s0030g02160.1,VIT_212s0035g01720.2,VIT_207s0151g00410.1,VIT_210s0003g04530.1,VIT_207s0130g00400.7,VIT_209s0002g04780.2,VIT_218s0001g04910.1,VIT_213s0067g03280.1,VIT_207s0031g02990.1,VIT_205s0049g00940.3,VIT_205s0049g00940.1,VIT_209s0002g04780.3,VIT_207s0130g00400.4,VIT_219s0015g01850.2,VIT_219s0015g01850.1,VIT_211s0016g04160.2,VIT_211s0016g04160.3,VIT_207s0130g00400.5,…
GO:1901575	organic substance catabolic process	0.28244	VIT_210s0003g04390.3,VIT_214s0066g00920.4,VIT_215s0046g01080.1,VIT_200s0989g00010.1,VIT_210s0003g04390.2,VIT_218s0001g04970.1,VIT_215s0021g00480.2,VIT_214s0006g03040.2,VIT_208s0056g00190.2,VIT_219s0027g00760.1,VIT_201s0011g00250.2,VIT_211s0052g01710.4,VIT_202s0087g00840.1,VIT_206s0061g00350.3,VIT_211s0052g01710.1,VIT_200s0822g00010.1,VIT_206s0004g01130.2,VIT_204s0044g01790.1,VIT_211s0037g00300.3,…
GO:0034655	nucleobase-containing compound catabolic process	0.30881	VIT_215s0046g01350.5,VIT_208s0040g00980.2,VIT_200s0625g00020.1,VIT_217s0000g02450.1,VIT_217s0000g05850.3,VIT_214s0066g00220.2,VIT_211s0037g00300.1,VIT_215s0046g01350.2,VIT_212s0055g00490.2,VIT_208s0040g00980.1,VIT_213s0019g00310.1,VIT_215s0021g00220.2,VIT_219s0090g01870.3,VIT_208s0007g08730.1,VIT_212s0055g00490.1,VIT_207s0191g00010.1,VIT_202s0087g00840.1,VIT_206s0061g00350.3,VIT_200s0822g00010.1,…
GO:0019439	aromatic compound catabolic process	0.33632	VIT_216s0039g00010.1,VIT_204s0008g04820.1,VIT_217s0000g05540.2,VIT_216s0050g02480.5,VIT_216s0050g00380.1,VIT_206s0004g00480.4,VIT_216s0050g02280.1,VIT_215s0046g01350.4,VIT_219s0015g02240.1,VIT_211s0149g00210.1,VIT_210s0003g04390.4,VIT_215s0046g00470.13,VIT_214s0066g00920.2,VIT_206s0061g00350.2,VIT_219s0027g00760.2,VIT_216s0050g02480.2,VIT_219s0085g01190.1,VIT_217s0000g05850.4,VIT_217s0000g05850.2…
GO:0044270	cellular nitrogen compound catabolic process	0.33632	VIT_204s0044g01790.1,VIT_211s0037g00300.3,VIT_215s0021g00220.1,VIT_216s0050g02480.6,VIT_214s0066g00920.4,VIT_210s0003g04390.3,VIT_200s0989g00010.1,VIT_215s0021g00480.2,VIT_210s0003g04390.2,VIT_218s0001g04970.1,VIT_219s0027g00760.1,VIT_202s0087g00840.1,VIT_206s0061g00350.3,VIT_200s0822g00010.1,VIT_215s0021g00220.2,VIT_207s0191g00010.1,VIT_212s0055g00490.1,VIT_208s0007g08730.1,VIT_219s0090g01870.3,…
GO:0046700	heterocycle catabolic process	0.33632	VIT_214s0066g00220.2,VIT_217s0000g05850.3,VIT_217s0000g02450.1,VIT_200s0625g00020.1,VIT_208s0040g00980.2,VIT_215s0046g01350.5,VIT_208s0007g08730.1,VIT_219s0090g01870.3,VIT_212s0055g00490.1,VIT_207s0191g00010.1,VIT_215s0021g00220.2,VIT_208s0040g00980.1,VIT_213s0019g00310.1,VIT_212s0055g00490.2,VIT_215s0046g01350.2,VIT_211s0037g00300.1,VIT_219s0027g00760.1,VIT_200s0989g00010.1,VIT_210s0003g04390.2,…
GO:1901361	organic cyclic compound catabolic process	0.33632	VIT_213s0019g00310.1,VIT_208s0040g00980.1,VIT_212s0055g00490.2,VIT_215s0046g01350.2,VIT_211s0037g00300.1,VIT_212s0055g00490.1,VIT_207s0191g00010.1,VIT_208s0007g08730.1,VIT_219s0090g01870.3,VIT_215s0021g00220.2,VIT_217s0000g02450.1,VIT_200s0625g00020.1,VIT_208s0040g00980.2,VIT_215s0046g01350.5,VIT_214s0066g00220.2,VIT_217s0000g05850.3,VIT_216s0050g02480.6,VIT_215s0021g00220.1,VIT_204s0044g01790.1,…
GO:0009143	nucleoside triphosphate catabolic process	0.36957	VIT_206s0061g00350.1,VIT_215s0046g01350.5,VIT_208s0040g00980.2,VIT_200s0989g00010.2,VIT_200s0625g00020.1,VIT_217s0000g02450.1,VIT_215s0021g00480.1,VIT_214s0108g00440.1,VIT_217s0000g05850.3,VIT_210s0003g04390.1,VIT_210s0003g05320.1,VIT_214s0066g00220.2,VIT_217s0000g05850.1,VIT_206s0004g03240.2,VIT_216s0050g02480.3,VIT_211s0037g00300.1,VIT_215s0046g01350.2,VIT_206s0061g00350.4,VIT_206s0004g00480.2,…
GO:0009146	purine nucleoside triphosphate catabolic process	0.36957	VIT_217s0000g05540.2,VIT_215s0021g00220.1,VIT_216s0039g00010.1,VIT_204s0008g04820.1,VIT_216s0050g02480.6,VIT_216s0050g02280.1,VIT_206s0004g00480.4,VIT_216s0050g00380.1,VIT_204s0044g01790.1,VIT_216s0050g02480.5,VIT_211s0037g00300.3,VIT_206s0061g00350.3,VIT_202s0087g00840.1,VIT_210s0003g04390.4,VIT_219s0015g02240.1,VIT_200s0822g00010.1,VIT_211s0149g00210.1,VIT_215s0046g01350.4,VIT_210s0003g04390.3,…
GO:0009203	ribonucleoside triphosphate catabolic process	0.36957	VIT_216s0050g02280.1,VIT_206s0004g00480.4,VIT_216s0050g00380.1,VIT_204s0044g01790.1,VIT_211s0037g00300.3,VIT_216s0050g02480.5,VIT_217s0000g05540.2,VIT_215s0021g00220.1,VIT_216s0039g00010.1,VIT_216s0050g02480.6,VIT_204s0008g04820.1,VIT_219s0027g00760.2,VIT_206s0061g00350.2,VIT_219s0085g01190.1,VIT_216s0050g02480.2,VIT_210s0003g04390.3,VIT_215s0046g00470.13,VIT_210s0003g04390.2,VIT_218s0001g04970.1…
GO:0009207	purine ribonucleoside triphosphate catabolic process	0.36957	VIT_210s0003g04390.3,VIT_206s0061g00350.2,VIT_219s0027g00760.2,VIT_219s0085g01190.1,VIT_216s0050g02480.2,VIT_219s0027g00760.1,VIT_200s0989g00010.1,VIT_215s0046g00470.13,VIT_210s0003g04390.2,VIT_218s0001g04970.1,VIT_215s0021g00480.2,VIT_210s0003g04390.4,VIT_202s0087g00840.1,VIT_206s0061g00350.3,VIT_215s0046g01350.4,VIT_219s0015g02240.1,VIT_200s0822g00010.1,VIT_211s0149g00210.1,VIT_216s0050g00380.1…
GO:0046434	organophosphate catabolic process	0.36957	VIT_215s0046g00470.13,VIT_210s0003g04390.2,VIT_215s0021g00480.2,VIT_218s0001g04970.1,VIT_200s0989g00010.1,VIT_219s0027g00760.1,VIT_206s0061g00350.2,VIT_219s0027g00760.2,VIT_219s0085g01190.1,VIT_216s0050g02480.2,VIT_210s0003g04390.3,VIT_211s0149g00210.1,VIT_200s0822g00010.1,VIT_219s0015g02240.1,VIT_215s0046g01350.4,VIT_210s0003g04390.4,VIT_202s0087g00840.1,VIT_206s0061g00350.3,VIT_204s0044g01790.1…
GO:1901292	nucleoside phosphate catabolic process	0.36957	VIT_215s0046g01350.2,VIT_211s0037g00300.1,VIT_212s0055g00490.2,VIT_206s0061g00350.4,VIT_206s0004g00480.2,VIT_217s0000g05850.4,VIT_208s0040g00980.1,VIT_217s0000g05850.2,VIT_213s0019g00310.1,VIT_215s0046g01350.6,VIT_215s0021g00220.2,VIT_216s0050g02480.1,VIT_219s0090g01870.3,VIT_208s0007g08730.1,VIT_217s0000g05850.5,VIT_211s0037g00300.2,VIT_207s0191g00010.1,VIT_212s0055g00490.1,VIT_200s0625g00050.1,…
GO:0009894	regulation of catabolic process	0.37989	VIT_210s0042g00800.3,VIT_210s0042g00800.4,VIT_211s0016g05700.5,VIT_211s0016g05700.8,VIT_200s0215g00040.3,VIT_210s0042g00800.2,VIT_200s2317g00010.1,VIT_200s0215g00040.4,VIT_211s0016g05700.1,VIT_211s0016g05700.6,VIT_203s0038g02590.4,VIT_210s0042g00800.1,VIT_211s0016g05700.7,VIT_200s0215g00040.2,VIT_211s0016g05700.2
GO:0071840	cellular component organization or biogenesis	0.48772	VIT_207s0005g00610.6,VIT_214s0066g01030.1,VIT_213s0019g01820.11,VIT_203s0038g04120.1,VIT_211s0016g02530.2,VIT_212s0059g01330.1,VIT_209s0002g08465.1,VIT_208s0040g00980.1,VIT_214s0030g02140.1,VIT_215s0046g01350.2,VIT_204s0069g00890.1,VIT_205s0029g01310.1,VIT_207s0005g00610.4,VIT_202s0025g01330.2,VIT_219s0015g01340.1,VIT_203s0017g01790.1,VIT_214s0006g01820.4,VIT_209s0002g04110.3,VIT_210s0003g02660.1…
GO:0006996	organelle organization	0.73801	VIT_214s0108g00710.2,VIT_207s0005g00610.2,VIT_211s0016g02950.1,VIT_214s0108g00710.1,VIT_204s0069g00890.5,VIT_204s0069g00890.4,VIT_205s0029g01310.2,VIT_217s0000g02760.3,VIT_217s0000g02760.1,VIT_212s0059g01070.2,VIT_204s0023g00980.2,VIT_217s0000g02760.2,VIT_218s0001g13680.1,VIT_214s0066g01030.5,VIT_207s0005g00610.1,VIT_202s0087g00410.2,VIT_206s0004g04270.1,VIT_214s0108g00710.3,VIT_203s0063g02500.2,…
GO:0006000	fructose metabolic process	0.76536	VIT_206s0004g06920.1,VIT_206s0004g06920.2,VIT_206s0004g06920.5,VIT_206s0004g06920.3
GO:0009725	response to hormone stimulus	0.80911	VIT_206s0004g02750.4,VIT_207s0141g00290.2,VIT_208s0040g01810.4,VIT_206s0004g02750.1,VIT_205s0020g00220.1,VIT_207s0104g01320.2,VIT_210s0003g04100.2,VIT_214s0030g01240.1,VIT_207s0104g01320.1,VIT_206s0004g02750.5,VIT_211s0016g00640.2,VIT_205s0020g04830.1,VIT_210s0003g04100.1,VIT_207s0141g00290.1,VIT_208s0040g01810.2,VIT_206s0004g02750.2,VIT_205s0020g04670.1,VIT_211s0016g00640.1,VIT_208s0040g01810.1,…
GO:0009755	hormone-mediated signaling pathway	0.82278	VIT_214s0030g01240.4,VIT_214s0030g01240.2,VIT_208s0040g01810.1,VIT_208s0040g01810.3,VIT_214s0030g01240.3,VIT_205s0020g04830.1,VIT_210s0003g04100.1,VIT_211s0016g00640.1,VIT_205s0020g04670.1,VIT_207s0141g00290.1,VIT_208s0040g01810.2,VIT_207s0104g01320.2,VIT_210s0003g04100.2,VIT_205s0020g00220.1,VIT_208s0040g01810.4,VIT_211s0016g00640.2,VIT_214s0030g01240.1,VIT_207s0104g01320.1,VIT_207s0141g00290.2
GO:0032870	cellular response to hormone stimulus	0.82278	VIT_205s0020g04830.1,VIT_210s0003g04100.1,VIT_207s0141g00290.1,VIT_208s0040g01810.2,VIT_205s0020g04670.1,VIT_211s0016g00640.1,VIT_208s0040g01810.1,VIT_214s0030g01240.4,VIT_214s0030g01240.2,VIT_214s0030g01240.3,VIT_208s0040g01810.3,VIT_207s0141g00290.2,VIT_205s0020g00220.1,VIT_208s0040g01810.4,VIT_210s0003g04100.2,VIT_207s0104g01320.2,VIT_214s0030g01240.1,VIT_207s0104g01320.1,VIT_211s0016g00640.2
GO:0070887	cellular response to chemical stimulus	0.82278	VIT_208s0040g01810.4,VIT_205s0020g00220.1,VIT_210s0003g04100.2,VIT_207s0104g01320.2,VIT_214s0030g01240.1,VIT_207s0104g01320.1,VIT_211s0016g00640.2,VIT_207s0141g00290.2,VIT_208s0040g01810.1,VIT_214s0030g01240.4,VIT_214s0030g01240.2,VIT_208s0040g01810.3,VIT_214s0030g01240.3,VIT_205s0020g04830.1,VIT_210s0003g04100.1,VIT_207s0141g00290.1,VIT_208s0040g01810.2,VIT_211s0016g00640.1,VIT_205s0020g04670.1
GO:0071310	cellular response to organic substance	0.82278	VIT_207s0141g00290.1,VIT_208s0040g01810.2,VIT_205s0020g04670.1,VIT_211s0016g00640.1,VIT_205s0020g04830.1,VIT_210s0003g04100.1,VIT_214s0030g01240.3,VIT_208s0040g01810.3,VIT_208s0040g01810.1,VIT_214s0030g01240.4,VIT_214s0030g01240.2,VIT_207s0141g00290.2,VIT_214s0030g01240.1,VIT_207s0104g01320.1,VIT_211s0016g00640.2,VIT_208s0040g01810.4,VIT_205s0020g00220.1,VIT_210s0003g04100.2,VIT_207s0104g01320.2
GO:0071495	cellular response to endogenous stimulus	0.82278	VIT_207s0141g00290.2,VIT_211s0016g00640.2,VIT_214s0030g01240.1,VIT_207s0104g01320.1,VIT_207s0104g01320.2,VIT_210s0003g04100.2,VIT_205s0020g00220.1,VIT_208s0040g01810.4,VIT_205s0020g04670.1,VIT_211s0016g00640.1,VIT_207s0141g00290.1,VIT_208s0040g01810.2,VIT_205s0020g04830.1,VIT_210s0003g04100.1,VIT_214s0030g01240.3,VIT_208s0040g01810.3,VIT_214s0030g01240.4,VIT_214s0030g01240.2,VIT_208s0040g01810.1
GO:0009719	response to endogenous stimulus	1	VIT_208s0040g01810.1,VIT_206s0004g02750.3,VIT_214s0030g01240.2,VIT_214s0030g01240.4,VIT_208s0040g01810.3,VIT_214s0030g01240.3,VIT_210s0003g04100.1,VIT_205s0020g04830.1,VIT_208s0040g01810.2,VIT_207s0141g00290.1,VIT_205s0020g04670.1,VIT_206s0004g02750.2,VIT_211s0016g00640.1,VIT_208s0040g01810.4,VIT_206s0004g02750.1,VIT_205s0020g00220.1,VIT_207s0104g01320.2,VIT_210s0003g04100.2,VIT_206s0004g02750.5,…
GO:0000154	rRNA modification	1	VIT_213s0019g01820.11,VIT_213s0019g01820.6,VIT_213s0019g01820.3,VIT_213s0019g01820.8,VIT_213s0019g01820.2,VIT_213s0019g01820.7,VIT_213s0019g01820.4,VIT_213s0019g01820.5,VIT_213s0019g01820.1,VIT_213s0019g01820.9,VIT_213s0019g01820.10
GO:0005984	disaccharide metabolic process	1	VIT_218s0089g00410.1,VIT_218s0089g00410.6,VIT_219s0014g00300.9,VIT_218s0001g05300.2,VIT_201s0026g00280.7,VIT_210s0003g01680.2,VIT_202s0012g01680.2,VIT_201s0026g00280.4,VIT_218s0089g00410.8,VIT_211s0118g00200.1,VIT_210s0003g01680.1,VIT_218s0001g05300.1,VIT_201s0026g00280.5,VIT_218s0001g05300.3,VIT_218s0089g00410.9,VIT_201s0026g00280.10,VIT_219s0014g00300.7,VIT_219s0014g00300.8,VIT_211s0118g00200.2…
GO:0006396	RNA processing	1	VIT_213s0019g01820.5,VIT_211s0065g00710.1,VIT_212s0034g02120.1,VIT_213s0019g01820.10,VIT_213s0019g01820.1,VIT_211s0016g03860.9,VIT_211s0065g00710.2,VIT_211s0016g03860.1,VIT_211s0016g03860.16,VIT_213s0019g01820.11,VIT_213s0019g01820.4,VIT_211s0016g03860.8,VIT_211s0016g03860.2,VIT_213s0019g01820.8,VIT_213s0019g01820.2,VIT_213s0019g01820.7,VIT_210s0003g03290.1,VIT_211s0016g03860.15,VIT_211s0016g0386…
GO:0044271	cellular nitrogen compound biosynthetic process	1	VIT_203s0063g01460.1,VIT_202s0012g02250.6,VIT_208s0040g00610.1,VIT_208s0040g01810.1,VIT_206s0004g00180.2,VIT_218s0089g00900.1,VIT_204s0008g01290.1,VIT_202s0012g02250.3,VIT_208s0007g02510.6,VIT_211s0052g01850.1,VIT_208s0007g08960.7,VIT_202s0012g02030.2,VIT_210s0003g04100.2,VIT_207s0031g00670.1,VIT_209s0002g01590.2,VIT_218s0001g04470.6,VIT_209s0002g00950.2,VIT_207s0005g01160.1,VIT_209s0002g00950.5,…
GO:0016043	cellular component organization	1	VIT_214s0060g00620.1,VIT_204s0023g00980.2,VIT_218s0001g13680.1,VIT_217s0000g02760.2,VIT_215s0046g01350.4,VIT_214s0108g00710.3,VIT_207s0005g00610.1,VIT_216s0039g02020.2,VIT_202s0087g00410.2,VIT_207s0005g00610.2,VIT_214s0083g01100.1,VIT_204s0069g00890.4,VIT_206s0004g00480.4,VIT_218s0072g00370.2,VIT_216s0050g00380.1,VIT_205s0029g01310.2,VIT_214s0108g00710.1,VIT_212s0028g01340.3,VIT_200s0246g00170.1,…
GO:0000270	peptidoglycan metabolic process	1	VIT_219s0014g01430.1,VIT_219s0014g01430.2,VIT_219s0014g01420.8,VIT_219s0014g01420.6,VIT_219s0014g01420.7,VIT_219s0014g01430.3
GO:0006040	amino sugar metabolic process	1	VIT_219s0014g01430.3,VIT_219s0014g01420.7,VIT_219s0014g01430.2,VIT_219s0014g01430.1,VIT_219s0014g01420.8,VIT_219s0014g01420.6
GO:0007186	G-protein coupled receptor signaling pathway	1	VIT_217s0000g06970.3,VIT_211s0052g01840.1,VIT_217s0000g06970.1,VIT_217s0000g06970.2,VIT_211s0052g01840.2,VIT_217s0000g06970.4
GO:0019276	UDP-N-acetylgalactosamine metabolic process	1	VIT_219s0014g01420.6,VIT_219s0014g01430.2,VIT_219s0014g01430.1,VIT_219s0014g01420.8,VIT_219s0014g01430.3,VIT_219s0014g01420.7
GO:0030203	glycosaminoglycan metabolic process	1	VIT_219s0014g01430.3,VIT_219s0014g01420.7,VIT_219s0014g01420.8,VIT_219s0014g01430.1,VIT_219s0014g01430.2,VIT_219s0014g01420.6
GO:0009311	oligosaccharide metabolic process	1	VIT_211s0118g00200.2,VIT_219s0014g00300.8,VIT_201s0026g00280.2,VIT_202s0012g01680.1,VIT_201s0026g00280.11,VIT_218s0001g05300.3,VIT_219s0014g00300.7,VIT_201s0026g00280.10,VIT_218s0089g00410.9,VIT_202s0012g01680.2,VIT_201s0026g00280.4,VIT_218s0089g00410.8,VIT_210s0003g01680.1,VIT_211s0118g00200.1,VIT_218s0001g05300.1,VIT_201s0026g00280.5,VIT_218s0089g00410.1,VIT_218s0089g00410.6,VIT_219s0014g00300.…
GO:0010033	response to organic substance	1	VIT_207s0141g00290.2,VIT_206s0004g02750.4,VIT_206s0004g02750.5,VIT_207s0104g01320.1,VIT_214s0030g01240.1,VIT_211s0016g00640.2,VIT_205s0020g00220.1,VIT_206s0004g02750.1,VIT_208s0040g01810.4,VIT_210s0003g04100.2,VIT_207s0104g01320.2,VIT_208s0040g01810.2,VIT_207s0141g00290.1,VIT_205s0020g04670.1,VIT_206s0004g02750.2,VIT_211s0016g00640.1,VIT_210s0003g04100.1,VIT_205s0020g04830.1,VIT_219s0177g00040.2,…
GO:0006779	porphyrin-containing compound biosynthetic process	1	VIT_208s0007g08540.4,VIT_204s0023g00600.4,VIT_219s0015g01340.2,VIT_217s0000g06280.1,VIT_208s0007g08540.1,VIT_204s0023g00600.3,VIT_219s0015g01340.1,VIT_208s0007g08540.2,VIT_208s0007g08540.3,VIT_217s0000g00280.1,VIT_218s0001g08110.2,VIT_219s0015g01340.3
GO:0016070	RNA metabolic process	1	VIT_211s0016g02210.1,VIT_201s0010g03780.2,VIT_218s0001g10450.2,VIT_213s0019g01820.6,VIT_214s0066g00920.2,VIT_216s0013g02140.2,VIT_217s0000g10080.1,VIT_211s0016g00640.2,VIT_213s0019g04320.7,VIT_208s0007g02510.2,VIT_213s0019g04320.1,VIT_213s0019g01820.8,VIT_206s0004g02800.1,VIT_208s0040g01010.1,VIT_211s0016g03860.2,VIT_208s0040g01810.2,VIT_208s0040g01360.4,VIT_210s0116g00970.1,VIT_212s0034g02120.1,…
GO:0009062	fatty acid catabolic process	1	VIT_200s0662g00010.5,VIT_200s0662g00010.2,VIT_200s0662g00010.3,VIT_200s0662g00010.1,VIT_200s0662g00010.4
GO:0016042	lipid catabolic process	1	VIT_200s0662g00010.4,VIT_200s0662g00010.3,VIT_200s0662g00010.1,VIT_200s0662g00010.2,VIT_200s0662g00010.5
GO:0044242	cellular lipid catabolic process	1	VIT_200s0662g00010.5,VIT_200s0662g00010.2,VIT_200s0662g00010.1,VIT_200s0662g00010.3,VIT_200s0662g00010.4
GO:0072329	monocarboxylic acid catabolic process	1	VIT_200s0662g00010.1,VIT_200s0662g00010.3,VIT_200s0662g00010.4,VIT_200s0662g00010.5,VIT_200s0662g00010.2
GO:0019438	aromatic compound biosynthetic process	1	VIT_218s0001g08850.7,VIT_218s0001g04470.7,VIT_207s0191g00180.2,VIT_209s0002g00470.3,VIT_206s0009g01960.1,VIT_210s0116g00680.2,VIT_210s0003g04670.3,VIT_211s0052g00320.7,VIT_216s0013g00950.1,VIT_219s0015g01340.3,VIT_218s0001g04470.8,VIT_218s0001g10450.1,VIT_210s0003g04670.1,VIT_213s0084g00660.3,VIT_211s0052g00320.6,VIT_200s1450g00005.1,VIT_202s0012g02030.1,VIT_218s0001g04470.12,VIT_217s0000g10080.2…
GO:0006364	rRNA processing	1	VIT_213s0019g01820.4,VIT_213s0019g01820.5,VIT_213s0019g01820.8,VIT_213s0019g01820.2,VIT_213s0019g01820.7,VIT_213s0019g01820.10,VIT_213s0019g01820.1,VIT_213s0019g01820.9,VIT_213s0019g01820.6,VIT_213s0019g01820.3,VIT_213s0019g01820.11
GO:1901362	organic cyclic compound biosynthetic process	1	VIT_218s0001g04470.11,VIT_210s0003g04670.2,VIT_202s0012g02250.7,VIT_215s0046g01440.2,VIT_212s0028g00190.1,VIT_209s0002g00470.5,VIT_218s0001g02170.1,VIT_218s0089g00420.1,VIT_213s0084g00660.2,VIT_218s0001g04470.10,VIT_209s0002g00950.1,VIT_213s0158g00360.8,VIT_218s0001g04470.2,VIT_217s0000g05540.2,VIT_204s0023g00600.3,VIT_206s0004g05210.2,VIT_209s0002g01590.1,VIT_201s0010g01080.1,VIT_206s0004g02800.…
GO:0015766	disaccharide transport	1	VIT_218s0001g08210.6,VIT_218s0001g08210.2,VIT_218s0001g08210.4,VIT_201s0026g01960.4,VIT_201s0026g01960.5,VIT_218s0001g08210.3,VIT_201s0026g01960.2,VIT_218s0001g08210.5
GO:0015772	oligosaccharide transport	1	VIT_218s0001g08210.5,VIT_218s0001g08210.3,VIT_201s0026g01960.2,VIT_201s0026g01960.5,VIT_201s0026g01960.4,VIT_218s0001g08210.2,VIT_218s0001g08210.4,VIT_218s0001g08210.6
GO:0016072	rRNA metabolic process	1	VIT_213s0019g01820.3,VIT_213s0019g01820.6,VIT_213s0019g01820.11,VIT_213s0019g01820.5,VIT_213s0019g01820.4,VIT_213s0019g01820.2,VIT_213s0019g01820.7,VIT_213s0019g01820.8,VIT_213s0019g01820.10,VIT_213s0019g01820.9,VIT_213s0019g01820.1
GO:0006351	transcription, DNA-dependent	1	VIT_210s0003g04100.2,VIT_202s0012g02030.2,VIT_208s0007g02510.4,VIT_207s0031g00670.1,VIT_218s0001g04470.1,VIT_213s0019g04320.6,VIT_208s0007g02510.6,VIT_218s0001g04470.4,VIT_211s0052g01850.1,VIT_206s0004g00180.2,VIT_218s0089g00900.1,VIT_204s0008g01290.1,VIT_202s0012g02250.3,VIT_208s0040g00610.1,VIT_208s0040g01810.1,VIT_208s0040g01810.3,VIT_203s0063g01460.1,VIT_202s0012g02250.6,VIT_205s0029g00140.1,…
GO:0032774	RNA biosynthetic process	1	VIT_218s0001g04470.7,VIT_209s0002g01590.3,VIT_207s0191g00180.2,VIT_214s0081g00630.2,VIT_209s0002g00470.3,VIT_210s0116g00680.2,VIT_204s0008g03270.1,VIT_218s0041g01880.1,VIT_210s0003g04670.3,VIT_210s0003g04100.1,VIT_216s0013g00950.1,VIT_216s0050g02400.1,VIT_218s0001g04470.8,VIT_204s0008g00600.4,VIT_211s0016g00640.1,VIT_218s0001g04470.9,VIT_218s0001g10450.1,VIT_210s0003g04670.1,VIT_213s0084g00660.3,…
GO:0070838	divalent metal ion transport	1	VIT_213s0158g00360.2,VIT_211s0052g00320.6,VIT_211s0052g00320.3,VIT_214s0030g02110.1,VIT_213s0158g00360.8,VIT_211s0052g00320.5,VIT_205s0020g04270.1,VIT_218s0001g08850.5,VIT_208s0007g08960.7,VIT_211s0052g00320.7,VIT_218s0001g08850.4,VIT_211s0052g00320.2,VIT_213s0158g00360.4,VIT_215s0046g00040.4,VIT_213s0158g00360.1,VIT_211s0052g00320.4,VIT_211s0052g00320.1,VIT_218s0001g08850.7,VIT_218s0001g08850.2
GO:0072511	divalent inorganic cation transport	1	VIT_208s0007g08960.7,VIT_218s0001g08850.5,VIT_211s0052g00320.7,VIT_218s0001g08850.4,VIT_211s0052g00320.2,VIT_213s0158g00360.4,VIT_211s0052g00320.1,VIT_213s0158g00360.1,VIT_215s0046g00040.4,VIT_211s0052g00320.4,VIT_218s0001g08850.2,VIT_218s0001g08850.7,VIT_213s0158g00360.2,VIT_214s0030g02110.1,VIT_211s0052g00320.3,VIT_211s0052g00320.6,VIT_211s0052g00320.5,VIT_213s0158g00360.8,VIT_205s0020g04270.1
GO:0044699	single-organism process	1	VIT_207s0130g00400.8,VIT_219s0014g04430.1,VIT_208s0007g07860.2,VIT_215s0048g02080.2,VIT_215s0046g02800.1,VIT_201s0127g00430.4,VIT_207s0130g00400.7,VIT_218s0001g08210.3,VIT_212s0035g00890.5,VIT_216s0039g02020.2,VIT_213s0158g00360.8,VIT_211s0016g04020.1,VIT_205s0051g00870.1,VIT_205s0029g01310.2,VIT_219s0015g01850.1,VIT_215s0048g00800.1,VIT_204s0069g00890.5,VIT_217s0000g02210.2,VIT_209s0054g00700.2,…
GO:0006547	histidine metabolic process	1	VIT_208s0007g03280.1,VIT_208s0007g03280.2,VIT_208s0007g03280.5,VIT_208s0007g03280.3,VIT_208s0007g03280.4
GO:0009075	histidine family amino acid metabolic process	1	VIT_208s0007g03280.2,VIT_208s0007g03280.5,VIT_208s0007g03280.3,VIT_208s0007g03280.1,VIT_208s0007g03280.4
GO:0052803	imidazole-containing compound metabolic process	1	VIT_208s0007g03280.4,VIT_208s0007g03280.1,VIT_208s0007g03280.2,VIT_208s0007g03280.3,VIT_208s0007g03280.5
GO:0008654	phospholipid biosynthetic process	1	VIT_219s0090g00630.6,VIT_217s0000g06280.1,VIT_219s0090g00630.4,VIT_219s0090g00630.2,VIT_219s0090g00630.5,VIT_219s0090g00630.3
GO:0044267	cellular protein metabolic process	1	VIT_200s0883g00010.1,VIT_218s0001g07370.2,VIT_218s0001g14400.1,VIT_212s0028g00310.2,VIT_213s0067g02480.1,VIT_214s0108g01230.3,VIT_208s0056g01290.2,VIT_201s0026g02730.1,VIT_203s0017g02360.1,VIT_219s0014g04430.1,VIT_206s0004g02520.7,VIT_213s0019g04410.2,VIT_211s0052g00800.3,VIT_203s0038g02650.5,VIT_200s0262g00080.1,VIT_218s0001g08230.1,VIT_210s0003g01480.2,VIT_200s0273g00020.2,VIT_219s0093g00560.3,…
GO:0050789	regulation of biological process	1	VIT_205s0049g01740.2,VIT_211s0016g04020.11,VIT_210s0042g00800.3,VIT_210s0003g04100.1,VIT_217s0000g06970.4,VIT_207s0130g00390.3,VIT_206s0004g06660.4,VIT_205s0020g04830.1,VIT_205s0049g01740.1,VIT_211s0016g00640.1,VIT_211s0016g05700.5,VIT_205s0049g01740.3,VIT_201s0127g00430.9,VIT_207s0130g00390.1,VIT_204s0023g00590.2,VIT_211s0016g04020.10,VIT_211s0016g04020.2,VIT_212s0028g01340.2,VIT_204s0008g02080.…
GO:0009718	anthocyanin-containing compound biosynthetic process	1	VIT_206s0009g01960.1,VIT_211s0052g01580.1,VIT_206s0009g02000.1
GO:0046283	anthocyanin-containing compound metabolic process	1	VIT_206s0009g01960.1,VIT_211s0052g01580.1,VIT_206s0009g02000.1
GO:0033014	tetrapyrrole biosynthetic process	1	VIT_208s0007g08540.1,VIT_217s0000g06280.1,VIT_219s0015g01340.2,VIT_204s0023g00600.4,VIT_208s0007g08540.4,VIT_219s0015g01340.3,VIT_218s0001g08110.2,VIT_208s0007g08540.3,VIT_217s0000g00280.1,VIT_219s0015g01340.1,VIT_208s0007g08540.2,VIT_204s0023g00600.3
GO:0018130	heterocycle biosynthetic process	1	VIT_209s0002g00470.3,VIT_218s0001g08850.7,VIT_218s0001g04470.7,VIT_207s0191g00180.2,VIT_210s0003g04670.3,VIT_211s0052g00320.7,VIT_206s0009g01960.1,VIT_210s0116g00680.2,VIT_218s0001g04470.8,VIT_218s0001g10450.1,VIT_210s0003g04670.1,VIT_219s0015g01340.3,VIT_216s0013g00950.1,VIT_217s0000g10080.2,VIT_218s0001g04470.12,VIT_204s0008g02490.2,VIT_213s0084g00660.3,VIT_200s1450g00005.1,VIT_211s0052g00320.6…
GO:0009225	nucleotide-sugar metabolic process	1	VIT_219s0014g01420.7,VIT_219s0014g01430.3,VIT_219s0014g01420.6,VIT_219s0014g01430.2,VIT_219s0014g01430.1,VIT_219s0014g01420.8
GO:0006304	DNA modification	1	VIT_207s0130g00380.1,VIT_207s0130g00390.1,VIT_207s0130g00390.3,VIT_207s0130g00390.2,VIT_204s0008g05060.4
GO:0006305	DNA alkylation	1	VIT_207s0130g00380.1,VIT_207s0130g00390.1,VIT_204s0008g05060.4,VIT_207s0130g00390.3,VIT_207s0130g00390.2
GO:0006643	membrane lipid metabolic process	1	VIT_212s0034g02170.3,VIT_204s0008g06920.1,VIT_212s0034g02170.1,VIT_218s0001g05700.1,VIT_212s0034g02170.2
GO:0034654	nucleobase-containing compound biosynthetic process	1	VIT_209s0002g00470.3,VIT_218s0001g04470.7,VIT_207s0191g00180.2,VIT_218s0001g08850.7,VIT_210s0003g04670.3,VIT_211s0052g00320.7,VIT_210s0116g00680.2,VIT_218s0001g10450.1,VIT_210s0003g04670.1,VIT_218s0001g04470.8,VIT_216s0013g00950.1,VIT_218s0001g04470.12,VIT_217s0000g10080.2,VIT_204s0008g02490.2,VIT_202s0012g02030.1,VIT_213s0084g00660.3,VIT_200s1450g00005.1,VIT_211s0052g00320.6,VIT_211s0016g02210.1…
GO:0008033	tRNA processing	1	VIT_211s0016g03860.8,VIT_211s0016g03860.2,VIT_211s0016g03860.15,VIT_211s0016g03860.9,VIT_211s0016g03860.5,VIT_211s0016g03860.1,VIT_211s0016g03860.3,VIT_211s0016g03860.16,VIT_218s0001g04970.1,VIT_211s0016g03860.4
GO:0071705	nitrogen compound transport	1	VIT_217s0000g05640.3,VIT_217s0000g05640.1,VIT_218s0041g00590.2,VIT_207s0031g02990.1,VIT_201s0026g01490.1,VIT_201s0026g00170.1,VIT_208s0056g01710.3,VIT_213s0067g02340.1,VIT_201s0026g01490.2,VIT_218s0041g00590.3,VIT_208s0056g01710.1,VIT_208s0056g01710.5,VIT_208s0056g01710.6,VIT_208s0056g01710.4,VIT_214s0030g02160.1,VIT_218s0041g00580.1,VIT_203s0091g00600.1,VIT_218s0041g00640.2,VIT_217s0000g05640.2,…
GO:0008064	regulation of actin polymerization or depolymerization	1	VIT_205s0049g01740.2,VIT_212s0028g01340.1,VIT_205s0049g01740.1,VIT_212s0028g01340.2,VIT_205s0049g01740.3,VIT_212s0028g01340.3
GO:0030832	regulation of actin filament length	1	VIT_205s0049g01740.3,VIT_212s0028g01340.3,VIT_212s0028g01340.2,VIT_205s0049g01740.1,VIT_212s0028g01340.1,VIT_205s0049g01740.2
GO:0032535	regulation of cellular component size	1	VIT_205s0049g01740.3,VIT_212s0028g01340.3,VIT_212s0028g01340.2,VIT_205s0049g01740.1,VIT_205s0049g01740.2,VIT_212s0028g01340.1
GO:0032956	regulation of actin cytoskeleton organization	1	VIT_212s0028g01340.1,VIT_205s0049g01740.2,VIT_205s0049g01740.1,VIT_212s0028g01340.2,VIT_212s0028g01340.3,VIT_205s0049g01740.3
GO:0032970	regulation of actin filament-based process	1	VIT_212s0028g01340.1,VIT_205s0049g01740.2,VIT_205s0049g01740.1,VIT_212s0028g01340.2,VIT_205s0049g01740.3,VIT_212s0028g01340.3
GO:0051493	regulation of cytoskeleton organization	1	VIT_212s0028g01340.2,VIT_205s0049g01740.1,VIT_205s0049g01740.3,VIT_212s0028g01340.3,VIT_212s0028g01340.1,VIT_205s0049g01740.2
GO:0090066	regulation of anatomical structure size	1	VIT_212s0028g01340.3,VIT_205s0049g01740.3,VIT_212s0028g01340.2,VIT_205s0049g01740.1,VIT_205s0049g01740.2,VIT_212s0028g01340.1
GO:0006306	DNA methylation	1	VIT_207s0130g00390.2,VIT_207s0130g00390.3,VIT_207s0130g00380.1,VIT_207s0130g00390.1
GO:0044728	DNA methylation or demethylation	1	VIT_207s0130g00390.2,VIT_207s0130g00390.3,VIT_207s0130g00390.1,VIT_207s0130g00380.1
GO:0006026	aminoglycan catabolic process	1	VIT_207s0005g02550.1,VIT_215s0046g01080.3,VIT_216s0050g02230.1,VIT_216s0050g02210.1,VIT_207s0005g02550.4,VIT_207s0005g02550.2,VIT_207s0005g02550.3,VIT_215s0046g01080.2,VIT_216s0050g02220.1,VIT_215s0046g01080.1
GO:1901136	carbohydrate derivative catabolic process	1	VIT_207s0005g02550.1,VIT_215s0046g01080.3,VIT_216s0050g02230.1,VIT_207s0005g02550.4,VIT_216s0050g02210.1,VIT_207s0005g02550.2,VIT_207s0005g02550.3,VIT_215s0046g01080.2,VIT_216s0050g02220.1,VIT_215s0046g01080.1
GO:0009201	ribonucleoside triphosphate biosynthetic process	1	VIT_213s0158g00360.8,VIT_211s0052g00320.5,VIT_217s0000g05540.2,VIT_209s0002g00950.1,VIT_213s0158g00360.2,VIT_218s0089g00420.1,VIT_203s0038g02760.3,VIT_205s0020g04270.1,VIT_202s0025g03630.1,VIT_202s0025g03620.2,VIT_202s0025g03620.1,VIT_208s0007g08960.7,VIT_211s0149g00210.1,VIT_218s0001g08850.2,VIT_211s0052g00320.4,VIT_215s0046g00040.4,VIT_213s0158g00360.4,VIT_211s0052g00320.6,VIT_211s0052g00320.3,…
GO:0006816	calcium ion transport	1	VIT_205s0020g04270.1,VIT_211s0052g00320.1,VIT_213s0158g00360.1,VIT_211s0052g00320.4,VIT_213s0158g00360.4,VIT_211s0052g00320.5,VIT_213s0158g00360.8,VIT_211s0052g00320.2,VIT_214s0030g02110.1,VIT_211s0052g00320.3,VIT_211s0052g00320.6,VIT_213s0158g00360.2,VIT_211s0052g00320.7,VIT_208s0007g08960.7
GO:0006760	folic acid-containing compound metabolic process	1	VIT_213s0019g02390.2,VIT_208s0056g00070.2,VIT_208s0056g00070.4,VIT_213s0019g02390.4,VIT_213s0019g02390.5,VIT_213s0019g02390.3,VIT_213s0019g02390.1,VIT_208s0056g00070.1
GO:0009142	nucleoside triphosphate biosynthetic process	1	VIT_209s0002g00950.1,VIT_211s0052g00320.5,VIT_217s0000g05540.2,VIT_213s0158g00360.8,VIT_203s0038g02760.3,VIT_218s0089g00420.1,VIT_213s0158g00360.2,VIT_202s0025g03630.1,VIT_205s0020g04270.1,VIT_202s0025g03620.1,VIT_202s0025g03620.2,VIT_208s0007g08960.7,VIT_211s0149g00210.1,VIT_218s0001g08850.2,VIT_213s0158g00360.4,VIT_211s0052g00320.4,VIT_215s0046g00040.4,VIT_211s0052g00320.3,VIT_211s0052g00320.6,…
GO:0006511	ubiquitin-dependent protein catabolic process	1	VIT_214s0006g03040.2,VIT_201s0011g03410.3,VIT_201s0011g03410.1
GO:0017182	peptidyl-diphthamide metabolic process	1	VIT_205s0094g00370.3,VIT_205s0094g00370.1,VIT_205s0094g00370.2
GO:0018202	peptidyl-histidine modification	1	VIT_205s0094g00370.1,VIT_205s0094g00370.3,VIT_205s0094g00370.2
GO:0046519	sphingoid metabolic process	1	VIT_212s0034g02170.3,VIT_212s0034g02170.2,VIT_212s0034g02170.1
GO:0000097	sulfur amino acid biosynthetic process	1	VIT_214s0030g01540.3,VIT_214s0030g01540.5,VIT_214s0030g01540.4,VIT_214s0030g01540.10,VIT_203s0091g00100.1,VIT_214s0030g01540.11,VIT_203s0091g00080.1,VIT_219s0014g02480.1,VIT_214s0030g01540.9,VIT_214s0030g01540.8,VIT_214s0030g01540.7,VIT_214s0030g01540.6
GO:0044272	sulfur compound biosynthetic process	1	VIT_214s0030g01540.11,VIT_203s0091g00100.1,VIT_203s0091g00080.1,VIT_214s0030g01540.9,VIT_214s0030g01540.8,VIT_219s0014g02480.1,VIT_214s0030g01540.7,VIT_214s0030g01540.6,VIT_214s0030g01540.3,VIT_214s0030g01540.5,VIT_214s0030g01540.4,VIT_214s0030g01540.10
GO:0019538	protein metabolic process	1	VIT_210s0042g00090.2,VIT_215s0046g02160.1,VIT_212s0035g01130.1,VIT_207s0005g00130.2,VIT_217s0000g02000.1,VIT_215s0048g02740.3,VIT_208s0040g00410.3,VIT_218s0001g13260.1,VIT_218s0122g00160.2,VIT_211s0037g00320.3,VIT_200s0174g00150.1,VIT_205s0020g04590.1,VIT_201s0244g00100.2,VIT_213s0067g03410.1,VIT_214s0060g00460.2,VIT_219s0014g04530.1,VIT_205s0049g01220.1,VIT_205s0049g01240.2,VIT_212s0028g01350.4,…
GO:0044765	single-organism transport	1	VIT_218s0001g08210.2,VIT_203s0091g00600.1,VIT_218s0041g00580.1,VIT_218s0001g08850.5,VIT_219s0014g01900.4,VIT_213s0158g00360.1,VIT_211s0052g00320.1,VIT_213s0019g00020.1,VIT_208s0040g02700.1,VIT_217s0000g05640.3,VIT_203s0038g02470.1,VIT_212s0034g02240.7,VIT_207s0005g00680.2,VIT_219s0085g01090.1,VIT_211s0016g04160.3,VIT_207s0129g01040.3,VIT_218s0001g04890.1,VIT_208s0007g08960.7,VIT_209s0054g00700.3,…
GO:0048017	inositol lipid-mediated signaling	1	VIT_201s0127g00430.4,VIT_201s0127g00430.9,VIT_201s0127g00430.5,VIT_201s0127g00430.8
GO:0006259	DNA metabolic process	1	VIT_201s0011g01180.7,VIT_205s0020g04910.1,VIT_201s0010g02690.2,VIT_205s0051g00930.5,VIT_210s0003g03290.1,VIT_201s0010g02690.4,VIT_205s0051g00930.3,VIT_215s0048g01040.2,VIT_214s0060g02120.1,VIT_201s0010g02690.3,VIT_202s0033g00930.1,VIT_203s0063g02660.1,VIT_214s0006g03040.2,VIT_201s0011g01180.6,VIT_201s0011g03410.1,VIT_207s0130g00380.1,VIT_201s0011g01180.4,VIT_205s0077g00800.2,VIT_201s0011g01180.5,…
GO:0015711	organic anion transport	1	VIT_208s0056g01710.3,VIT_203s0180g00120.1,VIT_208s0056g01710.1,VIT_208s0056g01710.5,VIT_205s0029g00536.1,VIT_208s0056g01710.6,VIT_208s0056g01710.2,VIT_208s0056g01710.4,VIT_203s0091g00600.1,VIT_203s0180g00120.2
GO:0015849	organic acid transport	1	VIT_203s0180g00120.2,VIT_208s0056g01710.4,VIT_203s0091g00600.1,VIT_203s0180g00120.1,VIT_208s0056g01710.1,VIT_205s0029g00536.1,VIT_208s0056g01710.5,VIT_208s0056g01710.6,VIT_208s0056g01710.2,VIT_208s0056g01710.3
GO:0046942	carboxylic acid transport	1	VIT_203s0180g00120.2,VIT_203s0091g00600.1,VIT_208s0056g01710.4,VIT_208s0056g01710.2,VIT_205s0029g00536.1,VIT_208s0056g01710.6,VIT_208s0056g01710.5,VIT_208s0056g01710.1,VIT_203s0180g00120.1,VIT_208s0056g01710.3
GO:0018193	peptidyl-amino acid modification	1	VIT_205s0094g00370.1,VIT_205s0094g00370.3,VIT_217s0000g02070.2,VIT_217s0000g02070.3,VIT_205s0094g00370.2,VIT_217s0000g02070.1
GO:0065003	macromolecular complex assembly	1	VIT_200s0246g00170.1,VIT_214s0219g00140.1,VIT_206s0004g00480.4,VIT_219s0015g01340.3,VIT_215s0046g01350.6,VIT_216s0050g00380.1,VIT_208s0040g00980.1,VIT_206s0004g00480.2,VIT_215s0046g01350.2,VIT_219s0015g01340.1,VIT_214s0219g00140.3,VIT_210s0003g05320.1,VIT_203s0017g01790.1,VIT_214s0108g00440.1,VIT_219s0015g01340.2,VIT_217s0000g02450.1,VIT_215s0046g01350.4,VIT_208s0040g00980.2,VIT_215s0046g01350.5
GO:0009057	macromolecule catabolic process	1	VIT_207s0005g02550.4,VIT_207s0104g01590.2,VIT_215s0046g01080.3,VIT_201s0011g03410.3,VIT_205s0020g01180.1,VIT_216s0050g02220.1,VIT_219s0093g00560.2,VIT_207s0005g02550.2,VIT_206s0004g01130.1,VIT_204s0023g03690.1,VIT_216s0050g02230.1,VIT_204s0008g04690.1,VIT_219s0093g00560.5,VIT_218s0001g07370.1,VIT_207s0005g02550.1,VIT_219s0093g00560.4,VIT_207s0031g01880.11,VIT_218s0001g12760.1,VIT_207s0031g01880.4…
GO:0008643	carbohydrate transport	1	VIT_218s0001g08210.5,VIT_201s0026g01960.2,VIT_218s0001g08210.3,VIT_201s0026g01960.5,VIT_201s0026g01960.4,VIT_218s0001g08210.2,VIT_218s0001g08210.4,VIT_218s0001g08210.6
GO:0065007	biological regulation	1	VIT_217s0000g06970.2,VIT_210s0042g00800.2,VIT_205s0020g00220.1,VIT_211s0052g01840.2,VIT_205s0020g01960.2,VIT_217s0000g06970.1,VIT_214s0030g01240.1,VIT_214s0083g01130.3,VIT_201s0127g00430.5,VIT_214s0081g00630.2,VIT_210s0042g00800.4,VIT_207s0130g00390.1,VIT_204s0023g00590.2,VIT_211s0016g04020.10,VIT_211s0016g04020.2,VIT_210s0116g00140.1,VIT_219s0015g00570.2,VIT_211s0016g05700.7,VIT_211s0103g00550.1…
GO:0006457	protein folding	1	VIT_201s0011g01680.4,VIT_201s0011g01680.2,VIT_201s0011g01680.3,VIT_201s0011g01680.5,VIT_201s0011g01680.6
GO:0043414	macromolecule methylation	1	VIT_211s0016g02530.2,VIT_211s0016g02530.3,VIT_210s0042g00090.2,VIT_207s0130g00390.3,VIT_207s0130g00390.2,VIT_212s0028g00210.1,VIT_211s0016g02530.1,VIT_207s0130g00390.1,VIT_207s0130g00380.1,VIT_204s0023g00980.2
GO:0050794	regulation of cellular process	1	VIT_208s0040g00610.1,VIT_200s2317g00010.1,VIT_214s0030g01240.2,VIT_208s0040g01810.1,VIT_211s0016g04020.4,VIT_208s0040g01810.3,VIT_208s0105g00300.2,VIT_206s0004g02750.2,VIT_205s0020g04670.1,VIT_210s0003g04100.2,VIT_211s0016g04020.8,VIT_212s0059g02260.1,VIT_214s0060g00690.1,VIT_211s0016g04020.6,VIT_216s0098g01760.3,VIT_218s0001g11710.1,VIT_207s0104g01320.1,VIT_206s0004g02750.5,VIT_212s0028g01340.1,…
GO:0000096	sulfur amino acid metabolic process	1	VIT_214s0030g01540.4,VIT_214s0030g01540.10,VIT_214s0030g01540.3,VIT_214s0030g01540.5,VIT_214s0030g01540.7,VIT_214s0030g01540.6,VIT_203s0091g00080.1,VIT_214s0030g01540.11,VIT_203s0091g00100.1,VIT_214s0030g01540.9,VIT_214s0030g01540.8,VIT_219s0014g02480.1
GO:0008219	cell death	1	VIT_207s0005g06210.1,VIT_215s0046g03210.1,VIT_207s0005g06200.1,VIT_215s0046g02800.1,VIT_201s0010g01180.1,VIT_204s0023g02380.1,VIT_219s0085g00440.1,VIT_201s0010g01180.2,VIT_215s0046g03230.1,VIT_207s0005g06240.1,VIT_212s0035g01280.2,VIT_219s0027g01580.1,VIT_207s0005g06200.2,VIT_207s0005g06250.1,VIT_215s0046g02730.1
GO:0012501	programmed cell death	1	VIT_215s0046g03230.1,VIT_207s0005g06240.1,VIT_207s0005g06200.2,VIT_219s0027g01580.1,VIT_212s0035g01280.2,VIT_207s0005g06250.1,VIT_215s0046g02730.1,VIT_215s0046g03210.1,VIT_207s0005g06210.1,VIT_207s0005g06200.1,VIT_215s0046g02800.1,VIT_204s0023g02380.1,VIT_201s0010g01180.1,VIT_219s0085g00440.1,VIT_201s0010g01180.2
GO:0016265	death	1	VIT_201s0010g01180.1,VIT_204s0023g02380.1,VIT_219s0085g00440.1,VIT_201s0010g01180.2,VIT_207s0005g06200.1,VIT_207s0005g06210.1,VIT_215s0046g03210.1,VIT_215s0046g02800.1,VIT_207s0005g06200.2,VIT_212s0035g01280.2,VIT_219s0027g01580.1,VIT_207s0005g06250.1,VIT_215s0046g02730.1,VIT_215s0046g03230.1,VIT_207s0005g06240.1
GO:0006563	L-serine metabolic process	1	VIT_214s0030g01540.9,VIT_214s0030g01540.8,VIT_214s0030g01540.11,VIT_214s0030g01540.6,VIT_214s0030g01540.7,VIT_214s0030g01540.5,VIT_214s0030g01540.3,VIT_214s0030g01540.10,VIT_214s0030g01540.4
GO:0006811	ion transport	1	VIT_205s0020g04270.1,VIT_202s0025g03630.1,VIT_208s0056g01710.3,VIT_213s0067g03260.1,VIT_212s0028g01260.4,VIT_203s0038g00290.2,VIT_203s0180g00120.1,VIT_202s0025g04830.1,VIT_207s0031g02990.1,VIT_213s0067g03280.1,VIT_203s0180g00120.2,VIT_207s0151g00410.1,VIT_213s0158g00360.4,VIT_209s0002g05810.1,VIT_202s0025g03620.1,VIT_202s0025g03620.2,VIT_212s0035g01720.2,VIT_208s0007g08960.7,VIT_207s0129g01040.3,…
GO:0044085	cellular component biogenesis	1	VIT_213s0019g01820.3,VIT_213s0019g01820.6,VIT_213s0019g01820.7,VIT_208s0056g00160.3,VIT_213s0019g01820.8,VIT_215s0046g01350.4,VIT_214s0066g00640.2,VIT_216s0050g00380.1,VIT_206s0004g00480.4,VIT_204s0008g00450.1,VIT_200s0246g00170.1,VIT_213s0019g01820.5,VIT_210s0003g02660.2,VIT_213s0019g01820.10,VIT_203s0017g01790.1,VIT_214s0219g00140.3,VIT_219s0015g01340.1,VIT_210s0003g05320.1,VIT_215s0046g01350.5…
GO:0065009	regulation of molecular function	1	VIT_210s0003g01870.1,VIT_218s0001g10320.1,VIT_211s0016g05700.5,VIT_205s0102g00220.1,VIT_217s0119g00280.1,VIT_211s0103g00550.1,VIT_211s0016g05700.7,VIT_210s0092g00170.2,VIT_211s0103g00550.5,VIT_210s0116g00140.1,VIT_211s0016g05700.1,VIT_204s0023g00590.2,VIT_211s0103g00550.6,VIT_211s0016g05700.8,VIT_210s0092g00170.1,VIT_211s0103g00550.4,VIT_211s0103g00550.3,VIT_211s0016g05700.2,VIT_211s0016g05700.6,…
GO:0006665	sphingolipid metabolic process	1	VIT_218s0001g05700.1,VIT_212s0034g02170.2,VIT_212s0034g02170.1,VIT_212s0034g02170.3
GO:0040029	regulation of gene expression, epigenetic	1	VIT_207s0130g00390.1,VIT_207s0130g00380.1,VIT_207s0130g00390.2,VIT_207s0130g00390.3
GO:0042254	ribosome biogenesis	1	VIT_210s0003g02660.1,VIT_213s0019g01820.9,VIT_214s0066g00640.2,VIT_213s0019g01820.8,VIT_208s0056g00160.3,VIT_213s0019g01820.7,VIT_213s0019g01820.2,VIT_213s0019g01820.4,VIT_213s0019g01820.6,VIT_213s0019g01820.3,VIT_213s0019g01820.1,VIT_214s0066g00640.4,VIT_213s0019g01820.10,VIT_210s0003g02660.2,VIT_213s0019g01820.5,VIT_214s0066g00640.1,VIT_213s0019g01820.11,VIT_204s0008g00450.1
GO:0015833	peptide transport	1	VIT_218s0041g00580.1,VIT_217s0000g05640.3,VIT_217s0000g05640.1,VIT_218s0041g00590.2,VIT_218s0041g00640.2,VIT_201s0026g01490.1,VIT_217s0000g05640.2,VIT_218s0041g00660.1,VIT_207s0005g03970.2,VIT_201s0026g01490.2,VIT_218s0001g13350.1,VIT_213s0067g02340.1,VIT_218s0041g00590.3,VIT_213s0067g02340.2,VIT_218s0041g00590.1
GO:0042886	amide transport	1	VIT_207s0005g03970.2,VIT_213s0067g02340.1,VIT_218s0001g13350.1,VIT_201s0026g01490.2,VIT_218s0041g00590.3,VIT_213s0067g02340.2,VIT_218s0041g00590.1,VIT_217s0000g05640.3,VIT_218s0041g00580.1,VIT_217s0000g05640.1,VIT_218s0041g00590.2,VIT_218s0041g00640.2,VIT_201s0026g01490.1,VIT_217s0000g05640.2,VIT_218s0041g00660.1
GO:0006790	sulfur compound metabolic process	1	VIT_218s0001g14010.1,VIT_214s0030g01540.8,VIT_205s0020g04210.1,VIT_214s0030g01540.7,VIT_218s0001g14010.2,VIT_214s0030g01540.6,VIT_200s0218g00110.1,VIT_214s0030g01540.3,VIT_214s0030g01540.5,VIT_207s0104g00480.3,VIT_214s0030g01540.10,VIT_218s0089g01290.1,VIT_214s0030g01540.11,VIT_203s0091g00080.1,VIT_203s0091g00100.1,VIT_205s0051g00870.1,VIT_219s0014g02480.1,VIT_214s0030g01540.9,VIT_218s0001g14010.…
GO:0006206	pyrimidine nucleobase metabolic process	1	VIT_212s0028g03490.7,VIT_212s0028g03490.3,VIT_212s0028g03490.5,VIT_212s0028g03490.1,VIT_212s0028g03490.6
GO:0006869	lipid transport	1	VIT_205s0049g01330.2,VIT_205s0049g01330.1,VIT_201s0011g03390.1,VIT_210s0003g04580.1,VIT_210s0003g04580.2
GO:0035601	protein deacylation	1	VIT_214s0006g01820.3,VIT_214s0006g01820.2,VIT_219s0015g00570.2,VIT_214s0006g01820.4,VIT_214s0006g01820.1
GO:0071702	organic substance transport	1	VIT_217s0000g05640.2,VIT_214s0060g01910.5,VIT_208s0007g03010.2,VIT_201s0011g03390.1,VIT_208s0056g01710.4,VIT_207s0005g01000.7,VIT_218s0041g00580.1,VIT_209s0002g03990.1,VIT_218s0001g08210.2,VIT_206s0004g06860.1,VIT_203s0091g00600.1,VIT_216s0098g01630.1,VIT_219s0014g01900.4,VIT_205s0049g01330.1,VIT_218s0001g13350.1,VIT_210s0003g04580.2,VIT_207s0031g02270.2,VIT_217s0000g05640.3,VIT_211s0037g00300.1,…
GO:0051186	cofactor metabolic process	1	VIT_204s0023g00600.3,VIT_207s0005g00040.4,VIT_219s0015g01340.1,VIT_213s0019g02390.5,VIT_208s0007g08540.3,VIT_218s0001g08110.2,VIT_207s0005g00040.2,VIT_208s0056g00070.2,VIT_207s0005g00040.3,VIT_208s0007g08540.4,VIT_207s0005g00040.1,VIT_219s0015g01340.2,VIT_215s0046g02700.1,VIT_217s0000g06280.1,VIT_208s0007g08540.1,VIT_213s0019g02390.1,VIT_203s0038g04100.2,VIT_208s0007g08540.2,VIT_217s0000g00280.1,…
GO:0007165	signal transduction	1	VIT_201s0127g00430.5,VIT_214s0083g01130.3,VIT_214s0081g00630.2,VIT_208s0007g07860.4,VIT_208s0007g07860.3,VIT_207s0104g00460.6,VIT_208s0105g00300.1,VIT_217s0000g06970.1,VIT_207s0104g00880.4,VIT_214s0030g01240.1,VIT_217s0000g06970.2,VIT_207s0104g01320.2,VIT_205s0020g00220.1,VIT_211s0052g01840.2,VIT_211s0016g00640.1,VIT_211s0016g04020.11,VIT_210s0003g04100.1,VIT_217s0000g06970.4,VIT_205s0020g04830.1…
GO:0044700	single organism signaling	1	VIT_219s0014g01160.2,VIT_201s0010g03780.3,VIT_216s0098g01760.4,VIT_212s0059g02260.2,VIT_208s0040g01810.4,VIT_219s0014g00960.1,VIT_201s0127g00430.8,VIT_211s0016g04020.3,VIT_213s0067g03510.1,VIT_201s0010g03780.4,VIT_207s0141g00290.2,VIT_214s0030g01240.4,VIT_204s0008g02080.2,VIT_213s0064g01300.2,VIT_214s0030g01240.3,VIT_211s0016g04020.7,VIT_207s0104g00880.2,VIT_211s0016g04020.5,VIT_201s0010g03780.1,…
GO:0007154	cell communication	1	VIT_211s0052g01840.2,VIT_205s0020g00220.1,VIT_207s0104g01320.2,VIT_217s0000g06970.2,VIT_217s0000g06970.1,VIT_207s0104g00880.4,VIT_214s0030g01240.1,VIT_208s0105g00300.1,VIT_208s0007g07860.3,VIT_207s0104g00460.6,VIT_208s0007g07860.4,VIT_201s0127g00430.5,VIT_214s0083g01130.3,VIT_214s0081g00630.2,VIT_201s0127g00430.9,VIT_211s0016g04020.2,VIT_211s0016g04020.10,VIT_214s0081g00630.1,VIT_204s0008g02080.1…
GO:0007015	actin filament organization	1	VIT_205s0029g01310.2,VIT_205s0029g01310.1
GO:0008154	actin polymerization or depolymerization	1	VIT_205s0029g01310.2,VIT_205s0029g01310.1
GO:0030036	actin cytoskeleton organization	1	VIT_205s0029g01310.2,VIT_205s0029g01310.1
GO:0070071	proton-transporting two-sector ATPase complex assembly	1	VIT_214s0219g00140.1,VIT_214s0219g00140.3
GO:0051188	cofactor biosynthetic process	1	VIT_219s0015g01340.1,VIT_208s0007g08540.3,VIT_204s0023g00600.3,VIT_207s0005g00040.4,VIT_207s0005g00040.3,VIT_218s0001g08110.2,VIT_207s0005g00040.2,VIT_219s0015g01340.2,VIT_208s0007g08540.4,VIT_207s0005g00040.1,VIT_217s0000g06280.1,VIT_208s0007g08540.1,VIT_208s0007g08540.2,VIT_217s0000g00280.1,VIT_201s0127g00490.2,VIT_219s0015g01340.3,VIT_204s0023g00600.4,VIT_201s0127g00490.3,VIT_209s0002g04490.1
GO:0071822	protein complex subunit organization	1	VIT_206s0004g00480.2,VIT_215s0046g01350.2,VIT_208s0040g00980.1,VIT_206s0004g00480.4,VIT_205s0029g01310.2,VIT_215s0046g01350.6,VIT_216s0050g00380.1,VIT_214s0219g00140.1,VIT_200s0246g00170.1,VIT_208s0040g00980.2,VIT_215s0046g01350.5,VIT_214s0108g00440.1,VIT_217s0000g02450.1,VIT_215s0046g01350.4,VIT_205s0029g01310.1,VIT_210s0003g05320.1,VIT_214s0219g00140.3
GO:0044265	cellular macromolecule catabolic process	1	VIT_201s0026g02730.1,VIT_204s0023g03690.1,VIT_206s0004g01130.1,VIT_206s0004g01130.2,VIT_219s0093g00560.5,VIT_218s0001g07370.1,VIT_218s0001g12760.1,VIT_200s0883g00010.1,VIT_207s0031g01880.11,VIT_214s0066g00920.4,VIT_207s0031g01880.4,VIT_214s0066g00920.2,VIT_219s0093g00560.6,VIT_219s0093g00560.4,VIT_214s0006g03040.2,VIT_200s0174g00150.4,VIT_218s0001g07370.3,VIT_214s0108g00490.5,VIT_218s0001g07370.2…
GO:0009145	purine nucleoside triphosphate biosynthetic process	1	VIT_208s0007g08960.7,VIT_204s0008g01960.1,VIT_211s0149g00210.1,VIT_218s0001g08850.5,VIT_218s0001g08850.4,VIT_211s0052g00320.7,VIT_202s0025g03620.1,VIT_202s0025g03620.2,VIT_211s0052g00320.2,VIT_213s0158g00360.4,VIT_211s0052g00320.1,VIT_215s0046g00040.4,VIT_211s0052g00320.4,VIT_213s0158g00360.1,VIT_218s0001g08850.2,VIT_218s0001g08850.7,VIT_203s0038g02760.3,VIT_218s0089g00420.1,VIT_203s0038g02760.4,…
GO:0009206	purine ribonucleoside triphosphate biosynthetic process	1	VIT_209s0002g00950.1,VIT_217s0000g05540.2,VIT_211s0052g00320.5,VIT_213s0158g00360.8,VIT_211s0052g00320.6,VIT_211s0052g00320.3,VIT_203s0038g02760.5,VIT_203s0038g02760.4,VIT_213s0158g00360.2,VIT_203s0038g02760.3,VIT_218s0089g00420.1,VIT_207s0129g01040.3,VIT_202s0025g03630.1,VIT_205s0020g04270.1,VIT_203s0038g02760.2,VIT_211s0052g00320.2,VIT_202s0025g03620.2,VIT_202s0025g03620.1,VIT_218s0001g08850.4,…
GO:0019941	modification-dependent protein catabolic process	1	VIT_200s0174g00150.1,VIT_201s0011g03410.1,VIT_208s0040g00410.3,VIT_207s0104g01590.2,VIT_206s0009g00960.1,VIT_219s0093g00560.1,VIT_219s0093g00560.3,VIT_219s0093g00560.2,VIT_201s0011g03410.3,VIT_200s0174g00150.3,VIT_219s0093g00560.5,VIT_218s0001g07370.1,VIT_206s0004g01130.2,VIT_201s0026g02730.1,VIT_204s0023g03690.1,VIT_206s0004g01130.1,VIT_200s0174g00150.4,VIT_214s0006g03040.2,VIT_218s0001g07370.2,…
GO:0043632	modification-dependent macromolecule catabolic process	1	VIT_219s0093g00560.2,VIT_200s0174g00150.3,VIT_201s0011g03410.3,VIT_200s0174g00150.1,VIT_219s0093g00560.3,VIT_219s0093g00560.1,VIT_206s0009g00960.1,VIT_201s0011g03410.1,VIT_208s0040g00410.3,VIT_207s0104g01590.2,VIT_214s0108g00490.5,VIT_218s0001g07370.3,VIT_218s0001g07370.2,VIT_214s0006g03040.2,VIT_200s0174g00150.4,VIT_219s0093g00560.6,VIT_219s0093g00560.4,VIT_200s0883g00010.1,VIT_218s0001g12760.1,…
GO:0023052	signaling	1	VIT_216s0098g01760.1,VIT_201s0010g03780.1,VIT_208s0040g01800.1,VIT_211s0016g04020.5,VIT_207s0104g00880.2,VIT_211s0016g04020.7,VIT_214s0030g01240.3,VIT_213s0064g01300.2,VIT_204s0008g02080.2,VIT_214s0030g01240.4,VIT_207s0141g00290.2,VIT_201s0010g03780.4,VIT_213s0067g03510.1,VIT_209s0054g01870.1,VIT_211s0016g04020.3,VIT_201s0127g00430.8,VIT_219s0014g00960.1,VIT_208s0040g01810.4,VIT_212s0059g02260.2,…
GO:0006783	heme biosynthetic process	1	VIT_219s0015g01340.3,VIT_219s0015g01340.2,VIT_219s0015g01340.1
GO:0042168	heme metabolic process	1	VIT_219s0015g01340.1,VIT_219s0015g01340.2,VIT_219s0015g01340.3
GO:0006778	porphyrin-containing compound metabolic process	1	VIT_217s0000g00280.1,VIT_208s0007g08540.3,VIT_219s0015g01340.1,VIT_208s0007g08540.2,VIT_204s0023g00600.3,VIT_219s0015g01340.3,VIT_218s0001g08110.2,VIT_219s0015g01340.2,VIT_204s0023g00600.4,VIT_208s0007g08540.4,VIT_217s0000g06280.1,VIT_208s0007g08540.1
GO:0006140	regulation of nucleotide metabolic process	1	VIT_211s0016g05700.5,VIT_211s0016g05700.6,VIT_211s0016g05700.8,VIT_211s0016g05700.2,VIT_211s0016g05700.7,VIT_200s2317g00010.1,VIT_211s0016g05700.1
GO:0009118	regulation of nucleoside metabolic process	1	VIT_211s0016g05700.1,VIT_200s2317g00010.1,VIT_211s0016g05700.7,VIT_211s0016g05700.2,VIT_211s0016g05700.8,VIT_211s0016g05700.6,VIT_211s0016g05700.5
GO:0030811	regulation of nucleotide catabolic process	1	VIT_211s0016g05700.7,VIT_211s0016g05700.2,VIT_211s0016g05700.8,VIT_211s0016g05700.6,VIT_211s0016g05700.5,VIT_211s0016g05700.1,VIT_200s2317g00010.1
GO:0031329	regulation of cellular catabolic process	1	VIT_211s0016g05700.6,VIT_211s0016g05700.5,VIT_211s0016g05700.7,VIT_211s0016g05700.2,VIT_211s0016g05700.8,VIT_200s2317g00010.1,VIT_211s0016g05700.1
GO:0033121	regulation of purine nucleotide catabolic process	1	VIT_200s2317g00010.1,VIT_211s0016g05700.1,VIT_211s0016g05700.5,VIT_211s0016g05700.6,VIT_211s0016g05700.8,VIT_211s0016g05700.2,VIT_211s0016g05700.7
GO:0033124	regulation of GTP catabolic process	1	VIT_211s0016g05700.6,VIT_211s0016g05700.5,VIT_211s0016g05700.7,VIT_211s0016g05700.8,VIT_211s0016g05700.2,VIT_200s2317g00010.1,VIT_211s0016g05700.1
GO:1900542	regulation of purine nucleotide metabolic process	1	VIT_200s2317g00010.1,VIT_211s0016g05700.1,VIT_211s0016g05700.6,VIT_211s0016g05700.5,VIT_211s0016g05700.7,VIT_211s0016g05700.2,VIT_211s0016g05700.8
GO:0009451	RNA modification	1	VIT_218s0001g00960.1,VIT_218s0001g00580.1,VIT_202s0012g02420.4,VIT_218s0001g00960.2,VIT_213s0019g01820.9,VIT_213s0019g01820.4,VIT_202s0012g02420.1,VIT_218s0001g00960.4,VIT_213s0019g01820.8,VIT_213s0019g01820.2,VIT_213s0019g01820.7,VIT_213s0019g01820.6,VIT_213s0019g01820.3,VIT_202s0012g02420.3,VIT_218s0001g00960.6,VIT_218s0001g00960.3,VIT_213s0019g01820.10,VIT_213s0019g01820.1,VIT_213s0019g01820.5…
GO:0030163	protein catabolic process	1	VIT_219s0093g00560.1,VIT_206s0009g00960.1,VIT_219s0093g00560.3,VIT_208s0040g00410.3,VIT_201s0011g03410.1,VIT_207s0104g01590.2,VIT_200s0174g00150.1,VIT_200s0174g00150.3,VIT_201s0011g03410.3,VIT_219s0093g00560.2,VIT_206s0004g01130.1,VIT_204s0023g03690.1,VIT_201s0026g02730.1,VIT_219s0093g00560.5,VIT_218s0001g07370.1,VIT_206s0004g01130.2,VIT_219s0093g00560.4,VIT_219s0093g00560.6,VIT_207s0031g01880.4,…
GO:0044257	cellular protein catabolic process	1	VIT_206s0004g01130.1,VIT_201s0026g02730.1,VIT_204s0023g03690.1,VIT_206s0004g01130.2,VIT_219s0093g00560.5,VIT_218s0001g07370.1,VIT_219s0093g00560.6,VIT_219s0093g00560.4,VIT_207s0031g01880.11,VIT_200s0883g00010.1,VIT_218s0001g12760.1,VIT_207s0031g01880.4,VIT_218s0001g07370.3,VIT_214s0108g00490.5,VIT_218s0001g07370.2,VIT_214s0006g03040.2,VIT_200s0174g00150.4,VIT_219s0093g00560.3,VIT_206s0009g00960.1…
GO:0051603	proteolysis involved in cellular protein catabolic process	1	VIT_206s0004g01130.2,VIT_218s0001g07370.1,VIT_219s0093g00560.5,VIT_204s0023g03690.1,VIT_201s0026g02730.1,VIT_206s0004g01130.1,VIT_214s0006g03040.2,VIT_200s0174g00150.4,VIT_214s0108g00490.5,VIT_218s0001g07370.3,VIT_218s0001g07370.2,VIT_200s0883g00010.1,VIT_207s0031g01880.11,VIT_218s0001g12760.1,VIT_207s0031g01880.4,VIT_219s0093g00560.6,VIT_219s0093g00560.4,VIT_200s0174g00150.1,VIT_208s0040g00410.3…
GO:0022613	ribonucleoprotein complex biogenesis	1	VIT_214s0066g00640.1,VIT_213s0019g01820.11,VIT_211s0016g05140.1,VIT_204s0008g00450.1,VIT_213s0019g01820.10,VIT_210s0003g02660.2,VIT_214s0066g00640.4,VIT_213s0019g01820.1,VIT_213s0019g01820.5,VIT_213s0019g01820.3,VIT_213s0019g01820.6,VIT_203s0017g01790.1,VIT_214s0066g00640.2,VIT_213s0019g01820.9,VIT_210s0003g02660.1,VIT_213s0019g01820.4,VIT_213s0019g01820.2,VIT_213s0019g01820.7,VIT_208s0056g00160.…
GO:0006476	protein deacetylation	1	VIT_214s0006g01820.2,VIT_214s0006g01820.3,VIT_214s0006g01820.1,VIT_214s0006g01820.4
GO:0035434	copper ion transmembrane transport	1	VIT_202s0025g03620.2,VIT_202s0025g03620.1,VIT_202s0025g03630.1,VIT_204s0008g01960.1
GO:0008037	cell recognition	1	VIT_219s0014g04430.1,VIT_201s0011g06080.1,VIT_219s0014g04510.1,VIT_219s0014g04440.1,VIT_219s0014g04530.1,VIT_219s0014g04600.1,VIT_219s0014g04490.1,VIT_219s0014g04630.1,VIT_219s0014g04540.1
GO:0033013	tetrapyrrole metabolic process	1	VIT_217s0000g00280.1,VIT_208s0007g08540.3,VIT_219s0015g01340.1,VIT_208s0007g08540.2,VIT_204s0023g00600.3,VIT_219s0015g01340.3,VIT_218s0001g08110.2,VIT_204s0023g00600.4,VIT_219s0015g01340.2,VIT_208s0007g08540.4,VIT_214s0066g00830.3,VIT_208s0007g08540.1,VIT_217s0000g06280.1
GO:0006865	amino acid transport	1	VIT_208s0056g01710.1,VIT_208s0056g01710.2,VIT_205s0029g00536.1,VIT_208s0056g01710.5,VIT_208s0056g01710.6,VIT_208s0056g01710.3,VIT_208s0056g01710.4,VIT_203s0091g00600.1
GO:0044723	single-organism carbohydrate metabolic process	1	VIT_217s0000g00290.1,VIT_214s0068g01120.6,VIT_208s0056g00190.3,VIT_219s0014g00300.7,VIT_201s0026g00280.10,VIT_214s0068g01120.7,VIT_201s0026g00280.4,VIT_203s0038g04120.1,VIT_206s0004g06920.1,VIT_210s0003g01680.1,VIT_218s0089g00410.6,VIT_218s0001g05300.2,VIT_214s0030g02140.1,VIT_211s0118g00200.2,VIT_202s0025g01580.1,VIT_219s0014g00300.8,VIT_208s0056g00190.2,VIT_201s0011g00250.2,VIT_201s0026g00280.1…
GO:0006479	protein methylation	1	VIT_211s0016g02530.2,VIT_212s0028g00210.1,VIT_211s0016g02530.3,VIT_210s0042g00090.2,VIT_211s0016g02530.1,VIT_204s0023g00980.2
GO:0044262	cellular carbohydrate metabolic process	1	VIT_217s0000g01820.1,VIT_218s0072g00370.2,VIT_205s0020g01530.1,VIT_201s0026g00280.5,VIT_218s0001g05300.1,VIT_211s0118g00200.1,VIT_214s0083g01100.1,VIT_210s0003g01680.2,VIT_201s0026g00280.7,VIT_219s0014g00300.9,VIT_203s0038g04570.1,VIT_219s0014g00300.8,VIT_211s0118g00200.2,VIT_201s0026g00280.11,VIT_216s0039g02020.2,VIT_219s0138g00120.1,VIT_207s0031g00920.2,VIT_203s0038g04570.2,VIT_209s0002g07640.1…
GO:0044249	cellular biosynthetic process	1	VIT_213s0019g04320.1,VIT_211s0016g05610.2,VIT_217s0000g10080.1,VIT_202s0012g02150.1,VIT_211s0149g00210.1,VIT_208s0007g02510.2,VIT_219s0027g00760.2,VIT_216s0013g02140.2,VIT_218s0041g01900.1,VIT_212s0028g03200.3,VIT_201s0010g03780.2,VIT_207s0005g00040.4,VIT_211s0052g00320.5,VIT_210s0116g00680.3,VIT_201s0010g01080.3,VIT_219s0014g01870.1,VIT_213s0158g00360.2,VIT_210s0116g00970.1,VIT_203s0038g02760.3,…
GO:0009117	nucleotide metabolic process	1	VIT_219s0014g01430.1,VIT_203s0038g02760.4,VIT_203s0038g02760.5,VIT_216s0022g00980.1,VIT_219s0014g01420.6,VIT_216s0022g00980.9,VIT_201s0010g01080.2,VIT_207s0005g01160.1,VIT_203s0038g02760.2,VIT_216s0022g00980.2,VIT_219s0014g01430.3,VIT_216s0022g00980.8,VIT_219s0014g01430.2,VIT_212s0028g03490.6,VIT_216s0022g00980.4,VIT_216s0022g00980.10,VIT_219s0014g01420.7,VIT_212s0028g03490.7,VIT_205s0020g00820.3…
GO:0006810	transport	1	VIT_205s0062g00130.1,VIT_208s0056g01710.5,VIT_211s0052g00320.5,VIT_211s0016g02720.1,VIT_213s0158g00360.2,VIT_208s0056g00550.1,VIT_203s0038g02760.3,VIT_218s0001g00800.3,VIT_207s0005g03970.2,VIT_216s0050g02480.2,VIT_210s0003g04530.1,VIT_209s0002g04780.2,VIT_205s0029g00536.1,VIT_219s0015g02030.1,VIT_208s0007g03180.2,VIT_212s0034g02240.8,VIT_214s0083g01170.5,VIT_214s0068g00250.2,VIT_211s0149g00210.1,…
GO:0019220	regulation of phosphate metabolic process	1	VIT_211s0016g05700.7,VIT_211s0016g05700.8,VIT_211s0016g05700.2,VIT_211s0016g05700.6,VIT_211s0016g05700.5,VIT_211s0016g05700.1,VIT_200s2317g00010.1
GO:0051174	regulation of phosphorus metabolic process	1	VIT_211s0016g05700.5,VIT_211s0016g05700.6,VIT_211s0016g05700.2,VIT_211s0016g05700.8,VIT_211s0016g05700.7,VIT_200s2317g00010.1,VIT_211s0016g05700.1
GO:0034622	cellular macromolecular complex assembly	1	VIT_214s0219g00140.3,VIT_210s0003g05320.1,VIT_203s0017g01790.1,VIT_217s0000g02450.1,VIT_215s0046g01350.4,VIT_214s0108g00440.1,VIT_208s0040g00980.2,VIT_215s0046g01350.5,VIT_214s0219g00140.1,VIT_200s0246g00170.1,VIT_215s0046g01350.6,VIT_216s0050g00380.1,VIT_206s0004g00480.4,VIT_208s0040g00980.1,VIT_206s0004g00480.2,VIT_215s0046g01350.2
GO:0006310	DNA recombination	1	VIT_200s2787g00005.1,VIT_205s0020g04170.1
GO:0006842	tricarboxylic acid transport	1	VIT_203s0180g00120.2,VIT_203s0180g00120.1
GO:0030029	actin filament-based process	1	VIT_205s0029g01310.2,VIT_205s0029g01310.1
GO:0007166	cell surface receptor signaling pathway	1	VIT_217s0000g06970.2,VIT_212s0059g02260.1,VIT_212s0059g02260.2,VIT_211s0052g01840.2,VIT_217s0000g06970.3,VIT_217s0000g06970.1,VIT_217s0000g06970.4,VIT_211s0052g01840.1
GO:0042558	pteridine-containing compound metabolic process	1	VIT_213s0019g02390.5,VIT_213s0019g02390.4,VIT_208s0056g00070.4,VIT_208s0056g00070.2,VIT_213s0019g02390.2,VIT_208s0056g00070.1,VIT_213s0019g02390.1,VIT_213s0019g02390.3
GO:1901576	organic substance biosynthetic process	1	VIT_208s0007g08540.1,VIT_208s0040g01360.3,VIT_218s0001g08850.4,VIT_203s0091g00860.4,VIT_218s0041g01880.1,VIT_206s0004g03240.2,VIT_203s0038g02760.4,VIT_211s0016g00640.1,VIT_204s0008g00600.4,VIT_211s0016g02210.2,VIT_213s0084g00660.1,VIT_218s0001g04470.3,VIT_216s0039g02020.2,VIT_204s0008g06570.4,VIT_204s0023g00600.3,VIT_213s0158g00360.8,VIT_209s0002g00950.1,VIT_218s0001g04470.10,VIT_203s0091g00080.1…
GO:0032318	regulation of Ras GTPase activity	1	VIT_211s0016g05700.1,VIT_211s0016g05700.6,VIT_211s0016g05700.5,VIT_211s0016g05700.7,VIT_211s0016g05700.2,VIT_211s0016g05700.8
GO:0033043	regulation of organelle organization	1	VIT_212s0028g01340.3,VIT_205s0049g01740.3,VIT_212s0028g01340.2,VIT_205s0049g01740.1,VIT_212s0028g01340.1,VIT_205s0049g01740.2
GO:0043087	regulation of GTPase activity	1	VIT_211s0016g05700.5,VIT_211s0016g05700.6,VIT_211s0016g05700.8,VIT_211s0016g05700.2,VIT_211s0016g05700.7,VIT_211s0016g05700.1
GO:0009058	biosynthetic process	1	VIT_218s0001g08850.2,VIT_218s0001g10450.2,VIT_214s0006g01980.3,VIT_211s0052g00320.4,VIT_215s0046g00040.4,VIT_211s0016g02210.1,VIT_206s0004g02800.1,VIT_213s0019g04320.7,VIT_211s0016g00640.2,VIT_209s0002g08130.1,VIT_204s0008g06570.5,VIT_216s0013g01050.1,VIT_214s0083g01100.1,VIT_218s0001g04470.7,VIT_214s0030g01540.3,VIT_206s0009g01960.1,VIT_214s0030g01540.7,VIT_218s0072g00370.4,VIT_216s0013g00950.1,…
GO:0090407	organophosphate biosynthetic process	1	VIT_217s0000g06280.1,VIT_202s0025g03620.2,VIT_202s0025g03620.1,VIT_219s0090g00630.4,VIT_219s0090g00630.6,VIT_209s0002g08130.1,VIT_208s0007g08960.7,VIT_211s0149g00210.1,VIT_201s0010g01080.1,VIT_218s0001g08850.2,VIT_211s0052g00320.4,VIT_215s0046g00040.4,VIT_213s0158g00360.4,VIT_209s0002g00950.1,VIT_201s0010g01080.3,VIT_217s0000g05540.2,VIT_211s0052g00320.5,VIT_213s0158g00360.8,VIT_213s0158g00360.2,…
GO:0043933	macromolecular complex subunit organization	1	VIT_214s0219g00140.1,VIT_200s0246g00170.1,VIT_219s0015g01340.3,VIT_206s0004g00480.4,VIT_205s0029g01310.2,VIT_215s0046g01350.6,VIT_216s0050g00380.1,VIT_208s0040g00980.1,VIT_206s0004g00480.2,VIT_215s0046g01350.2,VIT_205s0029g01310.1,VIT_210s0003g05320.1,VIT_214s0219g00140.3,VIT_219s0015g01340.1,VIT_203s0017g01790.1,VIT_206s0004g04270.1,VIT_214s0108g00440.1,VIT_217s0000g02450.1,VIT_219s0015g01340.2,…
GO:0032259	methylation	1	VIT_205s0124g00250.2,VIT_212s0028g00210.1,VIT_204s0023g00980.2,VIT_207s0130g00390.1,VIT_211s0016g02530.1,VIT_207s0130g00380.1,VIT_211s0016g02530.2,VIT_207s0130g00390.2,VIT_207s0130g00390.3,VIT_205s0124g00250.1,VIT_210s0042g00090.2,VIT_211s0016g02530.3
GO:1901565	organonitrogen compound catabolic process	1	VIT_215s0046g01080.2,VIT_207s0005g02550.2,VIT_207s0005g02550.3,VIT_215s0046g01080.1,VIT_216s0050g02220.1,VIT_215s0046g01080.3,VIT_207s0005g02550.1,VIT_207s0005g02550.4,VIT_216s0050g02210.1,VIT_216s0050g02230.1
GO:0009208	pyrimidine ribonucleoside triphosphate metabolic process	1	VIT_209s0002g00950.3,VIT_209s0002g00950.5,VIT_209s0002g00950.2,VIT_209s0002g00950.1
GO:0009209	pyrimidine ribonucleoside triphosphate biosynthetic process	1	VIT_209s0002g00950.1,VIT_209s0002g00950.5,VIT_209s0002g00950.2,VIT_209s0002g00950.3
GO:0006461	protein complex assembly	1	VIT_208s0040g00980.1,VIT_215s0046g01350.4,VIT_217s0000g02450.1,VIT_214s0108g00440.1,VIT_215s0046g01350.5,VIT_208s0040g00980.2,VIT_215s0046g01350.2,VIT_206s0004g00480.2,VIT_214s0219g00140.3,VIT_210s0003g05320.1,VIT_214s0219g00140.1,VIT_200s0246g00170.1,VIT_216s0050g00380.1,VIT_215s0046g01350.6,VIT_206s0004g00480.4
GO:0043623	cellular protein complex assembly	1	VIT_214s0219g00140.3,VIT_210s0003g05320.1,VIT_200s0246g00170.1,VIT_214s0219g00140.1,VIT_215s0046g01350.6,VIT_216s0050g00380.1,VIT_206s0004g00480.4,VIT_217s0000g02450.1,VIT_208s0040g00980.1,VIT_215s0046g01350.4,VIT_214s0108g00440.1,VIT_208s0040g00980.2,VIT_215s0046g01350.5,VIT_206s0004g00480.2,VIT_215s0046g01350.2
GO:0070271	protein complex biogenesis	1	VIT_206s0004g00480.4,VIT_215s0046g01350.6,VIT_216s0050g00380.1,VIT_214s0219g00140.1,VIT_200s0246g00170.1,VIT_214s0219g00140.3,VIT_210s0003g05320.1,VIT_206s0004g00480.2,VIT_215s0046g01350.2,VIT_208s0040g00980.2,VIT_215s0046g01350.5,VIT_214s0108g00440.1,VIT_217s0000g02450.1,VIT_208s0040g00980.1,VIT_215s0046g01350.4
GO:0019222	regulation of metabolic process	1	VIT_211s0016g05700.2,VIT_200s0215g00040.2,VIT_210s0042g00800.1,VIT_218s0001g11710.1,VIT_211s0016g05700.6,VIT_210s0042g00800.2,VIT_211s0016g05700.8,VIT_200s0215g00040.3,VIT_210s0042g00800.4,VIT_217s0000g04620.1,VIT_219s0015g00570.2,VIT_211s0016g05700.7,VIT_203s0038g02590.4,VIT_211s0016g05700.1,VIT_200s2317g00010.1,VIT_208s0040g00610.1,VIT_200s0215g00040.4,VIT_207s0130g00380.1,VIT_204s0023g00590.2,…
GO:0009147	pyrimidine nucleoside triphosphate metabolic process	1	VIT_209s0002g00950.1,VIT_209s0002g00950.3,VIT_209s0002g00950.2,VIT_209s0002g00950.5
GO:0009148	pyrimidine nucleoside triphosphate biosynthetic process	1	VIT_209s0002g00950.1,VIT_209s0002g00950.5,VIT_209s0002g00950.2,VIT_209s0002g00950.3
GO:0009250	glucan biosynthetic process	1	VIT_218s0072g00370.4,VIT_216s0039g02020.1,VIT_214s0030g02140.1,VIT_218s0072g00370.1,VIT_207s0031g02060.1,VIT_214s0083g01100.1,VIT_218s0072g00370.3,VIT_205s0020g01530.2,VIT_216s0039g02020.2,VIT_203s0038g04120.1,VIT_205s0020g01530.1,VIT_218s0072g00370.2
GO:0048588	developmental cell growth	1	VIT_205s0020g01530.1,VIT_205s0020g01530.2
GO:0048589	developmental growth	1	VIT_205s0020g01530.2,VIT_205s0020g01530.1
GO:0022607	cellular component assembly	1	VIT_208s0040g00980.1,VIT_215s0046g01350.2,VIT_206s0004g00480.2,VIT_214s0219g00140.1,VIT_200s0246g00170.1,VIT_215s0046g01350.6,VIT_216s0050g00380.1,VIT_206s0004g00480.4,VIT_219s0015g01340.3,VIT_215s0046g01350.4,VIT_217s0000g02450.1,VIT_219s0015g01340.2,VIT_214s0108g00440.1,VIT_215s0046g01350.5,VIT_208s0040g00980.2,VIT_210s0003g05320.1,VIT_214s0219g00140.3,VIT_219s0015g01340.1,VIT_203s0017g01790.1
GO:0008652	cellular amino acid biosynthetic process	1	VIT_214s0030g01540.7,VIT_213s0067g01110.4,VIT_213s0019g04190.1,VIT_214s0030g01540.6,VIT_205s0020g04080.1,VIT_215s0046g02220.2,VIT_214s0030g01540.8,VIT_204s0008g06570.3,VIT_214s0030g01540.10,VIT_213s0019g04190.2,VIT_219s0177g00310.1,VIT_210s0003g01180.1,VIT_212s0028g03200.3,VIT_214s0030g01540.3,VIT_204s0008g06570.4,VIT_214s0030g01540.5,VIT_213s0019g04190.4,VIT_214s0030g01540.11,VIT_203s0091g00080.…
GO:0018205	peptidyl-lysine modification	1	VIT_217s0000g02070.1,VIT_217s0000g02070.3,VIT_217s0000g02070.2
GO:0006536	glutamate metabolic process	1	VIT_216s0098g00290.4,VIT_216s0098g00290.8,VIT_216s0098g00290.3,VIT_216s0098g00290.5,VIT_216s0098g00290.7
GO:0016054	organic acid catabolic process	1	VIT_200s0662g00010.2,VIT_200s0662g00010.5,VIT_200s0662g00010.4,VIT_200s0662g00010.1,VIT_200s0662g00010.3
GO:0019321	pentose metabolic process	1	VIT_211s0052g01710.3,VIT_211s0052g01710.1,VIT_211s0052g01710.2,VIT_208s0040g00320.1,VIT_211s0052g01710.4
GO:0044282	small molecule catabolic process	1	VIT_200s0662g00010.1,VIT_200s0662g00010.3,VIT_200s0662g00010.4,VIT_200s0662g00010.5,VIT_200s0662g00010.2
GO:0044712	single-organism catabolic process	1	VIT_200s0662g00010.2,VIT_200s0662g00010.5,VIT_200s0662g00010.4,VIT_200s0662g00010.3,VIT_200s0662g00010.1
GO:0046395	carboxylic acid catabolic process	1	VIT_200s0662g00010.4,VIT_200s0662g00010.1,VIT_200s0662g00010.3,VIT_200s0662g00010.2,VIT_200s0662g00010.5
GO:0044092	negative regulation of molecular function	1	VIT_211s0103g00550.2,VIT_211s0103g00550.5,VIT_210s0092g00170.2,VIT_211s0103g00550.1,VIT_210s0116g00140.1,VIT_210s0092g00170.3,VIT_217s0119g00280.1,VIT_211s0103g00550.3,VIT_211s0103g00550.4,VIT_210s0092g00170.1,VIT_218s0001g10320.1,VIT_211s0103g00550.6,VIT_210s0003g01870.1
GO:0006732	coenzyme metabolic process	1	VIT_201s0127g00490.3,VIT_208s0056g00070.1,VIT_209s0002g04490.1,VIT_213s0019g02390.3,VIT_213s0019g02390.4,VIT_208s0056g00070.4,VIT_201s0127g00490.2,VIT_213s0019g02390.2,VIT_215s0046g02700.2,VIT_207s0005g00040.1,VIT_215s0046g02700.1,VIT_203s0038g04100.2,VIT_213s0019g02390.1,VIT_207s0005g00040.4,VIT_213s0019g02390.5,VIT_207s0005g00040.2,VIT_207s0005g00040.3,VIT_208s0056g00070.2
GO:0034660	ncRNA metabolic process	1	VIT_213s0019g01820.1,VIT_201s0026g00340.1,VIT_211s0016g03860.16,VIT_213s0019g01820.11,VIT_208s0040g01360.3,VIT_211s0016g03860.8,VIT_213s0019g01820.4,VIT_213s0019g01820.2,VIT_211s0016g03860.15,VIT_213s0019g01820.9,VIT_201s0150g00150.1,VIT_211s0016g03860.3,VIT_217s0000g00160.1,VIT_211s0016g03860.4,VIT_207s0031g00090.1,VIT_213s0019g01820.5,VIT_212s0034g02120.1,VIT_208s0040g01360.2,VIT_213s0019g01820…
GO:0006508	proteolysis	1	VIT_200s0174g00150.1,VIT_219s0093g00560.3,VIT_219s0093g00560.1,VIT_206s0009g00960.1,VIT_208s0040g00410.3,VIT_207s0104g01590.2,VIT_201s0011g03410.1,VIT_219s0093g00560.2,VIT_200s0174g00150.3,VIT_201s0011g03410.3,VIT_206s0004g01130.2,VIT_219s0093g00560.5,VIT_218s0001g07370.1,VIT_206s0004g01130.1,VIT_201s0026g02730.1,VIT_204s0023g03690.1,VIT_218s0001g07370.3,VIT_214s0108g00490.5,VIT_218s0001g07370.2,…
GO:0051716	cellular response to stimulus	1	VIT_211s0016g04020.8,VIT_210s0003g04100.2,VIT_212s0059g02260.1,VIT_214s0060g00690.1,VIT_211s0016g04020.6,VIT_216s0098g01760.3,VIT_207s0104g01320.1,VIT_215s0021g01130.1,VIT_214s0006g03040.2,VIT_214s0030g01240.2,VIT_208s0040g01810.1,VIT_208s0040g01810.3,VIT_211s0016g04020.4,VIT_208s0105g00300.2,VIT_205s0020g04670.1,VIT_216s0098g01760.4,VIT_201s0010g03780.3,VIT_219s0014g01160.2,VIT_208s0040g01810.4,…
GO:0008213	protein alkylation	1	VIT_212s0028g00210.1,VIT_211s0016g02530.2,VIT_211s0016g02530.1,VIT_210s0042g00090.2,VIT_211s0016g02530.3,VIT_204s0023g00980.2
GO:0006664	glycolipid metabolic process	1	VIT_218s0001g05700.1,VIT_204s0008g06920.1
GO:0016049	cell growth	1	VIT_205s0020g01530.1,VIT_205s0020g01530.2
GO:0006613	cotranslational protein targeting to membrane	1	VIT_211s0037g00300.1,VIT_215s0048g02080.2,VIT_211s0037g00300.3,VIT_211s0037g00300.2
GO:1901605	alpha-amino acid metabolic process	1	VIT_208s0056g00070.2,VIT_214s0030g01540.10,VIT_213s0019g02390.5,VIT_214s0030g01540.5,VIT_213s0019g02390.1,VIT_214s0030g01540.6,VIT_217s0000g01910.1,VIT_214s0030g01540.8,VIT_208s0007g03280.1,VIT_214s0030g01540.4,VIT_206s0004g06830.1,VIT_216s0098g00290.7,VIT_216s0098g00290.5,VIT_218s0001g12940.1,VIT_216s0098g00290.3,VIT_216s0098g00290.8,VIT_208s0007g03280.3,VIT_214s0030g01540.11,VIT_214s0030g01540.…
GO:0030001	metal ion transport	1	VIT_202s0025g03630.1,VIT_205s0020g04270.1,VIT_212s0034g02240.2,VIT_211s0052g00320.5,VIT_213s0158g00360.8,VIT_213s0158g00360.2,VIT_218s0001g08850.2,VIT_210s0003g04530.1,VIT_213s0158g00360.4,VIT_211s0052g00320.4,VIT_215s0046g00040.4,VIT_202s0025g03620.1,VIT_212s0034g02240.8,VIT_214s0006g00100.6,VIT_202s0025g03620.2,VIT_208s0007g08960.7,VIT_212s0034g02240.4,VIT_212s0034g02240.6,VIT_214s0006g00100.5,…
GO:0010467	gene expression	1	VIT_218s0001g04470.11,VIT_210s0003g04670.2,VIT_202s0012g02250.7,VIT_209s0002g00470.5,VIT_215s0046g01440.2,VIT_212s0028g00190.1,VIT_208s0040g03070.3,VIT_218s0001g02170.1,VIT_208s0040g01360.2,VIT_213s0019g01820.10,VIT_214s0036g01520.8,VIT_216s0039g02000.7,VIT_211s0065g00710.1,VIT_206s0080g00440.4,VIT_214s0006g00380.2,VIT_209s0002g02520.2,VIT_218s0001g04470.10,VIT_213s0084g00660.2,VIT_218s0001g04470…
GO:0051128	regulation of cellular component organization	1	VIT_212s0028g01340.3,VIT_205s0049g01740.3,VIT_212s0028g01340.2,VIT_205s0049g01740.1,VIT_212s0028g01340.1,VIT_205s0049g01740.2
GO:0019318	hexose metabolic process	1	VIT_218s0122g00960.2,VIT_217s0000g00290.3,VIT_206s0004g06920.1,VIT_214s0068g01120.2,VIT_206s0004g06920.3,VIT_214s0068g01120.7,VIT_211s0016g02850.4,VIT_218s0122g00960.1,VIT_212s0057g00940.1,VIT_218s0122g00510.1,VIT_208s0056g00190.3,VIT_200s0184g00100.1,VIT_206s0004g06920.5,VIT_214s0068g01120.6,VIT_217s0000g00290.1,VIT_212s0057g00940.3,VIT_206s0004g06920.2,VIT_211s0052g01710.3,VIT_211s0016g02850.2,…
GO:0009059	macromolecule biosynthetic process	1	VIT_201s0026g01550.2,VIT_201s0010g03780.1,VIT_218s0001g12120.1,VIT_213s0019g04320.2,VIT_201s0026g00340.1,VIT_215s0046g01500.1,VIT_204s0008g05210.5,VIT_211s0037g00010.1,VIT_204s0008g05210.1,VIT_214s0030g02140.1,VIT_210s0116g00680.1,VIT_214s0066g00220.2,VIT_202s0025g01700.1,VIT_204s0008g05210.4,VIT_217s0000g00160.1,VIT_212s0059g01190.2,VIT_212s0059g01190.1,VIT_208s0040g01810.4,VIT_206s0061g01400.1,…
GO:0034645	cellular macromolecule biosynthetic process	1	VIT_212s0059g01190.1,VIT_208s0040g01810.4,VIT_206s0061g01400.1,VIT_201s0010g03780.3,VIT_212s0059g01190.2,VIT_217s0000g00160.1,VIT_204s0008g05210.4,VIT_202s0025g01700.1,VIT_214s0066g00220.2,VIT_211s0037g00010.1,VIT_204s0008g05210.1,VIT_214s0030g02140.1,VIT_210s0116g00680.1,VIT_213s0019g04320.2,VIT_215s0046g01500.1,VIT_201s0026g00340.1,VIT_204s0008g05210.5,VIT_201s0010g03780.1,VIT_201s0026g01550.2,…
GO:0006020	inositol metabolic process	1	VIT_207s0031g00920.2,VIT_207s0031g00920.1
GO:0006220	pyrimidine nucleotide metabolic process	1	VIT_212s0028g03490.7,VIT_212s0028g03490.3,VIT_212s0028g03490.5,VIT_212s0028g03490.6,VIT_212s0028g03490.1
GO:0016571	histone methylation	1	VIT_204s0023g00980.2,VIT_211s0016g02530.1,VIT_211s0016g02530.3,VIT_211s0016g02530.2
GO:0044763	single-organism cellular process	1	VIT_219s0014g04540.1,VIT_219s0014g04490.1,VIT_207s0104g00880.2,VIT_208s0040g00020.2,VIT_212s0059g01330.1,VIT_213s0019g04770.3,VIT_214s0066g01030.1,VIT_203s0038g02760.2,VIT_201s0010g03780.1,VIT_208s0040g00020.1,VIT_211s0037g00300.1,VIT_211s0016g04020.7,VIT_214s0030g01240.3,VIT_214s0030g02140.1,VIT_205s0029g01310.1,VIT_202s0025g01330.2,VIT_208s0040g01810.4,VIT_214s0066g01030.2,VIT_218s0001g13680.2,…
GO:0006541	glutamine metabolic process	1	VIT_207s0104g00610.1,VIT_207s0104g00610.2,VIT_217s0000g01910.1
GO:0042221	response to chemical stimulus	1	VIT_205s0020g00220.1,VIT_208s0040g01810.4,VIT_207s0104g01320.2,VIT_214s0030g01240.1,VIT_207s0005g03760.2,VIT_206s0004g02750.4,VIT_207s0141g00290.2,VIT_206s0004g00480.2,VIT_214s0030g01240.4,VIT_206s0004g02750.3,VIT_219s0177g00040.2,VIT_212s0028g01150.2,VIT_214s0030g01240.3,VIT_205s0020g04830.1,VIT_210s0003g04100.1,VIT_211s0016g00640.1,VIT_206s0004g02750.1,VIT_210s0003g04100.2,VIT_207s0104g01320.1,…
GO:1901293	nucleoside phosphate biosynthetic process	1	VIT_211s0052g00320.1,VIT_213s0158g00360.1,VIT_209s0002g00950.3,VIT_218s0001g08850.7,VIT_204s0008g01960.1,VIT_218s0001g08850.5,VIT_218s0001g08850.4,VIT_211s0052g00320.7,VIT_211s0052g00320.2,VIT_207s0005g01160.1,VIT_209s0002g00950.2,VIT_209s0002g00950.5,VIT_203s0038g02760.2,VIT_207s0129g01040.3,VIT_203s0038g02760.4,VIT_203s0038g02760.5,VIT_211s0052g00320.3,VIT_211s0052g00320.6,VIT_201s0010g01080.2,…
GO:0022403	cell cycle phase	1	VIT_207s0005g05620.1,VIT_205s0020g04170.1,VIT_201s0010g02430.3,VIT_201s0010g02430.1,VIT_212s0059g01070.2
GO:0010876	lipid localization	1	VIT_210s0003g04580.2,VIT_207s0151g00760.1,VIT_201s0011g03390.1,VIT_214s0006g02550.1,VIT_210s0003g04580.1,VIT_214s0006g02530.1,VIT_205s0049g01330.2,VIT_205s0049g01330.1
GO:0006825	copper ion transport	1	VIT_202s0025g03630.1,VIT_202s0025g03620.1,VIT_202s0025g03620.2,VIT_204s0008g01960.1
GO:0009309	amine biosynthetic process	1	VIT_204s0008g01740.1,VIT_203s0038g00760.1,VIT_204s0008g01740.2,VIT_201s0026g00240.1,VIT_219s0014g02480.1
GO:0022402	cell cycle process	1	VIT_205s0020g04170.1,VIT_207s0005g05620.1,VIT_212s0059g01070.2,VIT_201s0010g02430.1,VIT_201s0010g02430.3
GO:0044255	cellular lipid metabolic process	1	VIT_207s0031g00620.1,VIT_200s0218g00110.1,VIT_219s0090g01220.1,VIT_201s0127g00430.5,VIT_215s0021g00570.1,VIT_200s0662g00010.1,VIT_219s0090g00630.3,VIT_219s0090g00630.5,VIT_200s0662g00010.4,VIT_212s0034g02170.1,VIT_219s0014g00070.4,VIT_208s0007g03010.2,VIT_201s0127g00430.8,VIT_212s0059g01660.1,VIT_211s0016g00360.5,VIT_218s0001g01870.1,VIT_203s0038g04100.2,VIT_215s0021g00070.1,VIT_209s0070g00300.1,…
GO:0000087	M phase of mitotic cell cycle	1	VIT_201s0010g02430.1,VIT_201s0010g02430.3,VIT_212s0059g01070.2,VIT_207s0005g05620.1
GO:0000278	mitotic cell cycle	1	VIT_207s0005g05620.1,VIT_201s0010g02430.3,VIT_201s0010g02430.1,VIT_212s0059g01070.2
GO:0000279	M phase	1	VIT_207s0005g05620.1,VIT_212s0059g01070.2,VIT_201s0010g02430.1,VIT_201s0010g02430.3
GO:0016569	covalent chromatin modification	1	VIT_211s0016g02530.1,VIT_211s0016g02530.3,VIT_204s0023g00980.2,VIT_211s0016g02530.2
GO:0016570	histone modification	1	VIT_204s0023g00980.2,VIT_211s0016g02530.1,VIT_211s0016g02530.3,VIT_211s0016g02530.2
GO:0008152	metabolic process	1	VIT_213s0064g01360.2,VIT_203s0017g01490.1,VIT_219s0135g00100.1,VIT_218s0001g07980.6,VIT_214s0030g01540.11,VIT_217s0000g02680.1,VIT_212s0028g01350.5,VIT_211s0037g01100.3,VIT_217s0000g00280.1,VIT_205s0102g00220.1,VIT_204s0008g00600.1,VIT_208s0007g07530.1,VIT_206s0004g05320.1,VIT_214s0068g00970.1,VIT_217s0000g03110.5,VIT_215s0045g01460.1,VIT_218s0122g00890.1,VIT_213s0156g00350.3,VIT_211s0016g03320.1…
9g00640.3,VIT_213s0019g01820.9,VIT_204s0008g03270.1,VIT_214s0108g01230.2,VIT_219s0014g00070.4,VIT_201s0127g00800.2,VIT_201s0150g00150.1,VIT_214s0006g00510.1,VIT_201s0011g00220.1,VIT_201s0146g00250.1
GO:0006073	cellular glucan metabolic process	1	VIT_203s0038g04570.1,VIT_216s0039g02020.2,VIT_219s0138g00120.1,VIT_203s0038g04570.2,VIT_218s0072g00370.3,VIT_216s0039g02020.1,VIT_218s0072g00370.4,VIT_203s0038g04570.4,VIT_205s0020g01530.1,VIT_218s0072g00370.2,VIT_203s0038g04120.1,VIT_201s0010g01350.1,VIT_210s0003g02880.1,VIT_205s0020g01530.2,VIT_207s0031g02060.1,VIT_214s0083g01100.1,VIT_218s0072g00370.1,VIT_214s0030g02140.1
GO:0006818	hydrogen transport	1	VIT_218s0001g03500.1,VIT_203s0038g02760.3,VIT_203s0038g02760.4,VIT_203s0038g02760.5,VIT_209s0054g00700.2,VIT_203s0038g00290.2,VIT_212s0028g01260.4,VIT_203s0038g02760.2,VIT_218s0117g00010.1,VIT_203s0038g00290.1,VIT_200s0288g00050.1,VIT_209s0054g00700.3,VIT_218s0001g13630.2,VIT_209s0054g00700.1,VIT_209s0054g00700.4,VIT_213s0019g04230.1
GO:1901566	organonitrogen compound biosynthetic process	1	VIT_213s0019g04190.3,VIT_217s0000g00280.1,VIT_208s0007g08540.2,VIT_204s0008g06570.5,VIT_211s0016g02560.3,VIT_214s0030g01540.4,VIT_218s0089g00420.1,VIT_203s0038g02760.3,VIT_214s0030g01540.11,VIT_203s0091g00100.1,VIT_203s0091g00080.1,VIT_211s0016g02560.1,VIT_201s0010g01080.3,VIT_204s0023g00600.3,VIT_204s0008g06570.4,VIT_214s0030g01540.5,VIT_210s0003g01180.1,VIT_212s0028g03200.3,VIT_201s0010g01080.1…
GO:0044711	single-organism biosynthetic process	1	VIT_214s0030g01540.9,VIT_219s0014g02480.1,VIT_204s0023g03370.1,VIT_213s0019g04190.4,VIT_215s0046g02220.1,VIT_206s0009g02000.1,VIT_211s0016g02560.2,VIT_204s0008g06570.1,VIT_205s0020g04080.1,VIT_204s0008g06570.3,VIT_213s0067g01110.4,VIT_214s0030g01540.7,VIT_213s0019g04190.1,VIT_206s0009g01960.1,VIT_214s0030g01540.3,VIT_219s0177g00310.1,VIT_213s0019g04190.2,VIT_211s0016g02560.1,VIT_214s0030g01540.11…
GO:0016053	organic acid biosynthetic process	1	VIT_214s0030g01540.5,VIT_204s0008g06570.4,VIT_212s0028g03200.3,VIT_214s0030g01540.3,VIT_219s0177g00310.1,VIT_210s0003g01180.1,VIT_213s0019g04190.2,VIT_214s0128g00790.1,VIT_214s0030g01540.10,VIT_214s0030g01540.8,VIT_215s0046g02220.2,VIT_204s0008g06570.3,VIT_205s0020g04080.1,VIT_214s0030g01540.6,VIT_213s0019g04190.1,VIT_213s0067g01110.4,VIT_214s0030g01540.7,VIT_213s0019g04190.3,VIT_211s0016g02560.2…
GO:0046394	carboxylic acid biosynthetic process	1	VIT_219s0014g02480.1,VIT_214s0030g01540.9,VIT_203s0091g00100.1,VIT_214s0030g01540.11,VIT_203s0091g00080.1,VIT_211s0016g02560.1,VIT_213s0019g04190.4,VIT_211s0016g02560.2,VIT_213s0019g04190.3,VIT_211s0016g02560.3,VIT_204s0008g06570.5,VIT_215s0046g02220.1,VIT_214s0030g01540.4,VIT_204s0008g06570.1,VIT_215s0046g02220.2,VIT_204s0008g06570.3,VIT_214s0030g01540.8,VIT_205s0020g04080.1,VIT_213s0019g04190.1…
GO:0009112	nucleobase metabolic process	1	VIT_212s0028g03490.5,VIT_212s0028g03490.3,VIT_212s0028g03490.7,VIT_212s0028g03490.6,VIT_212s0028g03490.1
GO:0009069	serine family amino acid metabolic process	1	VIT_214s0030g01540.11,VIT_214s0030g01540.9,VIT_214s0030g01540.8,VIT_214s0030g01540.7,VIT_214s0030g01540.6,VIT_214s0030g01540.3,VIT_218s0001g12940.1,VIT_214s0030g01540.5,VIT_214s0030g01540.4,VIT_214s0030g01540.10
GO:0051234	establishment of localization	1	VIT_203s0091g00600.1,VIT_218s0001g08850.5,VIT_219s0015g00940.2,VIT_219s0027g00310.1,VIT_219s0014g01900.4,VIT_209s0002g00750.1,VIT_219s0090g01870.2,VIT_213s0158g00360.1,VIT_208s0040g02700.1,VIT_213s0064g01300.2,VIT_213s0019g00020.1,VIT_213s0019g00310.1,VIT_207s0005g00680.2,VIT_212s0034g02240.7,VIT_219s0014g01020.3,VIT_206s0004g04070.3,VIT_201s0010g03790.1,VIT_211s0016g04020.8,VIT_211s0016g01410.2,…
GO:0006644	phospholipid metabolic process	1	VIT_219s0090g01220.3,VIT_208s0007g03010.4,VIT_207s0031g00920.1,VIT_201s0127g00430.9,VIT_203s0038g02460.1,VIT_219s0090g00630.2,VIT_219s0090g00630.6,VIT_208s0007g03010.2,VIT_201s0127g00430.8,VIT_207s0031g00920.2,VIT_217s0000g06280.1,VIT_211s0016g00360.5,VIT_219s0090g00630.4,VIT_219s0090g01220.4,VIT_219s0090g01220.1,VIT_201s0127g00430.5,VIT_212s0035g00200.1,VIT_201s0127g00430.4,VIT_219s0090g00630.5,…
GO:0005996	monosaccharide metabolic process	1	VIT_211s0016g02850.2,VIT_208s0040g00320.1,VIT_212s0057g00940.3,VIT_217s0000g00290.1,VIT_211s0052g01710.3,VIT_206s0004g06920.2,VIT_218s0122g00510.1,VIT_206s0004g06920.5,VIT_214s0068g01120.6,VIT_208s0056g00190.3,VIT_200s0184g00100.1,VIT_212s0057g00940.1,VIT_214s0068g01120.7,VIT_206s0004g06920.3,VIT_218s0122g00960.1,VIT_211s0016g02850.4,VIT_217s0000g00290.3,VIT_206s0004g06920.1,VIT_214s0068g01120.2,…
GO:0044283	small molecule biosynthetic process	1	VIT_219s0177g00310.1,VIT_214s0030g01540.3,VIT_213s0019g04190.2,VIT_205s0020g04080.1,VIT_204s0008g06570.3,VIT_214s0030g01540.7,VIT_213s0067g01110.4,VIT_206s0009g01960.1,VIT_213s0019g04190.1,VIT_215s0046g02220.1,VIT_206s0009g02000.1,VIT_211s0016g02560.2,VIT_204s0008g06570.1,VIT_219s0014g02480.1,VIT_214s0030g01540.9,VIT_213s0019g04190.4,VIT_210s0003g01180.1,VIT_212s0028g03200.3,VIT_204s0008g06570.4,…
GO:0006812	cation transport	1	VIT_202s0025g03620.1,VIT_212s0034g02240.8,VIT_214s0006g00100.6,VIT_202s0025g03620.2,VIT_214s0030g02160.1,VIT_208s0007g08960.7,VIT_210s0003g04530.1,VIT_218s0001g08850.2,VIT_202s0025g04830.2,VIT_213s0158g00360.4,VIT_211s0052g00320.4,VIT_215s0046g00040.4,VIT_212s0034g02240.2,VIT_207s0031g02990.1,VIT_207s0005g00050.2,VIT_213s0158g00360.8,VIT_211s0052g00320.5,VIT_203s0038g02760.3,VIT_208s0056g00550.1,…
GO:0006401	RNA catabolic process	1	VIT_214s0066g00920.4,VIT_214s0066g00920.2
GO:0009767	photosynthetic electron transport chain	1	VIT_200s0275g00010.1,VIT_200s0504g00010.1
GO:0015696	ammonium transport	1	VIT_207s0031g02990.1,VIT_214s0030g02160.1
GO:0040007	growth	1	VIT_205s0020g01530.1,VIT_205s0020g01530.2
GO:0043102	amino acid salvage	1	VIT_219s0014g02480.1,VIT_205s0020g04080.1
GO:0019219	regulation of nucleobase-containing compound metabolic process	1	VIT_217s0000g04620.1,VIT_211s0016g05700.5,VIT_211s0016g05700.8,VIT_211s0016g05700.6,VIT_211s0016g05700.7,VIT_211s0016g05700.2,VIT_219s0090g01310.8,VIT_204s0023g00590.2,VIT_208s0040g00610.1,VIT_200s2317g00010.1,VIT_211s0016g05700.1
GO:0051171	regulation of nitrogen compound metabolic process	1	VIT_211s0016g05700.8,VIT_217s0000g04620.1,VIT_211s0016g05700.5,VIT_211s0016g05700.7,VIT_211s0016g05700.2,VIT_211s0016g05700.6,VIT_211s0016g05700.1,VIT_204s0023g00590.2,VIT_219s0090g01310.8,VIT_200s2317g00010.1,VIT_208s0040g00610.1
GO:0009966	regulation of signal transduction	1	VIT_211s0016g05700.5,VIT_202s0012g01330.4,VIT_211s0016g05700.8,VIT_211s0016g05700.1,VIT_211s0016g05700.6,VIT_211s0016g05700.7,VIT_201s0150g00030.2,VIT_211s0016g05700.2
GO:0010646	regulation of cell communication	1	VIT_211s0016g05700.1,VIT_211s0016g05700.6,VIT_211s0016g05700.2,VIT_201s0150g00030.2,VIT_211s0016g05700.7,VIT_211s0016g05700.5,VIT_211s0016g05700.8,VIT_202s0012g01330.4
GO:0023051	regulation of signaling	1	VIT_211s0016g05700.1,VIT_211s0016g05700.6,VIT_211s0016g05700.7,VIT_201s0150g00030.2,VIT_211s0016g05700.2,VIT_211s0016g05700.5,VIT_202s0012g01330.4,VIT_211s0016g05700.8
GO:0046578	regulation of Ras protein signal transduction	1	VIT_202s0012g01330.4,VIT_211s0016g05700.8,VIT_211s0016g05700.5,VIT_211s0016g05700.7,VIT_201s0150g00030.2,VIT_211s0016g05700.2,VIT_211s0016g05700.6,VIT_211s0016g05700.1
GO:0048583	regulation of response to stimulus	1	VIT_211s0016g05700.8,VIT_202s0012g01330.4,VIT_211s0016g05700.5,VIT_211s0016g05700.1,VIT_211s0016g05700.2,VIT_211s0016g05700.7,VIT_201s0150g00030.2,VIT_211s0016g05700.6
GO:0050790	regulation of catalytic activity	1	VIT_211s0016g05700.8,VIT_211s0016g05700.5,VIT_217s0119g00280.1,VIT_211s0016g05700.2,VIT_211s0016g05700.7,VIT_211s0016g05700.6,VIT_211s0016g05700.1,VIT_204s0023g00590.2
GO:0051056	regulation of small GTPase mediated signal transduction	1	VIT_211s0016g05700.1,VIT_211s0016g05700.7,VIT_201s0150g00030.2,VIT_211s0016g05700.2,VIT_211s0016g05700.6,VIT_202s0012g01330.4,VIT_211s0016g05700.8,VIT_211s0016g05700.5
GO:0051336	regulation of hydrolase activity	1	VIT_204s0023g00590.2,VIT_211s0016g05700.1,VIT_211s0016g05700.6,VIT_211s0016g05700.2,VIT_211s0016g05700.7,VIT_211s0016g05700.5,VIT_217s0119g00280.1,VIT_211s0016g05700.8
GO:0051179	localization	1	VIT_219s0015g01850.1,VIT_214s0060g00090.1,VIT_216s0050g02480.5,VIT_209s0054g00700.2,VIT_218s0122g00780.1,VIT_213s0158g00360.8,VIT_211s0016g04020.1,VIT_207s0141g00080.1,VIT_207s0130g00400.7,VIT_204s0008g03720.1,VIT_207s0005g01330.1,VIT_219s0085g01190.1,VIT_218s0001g08210.3,VIT_212s0035g00890.5,VIT_207s0130g00400.8,VIT_215s0048g02080.2,VIT_219s0027g00310.2,VIT_211s0016g04020.11,VIT_210s0003g03930.1…
GO:0006596	polyamine biosynthetic process	1	VIT_204s0008g01740.2,VIT_201s0026g00240.1,VIT_203s0038g00760.1,VIT_204s0008g01740.1
GO:0042401	cellular biogenic amine biosynthetic process	1	VIT_204s0008g01740.1,VIT_203s0038g00760.1,VIT_201s0026g00240.1,VIT_204s0008g01740.2
GO:0006575	cellular modified amino acid metabolic process	1	VIT_213s0019g02390.5,VIT_213s0067g02870.1,VIT_213s0019g02390.4,VIT_208s0056g00070.2,VIT_213s0019g02390.2,VIT_208s0056g00070.4,VIT_208s0056g00070.1,VIT_213s0019g02390.3,VIT_213s0019g02390.1
GO:0006829	zinc ion transport	1	VIT_210s0042g01100.2,VIT_210s0042g01100.1
GO:0019684	photosynthesis, light reaction	1	VIT_200s0504g00010.1,VIT_200s0275g00010.1
GO:0034643	establishment of mitochondrion localization, microtubule-mediated	1	VIT_207s0104g00460.6,VIT_207s0104g00460.1
GO:0048468	cell development	1	VIT_205s0020g01530.2,VIT_205s0020g01530.1
GO:0051640	organelle localization	1	VIT_207s0104g00460.1,VIT_207s0104g00460.6
GO:0051646	mitochondrion localization	1	VIT_207s0104g00460.6,VIT_207s0104g00460.1
GO:0051654	establishment of mitochondrion localization	1	VIT_207s0104g00460.6,VIT_207s0104g00460.1
GO:0051656	establishment of organelle localization	1	VIT_207s0104g00460.1,VIT_207s0104g00460.6
GO:0007017	microtubule-based process	1	VIT_215s0048g00770.2,VIT_208s0040g02590.1,VIT_206s0004g00480.2,VIT_208s0040g00980.1,VIT_215s0048g00770.3,VIT_208s0007g06820.5,VIT_216s0050g00380.1,VIT_206s0004g00480.4,VIT_215s0048g00770.4,VIT_208s0040g02590.3,VIT_208s0040g00980.2,VIT_208s0007g06820.3,VIT_217s0000g02450.1,VIT_208s0040g02590.2,VIT_214s0108g00440.1,VIT_215s0048g00770.6,VIT_207s0104g00460.6,VIT_210s0003g05320.1,VIT_207s0104g00460.1
GO:0009699	phenylpropanoid biosynthetic process	1	VIT_206s0009g02000.1,VIT_203s0180g00260.3,VIT_213s0067g02870.1,VIT_211s0052g01580.1,VIT_206s0009g01960.1,VIT_205s0136g00260.1,VIT_204s0023g03370.1
GO:0044550	secondary metabolite biosynthetic process	1	VIT_206s0009g01960.1,VIT_211s0052g01580.1,VIT_205s0136g00260.1,VIT_204s0023g03370.1,VIT_206s0009g02000.1,VIT_203s0180g00260.3,VIT_213s0067g02870.1
GO:0005977	glycogen metabolic process	1	VIT_210s0003g02880.1,VIT_201s0010g01350.1,VIT_203s0038g04570.1,VIT_203s0038g04570.4,VIT_203s0038g04570.2
GO:0006112	energy reserve metabolic process	1	VIT_210s0003g02880.1,VIT_201s0010g01350.1,VIT_203s0038g04570.1,VIT_203s0038g04570.4,VIT_203s0038g04570.2
GO:0033692	cellular polysaccharide biosynthetic process	1	VIT_205s0020g01530.1,VIT_218s0072g00370.2,VIT_203s0038g04120.1,VIT_216s0039g02020.2,VIT_205s0020g01530.2,VIT_207s0031g02060.1,VIT_214s0083g01100.1,VIT_218s0072g00370.3,VIT_216s0039g02020.1,VIT_214s0030g02140.1,VIT_218s0072g00370.1,VIT_218s0072g00370.4
GO:0034637	cellular carbohydrate biosynthetic process	1	VIT_205s0020g01530.2,VIT_216s0039g02020.2,VIT_203s0038g04120.1,VIT_218s0072g00370.2,VIT_205s0020g01530.1,VIT_218s0072g00370.4,VIT_216s0039g02020.1,VIT_218s0072g00370.1,VIT_214s0030g02140.1,VIT_214s0083g01100.1,VIT_207s0031g02060.1,VIT_218s0072g00370.3
GO:0044281	small molecule metabolic process	1	VIT_212s0028g02830.4,VIT_208s0040g00020.1,VIT_211s0037g00300.1,VIT_211s0052g00320.3,VIT_213s0019g02390.4,VIT_203s0038g02760.2,VIT_207s0191g00010.1,VIT_205s0020g04080.1,VIT_217s0000g02450.1,VIT_204s0008g01960.1,VIT_213s0019g01820.2,VIT_208s0040g00980.2,VIT_215s0021g00570.1,VIT_214s0066g00220.2,VIT_213s0067g01690.1,VIT_217s0000g05850.3,VIT_217s0000g00160.1,VIT_205s0020g00820.3,VIT_213s0019g04190.2,…
GO:0015985	energy coupled proton transport, down electrochemical gradient	1	VIT_203s0038g02760.2,VIT_203s0038g02760.3,VIT_203s0038g02760.5,VIT_203s0038g02760.4
GO:0015986	ATP synthesis coupled proton transport	1	VIT_203s0038g02760.2,VIT_203s0038g02760.3,VIT_203s0038g02760.5,VIT_203s0038g02760.4
GO:0006720	isoprenoid metabolic process	1	VIT_219s0014g00070.7,VIT_207s0031g00620.1,VIT_204s0023g00600.3,VIT_214s0030g01740.1,VIT_200s0218g00110.1,VIT_219s0014g00070.5,VIT_219s0014g00070.1,VIT_219s0014g00070.9,VIT_219s0014g00070.6,VIT_219s0014g00070.4,VIT_204s0023g00600.4,VIT_219s0014g00070.2,VIT_203s0038g04100.2
GO:0006260	DNA replication	1	VIT_203s0091g00860.3,VIT_210s0003g03290.1,VIT_203s0091g00860.1,VIT_203s0091g00860.4,VIT_203s0091g00860.5
GO:0007049	cell cycle	1	VIT_207s0005g05620.1,VIT_205s0020g04170.1,VIT_201s0010g02430.1,VIT_201s0010g02430.3,VIT_212s0059g01070.2
GO:0000160	phosphorelay signal transduction system	1	VIT_214s0081g00630.1,VIT_214s0081g00630.2
GO:0006528	asparagine metabolic process	1	VIT_206s0004g06830.1,VIT_201s0011g00390.9
GO:0015979	photosynthesis	1	VIT_200s0275g00010.1,VIT_200s0504g00010.1
GO:0006631	fatty acid metabolic process	1	VIT_200s0662g00010.4,VIT_214s0128g00790.1,VIT_200s0662g00010.1,VIT_215s0021g00570.1,VIT_200s0662g00010.3,VIT_218s0001g01870.1,VIT_212s0059g01660.1,VIT_200s0662g00010.2,VIT_215s0045g01460.1,VIT_215s0021g00040.1,VIT_209s0070g00300.1,VIT_215s0021g00070.1,VIT_215s0021g00570.2,VIT_215s0021g00050.2,VIT_210s0116g00870.2,VIT_215s0021g00050.1,VIT_215s0045g01590.1,VIT_210s0116g00870.1,VIT_215s0021g00570.3,…
GO:0035556	intracellular signal transduction	1	VIT_211s0016g04020.11,VIT_218s0001g02170.1,VIT_211s0016g04020.5,VIT_215s0048g00800.1,VIT_200s0455g00010.2,VIT_211s0016g04020.9,VIT_211s0016g04020.10,VIT_211s0016g04020.2,VIT_201s0127g00430.9,VIT_211s0016g04020.1,VIT_213s0064g01300.2,VIT_213s0064g01300.1,VIT_211s0016g04020.4,VIT_211s0016g04020.7,VIT_207s0104g00460.6,VIT_201s0127g00430.4,VIT_215s0021g01130.1,VIT_201s0127g00430.5,VIT_207s0104g00460.…
GO:0000271	polysaccharide biosynthetic process	1	VIT_218s0072g00370.4,VIT_218s0072g00370.1,VIT_214s0030g02140.1,VIT_216s0039g02020.1,VIT_214s0083g01100.1,VIT_207s0031g02060.1,VIT_218s0072g00370.3,VIT_216s0039g02020.2,VIT_205s0020g01530.2,VIT_203s0038g04120.1,VIT_218s0072g00370.2,VIT_205s0020g01530.1
GO:0046148	pigment biosynthetic process	1	VIT_206s0009g02000.1,VIT_219s0015g01340.2,VIT_219s0015g01340.1,VIT_219s0015g01340.3,VIT_206s0009g01960.1,VIT_211s0052g01580.1
GO:0016051	carbohydrate biosynthetic process	1	VIT_218s0072g00370.2,VIT_205s0020g01530.1,VIT_216s0039g02020.2,VIT_205s0020g01530.2,VIT_203s0038g04120.1,VIT_218s0072g00370.3,VIT_207s0031g02060.1,VIT_214s0083g01100.1,VIT_218s0072g00370.4,VIT_216s0039g02020.1,VIT_218s0072g00370.1,VIT_214s0030g02140.1
GO:0042440	pigment metabolic process	1	VIT_219s0015g01340.3,VIT_206s0009g01960.1,VIT_211s0052g01580.1,VIT_219s0015g01340.2,VIT_219s0015g01340.1,VIT_206s0009g02000.1
GO:0006595	polyamine metabolic process	1	VIT_201s0026g00240.1,VIT_204s0008g01740.2,VIT_203s0038g00760.1,VIT_204s0008g01740.1
GO:0006468	protein phosphorylation	1	VIT_201s0010g03780.3,VIT_201s0010g03780.4,VIT_214s0081g00630.2,VIT_201s0010g03780.2,VIT_214s0081g00630.1,VIT_201s0010g03780.1
GO:0046488	phosphatidylinositol metabolic process	1	VIT_201s0127g00430.5,VIT_208s0007g03010.4,VIT_208s0007g03010.2,VIT_201s0127g00430.8,VIT_201s0127g00430.9,VIT_201s0127g00430.4,VIT_211s0016g00360.5
GO:0009308	amine metabolic process	1	VIT_201s0026g00240.1,VIT_201s0011g03640.1,VIT_219s0177g00310.1,VIT_219s0014g02480.1,VIT_204s0008g01740.2,VIT_213s0067g01110.4,VIT_204s0008g01740.1,VIT_203s0038g00760.1
GO:0032787	monocarboxylic acid metabolic process	1	VIT_200s0662g00010.3,VIT_218s0001g01870.1,VIT_212s0059g01660.1,VIT_200s0662g00010.2,VIT_215s0045g01460.1,VIT_200s0662g00010.4,VIT_214s0128g00790.1,VIT_200s0662g00010.1,VIT_215s0021g00570.1,VIT_207s0031g00620.1,VIT_215s0021g00570.2,VIT_215s0021g00050.2,VIT_210s0116g00870.2,VIT_215s0045g01590.1,VIT_215s0021g00050.1,VIT_210s0116g00870.1,VIT_215s0021g00570.3,VIT_200s0662g00010.5,VIT_219s0093g00440.1,…
GO:0030258	lipid modification	1	VIT_204s0008g06920.1,VIT_207s0005g05600.1
GO:0051604	protein maturation	1	VIT_214s0006g00380.2,VIT_205s0102g00220.1
GO:0006352	DNA-dependent transcription, initiation	1	VIT_206s0004g05210.2,VIT_206s0004g00180.2,VIT_211s0052g01850.1
GO:0009132	nucleoside diphosphate metabolic process	1	VIT_209s0002g00950.1,VIT_205s0020g02560.6,VIT_205s0020g02560.7
GO:0009812	flavonoid metabolic process	1	VIT_206s0009g01960.1,VIT_211s0052g01580.1,VIT_206s0009g02000.1
GO:0009813	flavonoid biosynthetic process	1	VIT_206s0009g02000.1,VIT_211s0052g01580.1,VIT_206s0009g01960.1
GO:0042181	ketone biosynthetic process	1	VIT_211s0052g01580.1,VIT_206s0009g01960.1,VIT_206s0009g02000.1
GO:0048869	cellular developmental process	1	VIT_203s0063g02500.2,VIT_205s0020g01530.2,VIT_205s0020g01530.1
GO:0044264	cellular polysaccharide metabolic process	1	VIT_218s0072g00370.1,VIT_214s0030g02140.1,VIT_214s0083g01100.1,VIT_207s0031g02060.1,VIT_201s0010g01350.1,VIT_203s0038g04120.1,VIT_210s0003g02880.1,VIT_205s0020g01530.2,VIT_203s0038g04570.4,VIT_218s0072g00370.2,VIT_205s0020g01530.1,VIT_216s0039g02020.1,VIT_218s0072g00370.4,VIT_203s0038g04570.2,VIT_218s0072g00370.3,VIT_219s0138g00120.1,VIT_216s0039g02020.2,VIT_203s0038g04570.1
GO:0043648	dicarboxylic acid metabolic process	1	VIT_204s0008g06570.3,VIT_219s0014g01390.2,VIT_216s0098g00290.4,VIT_216s0098g00290.8,VIT_216s0098g00290.7,VIT_204s0008g06570.5,VIT_216s0098g00290.5,VIT_204s0008g06570.4,VIT_204s0008g06570.2,VIT_216s0098g00290.3,VIT_204s0008g06570.1
GO:0016568	chromatin modification	1	VIT_211s0016g02530.3,VIT_211s0016g02530.1,VIT_204s0023g00980.2,VIT_211s0016g02530.2
GO:0006399	tRNA metabolic process	1	VIT_217s0000g00160.1,VIT_211s0016g03860.3,VIT_201s0150g00150.1,VIT_203s0038g03440.2,VIT_211s0016g03860.4,VIT_203s0038g03440.1,VIT_218s0001g04970.1,VIT_207s0005g02140.2,VIT_208s0040g01010.1,VIT_211s0016g03860.2,VIT_201s0150g00150.2,VIT_208s0040g01360.3,VIT_211s0016g03860.8,VIT_211s0016g03860.5,VIT_208s0007g08560.1,VIT_203s0038g03440.3,VIT_211s0016g03860.15,VIT_208s0040g01360.4,VIT_201s0026g00340.1…
GO:0009108	coenzyme biosynthetic process	1	VIT_207s0005g00040.3,VIT_209s0002g04490.1,VIT_201s0127g00490.2,VIT_207s0005g00040.2,VIT_201s0127g00490.3,VIT_207s0005g00040.1,VIT_207s0005g00040.4
GO:0045229	external encapsulating structure organization	1	VIT_216s0039g02020.2,VIT_202s0025g01330.2,VIT_218s0072g00370.4,VIT_202s0025g01330.1,VIT_214s0060g01960.1,VIT_216s0039g02020.1,VIT_214s0060g00620.1,VIT_202s0025g01330.3,VIT_218s0072g00370.3,VIT_209s0002g00320.1,VIT_203s0038g04120.1,VIT_218s0072g00370.2,VIT_214s0060g00620.2,VIT_209s0002g08465.1,VIT_218s0072g00370.1,VIT_214s0030g02140.1,VIT_214s0083g01100.1,VIT_207s0031g02060.1
GO:0031323	regulation of cellular metabolic process	1	VIT_211s0016g05700.2,VIT_211s0016g05700.7,VIT_218s0001g11710.1,VIT_211s0016g05700.6,VIT_211s0016g05700.1,VIT_200s2317g00010.1,VIT_208s0040g00610.1,VIT_204s0023g00590.2,VIT_219s0090g01310.8,VIT_211s0016g05700.8,VIT_211s0016g05700.5,VIT_217s0000g04620.1
GO:0060255	regulation of macromolecule metabolic process	1	VIT_207s0130g00390.3,VIT_207s0130g00390.2,VIT_217s0000g04620.1,VIT_208s0040g00610.1,VIT_207s0130g00380.1,VIT_204s0023g00590.2,VIT_207s0130g00390.1,VIT_219s0090g01310.8,VIT_219s0015g00570.2
GO:0006612	protein targeting to membrane	1	VIT_215s0048g02080.2,VIT_211s0037g00300.3,VIT_211s0037g00300.2,VIT_211s0037g00300.1
GO:0030154	cell differentiation	1	VIT_205s0020g01530.1,VIT_205s0020g01530.2
GO:0080090	regulation of primary metabolic process	1	VIT_211s0016g05700.8,VIT_211s0016g05700.5,VIT_217s0000g04620.1,VIT_211s0016g05700.1,VIT_208s0040g00610.1,VIT_200s2317g00010.1,VIT_219s0090g01310.8,VIT_204s0023g00590.2,VIT_211s0016g05700.2,VIT_211s0016g05700.7,VIT_211s0016g05700.6
GO:0010468	regulation of gene expression	1	VIT_208s0040g00610.1,VIT_207s0130g00380.1,VIT_207s0130g00390.1,VIT_219s0090g01310.8,VIT_219s0015g00570.2,VIT_207s0130g00390.2,VIT_207s0130g00390.3,VIT_217s0000g04620.1
GO:0048878	chemical homeostasis	1	VIT_205s0020g01960.2,VIT_215s0048g01100.2,VIT_215s0048g01100.1
GO:0050801	ion homeostasis	1	VIT_215s0048g01100.1,VIT_215s0048g01100.2,VIT_205s0020g01960.2
GO:0055080	cation homeostasis	1	VIT_205s0020g01960.2,VIT_215s0048g01100.1,VIT_215s0048g01100.2
GO:1901135	carbohydrate derivative metabolic process	1	VIT_204s0008g06920.1,VIT_219s0014g01430.2,VIT_207s0005g02550.1,VIT_216s0050g02230.1,VIT_219s0014g01420.7,VIT_215s0046g01080.2,VIT_207s0005g02550.3,VIT_219s0014g01420.8,VIT_215s0046g01080.1,VIT_219s0014g01420.6,VIT_215s0046g01080.3,VIT_203s0038g02760.5,VIT_203s0038g02760.4,VIT_203s0038g02760.3,VIT_218s0089g00420.1,VIT_219s0014g01430.1,VIT_216s0050g02210.1,VIT_207s0005g02550.4,VIT_218s0001g05700.1,…
GO:0015988	energy coupled proton transmembrane transport, against electrochemical gradient	1	VIT_203s0038g02760.5,VIT_203s0038g02760.4,VIT_212s0028g01260.4,VIT_203s0038g00290.2,VIT_203s0038g02760.3,VIT_203s0038g02760.2,VIT_203s0038g00290.1
GO:0072527	pyrimidine-containing compound metabolic process	1	VIT_212s0028g03490.6,VIT_200s0218g00110.1,VIT_212s0028g03490.1,VIT_212s0028g03490.7,VIT_212s0028g03490.3,VIT_207s0104g00480.3,VIT_212s0028g03490.5
GO:0015672	monovalent inorganic cation transport	1	VIT_203s0038g02760.2,VIT_203s0038g00290.2,VIT_212s0028g01260.4,VIT_203s0038g00290.1,VIT_203s0038g02760.5,VIT_203s0038g02760.4,VIT_203s0038g02760.3,VIT_214s0030g02160.1,VIT_218s0001g13630.2,VIT_207s0031g02990.1
GO:0006873	cellular ion homeostasis	1	VIT_215s0048g01100.1,VIT_215s0048g01100.2
GO:0030003	cellular cation homeostasis	1	VIT_215s0048g01100.2,VIT_215s0048g01100.1
GO:0055082	cellular chemical homeostasis	1	VIT_215s0048g01100.1,VIT_215s0048g01100.2
GO:0009064	glutamine family amino acid metabolic process	1	VIT_216s0098g00290.7,VIT_216s0098g00290.5,VIT_216s0098g00290.3,VIT_207s0104g00610.1,VIT_217s0000g01910.1,VIT_207s0104g00610.2,VIT_203s0038g00760.1,VIT_216s0098g00290.4,VIT_216s0098g00290.8
GO:0015893	drug transport	1	VIT_210s0116g01880.1,VIT_210s0116g01880.3,VIT_212s0028g01150.3,VIT_216s0100g00460.1,VIT_212s0028g01150.2,VIT_200s0225g00080.1,VIT_212s0059g02160.1
GO:0042493	response to drug	1	VIT_200s0225g00080.1,VIT_212s0028g01150.2,VIT_212s0059g02160.1,VIT_210s0116g01880.3,VIT_212s0028g01150.3,VIT_210s0116g01880.1,VIT_216s0100g00460.1
GO:0006887	exocytosis	1	VIT_213s0019g04770.3,VIT_207s0005g00680.2
GO:0032940	secretion by cell	1	VIT_213s0019g04770.3,VIT_207s0005g00680.2
GO:0046903	secretion	1	VIT_213s0019g04770.3,VIT_207s0005g00680.2
GO:0016310	phosphorylation	1	VIT_201s0010g03780.3,VIT_201s0010g03780.4,VIT_214s0081g00630.2,VIT_201s0010g03780.2,VIT_214s0081g00630.1,VIT_201s0010g03780.1
GO:0042180	cellular ketone metabolic process	1	VIT_211s0052g01580.1,VIT_206s0009g01960.1,VIT_206s0009g02000.1
GO:0006629	lipid metabolic process	1	VIT_207s0031g00920.1,VIT_200s0662g00010.5,VIT_215s0045g01590.1,VIT_204s0023g00600.4,VIT_219s0090g00630.2,VIT_215s0021g00050.2,VIT_218s0001g05700.1,VIT_201s0127g00430.9,VIT_215s0021g00070.1,VIT_219s0014g00070.6,VIT_209s0070g00300.1,VIT_201s0127g00430.8,VIT_219s0014g00070.4,VIT_208s0007g03010.2,VIT_211s0016g00360.5,VIT_218s0001g01870.1,VIT_212s0059g01660.1,VIT_203s0038g04100.2,VIT_207s0031g00620.1,…
GO:0006605	protein targeting	1	VIT_215s0048g02080.2,VIT_211s0037g00300.2,VIT_211s0037g00300.3,VIT_211s0037g00300.1,VIT_219s0085g01090.1
GO:1901564	organonitrogen compound metabolic process	1	VIT_215s0046g02220.2,VIT_204s0008g01740.2,VIT_217s0000g01910.1,VIT_212s0028g03490.5,VIT_214s0030g01540.5,VIT_203s0091g00100.1,VIT_214s0030g01540.11,VIT_216s0050g02210.1,VIT_216s0098g00290.5,VIT_203s0038g04080.1,VIT_211s0016g02560.3,VIT_217s0000g00280.1,VIT_207s0005g00770.5,VIT_206s0004g06830.1,VIT_208s0007g08540.4,VIT_205s0020g04080.1,VIT_219s0015g01340.2,VIT_213s0019g04190.1,VIT_216s0050g02230.1…
GO:0044710	single-organism metabolic process	1	VIT_216s0022g00980.2,VIT_200s0625g00050.1,VIT_207s0104g00610.1,VIT_208s0007g06460.4,VIT_216s0039g02750.2,VIT_203s0038g02760.4,VIT_200s0662g00010.5,VIT_206s0009g01470.1,VIT_206s0061g00350.4,VIT_206s0004g00480.2,VIT_206s0004g03240.2,VIT_216s0050g02480.3,VIT_212s0059g02350.1,VIT_200s0662g00010.4,VIT_216s0022g00980.4,VIT_218s0001g08850.4,VIT_218s0001g03660.1,VIT_213s0019g01820.4,VIT_208s0040g01360.3,…
GO:0000041	transition metal ion transport	1	VIT_204s0008g01960.1,VIT_210s0042g01100.1,VIT_202s0025g03620.1,VIT_202s0025g03630.1,VIT_202s0025g03620.2,VIT_210s0042g01100.2
GO:0005975	carbohydrate metabolic process	1	VIT_212s0057g00940.5,VIT_214s0171g00490.9,VIT_214s0068g01120.1,VIT_203s0038g04570.2,VIT_207s0031g00920.2,VIT_216s0039g02020.2,VIT_208s0056g00190.5,VIT_217s0000g00290.2,VIT_208s0056g00190.1,VIT_212s0057g00940.6,VIT_214s0083g01100.1,VIT_211s0052g01710.2,VIT_201s0026g00280.5,VIT_218s0001g05300.1,VIT_218s0072g00370.2,VIT_205s0020g01530.1,VIT_208s0007g07600.1,VIT_201s0026g00200.1,VIT_218s0072g00370.4,…
GO:0015992	proton transport	1	VIT_203s0038g00290.1,VIT_212s0028g01260.4,VIT_203s0038g02760.2,VIT_203s0038g00290.2,VIT_218s0001g13630.2,VIT_203s0038g02760.3,VIT_203s0038g02760.5,VIT_203s0038g02760.4
GO:0006576	cellular biogenic amine metabolic process	1	VIT_201s0026g00240.1,VIT_204s0008g01740.2,VIT_219s0177g00310.1,VIT_213s0067g01110.4,VIT_204s0008g01740.1,VIT_203s0038g00760.1
GO:0006163	purine nucleotide metabolic process	1	VIT_205s0020g00820.3,VIT_201s0010g01080.1,VIT_207s0005g00770.5,VIT_207s0005g01160.1,VIT_203s0038g02760.2,VIT_201s0010g01080.3,VIT_201s0010g01080.2,VIT_203s0038g02760.4,VIT_209s0002g08130.1,VIT_203s0038g02760.5,VIT_203s0038g02760.3,VIT_218s0089g00420.1
GO:0043603	cellular amide metabolic process	1	VIT_201s0011g00390.9,VIT_207s0005g03760.2,VIT_206s0004g06830.1
GO:0006754	ATP biosynthetic process	1	VIT_203s0038g02760.4,VIT_203s0038g02760.5,VIT_203s0038g02760.2,VIT_203s0038g02760.3,VIT_218s0089g00420.1
GO:0042451	purine nucleoside biosynthetic process	1	VIT_203s0038g02760.4,VIT_203s0038g02760.5,VIT_218s0089g00420.1,VIT_203s0038g02760.2,VIT_203s0038g02760.3
GO:0046129	purine ribonucleoside biosynthetic process	1	VIT_203s0038g02760.2,VIT_203s0038g02760.3,VIT_218s0089g00420.1,VIT_203s0038g02760.5,VIT_203s0038g02760.4
GO:0044042	glucan metabolic process	1	VIT_207s0031g02060.1,VIT_214s0083g01100.1,VIT_214s0030g02140.1,VIT_218s0072g00370.1,VIT_205s0020g01530.1,VIT_218s0072g00370.2,VIT_203s0038g04570.4,VIT_201s0026g00200.1,VIT_205s0020g01530.2,VIT_210s0003g02880.1,VIT_201s0010g01350.1,VIT_203s0038g04120.1,VIT_218s0072g00370.3,VIT_203s0038g04570.2,VIT_219s0138g00120.1,VIT_218s0072g00370.4,VIT_216s0039g02020.1,VIT_203s0038g04570.1,VIT_216s0039g02020.2
GO:0044106	cellular amine metabolic process	1	VIT_204s0008g01740.2,VIT_219s0177g00310.1,VIT_201s0026g00240.1,VIT_204s0008g01740.1,VIT_213s0067g01110.4,VIT_203s0038g00760.1
GO:0006007	glucose catabolic process	1	VIT_211s0016g02850.2,VIT_208s0007g07600.1,VIT_211s0016g02850.4,VIT_211s0052g01710.2,VIT_208s0056g00190.2,VIT_211s0052g01710.3,VIT_201s0011g00250.2,VIT_208s0056g00190.5,VIT_218s0122g00510.1,VIT_218s0122g00510.2,VIT_211s0052g01710.4,VIT_200s0184g00100.1,VIT_208s0056g00190.3,VIT_211s0052g01710.1,VIT_208s0056g00190.1
GO:0019320	hexose catabolic process	1	VIT_211s0016g02850.4,VIT_211s0016g02850.2,VIT_208s0007g07600.1,VIT_211s0052g01710.2,VIT_208s0056g00190.5,VIT_201s0011g00250.2,VIT_211s0052g01710.3,VIT_208s0056g00190.2,VIT_218s0122g00510.1,VIT_200s0184g00100.1,VIT_208s0056g00190.3,VIT_218s0122g00510.2,VIT_211s0052g01710.4,VIT_211s0052g01710.1,VIT_208s0056g00190.1
GO:0044724	single-organism carbohydrate catabolic process	1	VIT_211s0052g01710.1,VIT_208s0056g00190.1,VIT_218s0122g00510.1,VIT_200s0184g00100.1,VIT_208s0056g00190.3,VIT_218s0122g00510.2,VIT_211s0052g01710.4,VIT_211s0052g01710.2,VIT_208s0056g00190.5,VIT_208s0056g00190.2,VIT_211s0052g01710.3,VIT_201s0011g00250.2,VIT_211s0016g02850.4,VIT_208s0007g07600.1,VIT_211s0016g02850.2
GO:0046365	monosaccharide catabolic process	1	VIT_218s0122g00510.1,VIT_211s0052g01710.4,VIT_218s0122g00510.2,VIT_208s0056g00190.3,VIT_200s0184g00100.1,VIT_208s0056g00190.1,VIT_211s0052g01710.1,VIT_211s0016g02850.2,VIT_208s0007g07600.1,VIT_211s0016g02850.4,VIT_211s0052g01710.2,VIT_211s0052g01710.3,VIT_208s0056g00190.2,VIT_201s0011g00250.2,VIT_208s0056g00190.5
GO:0051276	chromosome organization	1	VIT_214s0006g01820.1,VIT_204s0023g00980.2,VIT_218s0001g13680.2,VIT_211s0016g02530.1,VIT_218s0001g13680.1,VIT_212s0059g01070.2,VIT_211s0016g02530.3,VIT_214s0006g01820.4,VIT_206s0004g04270.1,VIT_214s0006g01820.2,VIT_211s0016g02530.2,VIT_214s0006g01820.3
GO:0044767	single-organism developmental process	1	VIT_205s0020g01530.1,VIT_203s0063g02500.2,VIT_205s0020g01530.2
GO:0042278	purine nucleoside metabolic process	1	VIT_203s0038g02760.3,VIT_203s0038g02760.2,VIT_218s0089g00420.1,VIT_203s0038g02760.4,VIT_203s0038g02760.5
GO:0046034	ATP metabolic process	1	VIT_203s0038g02760.4,VIT_203s0038g02760.5,VIT_203s0038g02760.2,VIT_218s0089g00420.1,VIT_203s0038g02760.3
GO:0046128	purine ribonucleoside metabolic process	1	VIT_203s0038g02760.5,VIT_203s0038g02760.4,VIT_218s0089g00420.1,VIT_203s0038g02760.2,VIT_203s0038g02760.3
GO:0044707	single-multicellular organism process	1	VIT_219s0014g04600.1,VIT_219s0014g04490.1,VIT_219s0014g04630.1,VIT_219s0014g04540.1,VIT_219s0014g04530.1,VIT_219s0014g04440.1,VIT_219s0014g04510.1,VIT_219s0014g04430.1,VIT_201s0011g06080.1
GO:0006886	intracellular protein transport	1	VIT_211s0037g00300.1,VIT_219s0085g01090.1,VIT_215s0048g02080.2,VIT_211s0037g00300.3,VIT_211s0037g00300.2
GO:0009163	nucleoside biosynthetic process	1	VIT_203s0038g02760.3,VIT_203s0038g02760.2,VIT_218s0089g00420.1,VIT_203s0038g02760.4,VIT_203s0038g02760.5
GO:0042455	ribonucleoside biosynthetic process	1	VIT_203s0038g02760.4,VIT_203s0038g02760.5,VIT_203s0038g02760.2,VIT_218s0089g00420.1,VIT_203s0038g02760.3
GO:1901659	glycosyl compound biosynthetic process	1	VIT_203s0038g02760.5,VIT_203s0038g02760.4,VIT_203s0038g02760.3,VIT_203s0038g02760.2,VIT_218s0089g00420.1
GO:0006952	defense response	1	VIT_218s0041g00210.1,VIT_215s0045g00440.1,VIT_209s0054g01870.1
GO:0032501	multicellular organismal process	1	VIT_219s0014g04630.1,VIT_219s0014g04540.1,VIT_200s0883g00010.1,VIT_219s0014g04600.1,VIT_219s0014g04490.1,VIT_219s0014g04530.1,VIT_219s0014g04440.1,VIT_206s0004g01130.1,VIT_219s0014g04510.1,VIT_206s0004g01130.2,VIT_214s0030g02140.1,VIT_201s0011g06080.1,VIT_219s0014g04430.1
GO:0006772	thiamine metabolic process	1	VIT_200s0218g00110.1,VIT_207s0104g00480.3
GO:0009116	nucleoside metabolic process	1	VIT_203s0038g02760.2,VIT_218s0089g00420.1,VIT_203s0038g02760.3,VIT_203s0038g02760.4,VIT_203s0038g02760.5
GO:0009119	ribonucleoside metabolic process	1	VIT_203s0038g02760.2,VIT_218s0089g00420.1,VIT_203s0038g02760.3,VIT_203s0038g02760.4,VIT_203s0038g02760.5
GO:1901657	glycosyl compound metabolic process	1	VIT_203s0038g02760.5,VIT_203s0038g02760.4,VIT_203s0038g02760.2,VIT_203s0038g02760.3,VIT_218s0089g00420.1
GO:0016052	carbohydrate catabolic process	1	VIT_211s0052g01710.3,VIT_201s0011g00250.2,VIT_208s0056g00190.2,VIT_208s0056g00190.5,VIT_211s0052g01710.2,VIT_208s0007g07600.1,VIT_211s0016g02850.2,VIT_211s0016g02850.4,VIT_211s0052g01710.1,VIT_208s0056g00190.1,VIT_211s0052g01710.4,VIT_218s0122g00510.2,VIT_200s0184g00100.1,VIT_208s0056g00190.3,VIT_218s0122g00510.1
GO:0006164	purine nucleotide biosynthetic process	1	VIT_201s0010g01080.1,VIT_207s0005g01160.1,VIT_203s0038g02760.2,VIT_201s0010g01080.3,VIT_201s0010g01080.2,VIT_203s0038g02760.4,VIT_209s0002g08130.1,VIT_203s0038g02760.5,VIT_203s0038g02760.3,VIT_218s0089g00420.1
GO:0071554	cell wall organization or biogenesis	1	VIT_209s0002g08465.1,VIT_214s0030g02140.1,VIT_214s0060g01960.1,VIT_209s0002g00320.1
GO:0006568	tryptophan metabolic process	1	VIT_213s0067g01110.4,VIT_219s0177g00310.1
GO:0009066	aspartate family amino acid metabolic process	1	VIT_206s0004g06830.1,VIT_219s0014g02480.1,VIT_201s0011g00390.9
GO:0006325	chromatin organization	1	VIT_211s0016g02530.2,VIT_214s0006g01820.3,VIT_214s0006g01820.2,VIT_214s0006g01820.4,VIT_211s0016g02530.3,VIT_206s0004g04270.1,VIT_218s0001g13680.2,VIT_211s0016g02530.1,VIT_218s0001g13680.1,VIT_214s0006g01820.1,VIT_204s0023g00980.2
GO:0006006	glucose metabolic process	1	VIT_208s0056g00190.1,VIT_211s0052g01710.1,VIT_218s0122g00510.1,VIT_200s0184g00100.1,VIT_208s0056g00190.3,VIT_211s0052g01710.4,VIT_218s0122g00510.2,VIT_211s0052g01710.2,VIT_208s0056g00190.5,VIT_211s0052g01710.3,VIT_201s0011g00250.2,VIT_208s0056g00190.2,VIT_211s0016g02850.4,VIT_211s0016g02850.2,VIT_208s0007g07600.1
GO:0006586	indolalkylamine metabolic process	1	VIT_213s0067g01110.4,VIT_219s0177g00310.1
GO:0042430	indole-containing compound metabolic process	1	VIT_213s0067g01110.4,VIT_219s0177g00310.1
GO:0006281	DNA repair	1	VIT_202s0025g00110.2,VIT_202s0025g00110.1,VIT_203s0063g02660.1,VIT_214s0006g03040.2,VIT_205s0020g04910.1,VIT_201s0011g03410.1,VIT_201s0011g03410.3
GO:0006766	vitamin metabolic process	1	VIT_214s0066g00830.3,VIT_217s0000g06280.1,VIT_207s0104g00480.3,VIT_200s0218g00110.1,VIT_202s0012g02150.1
GO:0065008	regulation of biological quality	1	VIT_205s0020g01960.2,VIT_208s0040g00020.4,VIT_210s0071g00610.3,VIT_204s0008g01120.1,VIT_210s0071g00610.2,VIT_212s0035g00890.5,VIT_212s0028g01340.1,VIT_217s0000g08670.1,VIT_210s0071g00610.1,VIT_208s0040g00020.3,VIT_205s0051g00870.1,VIT_212s0028g01340.2,VIT_215s0048g01100.2,VIT_208s0040g00020.1,VIT_201s0011g03640.1,VIT_217s0000g02210.2,VIT_205s0049g01740.1,VIT_205s0049g01740.3,VIT_212s0028g01340.3,…
GO:0043094	cellular metabolic compound salvage	1	VIT_205s0020g04080.1,VIT_219s0014g02480.1,VIT_212s0055g00700.1
GO:0006974	response to DNA damage stimulus	1	VIT_214s0006g03040.2,VIT_202s0025g00110.1,VIT_203s0063g02660.1,VIT_202s0025g00110.2,VIT_201s0011g03410.1,VIT_201s0011g03410.3,VIT_205s0020g04910.1
GO:0071555	cell wall organization	1	VIT_209s0002g08465.1,VIT_214s0060g01960.1,VIT_209s0002g00320.1
GO:0042723	thiamine-containing compound metabolic process	1	VIT_200s0218g00110.1,VIT_207s0104g00480.3
GO:0018904	ether metabolic process	1	VIT_208s0040g00020.4,VIT_208s0040g00020.3,VIT_208s0040g00020.1,VIT_208s0040g00020.2,VIT_208s0040g00020.5
GO:0032012	regulation of ARF protein signal transduction	1	VIT_202s0012g01330.4,VIT_201s0150g00030.2
GO:0008610	lipid biosynthetic process	1	VIT_219s0090g00630.3,VIT_214s0128g00790.1,VIT_219s0090g00630.5,VIT_214s0030g01740.1,VIT_219s0090g00630.2,VIT_219s0090g00630.4,VIT_217s0000g06280.1,VIT_219s0090g00630.6
GO:0015031	protein transport	1	VIT_208s0040g02130.1,VIT_219s0085g01090.1,VIT_216s0039g02010.3,VIT_214s0030g02220.1,VIT_208s0040g02130.2,VIT_218s0001g00910.1,VIT_211s0037g00300.3,VIT_211s0037g00300.2,VIT_205s0062g00130.1,VIT_216s0039g02010.2,VIT_201s0026g00310.3,VIT_211s0037g00300.1,VIT_207s0005g01000.4,VIT_216s0039g02010.1,VIT_208s0007g03010.4,VIT_204s0008g03720.2,VIT_209s0002g03990.3,VIT_219s0014g01900.4,VIT_204s0008g03720.1,…
GO:0045184	establishment of protein localization	1	VIT_216s0039g02010.3,VIT_208s0040g02130.1,VIT_219s0085g01090.1,VIT_208s0040g02130.2,VIT_214s0030g02220.1,VIT_218s0001g00910.1,VIT_211s0037g00300.3,VIT_211s0037g00300.2,VIT_216s0039g02010.2,VIT_205s0062g00130.1,VIT_201s0026g00310.3,VIT_211s0037g00300.1,VIT_216s0039g02010.1,VIT_207s0005g01000.4,VIT_208s0007g03010.4,VIT_204s0008g03720.2,VIT_219s0014g01900.4,VIT_209s0002g03990.3,VIT_204s0008g03720.1,…
GO:0006355	regulation of transcription, DNA-dependent	1	VIT_208s0040g00610.1,VIT_219s0090g01310.8,VIT_217s0000g04620.1
GO:0051252	regulation of RNA metabolic process	1	VIT_208s0040g00610.1,VIT_219s0090g01310.8,VIT_217s0000g04620.1
GO:2001141	regulation of RNA biosynthetic process	1	VIT_208s0040g00610.1,VIT_219s0090g01310.8,VIT_217s0000g04620.1
GO:0009698	phenylpropanoid metabolic process	1	VIT_211s0052g01580.1,VIT_206s0009g01960.1,VIT_218s0075g00620.3,VIT_208s0007g06460.3,VIT_204s0023g03370.1,VIT_203s0180g00260.3,VIT_208s0007g06460.4,VIT_205s0136g00260.1,VIT_218s0164g00100.1,VIT_218s0075g00620.4,VIT_206s0009g02000.1,VIT_218s0075g00620.2,VIT_213s0067g02870.1,VIT_218s0164g00100.2,VIT_218s0075g00620.1
GO:0019748	secondary metabolic process	1	VIT_208s0007g06460.4,VIT_203s0180g00260.3,VIT_204s0023g03370.1,VIT_218s0075g00620.3,VIT_206s0009g01960.1,VIT_208s0007g06460.3,VIT_211s0052g01580.1,VIT_213s0067g02870.1,VIT_218s0075g00620.1,VIT_218s0164g00100.2,VIT_218s0075g00620.2,VIT_218s0075g00620.4,VIT_206s0009g02000.1,VIT_205s0136g00260.1,VIT_218s0164g00100.1
GO:0033036	macromolecule localization	1	VIT_209s0002g03990.2,VIT_208s0007g03010.2,VIT_209s0002g03990.1,VIT_207s0005g01000.7,VIT_201s0011g03390.1,VIT_206s0004g06860.1,VIT_216s0098g01630.1,VIT_212s0059g02060.1,VIT_205s0049g01330.1,VIT_219s0014g01900.4,VIT_218s0001g13430.1,VIT_207s0005g01000.4,VIT_210s0003g04580.2,VIT_207s0151g00760.1,VIT_211s0037g00300.1,VIT_201s0026g00310.3,VIT_211s0037g00300.2,VIT_216s0039g02010.2,VIT_219s0085g01090.1,…
GO:0022900	electron transport chain	1	VIT_200s0629g00020.1,VIT_200s0275g00010.1,VIT_200s0504g00010.1
GO:0009165	nucleotide biosynthetic process	1	VIT_203s0038g02760.5,VIT_203s0038g02760.4,VIT_209s0002g08130.1,VIT_203s0038g02760.3,VIT_218s0089g00420.1,VIT_201s0010g01080.3,VIT_201s0010g01080.2,VIT_203s0038g02760.2,VIT_207s0005g01160.1,VIT_201s0010g01080.1
GO:0048856	anatomical structure development	1	VIT_205s0020g01530.1,VIT_205s0020g01530.2,VIT_203s0063g02500.2
GO:0072521	purine-containing compound metabolic process	1	VIT_203s0038g02760.3,VIT_218s0089g00420.1,VIT_203s0038g02760.4,VIT_209s0002g08130.1,VIT_203s0038g02760.5,VIT_201s0010g01080.2,VIT_201s0010g01080.3,VIT_207s0005g01160.1,VIT_203s0038g02760.2,VIT_207s0005g00770.5,VIT_201s0010g01080.1,VIT_205s0020g00820.3
GO:0006767	water-soluble vitamin metabolic process	1	VIT_214s0066g00830.3,VIT_207s0104g00480.3,VIT_200s0218g00110.1,VIT_202s0012g02150.1
GO:0034220	ion transmembrane transport	1	VIT_203s0038g00290.1,VIT_202s0025g03630.1,VIT_203s0038g00290.2,VIT_203s0038g02760.2,VIT_212s0028g01260.4,VIT_202s0025g03620.2,VIT_202s0025g03620.1,VIT_203s0038g02760.5,VIT_203s0038g02760.4,VIT_203s0038g02760.3,VIT_204s0008g01960.1
GO:0055085	transmembrane transport	1	VIT_203s0038g02760.5,VIT_203s0038g02760.4,VIT_203s0038g02760.3,VIT_204s0008g01960.1,VIT_202s0025g03620.2,VIT_202s0025g03620.1,VIT_212s0028g01260.4,VIT_203s0038g00290.2,VIT_203s0038g02760.2,VIT_203s0038g00290.1,VIT_202s0025g03630.1
GO:0006418	tRNA aminoacylation for protein translation	1	VIT_201s0150g00150.1,VIT_203s0038g03440.2,VIT_217s0000g00160.1,VIT_208s0040g01360.4,VIT_201s0026g00340.1,VIT_203s0038g04080.1,VIT_203s0038g03440.1,VIT_201s0150g00150.2,VIT_208s0040g01360.3,VIT_208s0040g01360.2,VIT_203s0038g03440.3,VIT_210s0116g00970.1
GO:0043038	amino acid activation	1	VIT_208s0040g01360.3,VIT_201s0150g00150.2,VIT_210s0116g00970.1,VIT_203s0038g03440.3,VIT_208s0040g01360.2,VIT_201s0026g00340.1,VIT_217s0000g00160.1,VIT_208s0040g01360.4,VIT_203s0038g03440.2,VIT_201s0150g00150.1,VIT_203s0038g03440.1,VIT_203s0038g04080.1
GO:0043039	tRNA aminoacylation	1	VIT_201s0150g00150.2,VIT_208s0040g01360.3,VIT_208s0040g01360.2,VIT_203s0038g03440.3,VIT_210s0116g00970.1,VIT_201s0150g00150.1,VIT_203s0038g03440.2,VIT_217s0000g00160.1,VIT_208s0040g01360.4,VIT_201s0026g00340.1,VIT_203s0038g04080.1,VIT_203s0038g03440.1
GO:0006066	alcohol metabolic process	1	VIT_209s0002g07640.1,VIT_207s0031g00920.2,VIT_207s0031g00920.1,VIT_207s0031g00620.1
GO:1901615	organic hydroxy compound metabolic process	1	VIT_207s0031g00920.2,VIT_209s0002g07640.1,VIT_207s0031g00620.1,VIT_207s0031g00920.1
GO:0006520	cellular amino acid metabolic process	1	VIT_208s0056g00070.2,VIT_214s0030g01540.10,VIT_210s0003g01180.1,VIT_203s0038g03440.1,VIT_214s0030g01540.5,VIT_214s0030g01540.6,VIT_217s0000g01910.1,VIT_215s0046g02220.2,VIT_214s0030g01540.8,VIT_206s0004g06830.1,VIT_216s0098g00290.5,VIT_211s0016g02560.3,VIT_203s0038g04080.1,VIT_213s0067g02870.1,VIT_213s0019g04190.3,VIT_216s0098g00290.3,VIT_214s0030g01540.11,VIT_203s0091g00100.1,VIT_217s0000g00160.…
GO:0006650	glycerophospholipid metabolic process	1	VIT_201s0127g00430.9,VIT_211s0016g00360.5,VIT_201s0127g00430.8,VIT_208s0007g03010.4,VIT_208s0007g03010.2,VIT_201s0127g00430.4,VIT_201s0127g00430.5,VIT_212s0035g00200.1
GO:0046486	glycerolipid metabolic process	1	VIT_212s0035g00200.1,VIT_201s0127g00430.5,VIT_201s0127g00430.4,VIT_208s0007g03010.4,VIT_208s0007g03010.2,VIT_201s0127g00430.8,VIT_211s0016g00360.5,VIT_201s0127g00430.9
GO:0019751	polyol metabolic process	1	VIT_209s0002g07640.1,VIT_207s0031g00920.2,VIT_207s0031g00920.1
GO:0034728	nucleosome organization	1	VIT_218s0001g13680.1,VIT_206s0004g04270.1,VIT_218s0001g13680.2
GO:0071824	protein-DNA complex subunit organization	1	VIT_206s0004g04270.1,VIT_218s0001g13680.1,VIT_218s0001g13680.2
GO:0051649	establishment of localization in cell	1	VIT_207s0104g00460.1,VIT_206s0004g05940.1,VIT_207s0104g00460.6,VIT_219s0014g01900.4,VIT_215s0048g02080.2,VIT_206s0004g05940.3,VIT_206s0004g05940.2,VIT_213s0019g04770.3,VIT_205s0062g00130.1,VIT_211s0037g00300.2,VIT_211s0037g00300.3,VIT_200s0455g00010.2,VIT_206s0004g05940.4,VIT_219s0085g01090.1,VIT_207s0005g00680.2,VIT_211s0037g00300.1
GO:0006730	one-carbon metabolic process	1	VIT_211s0118g00610.7,VIT_211s0118g00610.6,VIT_218s0001g05440.3,VIT_213s0019g01820.3,VIT_213s0019g01820.6,VIT_207s0005g02140.2,VIT_211s0118g00610.9,VIT_208s0032g00360.3,VIT_218s0001g04610.1,VIT_213s0019g01820.7,VIT_213s0019g01820.8,VIT_201s0010g01180.1,VIT_218s0001g05440.2,VIT_218s0001g04610.3,VIT_218s0001g12940.1,VIT_211s0118g00610.1,VIT_212s0028g02700.1,VIT_217s0000g00280.1,VIT_213s0019g01820.5,…
GO:0051704	multi-organism process	1	VIT_212s0035g00890.5,VIT_214s0030g02140.1
GO:0033554	cellular response to stress	1	VIT_201s0011g03410.3,VIT_214s0006g03040.2,VIT_202s0025g03570.8,VIT_203s0063g02660.1,VIT_201s0011g03410.1,VIT_205s0020g04910.1,VIT_202s0025g00110.1,VIT_202s0025g00110.2
GO:0072522	purine-containing compound biosynthetic process	1	VIT_201s0010g01080.1,VIT_207s0005g01160.1,VIT_203s0038g02760.2,VIT_201s0010g01080.3,VIT_201s0010g01080.2,VIT_209s0002g08130.1,VIT_203s0038g02760.4,VIT_203s0038g02760.5,VIT_218s0089g00420.1,VIT_203s0038g02760.3
GO:0006091	generation of precursor metabolites and energy	1	VIT_210s0003g02880.1,VIT_207s0005g06290.1,VIT_206s0080g00410.2,VIT_201s0010g01350.1,VIT_218s0001g08620.1,VIT_217s0000g01820.1,VIT_203s0038g04570.4,VIT_200s0275g00010.1,VIT_206s0080g00410.1,VIT_200s0181g00180.1,VIT_212s0059g02350.1,VIT_216s0013g01066.1,VIT_200s0629g00020.1,VIT_218s0001g12070.1,VIT_203s0038g04570.1,VIT_200s0504g00010.1,VIT_215s0024g00040.1,VIT_219s0014g01390.2,VIT_219s0014g00150.1,…
GO:0015980	energy derivation by oxidation of organic compounds	1	VIT_203s0038g04570.2,VIT_219s0014g01390.2,VIT_203s0038g04570.1,VIT_203s0038g04570.4,VIT_217s0000g01820.1,VIT_210s0003g02880.1,VIT_212s0059g02350.1,VIT_200s0629g00020.1,VIT_201s0010g01350.1
GO:0046907	intracellular transport	1	VIT_206s0004g05940.1,VIT_219s0014g01900.4,VIT_219s0085g01090.1,VIT_206s0004g05940.4,VIT_205s0062g00130.1,VIT_200s0455g00010.2,VIT_211s0037g00300.2,VIT_211s0037g00300.3,VIT_211s0037g00300.1,VIT_206s0004g05940.2,VIT_215s0048g02080.2,VIT_206s0004g05940.3
GO:0005976	polysaccharide metabolic process	1	VIT_216s0039g02020.2,VIT_203s0038g04570.1,VIT_218s0072g00370.4,VIT_216s0039g02020.1,VIT_203s0038g04570.2,VIT_218s0072g00370.3,VIT_219s0138g00120.1,VIT_205s0020g01530.2,VIT_210s0003g02880.1,VIT_203s0038g04120.1,VIT_201s0010g01350.1,VIT_205s0020g01530.1,VIT_218s0072g00370.2,VIT_203s0038g04570.4,VIT_201s0026g00200.1,VIT_214s0030g02140.1,VIT_218s0072g00370.1,VIT_214s0083g01100.1,VIT_207s0031g02060.1
GO:0072593	reactive oxygen species metabolic process	1	VIT_202s0025g04830.1,VIT_202s0025g04830.2,VIT_200s0698g00010.7
GO:0009152	purine ribonucleotide biosynthetic process	1	VIT_203s0038g02760.5,VIT_203s0038g02760.4,VIT_218s0089g00420.1,VIT_203s0038g02760.2,VIT_203s0038g02760.3,VIT_207s0005g01160.1
GO:0009314	response to radiation	1	VIT_208s0040g01800.1,VIT_207s0129g00380.1,VIT_213s0019g04420.1,VIT_207s0129g00380.2
GO:0008104	protein localization	1	VIT_204s0008g03720.2,VIT_208s0007g03010.4,VIT_216s0039g02010.1,VIT_207s0005g01000.4,VIT_201s0026g00310.3,VIT_211s0037g00300.1,VIT_205s0062g00130.1,VIT_216s0039g02010.2,VIT_211s0037g00300.2,VIT_211s0037g00300.3,VIT_208s0040g02130.2,VIT_218s0001g00910.1,VIT_214s0030g02220.1,VIT_208s0040g02130.1,VIT_219s0085g01090.1,VIT_216s0039g02010.3,VIT_215s0048g02080.2,VIT_208s0007g03010.2,VIT_209s0002g03990.2,…
GO:0009150	purine ribonucleotide metabolic process	1	VIT_203s0038g02760.4,VIT_203s0038g02760.5,VIT_207s0005g01160.1,VIT_218s0089g00420.1,VIT_203s0038g02760.2,VIT_203s0038g02760.3
GO:0009260	ribonucleotide biosynthetic process	1	VIT_207s0005g01160.1,VIT_203s0038g02760.2,VIT_203s0038g02760.3,VIT_218s0089g00420.1,VIT_203s0038g02760.4,VIT_203s0038g02760.5
GO:0046390	ribose phosphate biosynthetic process	1	VIT_203s0038g02760.2,VIT_218s0089g00420.1,VIT_203s0038g02760.3,VIT_207s0005g01160.1,VIT_203s0038g02760.5,VIT_203s0038g02760.4
GO:0009259	ribonucleotide metabolic process	1	VIT_203s0038g02760.5,VIT_203s0038g02760.4,VIT_218s0089g00420.1,VIT_203s0038g02760.2,VIT_203s0038g02760.3,VIT_207s0005g01160.1
GO:0019693	ribose phosphate metabolic process	1	VIT_203s0038g02760.5,VIT_203s0038g02760.4,VIT_203s0038g02760.2,VIT_203s0038g02760.3,VIT_218s0089g00420.1,VIT_207s0005g01160.1
GO:0009808	lignin metabolic process	1	VIT_218s0075g00620.1,VIT_218s0164g00100.2,VIT_218s0075g00620.2,VIT_218s0075g00620.4,VIT_218s0164g00100.1,VIT_208s0007g06460.4,VIT_218s0075g00620.3,VIT_208s0007g06460.3
GO:0043436	oxoacid metabolic process	1	VIT_214s0030g01540.8,VIT_215s0045g01460.1,VIT_215s0046g02220.2,VIT_216s0039g02750.3,VIT_217s0000g01910.1,VIT_214s0030g01540.6,VIT_214s0030g01540.5,VIT_204s0008g06570.2,VIT_203s0038g03440.1,VIT_210s0003g01180.1,VIT_214s0030g01540.10,VIT_214s0128g00790.1,VIT_208s0056g00070.2,VIT_215s0021g00050.1,VIT_203s0091g00100.1,VIT_214s0030g01540.11,VIT_215s0021g00570.2,VIT_213s0019g04190.3,VIT_216s0098g00290.…
GO:0034613	cellular protein localization	1	VIT_215s0048g02080.2,VIT_211s0037g00300.3,VIT_211s0037g00300.2,VIT_211s0037g00300.1,VIT_219s0085g01090.1
GO:0070727	cellular macromolecule localization	1	VIT_219s0085g01090.1,VIT_211s0037g00300.1,VIT_211s0037g00300.3,VIT_211s0037g00300.2,VIT_215s0048g02080.2
GO:0006082	organic acid metabolic process	1	VIT_216s0039g02750.3,VIT_214s0030g01540.8,VIT_215s0046g02220.2,VIT_215s0045g01460.1,VIT_217s0000g01910.1,VIT_214s0030g01540.6,VIT_204s0008g06570.2,VIT_214s0030g01540.5,VIT_203s0038g03440.1,VIT_210s0003g01180.1,VIT_214s0128g00790.1,VIT_214s0030g01540.10,VIT_208s0056g00070.2,VIT_203s0091g00100.1,VIT_214s0030g01540.11,VIT_215s0021g00050.1,VIT_215s0021g00570.2,VIT_216s0098g00290.3,VIT_213s0019g04190.…
GO:0009060	aerobic respiration	1	VIT_217s0000g01820.1,VIT_212s0059g02350.1,VIT_219s0014g01390.2
GO:0009889	regulation of biosynthetic process	1	VIT_217s0000g04620.1,VIT_219s0090g01310.8,VIT_208s0040g00610.1
GO:0010556	regulation of macromolecule biosynthetic process	1	VIT_219s0090g01310.8,VIT_208s0040g00610.1,VIT_217s0000g04620.1
GO:0031326	regulation of cellular biosynthetic process	1	VIT_208s0040g00610.1,VIT_219s0090g01310.8,VIT_217s0000g04620.1
GO:2000112	regulation of cellular macromolecule biosynthetic process	1	VIT_217s0000g04620.1,VIT_208s0040g00610.1,VIT_219s0090g01310.8
GO:0032446	protein modification by small protein conjugation	1	VIT_206s0004g01130.1,VIT_204s0043g00840.1,VIT_206s0004g01130.2,VIT_213s0019g04710.1,VIT_204s0043g00840.3,VIT_200s0883g00010.1,VIT_200s2342g00010.1,VIT_200s0524g00030.1,VIT_204s0043g00840.2
GO:0070647	protein modification by small protein conjugation or removal	1	VIT_204s0043g00840.3,VIT_200s0883g00010.1,VIT_200s0524g00030.1,VIT_204s0043g00840.2,VIT_200s2342g00010.1,VIT_206s0004g01130.1,VIT_213s0019g04710.1,VIT_206s0004g01130.2,VIT_204s0043g00840.1
GO:0016192	vesicle-mediated transport	1	VIT_200s0455g00010.2,VIT_214s0068g00250.1,VIT_205s0062g00130.1,VIT_213s0019g04770.3,VIT_219s0014g01900.4,VIT_212s0059g01330.1,VIT_207s0005g00680.2,VIT_214s0068g00250.2,VIT_208s0007g03310.3,VIT_208s0007g03310.5
GO:0055114	oxidation-reduction process	1	VIT_203s0038g04570.2,VIT_200s0275g00010.1,VIT_219s0014g01390.2,VIT_203s0038g04570.1,VIT_200s0504g00010.1,VIT_217s0000g01820.1,VIT_203s0038g04570.4,VIT_210s0003g02880.1,VIT_212s0059g02350.1,VIT_201s0010g01350.1,VIT_200s0629g00020.1
GO:0006721	terpenoid metabolic process	1	VIT_207s0031g00620.1,VIT_200s0218g00110.1,VIT_214s0030g01740.1
GO:0010038	response to metal ion	1	VIT_206s0004g00480.2,VIT_206s0004g00480.4
GO:0050896	response to stimulus	1	VIT_215s0046g02730.1,VIT_219s0027g01580.1,VIT_216s0098g01760.2,VIT_213s0019g04680.2,VIT_203s0063g02660.1,VIT_201s0010g03780.2,VIT_206s0004g02750.1,VIT_219s0015g01090.1,VIT_215s0046g03210.1,VIT_211s0016g00640.2,VIT_217s0000g06970.3,VIT_206s0004g00480.4,VIT_201s0010g00960.1,VIT_208s0040g03150.2,VIT_208s0040g01810.2,VIT_211s0052g01840.1,VIT_200s0455g00010.2,VIT_201s0011g03410.1,VIT_208s0040g03150.4,…
GO:0006497	protein lipidation	1	VIT_211s0037g01100.3,VIT_201s0011g01260.1
GO:0042157	lipoprotein metabolic process	1	VIT_211s0037g01100.3,VIT_201s0011g01260.1
GO:0042158	lipoprotein biosynthetic process	1	VIT_201s0011g01260.1,VIT_211s0037g01100.3
GO:0048193	Golgi vesicle transport	1	VIT_200s0455g00010.2,VIT_205s0062g00130.1,VIT_219s0014g01900.4
GO:0006412	translation	1	VIT_201s0150g00150.2,VIT_213s0067g02160.3,VIT_211s0016g05610.1,VIT_208s0040g01360.3,VIT_211s0016g05610.2,VIT_203s0038g03440.3,VIT_214s0006g01980.1,VIT_201s0150g00150.1,VIT_218s0041g01900.1,VIT_203s0038g03440.2,VIT_219s0027g00760.2,VIT_217s0000g00160.1,VIT_206s0004g03240.2,VIT_214s0006g01980.3,VIT_213s0067g02160.2,VIT_214s0066g00220.2,VIT_219s0027g00760.1,VIT_213s0067g02160.1,VIT_203s0038g03440.1,…
GO:0019752	carboxylic acid metabolic process	1	VIT_211s0016g02560.2,VIT_208s0007g03280.2,VIT_215s0021g00070.1,VIT_215s0046g02220.1,VIT_207s0104g00610.1,VIT_208s0056g00070.4,VIT_213s0019g02390.2,VIT_209s0070g00300.1,VIT_208s0007g03280.4,VIT_204s0008g06570.1,VIT_200s0662g00010.5,VIT_219s0014g02480.1,VIT_208s0056g00070.1,VIT_208s0007g03280.5,VIT_216s0039g02750.2,VIT_215s0021g00050.2,VIT_207s0031g00620.1,VIT_214s0030g01540.3,VIT_201s0150g00150.1,…
GO:0051641	cellular localization	1	VIT_215s0048g02080.2,VIT_206s0004g05940.3,VIT_206s0004g05940.2,VIT_207s0104g00460.1,VIT_206s0004g05940.1,VIT_207s0104g00460.6,VIT_219s0014g01900.4,VIT_207s0005g00680.2,VIT_211s0037g00300.1,VIT_213s0019g04770.3,VIT_205s0062g00130.1,VIT_211s0037g00300.3,VIT_211s0037g00300.2,VIT_200s0455g00010.2,VIT_206s0004g05940.4,VIT_219s0085g01090.1
GO:0010035	response to inorganic substance	1	VIT_206s0004g00480.4,VIT_206s0004g00480.2,VIT_207s0005g03760.2
GO:0045333	cellular respiration	1	VIT_200s0629g00020.1,VIT_212s0059g02350.1,VIT_219s0014g01390.2,VIT_217s0000g01820.1
GO:0032502	developmental process	1	VIT_205s0020g01530.1,VIT_219s0177g00040.2,VIT_205s0020g01530.2,VIT_203s0063g02500.2
GO:0042592	homeostatic process	1	VIT_205s0020g01960.2,VIT_205s0051g00870.1,VIT_208s0040g00020.4,VIT_215s0048g01100.2,VIT_208s0040g00020.1,VIT_204s0008g01120.1,VIT_217s0000g02210.2,VIT_217s0000g08670.1,VIT_208s0040g00020.3,VIT_208s0040g00020.2,VIT_215s0048g01100.1,VIT_208s0040g00020.5,VIT_205s0051g00870.2
GO:0019725	cellular homeostasis	1	VIT_217s0000g08670.1,VIT_208s0040g00020.3,VIT_215s0048g01100.1,VIT_208s0040g00020.2,VIT_205s0051g00870.2,VIT_208s0040g00020.5,VIT_217s0000g02210.2,VIT_204s0008g01120.1,VIT_215s0048g01100.2,VIT_208s0040g00020.1,VIT_208s0040g00020.4,VIT_205s0051g00870.1
GO:1901137	carbohydrate derivative biosynthetic process	1	VIT_218s0089g00420.1,VIT_203s0038g02760.2,VIT_203s0038g02760.3,VIT_207s0005g01160.1,VIT_203s0038g02760.5,VIT_203s0038g02760.4
GO:0009072	aromatic amino acid family metabolic process	1	VIT_219s0177g00310.1,VIT_213s0067g01110.4
GO:0009123	nucleoside monophosphate metabolic process	1	VIT_218s0001g12940.1,VIT_207s0005g01160.1
GO:0009124	nucleoside monophosphate biosynthetic process	1	VIT_207s0005g01160.1,VIT_218s0001g12940.1
GO:0006950	response to stress	1	VIT_214s0006g03040.2,VIT_203s0063g02660.1,VIT_219s0027g01580.1,VIT_212s0035g01280.2,VIT_215s0046g02730.1,VIT_201s0010g01980.1,VIT_215s0046g03210.1,VIT_215s0045g00440.1,VIT_215s0046g02800.1,VIT_201s0010g02020.1,VIT_205s0020g04910.1,VIT_215s0046g03230.1,VIT_208s0040g03150.1,VIT_207s0005g06240.1,VIT_208s0040g03150.2,VIT_218s0001g06370.1,VIT_201s0010g00960.1,VIT_201s0010g01950.1,VIT_208s0040g03150.3,…
GO:0009628	response to abiotic stimulus	1	VIT_207s0129g00380.2,VIT_208s0040g01800.1,VIT_207s0129g00380.1,VIT_213s0019g04420.1
