# Supplementary material for: Small RNA and degradome deep sequencing reveal respective roles of cold-related microRNAs across Chinese wild grapevine and cultivated grapevine
Source: BMC Genomics. 2019 Oct 15;20:740. doi: 10.1186/s12864-019-6111-5 (PMC6794902; doi:10.1186/s12864-019-6111-5)
Supplement: Supplementary file 19 — Additional file 19: Table S19. KEGG pathways of targets of DEMs in cultivated grape. [file 12864_2019_6111_MOESM19_ESM.xls]

## Sheet: Sheet1
KEGG pathways of targets of DEMs in cultivated grape
Pathway	Pvalue	Pathway ID	Genes
Plant hormone signal transduction	1.56637e-14	ko04075	VIT_207s0104g00880.4;VIT_217s0000g05020.1;VIT_213s0019g04380.3;VIT_211s0065g00170.4;VIT_206s0004g02750.3;VIT_201s0010g03910.1;VIT_209s0070g00405.4;VIT_208s0040g01810.4;VIT_201s0010g03710.1;VIT_201s0010g03710.4;VIT_215s0021g02290.1;VIT_209s0070g00405.5;VIT_201s0011g05560.2;VIT_211s0065g00170.5;VIT_212s0028g03350.1;VIT_213s0019g04380.1;VIT_218s0001g03310.1;VIT_206s0004g02750.2;VIT_201s0010g03710.3;…
Protein processing in endoplasmic reticulum	0.000541514	ko04141	VIT_213s0073g00560.1;VIT_202s0025g00280.2;VIT_217s0000g06230.1;VIT_202s0025g00280.5;VIT_217s0000g01150.1;VIT_204s0023g01930.1;VIT_206s0004g04430.8;VIT_216s0050g02440.3;VIT_202s0025g00280.1;VIT_204s0023g01930.2;VIT_204s0023g01930.3;VIT_216s0050g01460.1;VIT_213s0073g00560.2;VIT_206s0004g04430.5;VIT_207s0031g02660.1;VIT_205s0029g00390.2;VIT_202s0025g00280.3;VIT_205s0102g00260.8;VIT_202s0025g00280.6;…
Spliceosome	0.00472526	ko03040	VIT_213s0156g00540.1;VIT_204s0069g00800.11;VIT_213s0106g00020.1;VIT_204s0069g00800.4;VIT_211s0078g00440.3;VIT_209s0070g00405.5;VIT_204s0069g00800.5;VIT_204s0069g00800.2;VIT_213s0156g00540.2;VIT_213s0064g01230.5;VIT_211s0078g00440.2;VIT_204s0069g00800.3;VIT_204s0069g00800.6;VIT_204s0069g00800.1;VIT_211s0078g00440.5;VIT_204s0069g00800.7;VIT_211s0078g00440.4;VIT_211s0078g00440.1;VIT_219s0015g00920.1…
Histidine metabolism	0.0119174	ko00340	VIT_218s0041g00100.2;VIT_212s0035g00760.1;VIT_218s0041g00100.4;VIT_218s0041g00100.5;VIT_212s0035g00760.2;VIT_218s0041g00100.3
RNA degradation	0.0143366	ko03018	VIT_219s0027g00230.1;VIT_214s0108g01070.4;VIT_217s0000g06400.3;VIT_211s0065g00340.3;VIT_214s0108g01070.3;VIT_205s0049g01460.6;VIT_214s0108g01070.2;VIT_204s0008g06260.4;VIT_213s0064g01230.5;VIT_209s0002g03160.1;VIT_205s0049g01460.5;VIT_204s0008g06260.5;VIT_217s0000g06400.1;VIT_217s0000g06400.2;VIT_211s0065g00340.6;VIT_219s0027g00230.2;VIT_204s0008g06260.3;VIT_205s0049g01460.2;VIT_219s0014g02200.1;…
DNA replication	0.0162649	ko03030	VIT_205s0051g00930.7;VIT_205s0051g00930.6;VIT_206s0009g02520.2;VIT_206s0009g02520.1;VIT_205s0051g00930.5;VIT_205s0051g00930.4;VIT_205s0051g00930.3;VIT_205s0051g00930.2;VIT_205s0051g00930.1;VIT_205s0051g00930.8
Protein export	0.021881	ko03060	VIT_202s0025g01420.3;VIT_216s0050g01460.1;VIT_202s0025g01420.4;VIT_202s0025g01420.2;VIT_216s0050g01460.2;VIT_201s0011g04410.1;VIT_216s0050g01460.3
Sulfur metabolism	0.0246434	ko00920	VIT_212s0059g00760.4;VIT_212s0059g00760.3;VIT_205s0020g04210.1;VIT_212s0059g00760.1;VIT_212s0059g00760.2;VIT_200s0301g00050.2
Glycosaminoglycan degradation	0.0480182	ko00531	VIT_218s0001g13230.1;VIT_206s0061g00780.1;VIT_217s0000g06880.4;VIT_217s0000g06880.3;VIT_218s0001g13230.3;VIT_218s0001g13230.2
Oxidative phosphorylation	0.0740728	ko00190	VIT_215s0048g02390.1;VIT_203s0038g02760.4;VIT_203s0038g02760.5;VIT_203s0038g02760.3;VIT_214s0030g01710.4;VIT_214s0030g01710.3;VIT_214s0030g01710.5;VIT_203s0038g02760.2;VIT_214s0030g01710.2;VIT_214s0030g01710.6;VIT_214s0030g01710.1
Cyanoamino acid metabolism	0.0949942	ko00460	VIT_202s0033g00850.1;VIT_202s0033g00870.1;VIT_202s0033g00790.1;VIT_202s0033g00670.1;VIT_213s0073g00550.1;VIT_202s0033g00670.3;VIT_202s0033g00800.1;VIT_213s0019g02940.1;VIT_202s0033g00840.1;VIT_202s0033g00660.1;VIT_213s0019g02940.2;VIT_202s0033g00700.1
Phenylalanine, tyrosine and tryptophan biosynthesis	0.114456	ko00400	VIT_204s0008g06570.1;VIT_204s0008g06570.5;VIT_204s0008g06570.4;VIT_204s0008g06570.3;VIT_204s0008g06570.2;VIT_205s0020g02030.4;VIT_205s0020g02030.1
Glycosphingolipid biosynthesis - ganglio series	0.152927	ko00604	VIT_218s0001g13230.1;VIT_206s0061g00780.1;VIT_218s0001g13230.3;VIT_218s0001g13230.2
AGE-RAGE signaling pathway in diabetic complications	0.190018	ko04933	VIT_209s0070g00405.4;VIT_209s0070g00405.5;VIT_206s0004g06670.2;VIT_209s0070g00405.3;VIT_209s0070g00405.1;VIT_206s0004g06670.4;VIT_206s0004g06670.5
Pyrimidine metabolism	0.196654	ko00240	VIT_209s0002g03240.6;VIT_205s0051g00930.7;VIT_209s0002g03240.1;VIT_201s0026g02490.2;VIT_205s0051g00930.6;VIT_205s0051g00930.5;VIT_209s0002g03240.3;VIT_201s0026g02490.1;VIT_205s0051g00930.4;VIT_209s0002g03240.4;VIT_205s0051g00930.3;VIT_216s0050g00180.1;VIT_205s0051g00930.2;VIT_205s0051g00930.1;VIT_205s0051g00930.8
Purine metabolism	0.236903	ko00230	VIT_209s0002g03240.6;VIT_205s0051g00930.7;VIT_205s0020g04210.1;VIT_209s0002g03240.1;VIT_201s0026g02490.2;VIT_205s0051g00930.6;VIT_205s0051g00930.5;VIT_209s0002g03240.3;VIT_201s0026g02490.1;VIT_205s0051g00930.4;VIT_209s0002g03240.4;VIT_205s0051g00930.3;VIT_216s0050g00180.1;VIT_205s0051g00930.2;VIT_205s0051g00930.1;VIT_205s0051g00930.8
alpha-Linolenic acid metabolism	0.268991	ko00592	VIT_213s0019g05260.1;VIT_213s0019g05260.2;VIT_213s0019g05260.4;VIT_213s0019g05260.3;VIT_212s0059g01060.1
Cysteine and methionine metabolism	0.338477	ko00270	VIT_202s0025g00360.3;VIT_202s0025g00360.2;VIT_216s0050g02440.3;VIT_206s0004g01080.1;VIT_205s0029g00330.1;VIT_202s0025g00360.1;VIT_202s0025g00360.4;VIT_216s0050g02440.2
RNA transport	0.340177	ko03013	VIT_219s0027g00230.1;VIT_209s0070g00405.4;VIT_214s0108g01070.4;VIT_217s0000g06400.3;VIT_209s0070g00405.5;VIT_214s0108g01070.3;VIT_214s0108g01070.2;VIT_209s0070g00405.3;VIT_206s0004g00080.1;VIT_209s0002g03160.1;VIT_217s0000g06400.1;VIT_217s0000g06400.2;VIT_219s0027g00230.2;VIT_206s0080g00550.1;VIT_209s0070g00405.1;VIT_202s0025g00120.1;VIT_209s0002g01120.1;VIT_201s0010g03310.2;VIT_219s0014g02200.1;…
Plant-pathogen interaction	0.404213	ko04626	VIT_209s0002g03270.1;VIT_202s0025g00280.2;VIT_216s0098g00430.1;VIT_218s0041g01430.1;VIT_214s0128g00510.1;VIT_205s0077g00800.1;VIT_205s0077g00800.2;VIT_202s0025g00280.5;VIT_213s0067g00830.1;VIT_202s0025g00280.1;VIT_205s0020g04610.1;VIT_213s0067g00780.1;VIT_213s0067g00760.1;VIT_202s0025g00280.3;VIT_210s0003g01890.1;VIT_211s0037g00620.1;VIT_212s0028g01350.5;VIT_213s0067g00830.4;VIT_214s0036g00330.2;…
Galactose metabolism	0.436677	ko00052	VIT_214s0108g00190.1;VIT_218s0001g13230.1;VIT_206s0061g00780.1;VIT_214s0108g00270.1;VIT_214s0108g00190.2;VIT_218s0001g13230.3;VIT_218s0001g13230.2
RNA polymerase	0.528751	ko03020	VIT_209s0002g03240.6;VIT_209s0002g03240.1;VIT_209s0002g03240.3;VIT_209s0002g03240.4;VIT_216s0050g00180.1
Starch and sucrose metabolism	0.558829	ko00500	VIT_207s0031g01540.2;VIT_202s0025g02780.2;VIT_214s0068g00420.4;VIT_214s0068g00420.9;VIT_213s0073g00550.1;VIT_214s0068g00420.10;VIT_212s0028g02540.2;VIT_202s0025g02780.1;VIT_207s0031g01540.3;VIT_214s0068g00420.2;VIT_214s0068g00420.5;VIT_214s0068g00420.7;VIT_207s0031g01540.1;VIT_214s0068g00420.8;VIT_214s0068g00420.3;VIT_208s0040g00670.3
mRNA surveillance pathway	0.578125	ko03015	VIT_219s0027g00230.1;VIT_211s0037g00130.1;VIT_214s0108g01070.4;VIT_217s0000g06400.3;VIT_214s0108g01070.3;VIT_214s0108g01070.2;VIT_209s0002g03160.1;VIT_217s0000g06400.1;VIT_217s0000g06400.2;VIT_219s0027g00230.2;VIT_206s0080g00550.1;VIT_219s0014g02200.1;VIT_219s0014g01680.1;VIT_214s0108g01070.1
Citrate cycle (TCA cycle)	0.579258	ko00020	VIT_216s0050g02440.3;VIT_219s0014g00260.1;VIT_216s0050g02440.2
Sphingolipid metabolism	0.590519	ko00600	VIT_218s0001g13230.1;VIT_206s0061g00780.1;VIT_218s0001g13230.3;VIT_218s0001g13230.2
Ubiquitin mediated proteolysis	0.594483	ko04120	VIT_206s0004g04430.8;VIT_208s0007g04290.7;VIT_206s0004g04430.5;VIT_213s0067g01210.1;VIT_208s0007g04290.3;VIT_215s0021g01810.4;VIT_200s0265g00070.4;VIT_206s0004g04430.3;VIT_216s0039g02510.3;VIT_208s0007g04290.6;VIT_200s0265g00070.1;VIT_217s0000g05820.8
Arginine biosynthesis	0.602736	ko00220	VIT_218s0001g12770.2;VIT_218s0001g12770.5;VIT_208s0007g02220.1
Phosphatidylinositol signaling system	0.61191	ko04070	VIT_206s0004g06670.2;VIT_205s0077g00800.1;VIT_205s0077g00800.2;VIT_206s0004g06670.4;VIT_200s2750g00010.1;VIT_206s0004g06670.5
Monobactam biosynthesis	0.631281	ko00261	VIT_205s0020g04210.1
Selenocompound metabolism	0.644197	ko00450	VIT_205s0020g04210.1
Ascorbate and aldarate metabolism	0.666689	ko00053	VIT_200s1643g00010.1;VIT_200s1309g00010.1;VIT_213s0019g02940.1;VIT_213s0019g02940.2
Circadian rhythm - plant	0.676168	ko04712	VIT_204s0008g05210.2;VIT_204s0008g05210.3;VIT_204s0008g05210.4;VIT_204s0008g05210.5;VIT_202s0025g00120.1;VIT_216s0098g00360.4;VIT_204s0008g05210.1
Other glycan degradation	0.763937	ko00511	VIT_218s0001g13230.1;VIT_206s0061g00780.1;VIT_218s0001g13230.3;VIT_218s0001g13230.2
Folate biosynthesis	0.780176	ko00790	VIT_213s0067g00780.1
Phagosome	0.78177	ko04145	VIT_203s0038g02760.4;VIT_203s0038g02760.5;VIT_203s0038g02760.3;VIT_203s0038g02760.2
Nicotinate and nicotinamide metabolism	0.795318	ko00760	VIT_214s0066g01240.2
Anthocyanin biosynthesis	0.798937	ko00942	VIT_216s0050g01600.1
Glycerolipid metabolism	0.817053	ko00561	VIT_219s0027g00230.1;VIT_214s0108g01070.4;VIT_217s0000g06400.3;VIT_214s0108g01070.3;VIT_214s0108g01070.2;VIT_217s0000g06400.1;VIT_217s0000g06400.2;VIT_219s0014g02200.1;VIT_214s0108g01070.1
Carotenoid biosynthesis	0.833484	ko00906	VIT_200s0226g00040.3;VIT_200s0226g00040.1
Base excision repair	0.848727	ko03410	VIT_216s0039g02430.4;VIT_216s0039g02430.3
Isoquinoline alkaloid biosynthesis	0.862689	ko00950	VIT_212s0028g02670.5;VIT_206s0004g01410.1
Mismatch repair	0.877195	ko03430	VIT_206s0009g02520.2;VIT_206s0009g02520.1
Porphyrin and chlorophyll metabolism	0.880873	ko00860	VIT_219s0014g03160.3;VIT_213s0019g02940.1;VIT_213s0019g02940.2
Nitrogen metabolism	0.882301	ko00910	VIT_201s0127g00070.1
Diterpenoid biosynthesis	0.892355	ko00904	VIT_215s0048g01320.1
Inositol phosphate metabolism	0.895885	ko00562	VIT_206s0004g06670.2;VIT_206s0004g06670.4;VIT_206s0004g06670.5
Isoflavonoid biosynthesis	0.906687	ko00943	VIT_216s0050g01600.1
Glyoxylate and dicarboxylate metabolism	0.916813	ko00630	VIT_216s0050g02440.3;VIT_213s0064g00580.6;VIT_216s0050g02440.2
Ribosome biogenesis in eukaryotes	0.924897	ko03008	VIT_216s0039g02430.4;VIT_216s0039g02430.3;VIT_202s0025g00120.1;VIT_216s0098g00360.4
Photosynthesis	0.926025	ko00195	VIT_218s0001g08620.1
Pentose and glucuronate interconversions	0.927457	ko00040	VIT_209s0002g06380.2;VIT_209s0002g00320.1;VIT_213s0019g02940.1;VIT_213s0019g02940.2
Homologous recombination	0.929937	ko03440	VIT_208s0032g00740.1;VIT_214s0081g00680.4;VIT_214s0081g00680.3;VIT_218s0001g00640.1
Pantothenate and CoA biosynthesis	0.935879	ko00770	VIT_207s0005g00040.2
Nucleotide excision repair	0.937963	ko03420	VIT_206s0009g02520.2;VIT_206s0009g02520.1;VIT_200s0591g00010.7
Pyruvate metabolism	0.937963	ko00620	VIT_216s0050g02440.3;VIT_219s0014g00260.1;VIT_216s0050g02440.2
Phenylalanine metabolism	0.945955	ko00360	VIT_203s0038g01990.1;VIT_206s0004g01410.1
Steroid biosynthesis	0.948257	ko00100	VIT_213s0047g01200.3
Limonene and pinene degradation	0.950959	ko00903	VIT_206s0009g03630.1
Ether lipid metabolism	0.951828	ko00565	VIT_212s0035g00200.1
N-Glycan biosynthesis	0.955947	ko00510	VIT_201s0010g03790.1
Peroxisome	0.958982	ko04146	VIT_207s0104g01610.3;VIT_217s0000g02760.1;VIT_217s0000g02760.2;VIT_217s0000g02760.3
MAPK signaling pathway - plant	0.961841	ko04016	VIT_214s0128g00510.1;VIT_205s0077g00800.1;VIT_205s0077g00800.2;VIT_200s0357g00120.1;VIT_210s0003g01890.1;VIT_211s0037g00620.1;VIT_212s0028g01350.5;VIT_212s0028g01860.1;VIT_214s0128g00550.1;VIT_212s0028g01870.1
Biosynthesis of amino acids	0.967939	ko01230	VIT_204s0008g06570.1;VIT_212s0035g00760.1;VIT_204s0008g06570.5;VIT_204s0008g06570.4;VIT_212s0035g00760.2;VIT_204s0008g06570.3;VIT_204s0008g06570.2;VIT_218s0001g12770.2;VIT_218s0001g12770.5;VIT_208s0007g02220.1;VIT_205s0020g02030.4;VIT_205s0020g02030.1
Arginine and proline metabolism	0.968072	ko00330	VIT_203s0038g01990.1
Tyrosine metabolism	0.968404	ko00350	VIT_212s0028g02670.5;VIT_206s0004g01410.1
Alanine, aspartate and glutamate metabolism	0.973776	ko00250	VIT_214s0066g01240.2
Pentose phosphate pathway	0.974821	ko00030	VIT_214s0171g00490.9;VIT_216s0039g02500.5
Tryptophan metabolism	0.978843	ko00380	VIT_203s0038g01990.1
Tropane, piperidine and pyridine alkaloid biosynthesis	0.980305	ko00960	VIT_206s0004g01410.1
Glutathione metabolism	0.982009	ko00480	VIT_214s0171g00490.9;VIT_217s0000g06110.3
beta-Alanine metabolism	0.984113	ko00410	VIT_206s0004g01410.1
Carbon fixation in photosynthetic organisms	0.985499	ko00710	VIT_216s0050g02440.3;VIT_216s0050g02440.2
Glycolysis / Gluconeogenesis	0.989176	ko00010	VIT_214s0108g00190.1;VIT_219s0014g00260.1;VIT_214s0108g00270.1;VIT_214s0108g00190.2
Metabolic pathways	0.990356	ko01100	VIT_213s0019g05260.1;VIT_219s0027g00230.1;VIT_209s0002g03240.6;VIT_204s0023g00600.4;VIT_218s0001g08620.1;VIT_214s0171g00490.9;VIT_214s0108g01070.4;VIT_207s0031g01540.2;VIT_217s0000g06400.3;VIT_209s0002g06380.2;VIT_214s0108g01070.3;VIT_202s0025g00360.3;VIT_202s0033g00850.1;VIT_205s0051g00930.7;VIT_216s0050g02460.5;VIT_213s0019g05260.2;VIT_205s0020g04210.1;VIT_200s0226g00040.3;VIT_219s0090g00630.5;…
ABC transporters	0.99159	ko02010	VIT_216s0050g02440.3;VIT_216s0050g02440.2
Glycine, serine and threonine metabolism	0.992582	ko00260	VIT_206s0004g01410.1;VIT_213s0064g00580.6
Stilbenoid, diarylheptanoid and gingerol biosynthesis	0.992646	ko00945	VIT_206s0009g03630.1
2-Oxocarboxylic acid metabolism	0.99438	ko01210	VIT_208s0007g02220.1
Amino sugar and nucleotide sugar metabolism	0.99474	ko00520	VIT_211s0103g00550.6;VIT_211s0103g00550.5;VIT_211s0103g00550.4;VIT_211s0103g00550.3
Terpenoid backbone biosynthesis	0.996475	ko00900	VIT_204s0023g00600.4
Glycerophospholipid metabolism	0.999214	ko00564	VIT_212s0035g00200.1;VIT_200s2750g00010.1
Ribosome	0.999785	ko03010	VIT_207s0031g01230.2;VIT_210s0003g00010.1;VIT_212s0035g01020.4;VIT_207s0031g01230.1
Carbon metabolism	0.999807	ko01200	VIT_214s0171g00490.9;VIT_216s0050g02440.3;VIT_219s0014g00260.1;VIT_213s0064g00580.6;VIT_216s0039g02500.5;VIT_216s0050g02440.2
Phenylpropanoid biosynthesis	0.999934	ko00940	VIT_213s0073g00550.1;VIT_206s0004g02380.1;VIT_214s0066g01150.1
Endocytosis	0.999941	ko04144	VIT_214s0006g01250.1;VIT_216s0039g02430.4;VIT_212s0035g00200.1;VIT_216s0039g02430.3;VIT_213s0019g01340.1
Biosynthesis of secondary metabolites	1	ko01110	VIT_213s0019g05260.1;VIT_204s0023g00600.4;VIT_214s0171g00490.9;VIT_202s0025g00360.3;VIT_202s0033g00850.1;VIT_213s0019g05260.2;VIT_200s0226g00040.3;VIT_219s0014g03160.3;VIT_214s0108g00190.1;VIT_202s0033g00870.1;VIT_202s0033g00790.1;VIT_202s0025g00360.2;VIT_202s0033g00670.1;VIT_212s0028g02670.5;VIT_215s0048g01320.1;VIT_213s0073g00550.1;VIT_213s0019g05260.4;VIT_202s0033g00670.3;VIT_202s0033g00800.1;…
