# Supplementary material for: Small RNA and degradome deep sequencing reveal respective roles of cold-related microRNAs across Chinese wild grapevine and cultivated grapevine
Source: BMC Genomics. 2019 Oct 15;20:740. doi: 10.1186/s12864-019-6111-5 (PMC6794902; doi:10.1186/s12864-019-6111-5)
Supplement: Supplementary file 20 — Additional file 20: Table S20. KEGG pathways of targets of DEMs in Chinese wild grape. [file 12864_2019_6111_MOESM20_ESM.xls]

## Sheet: Sheet1
KEGG pathways of targets of DEMs in Chinese wild grape
Pathway	Pvalue	Pathway ID	Genes
Plant-pathogen interaction	2.1049e-17	ko04626	VIT_217s0000g08370.3;VIT_208s0040g03070.6;VIT_212s0035g01330.1;VIT_210s0042g00460.1;VIT_208s0032g01220.3;VIT_218s0001g09810.1;VIT_201s0011g02270.2;VIT_211s0037g00230.1;VIT_203s0088g00940.1;VIT_209s0054g00035.1;VIT_203s0132g00305.1;VIT_209s0002g05920.4;VIT_211s0052g01430.1;VIT_206s0080g01260.1;VIT_202s0012g01920.3;VIT_209s0002g05870.2;VIT_212s0035g01554.1;VIT_201s0011g00720.2;VIT_209s0002g05830.1;…
Spliceosome	1.91604e-08	ko03040	VIT_218s0001g08320.1;VIT_211s0016g04550.2;VIT_212s0059g01180.3;VIT_218s0001g04770.3;VIT_218s0117g00150.2;VIT_213s0156g00540.4;VIT_201s0150g00590.2;VIT_204s0008g04890.9;VIT_201s0026g00640.1;VIT_208s0007g02900.1;VIT_201s0137g00640.3;VIT_207s0095g00040.1;VIT_216s0098g01020.15;VIT_202s0033g00300.3;VIT_207s0031g02970.1;VIT_212s0034g01580.1;VIT_212s0034g02500.1;VIT_207s0005g04560.4;VIT_219s0090g00850.1…
ABC transporters	7.04695e-08	ko02010	VIT_213s0019g02030.1;VIT_219s0014g01530.2;VIT_215s0024g00765.1;VIT_219s0014g05420.3;VIT_207s0005g04670.1;VIT_202s0025g00990.1;VIT_219s0090g01870.5;VIT_205s0020g00900.2;VIT_216s0039g00010.1;VIT_209s0002g02430.1;VIT_205s0020g00900.6;VIT_200s0989g00010.1;VIT_213s0074g00700.2;VIT_210s0003g04390.3;VIT_217s0000g05850.1;VIT_214s0066g02320.5;VIT_200s0625g00020.1;VIT_213s0074g00660.2;VIT_214s0066g02320.4;…
Synthesis and degradation of ketone bodies	3.28342e-06	ko00072	VIT_212s0057g01200.7;VIT_200s0531g00050.2;VIT_212s0057g01200.1;VIT_206s0009g02700.2;VIT_212s0057g01200.2;VIT_218s0089g00560.1;VIT_206s0009g02640.1;VIT_212s0057g01200.5;VIT_218s0089g00590.2;VIT_218s0089g00590.1;VIT_200s0531g00050.3;VIT_206s0009g02700.4;VIT_206s0009g02700.3;VIT_200s0531g00050.1;VIT_212s0057g01200.4;VIT_206s0009g02700.1;VIT_212s0057g01200.3;VIT_212s0057g01200.6
RNA degradation	3.37885e-06	ko03018	VIT_206s0004g08420.1;VIT_200s1506g00005.1;VIT_211s0016g02850.4;VIT_203s0091g00290.1;VIT_208s0007g07020.3;VIT_202s0025g04100.4;VIT_200s0202g00020.1;VIT_216s0022g00030.10;VIT_215s0021g02780.5;VIT_215s0048g02290.1;VIT_216s0022g00030.4;VIT_201s0011g01680.2;VIT_216s0022g00030.1;VIT_214s0108g00860.1;VIT_215s0021g02780.7;VIT_217s0000g07900.1;VIT_219s0014g02200.1;VIT_218s0072g00870.1;VIT_202s0087g00390.2…
Ribosome biogenesis in eukaryotes	0.00537812	ko03008	VIT_216s0098g00360.3;VIT_217s0000g08620.1;VIT_203s0038g00110.1;VIT_208s0040g00910.1;VIT_216s0039g02680.1;VIT_208s0007g01250.1;VIT_219s0027g01130.1;VIT_214s0083g00590.1;VIT_205s0029g01070.3;VIT_216s0039g02680.3;VIT_214s0006g00650.4;VIT_204s0008g06330.3;VIT_218s0001g08860.2;VIT_214s0219g00080.1;VIT_208s0040g00910.3;VIT_218s0001g14020.2;VIT_218s0001g14020.1;VIT_214s0006g00650.6;VIT_215s0046g02690.1;…
Pyrimidine metabolism	0.0101507	ko00240	VIT_205s0094g00120.2;VIT_218s0001g07660.1;VIT_205s0051g00930.1;VIT_201s0010g03700.7;VIT_208s0007g08760.5;VIT_205s0020g02560.7;VIT_201s0010g01080.1;VIT_212s0057g01290.1;VIT_202s0025g01485.7;VIT_209s0002g00950.2;VIT_204s0079g00620.1;VIT_216s0022g00980.5;VIT_212s0057g01290.6;VIT_205s0094g00130.1;VIT_205s0051g00930.3;VIT_216s0022g00980.8;VIT_202s0025g01485.2;VIT_201s0010g03700.5;VIT_216s0039g00730.1;…
Benzoxazinoid biosynthesis	0.0183549	ko00402	VIT_212s0028g02420.1;VIT_207s0005g03070.5;VIT_212s0028g02420.3;VIT_207s0005g03070.2;VIT_212s0028g02420.2;VIT_207s0005g03070.4;VIT_200s0324g00100.1;VIT_207s0005g03070.6;VIT_212s0028g02410.1;VIT_207s0005g03070.1;VIT_207s0005g03070.8;VIT_207s0005g03070.7;VIT_207s0005g03070.3
Protein export	0.0353623	ko03060	VIT_211s0037g00300.1;VIT_201s0011g04410.1;VIT_219s0014g01020.5;VIT_214s0030g02220.1;VIT_207s0104g00040.9;VIT_202s0025g01420.4;VIT_218s0089g00305.1;VIT_211s0037g00300.3;VIT_214s0060g02340.5;VIT_202s0025g01420.2;VIT_218s0001g01860.1;VIT_214s0060g02340.4;VIT_209s0002g06550.2;VIT_219s0014g01020.3;VIT_217s0000g08600.2;VIT_218s0001g02030.1;VIT_215s0048g02080.2;VIT_209s0002g06550.1;VIT_214s0060g02340.2;…
Protein processing in endoplasmic reticulum	0.042681	ko04141	VIT_212s0059g01180.3;VIT_204s0023g01930.3;VIT_206s0004g02930.3;VIT_212s0028g03860.2;VIT_218s0001g05730.1;VIT_205s0029g00390.1;VIT_214s0171g00520.3;VIT_219s0014g01020.5;VIT_208s0217g00090.1;VIT_203s0038g00750.6;VIT_217s0000g07760.3;VIT_206s0004g05880.5;VIT_217s0000g06230.1;VIT_208s0040g01480.1;VIT_212s0028g02420.1;VIT_207s0104g00040.9;VIT_214s0068g01130.1;VIT_218s0089g00305.1;VIT_212s0028g01390.3;…
Lysine degradation	0.0539374	ko00310	VIT_217s0000g08070.1;VIT_203s0038g03060.2;VIT_213s0064g00630.8;VIT_211s0052g00930.2;VIT_204s0023g00980.2;VIT_212s0057g01200.7;VIT_200s0531g00050.2;VIT_213s0064g00630.6;VIT_211s0052g00930.6;VIT_211s0052g00930.1;VIT_212s0057g01200.1;VIT_203s0038g03060.4;VIT_201s0011g05690.1;VIT_213s0064g00630.4;VIT_212s0057g01200.2;VIT_207s0005g04190.5;VIT_218s0001g01700.3;VIT_211s0052g00930.5;VIT_203s0038g03060.1;…
mRNA surveillance pathway	0.0563664	ko03015	VIT_218s0001g12420.1;VIT_206s0009g00210.7;VIT_204s0008g01080.1;VIT_210s0003g04600.1;VIT_218s0001g04770.3;VIT_204s0023g01720.5;VIT_203s0038g00250.5;VIT_207s0095g00550.2;VIT_205s0077g01000.5;VIT_215s0048g02290.1;VIT_206s0009g00210.2;VIT_208s0007g03880.2;VIT_211s0016g02020.4;VIT_214s0108g00860.1;VIT_211s0065g00710.1;VIT_207s0031g02970.1;VIT_208s0007g03520.2;VIT_219s0014g02200.1;VIT_214s0108g01070.4;…
DNA replication	0.0582624	ko03030	VIT_205s0051g00930.1;VIT_201s0010g03700.7;VIT_211s0149g00130.3;VIT_202s0033g00930.2;VIT_215s0021g00810.1;VIT_210s0003g01720.3;VIT_205s0051g00930.3;VIT_201s0010g03700.5;VIT_216s0039g00730.1;VIT_211s0149g00130.1;VIT_205s0051g00930.5;VIT_218s0041g02210.1;VIT_201s0010g03700.4;VIT_215s0045g00530.2;VIT_201s0010g02690.3;VIT_205s0051g00930.7;VIT_201s0010g03700.9;VIT_201s0010g03700.11;VIT_210s0003g01720.4…
Plant hormone signal transduction	0.0697293	ko04075	VIT_208s0040g01810.4;VIT_201s0010g03710.4;VIT_218s0001g06310.2;VIT_204s0008g00220.1;VIT_201s0010g03780.3;VIT_203s0088g00940.1;VIT_211s0016g01990.5;VIT_207s0005g02550.3;VIT_218s0001g04470.4;VIT_204s0043g00340.8;VIT_210s0003g01380.4;VIT_212s0028g01170.1;VIT_209s0002g04080.2;VIT_210s0003g01480.1;VIT_210s0003g00050.1;VIT_215s0048g00270.1;VIT_202s0025g01400.7;VIT_212s0028g01110.2;VIT_218s0001g04470.12…
Phagosome	0.0746515	ko04145	VIT_219s0014g01020.5;VIT_207s0104g00040.9;VIT_218s0086g00710.5;VIT_203s0038g02760.5;VIT_218s0089g00305.1;VIT_206s0004g00480.2;VIT_201s0127g00430.9;VIT_213s0019g03240.4;VIT_211s0016g04020.9;VIT_219s0014g01020.3;VIT_211s0016g00360.5;VIT_206s0004g00480.4;VIT_211s0016g04020.7;VIT_213s0019g03240.2;VIT_214s0108g00440.1;VIT_217s0000g02450.1;VIT_203s0038g02760.2;VIT_211s0016g04020.1;VIT_208s0040g00980.2;…
Monobactam biosynthesis	0.141816	ko00261	VIT_218s0001g12420.1;VIT_204s0023g01720.5;VIT_217s0000g08850.3;VIT_218s0001g03660.1;VIT_204s0023g01720.3;VIT_204s0023g01720.8;VIT_205s0020g04210.1;VIT_218s0001g14010.2;VIT_204s0023g01720.6;VIT_204s0023g01720.4;VIT_218s0001g14010.3;VIT_218s0001g14010.1
Circadian rhythm - plant	0.150513	ko04712	VIT_204s0008g05210.2;VIT_214s0068g01380.7;VIT_219s0014g02660.6;VIT_216s0098g00360.3;VIT_214s0068g01380.1;VIT_214s0108g00980.1;VIT_218s0001g07730.6;VIT_215s0046g01310.3;VIT_200s0194g00070.3;VIT_212s0057g01350.2;VIT_202s0025g01100.4;VIT_219s0014g02660.1;VIT_202s0025g01110.3;VIT_202s0025g01110.1;VIT_204s0008g05210.4;VIT_218s0001g07730.4;VIT_219s0014g04670.3;VIT_200s0194g00070.1;VIT_202s0025g02250.1;…
Terpenoid backbone biosynthesis	0.174367	ko00900	VIT_210s0042g00090.2;VIT_219s0014g00140.5;VIT_219s0014g00070.9;VIT_219s0014g00070.2;VIT_214s0171g00380.6;VIT_212s0057g01200.7;VIT_214s0171g00380.1;VIT_218s0001g14780.2;VIT_200s0218g00110.1;VIT_200s0531g00050.2;VIT_212s0057g01200.1;VIT_214s0171g00380.4;VIT_219s0014g00140.4;VIT_219s0014g00070.4;VIT_219s0014g00140.2;VIT_214s0006g01120.1;VIT_218s0041g02150.1;VIT_209s0002g00550.4;VIT_214s0171g00380.2;…
Nitrogen metabolism	0.214755	ko00910	VIT_207s0129g00290.9;VIT_207s0005g06290.1;VIT_216s0039g02750.4;VIT_216s0098g00290.4;VIT_201s0127g00070.1;VIT_207s0129g00290.11;VIT_216s0039g02750.2;VIT_216s0098g00290.7;VIT_216s0039g02530.1;VIT_207s0129g00290.3;VIT_207s0129g00290.13;VIT_216s0098g00290.3;VIT_207s0129g00290.15;VIT_207s0104g00610.2;VIT_216s0098g00290.5;VIT_216s0098g00290.8;VIT_216s0039g02530.2;VIT_216s0039g02750.3;VIT_217s0000g01910…
MAPK signaling pathway - plant	0.219987	ko04016	VIT_208s0040g03070.6;VIT_218s0001g06310.2;VIT_201s0011g02270.2;VIT_203s0088g00940.1;VIT_211s0052g01430.1;VIT_201s0011g00720.2;VIT_202s0025g01400.7;VIT_207s0031g03010.3;VIT_202s0025g01340.2;VIT_204s0008g01460.6;VIT_217s0000g08900.2;VIT_210s0003g00120.4;VIT_214s0108g00120.1;VIT_214s0128g00510.1;VIT_208s0007g03910.2;VIT_206s0004g05460.2;VIT_207s0031g01710.2;VIT_210s0003g00120.1;VIT_202s0025g01485.7;…
Peroxisome	0.250036	ko04146	VIT_210s0092g00170.1;VIT_215s0048g01170.1;VIT_208s0007g06200.4;VIT_211s0016g03860.5;VIT_206s0004g02030.2;VIT_215s0048g01130.1;VIT_213s0047g00200.2;VIT_200s0662g00010.2;VIT_207s0104g01610.2;VIT_210s0116g00870.1;VIT_204s0008g02050.2;VIT_208s0007g06200.2;VIT_213s0047g00200.4;VIT_206s0009g02700.2;VIT_212s0059g01850.1;VIT_211s0016g01340.1;VIT_203s0038g00470.2;VIT_211s0016g03860.9;VIT_219s0015g01940.5;…
Propanoate metabolism	0.256953	ko00640	VIT_213s0047g00390.1;VIT_212s0057g01200.7;VIT_210s0116g00870.1;VIT_200s0218g00070.1;VIT_200s0531g00050.2;VIT_212s0057g01200.1;VIT_210s0003g01870.1;VIT_215s0045g01170.2;VIT_205s0077g01940.1;VIT_212s0057g01200.2;VIT_205s0077g01940.3;VIT_218s0089g00560.1;VIT_212s0057g01200.5;VIT_218s0089g00590.2;VIT_206s0004g00740.1;VIT_218s0089g00590.1;VIT_208s0007g07140.1;VIT_200s0531g00050.3;VIT_208s0007g03650.1;…
Selenocompound metabolism	0.271658	ko00450	VIT_208s0007g08760.5;VIT_205s0020g04210.1;VIT_208s0007g08760.3;VIT_218s0001g14010.2;VIT_208s0007g08760.1;VIT_204s0044g01160.1;VIT_208s0007g08760.4;VIT_218s0001g14010.3;VIT_208s0007g08760.2;VIT_218s0001g14010.1;VIT_218s0089g01290.1
Mannose type O-glycan biosynthesis	0.293453	ko00515	VIT_219s0090g00940.2;VIT_219s0090g00940.1
Ubiquinone and other terpenoid-quinone biosynthesis	0.301504	ko00130	VIT_203s0038g03060.2;VIT_209s0096g00610.1;VIT_206s0061g00450.2;VIT_218s0001g05440.2;VIT_212s0028g03200.3;VIT_203s0038g03060.4;VIT_210s0003g04940.1;VIT_211s0118g00610.6;VIT_219s0014g04660.2;VIT_218s0041g00150.1;VIT_204s0079g00790.1;VIT_203s0038g03060.1;VIT_211s0118g00610.9;VIT_210s0003g04940.2;VIT_206s0061g00450.1;VIT_208s0007g05050.1;VIT_203s0038g03060.3;VIT_216s0050g00390.1;VIT_218s0001g05440.3;…
Sphingolipid metabolism	0.304978	ko00600	VIT_216s0039g02390.2;VIT_208s0007g01680.7;VIT_214s0068g00500.1;VIT_213s0067g03000.1;VIT_201s0137g00630.1;VIT_208s0007g01680.2;VIT_218s0001g02220.3;VIT_207s0130g00350.2;VIT_213s0019g03020.1;VIT_211s0016g02200.3;VIT_206s0061g00780.1;VIT_207s0104g01620.1;VIT_211s0016g02200.2;VIT_201s0137g00630.3;VIT_211s0016g02200.5;VIT_207s0130g00350.4;VIT_213s0019g02890.1;VIT_201s0137g00630.2;VIT_213s0019g02990.1;…
Pentose and glucuronate interconversions	0.311884	ko00040	VIT_201s0011g06460.4;VIT_208s0007g01040.1;VIT_214s0060g00620.2;VIT_213s0019g02940.1;VIT_205s0102g00930.1;VIT_211s0052g01710.3;VIT_212s0057g00310.2;VIT_208s0058g00810.1;VIT_207s0005g06480.12;VIT_202s0025g01330.2;VIT_211s0016g00330.1;VIT_205s0051g00590.1;VIT_200s0288g00030.1;VIT_213s0019g03020.1;VIT_216s0022g00830.1;VIT_209s0002g06380.1;VIT_214s0171g00130.1;VIT_216s0022g00860.1;VIT_216s0100g00300.3…
Vitamin B6 metabolism	0.321697	ko00750	VIT_205s0020g04130.2;VIT_200s2579g00010.1;VIT_212s0028g01100.2;VIT_214s0030g01970.4;VIT_214s0030g01970.11;VIT_206s0080g00030.4;VIT_214s0030g01970.8;VIT_202s0012g02150.1;VIT_209s0002g04490.1;VIT_200s2607g00010.1;VIT_214s0030g01970.3;VIT_214s0030g01970.7;VIT_204s0008g00870.1;VIT_205s0020g04130.1;VIT_206s0080g00030.6
Pentose phosphate pathway	0.336652	ko00030	VIT_208s0007g01600.4;VIT_211s0016g02850.4;VIT_207s0005g03080.3;VIT_207s0005g03080.1;VIT_219s0015g01750.3;VIT_202s0025g03130.1;VIT_210s0092g00090.2;VIT_204s0044g00420.1;VIT_219s0015g01750.1;VIT_202s0025g03140.4;VIT_201s0011g00250.2;VIT_218s0122g00510.2;VIT_204s0008g05810.1;VIT_215s0021g02340.1;VIT_214s0171g00130.1;VIT_217s0000g09320.1;VIT_210s0092g00090.1;VIT_211s0016g02850.2;VIT_216s0039g02500.5;…
Purine metabolism	0.33682	ko00230	VIT_205s0094g00120.2;VIT_218s0001g07660.1;VIT_205s0051g00930.1;VIT_201s0010g03700.7;VIT_205s0020g02560.7;VIT_206s0004g02030.2;VIT_200s0188g00010.1;VIT_202s0025g01485.7;VIT_209s0002g00950.2;VIT_204s0079g00620.1;VIT_212s0057g00310.2;VIT_205s0094g00130.1;VIT_205s0020g04900.1;VIT_205s0051g00930.3;VIT_208s0056g00190.2;VIT_202s0025g01485.2;VIT_201s0010g03700.5;VIT_216s0039g00730.1;VIT_212s0028g03770.1;…
Fatty acid degradation	0.36648	ko00071	VIT_217s0000g08070.1;VIT_200s0662g00010.2;VIT_212s0057g01200.7;VIT_200s0531g00050.2;VIT_212s0057g01200.1;VIT_214s0006g02550.1;VIT_205s0077g01940.1;VIT_212s0057g01200.2;VIT_205s0077g01940.3;VIT_218s0089g00560.1;VIT_200s0662g00010.5;VIT_212s0057g01200.5;VIT_218s0089g00590.2;VIT_218s0089g00590.1;VIT_200s0662g00010.3;VIT_200s0662g00010.4;VIT_200s0531g00050.3;VIT_200s0662g00010.1;VIT_200s0531g00050.1;…
Ether lipid metabolism	0.37507	ko00565	VIT_217s0000g00240.7;VIT_212s0035g00200.1;VIT_214s0068g00500.1;VIT_208s0058g00810.1;VIT_215s0048g01160.1;VIT_217s0000g00240.3;VIT_213s0019g03020.1;VIT_206s0004g06810.1;VIT_213s0019g01680.1;VIT_213s0019g02890.1;VIT_217s0000g00240.1;VIT_213s0019g02990.1;VIT_208s0007g05800.1;VIT_200s0324g00100.1;VIT_218s0001g05950.1;VIT_217s0000g00240.5;VIT_213s0019g02910.1;VIT_206s0004g05780.1;VIT_217s0000g07020.1;…
Fructose and mannose metabolism	0.375871	ko00051	VIT_208s0007g01600.4;VIT_211s0016g02850.4;VIT_201s0011g06460.4;VIT_207s0005g03080.3;VIT_208s0007g01040.1;VIT_206s0004g06920.3;VIT_212s0028g03080.4;VIT_207s0005g03080.1;VIT_211s0052g01710.3;VIT_219s0015g01750.3;VIT_202s0025g03130.1;VIT_204s0044g00420.1;VIT_219s0015g01750.1;VIT_202s0025g03140.4;VIT_218s0122g00510.2;VIT_214s0006g02820.2;VIT_212s0028g03610.6;VIT_216s0100g00300.3;VIT_211s0016g02850.2;…
Sulfur metabolism	0.378265	ko00920	VIT_214s0030g01540.5;VIT_219s0135g00060.2;VIT_208s0007g05350.1;VIT_214s0030g01540.7;VIT_206s0004g02330.1;VIT_214s0030g01540.4;VIT_205s0020g04210.1;VIT_214s0030g01540.9;VIT_214s0030g01540.10;VIT_218s0001g14010.2;VIT_219s0135g00060.3;VIT_219s0135g00060.1;VIT_200s0194g00120.1;VIT_209s0002g01290.1;VIT_208s0007g07370.2;VIT_214s0030g01540.6;VIT_214s0030g01540.3;VIT_214s0030g01540.8;VIT_218s0001g14010.3…
Porphyrin and chlorophyll metabolism	0.381334	ko00860	VIT_201s0011g00390.9;VIT_213s0019g02940.1;VIT_206s0004g00650.1;VIT_205s0102g00930.1;VIT_218s0001g14780.2;VIT_219s0014g03160.5;VIT_203s0038g04080.1;VIT_214s0006g01120.1;VIT_217s0000g00280.1;VIT_213s0019g03020.1;VIT_218s0041g02150.1;VIT_209s0002g00550.4;VIT_208s0007g08540.1;VIT_219s0015g01340.2;VIT_201s0011g04540.1;VIT_208s0007g08540.2;VIT_218s0001g08110.2;VIT_207s0031g00680.1;VIT_218s0001g14780.1;…
Butanoate metabolism	0.388166	ko00650	VIT_203s0017g01720.1;VIT_212s0057g01200.7;VIT_200s0531g00050.2;VIT_212s0057g01200.1;VIT_206s0009g02700.2;VIT_212s0057g01200.2;VIT_218s0089g00560.1;VIT_206s0009g02640.1;VIT_212s0057g01200.5;VIT_218s0089g00590.2;VIT_218s0089g00590.1;VIT_200s0531g00050.3;VIT_206s0009g02700.4;VIT_206s0009g02700.3;VIT_200s0531g00050.1;VIT_211s0118g00230.1;VIT_211s0118g00230.5;VIT_212s0057g01200.4;VIT_211s0118g00230.2;…
Taurine and hypotaurine metabolism	0.401877	ko00430	VIT_217s0000g05790.1;VIT_217s0000g05790.4;VIT_217s0000g05790.3;VIT_217s0000g05790.2;VIT_214s0006g02530.1
Betalain biosynthesis	0.412912	ko00965	VIT_208s0007g08410.2;VIT_208s0007g08410.1
Zeatin biosynthesis	0.421234	ko00908	VIT_213s0067g00110.3;VIT_213s0067g00110.1;VIT_205s0020g02630.1;VIT_213s0158g00320.3;VIT_213s0158g00320.1;VIT_207s0005g05960.1;VIT_213s0067g00110.5;VIT_201s0011g03640.1;VIT_213s0158g00320.2;VIT_213s0067g00110.4;VIT_206s0004g05780.1;VIT_213s0067g00110.2;VIT_208s0040g01010.1
Cutin, suberine and wax biosynthesis	0.483261	ko00073	VIT_208s0007g06200.4;VIT_215s0021g00040.1;VIT_209s0096g00680.1;VIT_215s0021g00070.1;VIT_214s0081g00320.1;VIT_208s0007g06200.2;VIT_212s0028g03480.2;VIT_215s0021g00050.1;VIT_212s0028g03480.1;VIT_202s0025g03320.1;VIT_209s0096g00720.1;VIT_201s0011g02070.1;VIT_218s0001g00450.1;VIT_214s0081g00320.4;VIT_214s0081g00320.2;VIT_215s0021g00050.2;VIT_209s0054g01740.1;VIT_208s0058g00180.1;VIT_215s0045g01460.1;…
Starch and sucrose metabolism	0.488546	ko00500	VIT_218s0001g05300.1;VIT_216s0022g00720.1;VIT_218s0122g00980.1;VIT_212s0028g02540.2;VIT_219s0014g00300.1;VIT_207s0031g01540.3;VIT_210s0116g01730.2;VIT_213s0064g01660.3;VIT_202s0012g01680.2;VIT_214s0108g01560.3;VIT_215s0046g01000.2;VIT_203s0038g04570.4;VIT_219s0014g03240.2;VIT_207s0141g00250.1;VIT_201s0026g00280.4;VIT_218s0089g00410.8;VIT_208s0040g00670.1;VIT_214s0060g00440.2;VIT_216s0022g00750.1;…
Carotenoid biosynthesis	0.527785	ko00906	VIT_208s0007g04530.1;VIT_200s0533g00020.3;VIT_200s0533g00020.5;VIT_206s0009g00770.2;VIT_212s0035g01080.2;VIT_213s0156g00350.3;VIT_200s0226g00040.3;VIT_214s0030g01740.1;VIT_218s0041g02410.1;VIT_203s0063g00380.4;VIT_207s0031g00690.1;VIT_200s0226g00040.1;VIT_206s0009g00770.1;VIT_202s0025g00240.1;VIT_200s0214g00160.1;VIT_218s0041g02400.1;VIT_213s0156g00350.1;VIT_212s0035g01080.1;VIT_213s0156g00350.2;…
RNA transport	0.534184	ko03013	VIT_218s0001g01210.4;VIT_216s0098g00360.3;VIT_202s0012g02180.1;VIT_204s0043g00340.8;VIT_218s0001g04770.3;VIT_217s0000g06840.7;VIT_210s0003g01380.4;VIT_212s0059g01310.2;VIT_217s0000g05770.1;VIT_213s0139g00250.1;VIT_208s0007g01250.1;VIT_219s0027g01130.1;VIT_215s0048g02290.1;VIT_202s0033g00300.3;VIT_208s0007g07180.2;VIT_217s0000g01420.1;VIT_214s0108g00860.1;VIT_204s0043g00340.6;VIT_207s0031g02970.1;…
Phenylalanine, tyrosine and tryptophan biosynthesis	0.551963	ko00400	VIT_213s0019g04190.1;VIT_213s0067g00650.1;VIT_212s0028g03200.3;VIT_212s0034g01580.1;VIT_219s0014g01430.2;VIT_204s0008g06570.3;VIT_213s0019g04190.3;VIT_212s0034g01700.1;VIT_200s0288g00030.1;VIT_205s0020g02030.4;VIT_200s0144g00080.1;VIT_213s0067g01110.4;VIT_202s0012g01800.1;VIT_219s0014g01430.3;VIT_200s0746g00010.1;VIT_213s0156g00560.1;VIT_200s0871g00010.1;VIT_204s0008g06570.5;VIT_214s0066g01780.1;…
AGE-RAGE signaling pathway in diabetic complications	0.573903	ko04933	VIT_206s0004g06660.3;VIT_204s0043g00340.8;VIT_210s0003g01380.4;VIT_202s0033g00300.3;VIT_211s0016g02020.4;VIT_204s0043g00340.6;VIT_215s0046g01020.2;VIT_211s0118g00660.1;VIT_206s0004g06670.4;VIT_208s0105g00300.2;VIT_202s0012g01940.1;VIT_215s0046g01020.4;VIT_200s0475g00030.3;VIT_210s0003g01380.2;VIT_217s0000g02570.1;VIT_202s0033g00300.1;VIT_218s0001g11390.1;VIT_202s0033g00300.2;VIT_211s0016g02020.3;…
Lysine biosynthesis	0.591166	ko00300	VIT_218s0001g12420.1;VIT_204s0023g01720.5;VIT_217s0000g08850.3;VIT_218s0001g03660.1;VIT_204s0023g01720.3;VIT_204s0023g01720.8;VIT_203s0088g01040.1;VIT_204s0023g01720.6;VIT_204s0023g01720.4;VIT_203s0088g01040.2
Other glycan degradation	0.599177	ko00511	VIT_206s0061g00510.1;VIT_217s0000g00290.3;VIT_201s0137g00700.1;VIT_204s0023g03650.1;VIT_218s0001g14780.2;VIT_213s0067g03000.1;VIT_218s0001g02220.3;VIT_214s0128g00050.3;VIT_214s0068g01120.7;VIT_214s0006g01120.1;VIT_213s0067g01890.3;VIT_218s0041g02150.1;VIT_209s0002g00550.4;VIT_211s0016g02200.3;VIT_201s0011g04540.1;VIT_217s0000g10060.1;VIT_206s0061g00780.1;VIT_207s0104g01620.1;VIT_211s0016g02200.2;…
Valine, leucine and isoleucine degradation	0.606321	ko00280	VIT_217s0000g08070.1;VIT_201s0011g02810.3;VIT_213s0047g00390.1;VIT_209s0002g04170.3;VIT_212s0057g01200.7;VIT_200s0218g00070.1;VIT_200s0531g00050.2;VIT_212s0057g01200.1;VIT_206s0009g02700.2;VIT_215s0045g01170.2;VIT_200s2120g00005.1;VIT_205s0077g01940.1;VIT_212s0057g01200.2;VIT_205s0077g01940.3;VIT_218s0089g00560.1;VIT_206s0009g02640.1;VIT_209s0002g04170.2;VIT_212s0057g01200.5;VIT_218s0089g00590.2;…
Linoleic acid metabolism	0.65596	ko00591	VIT_200s0476g00020.1;VIT_200s0823g00010.1;VIT_201s0127g00240.1;VIT_209s0002g01080.1;VIT_217s0000g03910.1;VIT_207s0289g00010.1;VIT_208s0007g05800.1;VIT_217s0000g06645.1;VIT_216s0050g00300.1;VIT_214s0128g00790.1;VIT_204s0008g06010.1;VIT_219s0014g02820.1;VIT_217s0000g03890.1
Steroid biosynthesis	0.659022	ko00100	VIT_213s0047g01200.3;VIT_200s2752g00010.1;VIT_215s0046g01760.2;VIT_212s0059g01550.2;VIT_209s0054g01110.1;VIT_201s0011g03870.1;VIT_209s0054g00920.1;VIT_209s0018g00630.1;VIT_215s0046g01760.1;VIT_211s0118g00610.9;VIT_215s0046g01760.4;VIT_208s0007g05800.1;VIT_209s0054g01120.1;VIT_211s0118g00610.1;VIT_209s0054g01180.1;VIT_209s0054g00920.2;VIT_212s0059g01550.1;VIT_215s0046g01760.5;VIT_209s0054g01090.1;…
N-Glycan biosynthesis	0.684764	ko00510	VIT_213s0019g04410.2;VIT_208s0007g00280.2;VIT_208s0007g00280.7;VIT_201s0010g03790.1;VIT_217s0000g06220.3;VIT_211s0016g03320.1;VIT_208s0040g00510.2;VIT_207s0005g00130.2;VIT_209s0054g00370.1;VIT_206s0061g00380.3;VIT_217s0000g06220.1;VIT_213s0047g00040.1;VIT_211s0016g03320.2;VIT_208s0007g00280.8;VIT_216s0039g01030.4;VIT_218s0122g00890.1;VIT_208s0007g00280.6;VIT_205s0029g01090.1;VIT_216s0039g01030.3;…
Mismatch repair	0.70381	ko03430	VIT_202s0033g00930.2;VIT_204s0044g00170.1;VIT_210s0003g01720.3;VIT_207s0005g01360.5;VIT_216s0039g00730.1;VIT_218s0041g02210.1;VIT_207s0005g01360.4;VIT_215s0045g00530.2;VIT_207s0005g01360.2;VIT_210s0003g01720.4;VIT_200s0288g00040.1;VIT_207s0005g01360.7;VIT_218s0041g00210.1;VIT_218s0001g03020.1;VIT_218s0041g00400.1;VIT_202s0033g00930.1;VIT_204s0008g02570.1;VIT_210s0003g01720.2;VIT_214s0006g02210.1;…
Alanine, aspartate and glutamate metabolism	0.70381	ko00250	VIT_214s0066g01450.3;VIT_203s0017g01720.1;VIT_212s0059g01690.3;VIT_214s0066g01450.1;VIT_216s0039g02750.4;VIT_206s0004g06830.1;VIT_216s0098g00290.4;VIT_216s0039g02750.2;VIT_212s0059g01690.5;VIT_216s0098g00290.7;VIT_202s0033g00300.1;VIT_202s0033g00300.2;VIT_212s0059g01690.4;VIT_216s0098g00290.3;VIT_202s0033g00300.4;VIT_207s0104g00610.2;VIT_218s0001g07590.1;VIT_216s0098g00290.5;VIT_212s0059g01690.2;…
Glycosylphosphatidylinositol (GPI)-anchor biosynthesis	0.706208	ko00563	VIT_214s0081g00580.1;VIT_207s0095g00740.1;VIT_207s0005g05990.1;VIT_200s2226g00010.1;VIT_214s0081g00580.4;VIT_207s0005g05990.6;VIT_207s0005g05990.9;VIT_201s0011g01260.1;VIT_207s0005g05990.10;VIT_207s0095g00740.2;VIT_214s0066g01790.1;VIT_207s0005g05990.7;VIT_211s0037g01100.3;VIT_214s0081g00580.5;VIT_214s0081g00580.3;VIT_213s0047g01140.1;VIT_200s0407g00060.1
Phosphatidylinositol signaling system	0.707097	ko04070	VIT_217s0000g06840.6;VIT_206s0004g06660.3;VIT_217s0000g06840.7;VIT_212s0055g01290.1;VIT_218s0086g00710.5;VIT_201s0127g00430.9;VIT_218s0001g03290.2;VIT_217s0000g06840.9;VIT_206s0004g06670.4;VIT_208s0007g04700.6;VIT_205s0094g01330.1;VIT_211s0052g01840.2;VIT_208s0105g00300.2;VIT_211s0016g00360.5;VIT_217s0000g06970.3;VIT_201s0010g01310.3;VIT_217s0000g06840.1;VIT_217s0000g06970.1;VIT_206s0061g01260.1;…
Ubiquitin mediated proteolysis	0.736718	ko04120	VIT_219s0014g02660.6;VIT_214s0108g00490.5;VIT_211s0016g03590.2;VIT_215s0107g00320.1;VIT_203s0038g02570.1;VIT_205s0077g00460.1;VIT_207s0031g02850.4;VIT_208s0040g01940.2;VIT_219s0014g02660.1;VIT_200s0883g00010.1;VIT_211s0016g03590.4;VIT_207s0005g06480.12;VIT_203s0063g02110.2;VIT_206s0004g04430.3;VIT_212s0028g03570.2;VIT_210s0071g00330.2;VIT_208s0040g01940.1;VIT_200s0187g00150.2;VIT_207s0104g01590.2…
Ascorbate and aldarate metabolism	0.75135	ko00053	VIT_201s0011g06460.4;VIT_205s0020g04130.2;VIT_217s0000g08070.1;VIT_213s0019g02940.1;VIT_208s0040g03150.4;VIT_205s0102g00930.1;VIT_214s0030g01970.4;VIT_208s0058g00810.1;VIT_207s0005g06480.12;VIT_214s0030g02180.2;VIT_213s0019g03020.1;VIT_218s0001g02470.1;VIT_208s0040g03150.1;VIT_214s0030g01970.8;VIT_213s0019g02890.1;VIT_208s0040g03150.3;VIT_201s0011g06460.3;VIT_205s0020g04510.2;VIT_205s0102g00990.1…
Caffeine metabolism	0.767902	ko00232	VIT_206s0004g02030.2;VIT_217s0000g03910.1;VIT_206s0004g02030.1;VIT_217s0000g03890.1
Histidine metabolism	0.781077	ko00340	VIT_219s0090g00810.1;VIT_217s0000g08070.1;VIT_218s0076g00360.2;VIT_218s0166g00300.9;VIT_208s0007g03280.1;VIT_208s0007g03280.3;VIT_208s0007g03280.5;VIT_218s0076g00360.3;VIT_210s0003g03702.1;VIT_218s0076g00360.1;VIT_208s0007g03280.2;VIT_208s0007g03280.4;VIT_212s0035g00760.2;VIT_204s0023g02810.1
Riboflavin metabolism	0.786474	ko00740	VIT_215s0046g02860.1;VIT_215s0046g01760.2;VIT_215s0046g01760.1;VIT_214s0060g01030.1;VIT_215s0046g01760.4;VIT_215s0046g01760.5;VIT_215s0046g01760.3;VIT_208s0007g04980.1
Proteasome	0.810606	ko03050	VIT_213s0019g02030.1;VIT_208s0007g01360.9;VIT_208s0040g00410.3;VIT_218s0001g10820.1;VIT_210s0042g00800.4;VIT_200s0215g00040.3;VIT_208s0007g01360.5;VIT_218s0001g12760.1;VIT_208s0007g01360.10;VIT_204s0008g04690.1;VIT_208s0007g01360.7;VIT_205s0020g01180.1;VIT_202s0025g01490.4;VIT_210s0042g00800.1;VIT_202s0025g01490.3;VIT_203s0063g02320.1;VIT_210s0042g00800.3;VIT_200s0215g00040.4;VIT_200s0215g00040.2…
Photosynthesis - antenna proteins	0.824798	ko00196	VIT_200s0181g00180.1;VIT_215s0024g00040.1;VIT_219s0014g00150.1;VIT_210s0003g02880.1
Isoflavonoid biosynthesis	0.827355	ko00943	VIT_212s0028g02780.1;VIT_212s0028g02830.6;VIT_212s0028g02830.1;VIT_212s0028g02710.1;VIT_212s0028g02830.3;VIT_212s0028g02950.1;VIT_212s0028g02740.1;VIT_212s0028g02920.1;VIT_212s0028g02830.4;VIT_207s0129g00860.1;VIT_212s0028g02700.1;VIT_212s0028g02880.1;VIT_212s0028g02690.1;VIT_204s0008g05340.2;VIT_215s0048g00980.1;VIT_212s0028g02830.5;VIT_203s0063g00750.1
Glycosaminoglycan degradation	0.832806	ko00531	VIT_218s0001g02220.3;VIT_213s0064g00370.4;VIT_211s0016g02200.3;VIT_206s0061g00780.1;VIT_207s0104g01620.1;VIT_211s0016g02200.2;VIT_211s0016g02200.5;VIT_213s0064g00370.5;VIT_200s0220g00180.3;VIT_217s0000g06880.4;VIT_213s0064g00370.3;VIT_211s0016g02200.4;VIT_203s0038g00150.1;VIT_203s0038g00150.3;VIT_203s0038g00150.4;VIT_217s0000g06880.3;VIT_204s0008g06460.1;VIT_211s0016g02200.1;VIT_207s0104g01620.2
One carbon pool by folate	0.839051	ko00670	VIT_208s0056g00070.9;VIT_208s0056g00070.4;VIT_208s0056g00070.7;VIT_208s0056g00070.1;VIT_214s0006g01750.1;VIT_208s0056g00070.10;VIT_208s0056g00070.3;VIT_208s0056g00070.2;VIT_208s0056g00070.8;VIT_218s0001g12940.1
Lipoic acid metabolism	0.840301	ko00785	VIT_210s0071g01160.1
Folate biosynthesis	0.859517	ko00790	VIT_213s0019g02390.1;VIT_201s0011g00230.6;VIT_213s0019g02390.4;VIT_213s0019g02390.2;VIT_213s0019g02390.5;VIT_213s0067g00750.1;VIT_213s0019g02380.1;VIT_213s0067g00780.1;VIT_213s0019g02390.3;VIT_218s0001g12940.1
Oxidative phosphorylation	0.861301	ko00190	VIT_211s0016g04550.2;VIT_217s0000g05540.2;VIT_209s0054g00700.1;VIT_204s0008g04890.9;VIT_203s0038g02760.5;VIT_208s0040g02470.1;VIT_209s0054g00700.3;VIT_204s0008g04890.3;VIT_204s0008g04890.6;VIT_204s0008g04890.5;VIT_211s0016g04550.7;VIT_209s0054g00700.2;VIT_219s0015g01340.2;VIT_217s0000g02900.1;VIT_203s0038g02760.2;VIT_200s0629g00020.1;VIT_211s0149g00210.1;VIT_215s0021g00570.2;VIT_205s0077g02340.1;…
Thiamine metabolism	0.868943	ko00730	VIT_200s0188g00010.1;VIT_200s0218g00110.1;VIT_212s0035g00320.4;VIT_211s0149g00040.1;VIT_214s0171g00160.1;VIT_211s0149g00040.3;VIT_214s0128g00470.1;VIT_204s0159g00050.1;VIT_214s0171g00160.2;VIT_211s0149g00040.2
beta-Alanine metabolism	0.869958	ko00410	VIT_213s0156g00570.1;VIT_213s0156g00580.1;VIT_206s0004g01410.1;VIT_217s0000g08070.1;VIT_207s0095g00550.2;VIT_201s0127g00800.2;VIT_213s0047g00390.1;VIT_210s0116g00870.1;VIT_200s0218g00070.1;VIT_219s0014g01150.1;VIT_212s0028g03510.1;VIT_215s0045g01170.2;VIT_201s0026g00240.1;VIT_205s0077g01940.1;VIT_205s0077g01940.3;VIT_208s0007g07140.1;VIT_211s0016g02180.1;VIT_208s0007g08230.1;VIT_201s0011g06080.1;…
SNARE interactions in vesicular transport	0.872673	ko04130	VIT_208s0040g02130.1;VIT_207s0005g01000.7;VIT_213s0019g03240.4;VIT_212s0059g02060.1;VIT_213s0019g03240.2;VIT_213s0019g03240.1;VIT_208s0040g02130.2;VIT_214s0060g00090.1;VIT_204s0023g01980.1;VIT_210s0116g00300.1;VIT_207s0005g01000.4;VIT_204s0043g00820.1;VIT_213s0019g03240.3
Arginine biosynthesis	0.878782	ko00220	VIT_208s0007g02220.1;VIT_212s0059g01690.3;VIT_219s0027g00220.1;VIT_216s0039g02750.4;VIT_216s0039g02750.2;VIT_212s0059g01690.5;VIT_218s0001g03230.2;VIT_202s0033g00300.1;VIT_202s0033g00300.2;VIT_212s0059g01690.4;VIT_202s0033g00300.4;VIT_207s0104g00610.2;VIT_218s0001g07590.1;VIT_218s0001g12770.5;VIT_212s0059g01690.2;VIT_200s0583g00020.2;VIT_218s0001g12770.2;VIT_216s0039g02750.3;VIT_218s0001g03230.3;…
Glycosphingolipid biosynthesis - globo and isoglobo series	0.882182	ko00603	VIT_201s0137g00630.1;VIT_201s0137g00630.3;VIT_201s0137g00630.2;VIT_200s0220g00180.3
Nucleotide excision repair	0.896883	ko03420	VIT_219s0014g00140.5;VIT_210s0003g01720.3;VIT_219s0015g01390.2;VIT_210s0071g00330.2;VIT_219s0015g01390.4;VIT_216s0039g00730.1;VIT_219s0014g00140.4;VIT_201s0011g03410.3;VIT_219s0014g00140.2;VIT_218s0041g02210.1;VIT_215s0045g00530.2;VIT_210s0071g00375.1;VIT_201s0011g03410.2;VIT_218s0001g07300.2;VIT_201s0010g01840.1;VIT_210s0003g01720.4;VIT_212s0059g02460.1;VIT_200s0288g00040.1;VIT_218s0041g00210.1;…
Basal transcription factors	0.913509	ko03022	VIT_219s0090g01310.5;VIT_219s0015g01390.2;VIT_201s0010g01410.2;VIT_219s0015g01390.4;VIT_200s0187g00350.1;VIT_218s0001g07300.2;VIT_214s0036g00980.5;VIT_218s0001g09310.1;VIT_202s0025g00110.2;VIT_219s0015g01390.3;VIT_206s0004g00180.2;VIT_206s0004g05210.2;VIT_219s0090g01310.8;VIT_218s0001g09310.3;VIT_218s0001g09310.2;VIT_202s0025g00110.1;VIT_219s0090g01310.1;VIT_206s0004g05210.1;VIT_211s0052g01850.1;…
Cyanoamino acid metabolism	0.918087	ko00460	VIT_213s0064g01660.3;VIT_213s0019g02940.1;VIT_219s0014g03240.2;VIT_207s0141g00250.1;VIT_205s0102g00930.1;VIT_207s0129g00290.9;VIT_218s0001g14780.2;VIT_219s0014g03250.3;VIT_200s0456g00040.2;VIT_207s0129g00290.11;VIT_200s0456g00040.1;VIT_214s0006g01120.1;VIT_213s0019g03020.1;VIT_219s0014g03250.2;VIT_218s0041g02150.1;VIT_217s0000g02680.1;VIT_218s0001g06080.1;VIT_201s0011g04540.1;VIT_217s0000g01750.2…
Cysteine and methionine metabolism	0.923665	ko00270	VIT_218s0001g12420.1;VIT_215s0046g02220.1;VIT_206s0004g01080.1;VIT_201s0011g02810.3;VIT_204s0023g01720.5;VIT_214s0030g01540.5;VIT_212s0028g03200.3;VIT_217s0000g08850.3;VIT_207s0130g00390.1;VIT_218s0001g03660.1;VIT_211s0016g02380.1;VIT_211s0016g02560.1;VIT_214s0030g01540.7;VIT_204s0023g01720.3;VIT_204s0023g01720.8;VIT_212s0035g01765.1;VIT_203s0091g00100.1;VIT_214s0030g01540.4;VIT_211s0016g02560.3;…
Glycosphingolipid biosynthesis - ganglio series	0.92505	ko00604	VIT_218s0001g02220.3;VIT_211s0016g02200.3;VIT_206s0061g00780.1;VIT_207s0104g01620.1;VIT_211s0016g02200.2;VIT_211s0016g02200.5;VIT_200s0220g00180.3;VIT_211s0016g02200.4;VIT_203s0038g00150.1;VIT_203s0038g00150.3;VIT_203s0038g00150.4;VIT_211s0016g02200.1;VIT_207s0104g01620.2
RNA polymerase	0.925334	ko03020	VIT_205s0094g00120.2;VIT_218s0001g07660.1;VIT_204s0079g00620.1;VIT_205s0094g00130.1;VIT_212s0028g03770.1;VIT_216s0050g00180.1;VIT_216s0050g00370.1;VIT_218s0001g07660.5;VIT_218s0001g07660.2;VIT_200s0144g00080.1;VIT_205s0094g00120.3;VIT_209s0002g03240.5;VIT_205s0020g02930.1;VIT_205s0029g00926.1;VIT_200s0746g00010.1;VIT_209s0002g03240.4;VIT_218s0001g07660.7;VIT_209s0018g00815.1;VIT_218s0001g07660.6;…
Glyoxylate and dicarboxylate metabolism	0.94005	ko00630	VIT_214s0108g00860.1;VIT_207s0129g00290.9;VIT_212s0057g01200.7;VIT_204s0044g01220.5;VIT_200s0531g00050.2;VIT_219s0090g00460.1;VIT_212s0057g01200.1;VIT_207s0129g00290.11;VIT_204s0079g00280.2;VIT_212s0057g01200.2;VIT_216s0050g02440.2;VIT_207s0129g00290.3;VIT_217s0000g01820.1;VIT_218s0089g00560.1;VIT_212s0057g01200.5;VIT_207s0129g00290.13;VIT_218s0089g00590.2;VIT_215s0021g01280.1;VIT_218s0089g00590.…
Biosynthesis of unsaturated fatty acids	0.94691	ko01040	VIT_215s0046g02700.1;VIT_206s0004g04130.4;VIT_200s0662g00010.2;VIT_215s0046g02700.2;VIT_208s0007g07530.1;VIT_200s0662g00010.5;VIT_200s0662g00010.3;VIT_200s0662g00010.4;VIT_200s0662g00010.1;VIT_206s0004g04130.1
Tryptophan metabolism	0.953937	ko00380	VIT_217s0000g08070.1;VIT_206s0009g00770.2;VIT_212s0057g01200.7;VIT_200s0531g00050.2;VIT_212s0057g01200.1;VIT_218s0041g02410.1;VIT_212s0057g01200.2;VIT_206s0009g00770.1;VIT_218s0089g00560.1;VIT_212s0057g01200.5;VIT_218s0041g02400.1;VIT_218s0089g00590.2;VIT_218s0089g00590.1;VIT_217s0000g03910.1;VIT_200s0531g00050.3;VIT_200s0531g00050.1;VIT_200s0698g00010.7;VIT_218s0041g02430.1;VIT_212s0057g01200.4;…
Vancomycin resistance	0.964413	ko01502	VIT_201s0011g04090.3
Glycine, serine and threonine metabolism	0.964644	ko00260	VIT_218s0001g12420.1;VIT_213s0156g00570.1;VIT_213s0156g00580.1;VIT_206s0004g01410.1;VIT_200s2579g00010.1;VIT_204s0023g01720.5;VIT_207s0095g00550.2;VIT_206s0061g01340.3;VIT_214s0108g00860.1;VIT_217s0000g08850.3;VIT_218s0001g03660.1;VIT_204s0044g01220.5;VIT_204s0023g01720.3;VIT_204s0023g01720.8;VIT_203s0180g00120.2;VIT_216s0100g00250.1;VIT_216s0100g00270.1;VIT_219s0014g01150.1;VIT_212s0028g03510.1;…
Arachidonic acid metabolism	0.965676	ko00590	VIT_204s0008g02050.2;VIT_200s1308g00010.2;VIT_204s0008g02050.1;VIT_208s0007g05800.1;VIT_208s0040g03130.3;VIT_200s1308g00010.1;VIT_214s0006g02530.1;VIT_200s0283g00070.1;VIT_212s0059g00210.1
Phosphonate and phosphinate metabolism	0.971561	ko00440	VIT_210s0003g04070.5;VIT_210s0003g04070.1
Non-homologous end-joining	0.97451	ko03450	VIT_205s0020g04910.1
Fatty acid metabolism	0.977032	ko01212	VIT_206s0004g04130.4;VIT_200s0662g00010.2;VIT_212s0057g01200.7;VIT_200s0531g00050.2;VIT_212s0057g01200.1;VIT_210s0003g01870.1;VIT_205s0077g01940.1;VIT_212s0055g01100.1;VIT_212s0057g01200.2;VIT_208s0007g07530.1;VIT_205s0077g01940.3;VIT_218s0089g00560.1;VIT_200s0662g00010.5;VIT_214s0060g01360.1;VIT_212s0057g01200.5;VIT_218s0089g00590.2;VIT_218s0089g00590.1;VIT_200s0662g00010.3;VIT_200s0662g00010.4;…
Amino sugar and nucleotide sugar metabolism	0.977254	ko00520	VIT_219s0014g00930.1;VIT_207s0005g02550.3;VIT_215s0048g01170.1;VIT_212s0142g00340.10;VIT_203s0038g04570.4;VIT_218s0001g07300.3;VIT_215s0048g01130.1;VIT_201s0026g00980.1;VIT_214s0083g00690.2;VIT_216s0050g02210.1;VIT_208s0007g05350.1;VIT_210s0003g02660.1;VIT_212s0142g00340.8;VIT_208s0058g00810.1;VIT_211s0103g00550.1;VIT_207s0005g06480.12;VIT_216s0039g02020.2;VIT_203s0038g04570.2;VIT_214s0030g02140.…
Fatty acid elongation	0.981711	ko00062	VIT_215s0046g02700.1;VIT_206s0004g04130.4;VIT_215s0046g02700.2;VIT_218s0001g11900.1;VIT_214s0060g01360.1;VIT_217s0000g08840.1;VIT_219s0093g00440.1;VIT_201s0011g03630.1;VIT_206s0004g04130.1;VIT_209s0070g00300.1;VIT_201s0011g03490.1
Indole alkaloid biosynthesis	0.98227	ko00901	VIT_201s0011g00390.9;VIT_206s0009g00850.1;VIT_217s0000g04610.1;VIT_210s0071g00020.1
Glycolysis / Gluconeogenesis	0.985676	ko00010	VIT_208s0007g01600.4;VIT_211s0016g02850.4;VIT_217s0000g08070.1;VIT_207s0005g03080.3;VIT_206s0061g01340.3;VIT_207s0005g03080.1;VIT_219s0015g01750.3;VIT_202s0025g03130.1;VIT_208s0056g00190.2;VIT_204s0044g00420.1;VIT_219s0015g01750.1;VIT_202s0025g03140.4;VIT_218s0122g00510.2;VIT_204s0008g05810.1;VIT_215s0021g02340.1;VIT_214s0006g02550.1;VIT_217s0000g09320.1;VIT_213s0067g01800.3;VIT_209s0002g01800.1;…
Stilbenoid, diarylheptanoid and gingerol biosynthesis	0.986724	ko00945	VIT_212s0028g02780.1;VIT_212s0028g02830.6;VIT_212s0028g02830.1;VIT_209s0096g00680.1;VIT_212s0028g02710.1;VIT_206s0009g03630.1;VIT_210s0003g05750.1;VIT_212s0028g02830.3;VIT_209s0018g01190.1;VIT_212s0028g02950.1;VIT_209s0096g00720.1;VIT_212s0028g02740.1;VIT_212s0028g02920.1;VIT_218s0001g11400.1;VIT_212s0028g02830.4;VIT_218s0001g11430.1;VIT_203s0063g01500.1;VIT_216s0100g00940.1;VIT_207s0129g00860.1;…
Base excision repair	0.98711	ko03410	VIT_207s0005g03040.1;VIT_205s0102g00240.2;VIT_213s0074g00450.2;VIT_216s0039g00730.1;VIT_207s0005g03040.2;VIT_207s0005g00630.2;VIT_213s0074g00450.6;VIT_212s0059g02460.1;VIT_216s0039g02430.3;VIT_213s0074g00450.4;VIT_213s0074g00450.1;VIT_206s0080g00260.1;VIT_214s0006g02210.1;VIT_203s0063g02660.1;VIT_216s0050g00300.1;VIT_213s0074g00450.5;VIT_206s0061g01610.1;VIT_216s0039g02430.4;VIT_213s0074g00450.3
Pyruvate metabolism	0.987353	ko00620	VIT_217s0000g08070.1;VIT_212s0057g01200.7;VIT_200s0531g00050.2;VIT_208s0056g00190.2;VIT_212s0057g01200.1;VIT_210s0003g01870.1;VIT_208s0032g00690.2;VIT_212s0057g01200.2;VIT_209s0002g01800.1;VIT_200s0184g00100.1;VIT_216s0050g02440.2;VIT_217s0000g01820.1;VIT_218s0089g00560.1;VIT_212s0057g01200.5;VIT_208s0056g00190.1;VIT_218s0089g00590.2;VIT_206s0004g00740.1;VIT_218s0089g00590.1;VIT_208s0032g00690.1;…
Biotin metabolism	0.987638	ko00780	VIT_212s0055g01100.1;VIT_208s0007g07530.1;VIT_212s0055g01100.2;VIT_212s0059g01660.1
Galactose metabolism	0.989213	ko00052	VIT_211s0016g02850.4;VIT_201s0011g06460.4;VIT_208s0007g01040.1;VIT_200s1530g00010.3;VIT_200s1530g00010.1;VIT_208s0058g00810.1;VIT_213s0067g03000.1;VIT_207s0005g06480.12;VIT_201s0137g00630.1;VIT_218s0001g02220.3;VIT_200s1530g00010.5;VIT_211s0016g02200.3;VIT_209s0002g02320.2;VIT_211s0016g02850.2;VIT_206s0061g00780.1;VIT_207s0104g01620.1;VIT_211s0016g02200.2;VIT_201s0137g00630.3;VIT_211s0016g02200.5…
Inositol phosphate metabolism	0.990572	ko00562	VIT_206s0004g06660.3;VIT_207s0031g00920.2;VIT_218s0086g00710.5;VIT_201s0127g00430.9;VIT_218s0001g03290.2;VIT_200s0218g00070.1;VIT_206s0004g06670.4;VIT_208s0007g04700.6;VIT_205s0094g01330.1;VIT_208s0105g00300.2;VIT_211s0016g00360.5;VIT_201s0010g01310.3;VIT_206s0061g01260.1;VIT_213s0067g01800.3;VIT_213s0067g01800.1;VIT_206s0004g06580.1;VIT_201s0127g00430.4;VIT_218s0086g00710.4;VIT_203s0038g02460.1;…
Pantothenate and CoA biosynthesis	0.992039	ko00770	VIT_201s0011g02810.3;VIT_207s0005g00040.2;VIT_201s0127g00490.3;VIT_207s0005g00040.4;VIT_207s0005g00040.1;VIT_210s0003g01180.1;VIT_203s0017g00550.1;VIT_204s0023g01980.1;VIT_211s0118g00230.1;VIT_211s0118g00230.5;VIT_211s0118g00230.2;VIT_207s0005g00040.3;VIT_204s0043g00820.1;VIT_201s0127g00490.2
Sesquiterpenoid and triterpenoid biosynthesis	0.993028	ko00909	VIT_210s0003g03530.3;VIT_218s0001g04080.1;VIT_218s0001g05230.1;VIT_218s0001g05470.1;VIT_210s0003g03530.2;VIT_210s0003g03530.4;VIT_218s0001g04410.1;VIT_210s0003g03610.1;VIT_218s0001g04170.1;VIT_218s0001g04870.1;VIT_209s0054g01770.3;VIT_218s0001g04200.1;VIT_218s0001g04050.1;VIT_210s0003g03530.1;VIT_218s0001g05360.1
Biosynthesis of amino acids	0.99406	ko01230	VIT_211s0016g02850.4;VIT_218s0001g12420.1;VIT_219s0090g00810.1;VIT_213s0019g04190.1;VIT_213s0067g00650.1;VIT_200s2579g00010.1;VIT_201s0011g02810.3;VIT_207s0005g03080.3;VIT_204s0023g01720.5;VIT_214s0030g01540.5;VIT_206s0061g01340.3;VIT_208s0007g02220.1;VIT_212s0028g03200.3;VIT_212s0059g01690.3;VIT_219s0027g00220.1;VIT_207s0005g03080.1;VIT_212s0034g01580.1;VIT_219s0014g01430.2;VIT_217s0000g08850.3;…
Diterpenoid biosynthesis	0.995271	ko00904	VIT_218s0001g09080.1;VIT_207s0151g01040.3;VIT_219s0140g00140.1;VIT_218s0001g09090.4;VIT_215s0048g01320.1;VIT_207s0151g01040.1;VIT_219s0177g00020.1;VIT_207s0151g01040.2;VIT_219s0177g00030.1;VIT_218s0001g09090.5
Carbon fixation in photosynthetic organisms	0.995846	ko00710	VIT_208s0007g01600.4;VIT_207s0005g03080.3;VIT_207s0005g03080.1;VIT_219s0015g01750.3;VIT_202s0025g03130.1;VIT_210s0092g00090.2;VIT_204s0044g00420.1;VIT_219s0015g01750.1;VIT_218s0122g00960.1;VIT_202s0025g03140.4;VIT_214s0171g00130.1;VIT_210s0092g00090.1;VIT_216s0050g02440.2;VIT_202s0025g03140.2;VIT_203s0017g02310.1;VIT_219s0015g01750.7;VIT_219s0015g01750.5;VIT_202s0025g03140.1;VIT_210s0092g00090.3;…
Carbon metabolism	0.995877	ko01200	VIT_208s0007g01600.4;VIT_211s0016g02850.4;VIT_200s2579g00010.1;VIT_207s0005g03080.3;VIT_214s0030g01540.5;VIT_206s0061g01340.3;VIT_212s0028g03080.4;VIT_207s0005g03080.1;VIT_213s0047g00390.1;VIT_207s0129g00290.9;VIT_219s0015g01750.3;VIT_212s0057g01200.7;VIT_200s0218g00070.1;VIT_216s0039g02750.4;VIT_200s0531g00050.2;VIT_202s0025g03130.1;VIT_214s0030g01540.7;VIT_208s0056g00190.2;VIT_219s0090g00460.1;…
Isoquinoline alkaloid biosynthesis	0.99603	ko00950	VIT_213s0156g00570.1;VIT_213s0156g00580.1;VIT_206s0004g01410.1;VIT_207s0095g00550.2;VIT_212s0028g02670.3;VIT_212s0028g03200.3;VIT_219s0014g01150.1;VIT_212s0028g03510.1;VIT_212s0028g02670.5;VIT_208s0007g08230.1;VIT_201s0011g06080.1;VIT_200s0583g00020.2;VIT_208s0007g01180.1;VIT_207s0095g00550.1;VIT_205s0020g03260.1;VIT_213s0156g00550.1;VIT_207s0095g00195.1;VIT_207s0095g00680.1
C5-Branched dibasic acid metabolism	0.996385	ko00660	VIT_211s0118g00230.1;VIT_211s0118g00230.5;VIT_211s0118g00230.2
Glycerolipid metabolism	0.99652	ko00561	VIT_217s0000g06840.6;VIT_201s0011g06460.4;VIT_217s0000g06840.7;VIT_217s0000g08070.1;VIT_208s0007g01040.1;VIT_212s0055g01290.1;VIT_215s0048g02290.1;VIT_212s0028g03080.4;VIT_211s0016g01470.4;VIT_214s0108g00860.1;VIT_219s0014g02200.1;VIT_201s0011g05000.2;VIT_214s0108g01070.4;VIT_218s0001g14780.2;VIT_212s0055g00510.2;VIT_217s0000g06840.9;VIT_201s0137g00630.1;VIT_204s0044g01220.5;VIT_211s0052g01840.2;…
Valine, leucine and isoleucine biosynthesis	0.997928	ko00290	VIT_201s0011g02810.3;VIT_210s0003g01180.1;VIT_208s0007g04310.2;VIT_211s0118g00230.1;VIT_211s0118g00230.5;VIT_211s0118g00230.2
Other types of O-glycan biosynthesis	0.998179	ko00514	VIT_217s0000g09895.1;VIT_219s0090g00940.2;VIT_219s0090g00940.1
alpha-Linolenic acid metabolism	0.998215	ko00592	VIT_200s0662g00010.2;VIT_214s0006g02550.1;VIT_218s0001g00290.1;VIT_203s0063g01820.1;VIT_209s0002g01080.1;VIT_200s0662g00010.5;VIT_200s0620g00010.1;VIT_200s0662g00010.3;VIT_200s0662g00010.4;VIT_207s0289g00010.1;VIT_208s0007g05800.1;VIT_200s0662g00010.1;VIT_218s0001g15450.1;VIT_214s0006g02530.1;VIT_203s0063g01860.1;VIT_214s0006g02570.1;VIT_203s0063g01850.1
Photosynthesis	0.998548	ko00195	VIT_200s0504g00010.1;VIT_206s0080g00410.1;VIT_218s0001g08620.1;VIT_218s0001g14450.1;VIT_216s0013g01066.1;VIT_206s0009g01550.1;VIT_206s0080g00410.2;VIT_218s0001g11710.1;VIT_200s0275g00010.1;VIT_203s0091g00720.1;VIT_218s0001g12070.1
Nicotinate and nicotinamide metabolism	0.998765	ko00760	VIT_214s0066g01450.3;VIT_214s0066g01450.1;VIT_214s0030g00420.1;VIT_214s0066g01240.2;VIT_214s0066g01450.2
Tropane, piperidine and pyridine alkaloid biosynthesis	0.998918	ko00960	VIT_213s0156g00570.1;VIT_213s0156g00580.1;VIT_206s0004g01410.1;VIT_207s0095g00550.2;VIT_212s0028g03200.3;VIT_219s0014g01150.1;VIT_212s0028g03510.1;VIT_206s0004g05320.2;VIT_206s0004g05320.1;VIT_208s0007g08230.1;VIT_201s0011g06080.1;VIT_200s0583g00020.2;VIT_208s0007g01180.1;VIT_207s0095g00550.1;VIT_205s0020g03260.1;VIT_214s0068g01760.4;VIT_213s0156g00550.1;VIT_207s0095g00195.1;VIT_207s0095g00680.1
Homologous recombination	0.999305	ko03440	VIT_206s0004g01330.2;VIT_213s0067g01950.11;VIT_202s0033g00930.2;VIT_215s0024g01620.1;VIT_211s0016g00860.1;VIT_213s0067g01950.2;VIT_218s0001g14380.1;VIT_213s0019g01290.1;VIT_216s0039g00730.1;VIT_218s0041g02210.1;VIT_208s0007g08510.1;VIT_209s0002g00590.3;VIT_201s0011g04880.4;VIT_211s0016g00850.1;VIT_213s0067g01950.4;VIT_212s0059g02460.1;VIT_200s0288g00040.1;VIT_201s0011g04880.2;VIT_218s0041g00210.1…
Flavone and flavonol biosynthesis	0.999314	ko00944	VIT_206s0009g03140.1;VIT_206s0009g02910.1;VIT_208s0007g05160.1
Flavonoid biosynthesis	0.999331	ko00941	VIT_200s0361g00040.1;VIT_206s0009g03140.1;VIT_209s0096g00680.1;VIT_215s0048g02430.2;VIT_202s0012g00400.1;VIT_215s0048g02430.1;VIT_218s0001g12820.2;VIT_204s0023g03370.1;VIT_209s0018g01190.1;VIT_207s0031g03070.1;VIT_206s0009g02910.1;VIT_209s0096g00720.1;VIT_215s0048g02430.3;VIT_213s0067g02870.1;VIT_216s0100g00940.1;VIT_208s0007g05160.1;VIT_209s0054g01740.1;VIT_211s0118g00390.2;VIT_211s0037g00430.1;…
Sulfur relay system	0.999668	ko04122	VIT_208s0007g08560.1
Glycerophospholipid metabolism	0.999704	ko00564	VIT_217s0000g06840.6;VIT_217s0000g00240.7;VIT_217s0000g06840.7;VIT_214s0060g02200.4;VIT_212s0055g01290.1;VIT_212s0035g00200.1;VIT_201s0011g05000.2;VIT_208s0058g00810.1;VIT_217s0000g06840.9;VIT_215s0048g01160.1;VIT_211s0052g01840.2;VIT_217s0000g06970.3;VIT_217s0000g00240.3;VIT_213s0084g00150.6;VIT_217s0000g06840.1;VIT_217s0000g06970.1;VIT_211s0052g01840.1;VIT_217s0000g06840.12;VIT_209s0002g07555.1…
Phenylalanine metabolism	0.999865	ko00360	VIT_213s0156g00570.1;VIT_213s0156g00580.1;VIT_206s0004g01410.1;VIT_207s0095g00550.2;VIT_206s0061g00450.2;VIT_212s0028g03200.3;VIT_219s0014g01150.1;VIT_212s0028g03510.1;VIT_204s0079g00790.1;VIT_206s0061g00450.1;VIT_208s0007g08230.1;VIT_208s0007g05050.1;VIT_216s0050g00390.1;VIT_201s0011g06080.1;VIT_200s0583g00020.2;VIT_208s0007g01180.1;VIT_207s0095g00550.1;VIT_205s0020g03260.1;VIT_213s0156g00550.1;…
Glutathione metabolism	0.999952	ko00480	VIT_206s0009g00440.1;VIT_208s0040g03150.4;VIT_205s0020g02560.7;VIT_205s0020g01930.3;VIT_205s0051g00870.2;VIT_202s0025g03620.2;VIT_201s0026g00240.1;VIT_218s0001g02470.1;VIT_202s0025g03270.1;VIT_208s0040g03150.1;VIT_212s0057g00940.5;VIT_208s0040g03150.3;VIT_215s0024g01180.1;VIT_211s0037g00180.1;VIT_214s0171g00490.9;VIT_208s0040g03150.5;VIT_202s0025g03620.1;VIT_215s0024g01515.1;VIT_212s0057g00940.3;…
Anthocyanin biosynthesis	0.999955	ko00942	VIT_206s0009g02000.1;VIT_211s0052g01580.1;VIT_206s0009g01960.1
Limonene and pinene degradation	0.999958	ko00903	VIT_217s0000g08070.1;VIT_206s0009g03630.1;VIT_210s0003g05750.1;VIT_218s0001g11400.1;VIT_218s0001g11430.1;VIT_203s0063g01500.1;VIT_207s0129g00860.1;VIT_201s0137g00510.1;VIT_203s0063g01580.1;VIT_204s0023g02810.1
Phenylpropanoid biosynthesis	0.99997	ko00940	VIT_213s0064g01660.3;VIT_219s0014g03240.2;VIT_207s0141g00250.1;VIT_206s0061g00450.2;VIT_212s0028g02420.1;VIT_209s0096g00680.1;VIT_218s0001g14780.2;VIT_219s0014g03250.3;VIT_203s0063g01180.2;VIT_207s0005g03070.5;VIT_212s0028g02420.3;VIT_203s0180g00250.1;VIT_201s0010g01970.1;VIT_200s0456g00040.2;VIT_200s0456g00040.1;VIT_206s0061g00440.1;VIT_214s0006g01120.1;VIT_219s0014g03250.2;VIT_218s0041g02150.1;…
Aminoacyl-tRNA biosynthesis	0.999981	ko00970	VIT_218s0001g12420.1;VIT_202s0154g00510.2;VIT_200s0163g00040.1;VIT_208s0056g00010.3;VIT_206s0004g01015.1;VIT_202s0025g00730.1;VIT_203s0038g03440.2;VIT_210s0116g00970.1;VIT_201s0026g00340.1;VIT_212s0059g01530.1;VIT_208s0040g01360.3;VIT_203s0038g04080.1;VIT_206s0004g01040.1;VIT_208s0040g01360.4;VIT_203s0038g03440.3;VIT_212s0028g01330.4;VIT_217s0000g00940.1;VIT_201s0150g00150.1;VIT_203s0038g03440.1;…
Endocytosis	0.999983	ko04144	VIT_212s0059g01180.3;VIT_210s0003g05310.1;VIT_206s0004g07430.1;VIT_205s0049g00850.1;VIT_212s0028g01340.3;VIT_202s0012g01330.4;VIT_205s0049g01750.1;VIT_217s0000g00310.1;VIT_212s0035g00200.1;VIT_201s0150g00030.2;VIT_218s0001g03290.2;VIT_211s0037g00520.1;VIT_215s0021g01550.1;VIT_208s0058g00810.1;VIT_218s0041g02440.3;VIT_212s0028g01340.1;VIT_211s0016g04020.9;VIT_215s0048g01160.1;VIT_213s0064g01300.2;…
Monoterpenoid biosynthesis	0.999985	ko00902	VIT_207s0129g00380.1;VIT_212s0134g00115.1;VIT_207s0129g00380.2;VIT_209s0002g01290.1;VIT_207s0129g00250.1;VIT_208s0040g01800.1;VIT_213s0019g04420.1
Citrate cycle (TCA cycle)	0.999989	ko00020	VIT_219s0090g00460.1;VIT_209s0002g01800.1;VIT_216s0050g02440.2;VIT_215s0021g01280.1;VIT_213s0074g00150.4;VIT_209s0002g01800.2;VIT_213s0074g00150.6;VIT_201s0011g03390.1;VIT_216s0050g02440.3
Tyrosine metabolism	0.999989	ko00350	VIT_213s0156g00570.1;VIT_213s0156g00580.1;VIT_206s0004g01410.1;VIT_207s0095g00550.2;VIT_212s0028g02670.3;VIT_212s0028g03200.3;VIT_219s0014g01150.1;VIT_212s0028g03510.1;VIT_214s0006g02550.1;VIT_212s0028g02670.5;VIT_208s0007g08230.1;VIT_201s0011g06080.1;VIT_200s0583g00020.2;VIT_208s0007g01180.1;VIT_218s0001g15450.1;VIT_207s0095g00550.1;VIT_205s0020g03260.1;VIT_214s0006g02530.1;VIT_213s0156g00550.1;…
Arginine and proline metabolism	0.999997	ko00330	VIT_210s0003g03870.2;VIT_217s0000g08070.1;VIT_201s0127g00800.2;VIT_201s0026g00240.1;VIT_211s0016g02180.1;VIT_200s0583g00020.2;VIT_210s0003g03870.3;VIT_203s0038g00760.1;VIT_204s0023g02810.1;VIT_203s0088g01170.2
Ribosome	0.999998	ko03010	VIT_200s1897g00010.1;VIT_214s0171g00250.2;VIT_205s0077g00460.1;VIT_204s0008g07150.1;VIT_206s0080g00440.2;VIT_203s0017g01790.1;VIT_212s0057g01290.1;VIT_209s0018g01770.1;VIT_219s0014g01500.3;VIT_206s0004g01015.1;VIT_205s0020g04860.2;VIT_202s0025g00620.1;VIT_216s0022g01460.1;VIT_212s0057g01290.6;VIT_205s0020g04860.3;VIT_212s0134g00060.1;VIT_201s0011g01820.2;VIT_206s0080g00440.4;VIT_219s0014g01500.1;…
2-Oxocarboxylic acid metabolism	0.999999	ko01210	VIT_218s0001g12420.1;VIT_201s0011g02810.3;VIT_204s0023g01720.5;VIT_208s0007g02220.1;VIT_219s0027g00220.1;VIT_217s0000g08850.3;VIT_219s0090g00460.1;VIT_204s0023g01720.3;VIT_204s0023g01720.8;VIT_218s0001g03230.2;VIT_215s0021g01280.1;VIT_204s0023g01720.6;VIT_210s0003g01180.1;VIT_200s0583g00020.2;VIT_204s0023g01720.4;VIT_211s0118g00230.1;VIT_211s0118g00230.5;VIT_211s0118g00230.2;VIT_218s0001g03230.3
Fatty acid biosynthesis	0.999999	ko00061	VIT_210s0003g01870.1;VIT_212s0055g01100.1;VIT_208s0007g07530.1;VIT_208s0007g03650.1;VIT_212s0055g01100.2;VIT_212s0059g01660.1
Metabolic pathways	1	ko01100	VIT_214s0066g01450.3;VIT_208s0007g04530.1;VIT_213s0019g02390.1;VIT_206s0009g02000.1;VIT_200s0533g00020.3;VIT_208s0007g01600.4;VIT_219s0014g00930.1;VIT_200s0181g00180.1;VIT_218s0001g05300.1;VIT_217s0000g06840.6;VIT_206s0004g06660.3;VIT_217s0000g00240.7;VIT_211s0016g02850.4;VIT_218s0001g12420.1;VIT_215s0046g02220.1;VIT_203s0017g01720.1;VIT_219s0090g00810.1;VIT_213s0019g04190.1;VIT_216s0022g00720.1;…
Biosynthesis of secondary metabolites	1	ko01110	VIT_208s0007g04530.1;VIT_206s0009g02000.1;VIT_200s0533g00020.3;VIT_208s0007g01600.4;VIT_217s0000g06840.6;VIT_217s0000g00240.7;VIT_211s0016g02850.4;VIT_218s0001g12420.1;VIT_215s0046g02220.1;VIT_212s0028g02780.1;VIT_200s0361g00040.1;VIT_219s0090g00810.1;VIT_213s0019g04190.1;VIT_213s0067g00650.1;VIT_213s0156g00570.1;VIT_205s0020g04130.2;VIT_213s0156g00580.1;VIT_206s0009g03140.1;VIT_206s0004g01410.1;…
