# Supplementary material for: Small RNA and degradome deep sequencing reveal respective roles of cold-related microRNAs across Chinese wild grapevine and cultivated grapevine
Source: BMC Genomics. 2019 Oct 15;20:740. doi: 10.1186/s12864-019-6111-5 (PMC6794902; doi:10.1186/s12864-019-6111-5)
Supplement: Supplementary file 21 — Additional file 21: Table S21. Primers of randomly selected miRNAs for reverse transcription and qRT-PCR. [file 12864_2019_6111_MOESM21_ESM.xls]

## Sheet: Sheet1
Primers of randomly selected miRNAs for reverse transcription and qRT-PCR
Primer name	Primer sequence
VVi-mi172d-RTP	GTCGTATCCAGTGCAGGGTCCGAGGTATTCGCACTGGATACGACATGCAGCA
VVi-mi172d-qPCRF	GCGTGAGAATCTTGATGATGCTGC
VVi-mi3624-5p-RTP	GTCGTATCCAGTGCAGGGTCCGAGGTATTCGCACTGGATACGAC TCTAAAGA
VVi-mi3624-5p-qPCR	TGCGTAGTATGCTGCTGTCTTTAGA
VVi-mi166g-RTP	GTCGTATCCAGTGCAGGGTCCGAGGTATTCGCACTGGATACGACCATTCCCC
VVi-mi166g-qPCRF	GCGTCGGACCAGGCTTCATTCCC
VVi-mi171c-RTP	GTCGTATCCAGTGCAGGGTCCGAGGTATTCGCACTGGATACGACCCAATATC
VVi-mi171c-qPCRF	GCGTGATTGAGCCGTGCCAATATC
VVi-mi397a-RTP	GTCGTATCCAGTGCAGGGTCCGAGGTATTCGCACTGGATACGAC CATCAACG
VVi-mi397a-qPCR	GCGTCATTGAGTGCAGCGTTGA
VVi-mi3634-5p-RTP	GTCGTATCCAGTGCAGGGTCCGAGGTATTCGCACTGGATACGAC TCTTTCCG
VVi-mi3634-5p-qPCR	CGGGCATATGTGTGACGGAAA
Universal R	TATCCAGTGCAGGGTCCGAGGTAT
VviU6-qPCRF	GAGACATCCGATAAAATTGGAACGA
VviU6-qPCRR	GGGGCCATGCTAATCTTCTCTGTAT
